# Supplementary material for: Self-Assembly by Tridentate or Bidentate Ligand: Synthesis and Vapor Adsorption Properties of Cu(II), Zn(II), Hg(II) and Cd(II) Complexes Derived from a Bis(pyridylhydrazone) Compound
Source: Molecules. 2020 Dec 29;26(1):109. doi: 10.3390/molecules26010109 (PMC7795747; doi:10.3390/molecules26010109)
Supplement: Supplementary file 1 [file molecules-26-00109-s001.zip]

Archive with 10 entries (9 files):
- cif/
- cif/complex 1-checkcif.pdf
- cif/complex 1-revised.cif
- cif/complex 2-checkcif.pdf
- cif/complex 2.cif
- cif/complex 3-checkcif.pdf
- cif/complex 3.cif
- cif/complex 4-checkcif.pdf
- cif/complex 4.cif
- Supplementary Materials.pdf
