# Supplementary material for: Self-Assembly by Tridentate or Bidentate Ligand: Synthesis and Vapor Adsorption Properties of Cu(II), Zn(II), Hg(II) and Cd(II) Complexes Derived from a Bis(pyridylhydrazone) Compound
Source: Molecules. 2020 Dec 29;26(1):109. doi: 10.3390/molecules26010109 (PMC7795747; doi:10.3390/molecules26010109)
Supplement: Supplementary file 1 [file molecules-26-00109-s001.zip › cif/complex 1-revised.cif]

data_qq
_audit_creation_date               2020-12-08
_audit_creation_method
;
Olex2 1.2
(compiled 2018.05.29 svn.r3508 for OlexSys, GUI svn.r5506)
;
_shelx_SHELXL_version_number       '2018/3'
_audit_contact_author_address      ?
_audit_contact_author_email        ?
_audit_contact_author_name         ''
_audit_contact_author_phone        ?
_publ_contact_author_id_orcid      ?
_publ_section_references
;
Dolomanov, O.V., Bourhis, L.J., Gildea, R.J, Howard, J.A.K. & Puschmann, H.
 (2009), J. Appl. Cryst. 42, 339-341.

Sheldrick, G.M. (2015). Acta Cryst. A71, 3-8.

Sheldrick, G.M. (2015). Acta Cryst. C71, 3-8.
;
_chemical_name_common              ?
_chemical_name_systematic          ?
_chemical_formula_moiety           'C52 H56 Cu4 N12 O10'
_chemical_formula_sum              'C52 H56 Cu4 N12 O10'
_chemical_formula_weight           1263.24
_chemical_melting_point            ?
loop_
  _atom_type_symbol
  _atom_type_description
  _atom_type_scat_dispersion_real
  _atom_type_scat_dispersion_imag
  _atom_type_scat_source
 'C' 'C' 0.0033 0.0016 'International Tables Vol C Tables 4.2.6.8 and 6.1.1.4'
 'H' 'H' 0.0000 0.0000 'International Tables Vol C Tables 4.2.6.8 and 6.1.1.4'
 'Cu' 'Cu' 0.3201 1.2651 'International Tables Vol C Tables 4.2.6.8 and 6.1.1.4'
 'N' 'N' 0.0061 0.0033 'International Tables Vol C Tables 4.2.6.8 and 6.1.1.4'
 'O' 'O' 0.0106 0.0060 'International Tables Vol C Tables 4.2.6.8 and 6.1.1.4'

_shelx_space_group_comment
;
The symmetry employed for this shelxl refinement is uniquely defined
by the following loop, which should always be used as a source of
symmetry information in preference to the above space-group names.
They are only intended as comments.
;
_space_group_crystal_system        'triclinic'
_space_group_IT_number             2
_space_group_name_H-M_alt          'P -1'
_space_group_name_Hall             '-P 1'
loop_
  _space_group_symop_operation_xyz
 'x, y, z'
 '-x, -y, -z'

_cell_length_a                     10.227(6)
_cell_length_b                     11.498(7)
_cell_length_c                     13.310(8)
_cell_angle_alpha                  113.636(19)
_cell_angle_beta                   90.801(19)
_cell_angle_gamma                  102.829(19)
_cell_volume                       1388.7(15)
_cell_formula_units_Z              1
_cell_measurement_reflns_used      2065
_cell_measurement_temperature      273(2)
_cell_measurement_theta_max        25.36
_cell_measurement_theta_min        2.48
_shelx_estimated_absorpt_T_max     0.786
_shelx_estimated_absorpt_T_min     0.713
_exptl_absorpt_coefficient_mu      1.578
_exptl_absorpt_correction_T_max    0.7457
_exptl_absorpt_correction_T_min    0.5782
_exptl_absorpt_correction_type     'none'
_exptl_absorpt_process_details
;
 SADABS 2016/2: Krause, L., Herbst-Irmer, R., Sheldrick G.M. & Stalke D.,
 J. Appl. Cryst. 48 (2015) 3-10
;
_exptl_absorpt_special_details     ?
_exptl_crystal_colour              green
_exptl_crystal_colour_primary      green
_exptl_crystal_density_diffrn      1.511
_exptl_crystal_density_meas        ?
_exptl_crystal_density_method      ?
_exptl_crystal_description         block
_exptl_crystal_F_000               648
_exptl_crystal_size_max            0.23
_exptl_crystal_size_mid            0.19
_exptl_crystal_size_min            0.16
_exptl_transmission_factor_max     ?
_exptl_transmission_factor_min     ?
_diffrn_reflns_av_R_equivalents    0.1764
_diffrn_reflns_av_unetI/netI       0.1057
_diffrn_reflns_Laue_measured_fraction_full  0.997
_diffrn_reflns_Laue_measured_fraction_max  0.997
_diffrn_reflns_limit_h_max         11
_diffrn_reflns_limit_h_min         -11
_diffrn_reflns_limit_k_max         13
_diffrn_reflns_limit_k_min         -13
_diffrn_reflns_limit_l_max         15
_diffrn_reflns_limit_l_min         -15
_diffrn_reflns_number              26104
_diffrn_reflns_point_group_measured_fraction_full  0.997
_diffrn_reflns_point_group_measured_fraction_max  0.997
_diffrn_reflns_theta_full          24.000
_diffrn_reflns_theta_max           24.000
_diffrn_reflns_theta_min           2.485
_diffrn_ambient_temperature        273.15
_diffrn_detector_area_resol_mean   ?
_diffrn_measured_fraction_theta_full  0.997
_diffrn_measured_fraction_theta_max  0.997
_diffrn_measurement_device_type    'Bruker APEX-II CCD'
_diffrn_measurement_method         '\f and \w scans'
_diffrn_radiation_type             MoK\a
_diffrn_radiation_wavelength       0.71073
_diffrn_source                     ?
_diffrn_standards_number           0
_reflns_Friedel_coverage           0.000
_reflns_Friedel_fraction_full      .
_reflns_Friedel_fraction_max       .
_reflns_number_gt                  2454
_reflns_number_total               4358
_reflns_special_details
;
 Reflections were merged by SHELXL according to the crystal
 class for the calculation of statistics and refinement.
 
 Structure factors included contributions from the .fab file.
 
 _reflns_Friedel_fraction is defined as the number of unique
 Friedel pairs measured divided by the number that would be
 possible theoretically, ignoring centric projections and
 systematic absences.
;
_reflns_threshold_expression       'I > 2\s(I)'
_computing_cell_refinement         ?
_computing_data_collection         ?
_computing_data_reduction          ?
_computing_molecular_graphics      'Olex2 (Dolomanov et al., 2009)'
_computing_publication_material    'Olex2 (Dolomanov et al., 2009)'
_computing_structure_refinement    'ShelXL (Sheldrick, 2015)'
_computing_structure_solution      'ShelXT (Sheldrick, 2015)'
_refine_diff_density_max           0.435
_refine_diff_density_min           -0.530
_refine_diff_density_rms           0.102
_refine_ls_extinction_coef         0.0022(12)
_refine_ls_extinction_expression  
 'Fc^*^=kFc[1+0.001xFc^2^\l^3^/sin(2\q)]^-1/4^'
_refine_ls_extinction_method       'SHELXL-2018/3 (Sheldrick 2018)'
_refine_ls_goodness_of_fit_ref     1.042
_refine_ls_hydrogen_treatment      mixed
_refine_ls_matrix_type             full
_refine_ls_number_parameters       361
_refine_ls_number_reflns           4358
_refine_ls_number_restraints       15
_refine_ls_R_factor_all            0.1362
_refine_ls_R_factor_gt             0.0705
_refine_ls_restrained_S_all        1.041
_refine_ls_shift/su_max            0.000
_refine_ls_shift/su_mean           0.000
_refine_ls_structure_factor_coef   Fsqd
_refine_ls_weighting_details      
 'w=1/[\s^2^(Fo^2^)+(0.0920P)^2^] where P=(Fo^2^+2Fc^2^)/3'
_refine_ls_weighting_scheme        calc
_refine_ls_wR_factor_gt            0.1701
_refine_ls_wR_factor_ref           0.2020
_refine_special_details            ?
_olex2_refinement_description
;
1. Fixed Uiso
 At 1.2 times of:
  All C(H) groups
 At 1.5 times of:
  All C(H,H,H) groups, All O(H) groups
2. Restrained distances
 O5-H5
 0.85 with sigma of 0.01
 C26-H5
 1.861978 with sigma of 0.02
 Cu1-H5
 2.880222 with sigma of 0.02
3. Rigid bond restraints
 C3, C26
 with sigma for 1-2 distances of 0.01 and sigma for 1-3 distances of 0.01
4. Uiso/Uaniso restraints and constraints
Uanis(C26) \\sim Ueq: with sigma of 0.1 and sigma for terminal atoms of 0.2
Uanis(C5) \\sim Ueq, Uanis(C26) \\sim Ueq: with sigma of 0.1 and sigma for
terminal atoms of 0.2
5.a Aromatic/amide H refined with riding coordinates:
 C9(H9), C18(H18), C21(H21), C15(H15), C24(H24), C7(H7), C5(H5A), C1(H1),
 C23(H23), C3(H3), C22(H22), C2(H2)
5.b Idealised Me refined as rotating group:
 C25(H25A,H25B,H25C), C13(H13A,H13B,H13C), C14(H14A,H14B,H14C), C12(H12A,H12B,
 H12C), C26(H26A,H26B,H26C)
;
_atom_sites_solution_hydrogens     mixed
_atom_sites_solution_primary       dual
_atom_sites_solution_secondary     ?
loop_
  _atom_site_label
  _atom_site_type_symbol
  _atom_site_fract_x
  _atom_site_fract_y
  _atom_site_fract_z
  _atom_site_U_iso_or_equiv
  _atom_site_adp_type
  _atom_site_occupancy
  _atom_site_site_symmetry_order
  _atom_site_calc_flag
  _atom_site_refinement_flags_posn
  _atom_site_refinement_flags_adp
  _atom_site_refinement_flags_occupancy
  _atom_site_disorder_assembly
  _atom_site_disorder_group
 Cu2 Cu 0.63722(10) 0.46430(10) 0.45851(8) 0.0471(4) Uani 1 1 d . . . . .
 Cu1 Cu 0.40199(10) 0.24209(10) 0.33919(8) 0.0495(4) Uani 1 1 d D . . . .
 O4 O 0.4749(5) 0.3635(5) 0.4906(4) 0.0448(14) Uani 1 1 d . . . . .
 O2 O 0.5436(5) 0.3630(5) 0.3094(4) 0.0462(14) Uani 1 1 d . . . . .
 O3 O 0.7555(5) 0.5516(6) 0.5967(5) 0.0555(16) Uani 1 1 d . . . . .
 O1 O 0.2429(5) 0.1254(6) 0.3557(5) 0.0539(15) Uani 1 1 d . . . . .
 N3 N 0.3269(6) 0.1592(6) 0.1873(6) 0.0476(18) Uani 1 1 d . . . . .
 N4 N 0.7929(6) 0.5374(7) 0.4042(6) 0.0466(17) Uani 1 1 d . . . . .
 N5 N 0.9010(6) 0.6110(7) 0.4834(6) 0.0488(18) Uani 1 1 d . . . . .
 N2 N 0.2060(7) 0.0659(7) 0.1645(6) 0.0520(19) Uani 1 1 d . . . . .
 N6 N 1.2021(7) 0.8173(7) 0.7533(7) 0.064(2) Uani 1 1 d . . . . .
 O5 O 0.5574(8) 0.1102(9) 0.3244(8) 0.094(3) Uani 1 1 d D . . . .
 H5 H 0.616(8) 0.115(10) 0.279(8) 0.142 Uiso 1 1 d DR . . . .
 N1 N -0.1733(8) -0.1678(8) 0.1538(8) 0.076(2) Uani 1 1 d . . . . .
 C10 C 0.6596(8) 0.3556(8) 0.0050(6) 0.043(2) Uani 1 1 d . . . . .
 C17 C 0.5823(8) 0.3604(8) 0.2132(7) 0.046(2) Uani 1 1 d . . . . .
 C8 C 0.4997(8) 0.2752(8) 0.1122(7) 0.045(2) Uani 1 1 d . . . . .
 C9 C 0.5421(8) 0.2757(8) 0.0127(7) 0.049(2) Uani 1 1 d . . . . .
 H9 H 0.487030 0.218297 -0.052328 0.059 Uiso 1 1 calc R . . . .
 C6 C 0.1747(8) 0.0603(8) 0.2586(8) 0.048(2) Uani 1 1 d . . . . .
 C4 C 0.0401(8) -0.0318(8) 0.2534(7) 0.047(2) Uani 1 1 d . . . . .
 C16 C 0.7068(8) 0.4411(8) 0.2089(7) 0.045(2) Uani 1 1 d . . . . .
 C18 C 0.8063(8) 0.5220(8) 0.3029(7) 0.049(2) Uani 1 1 d . . . . .
 H18 H 0.887011 0.567035 0.290054 0.059 Uiso 1 1 calc R . . . .
 C21 C 0.9500(9) 0.6945(9) 0.7811(7) 0.058(2) Uani 1 1 d . . . . .
 H21 H 0.865112 0.653232 0.790879 0.069 Uiso 1 1 calc R . . . .
 C15 C 0.7410(8) 0.4372(8) 0.1054(7) 0.048(2) Uani 1 1 d . . . . .
 H15 H 0.822087 0.491879 0.103580 0.058 Uiso 1 1 calc R . . . .
 C24 C 1.1052(8) 0.7500(9) 0.6694(7) 0.058(2) Uani 1 1 d . . . . .
 H24 H 1.125384 0.745560 0.600284 0.069 Uiso 1 1 calc R . . . .
 C11 C 0.7000(9) 0.3587(9) -0.1049(7) 0.051(2) Uani 1 1 d . . . . .
 C7 C 0.3735(9) 0.1817(8) 0.1051(7) 0.052(2) Uani 1 1 d . . . . .
 H7 H 0.322658 0.134816 0.036340 0.063 Uiso 1 1 calc R . . . .
 C19 C 0.8712(8) 0.6125(9) 0.5805(7) 0.048(2) Uani 1 1 d . . . . .
 C20 C 0.9764(9) 0.6859(8) 0.6768(7) 0.053(2) Uani 1 1 d . . . . .
 C5 C -0.0561(9) -0.0848(9) 0.1622(8) 0.062(3) Uani 1 1 d . U . . .
 H5A H -0.037569 -0.060995 0.103914 0.075 Uiso 1 1 calc R . . . .
 C25 C 0.4769(10) 0.3180(10) 0.5769(8) 0.066(3) Uani 1 1 d . . . . .
 H25A H 0.555337 0.284995 0.576307 0.099 Uiso 1 1 calc GR . . . .
 H25B H 0.397124 0.249449 0.564745 0.099 Uiso 1 1 calc GR . . . .
 H25C H 0.479464 0.389392 0.647072 0.099 Uiso 1 1 calc GR . . . .
 C1 C -0.1981(11) -0.1996(10) 0.2392(11) 0.074(3) Uani 1 1 d . . . . .
 H1 H -0.279466 -0.258533 0.233866 0.088 Uiso 1 1 calc R . . . .
 C23 C 1.1721(10) 0.8232(10) 0.8524(9) 0.069(3) Uani 1 1 d . . . . .
 H23 H 1.238284 0.870007 0.912456 0.082 Uiso 1 1 calc R . . . .
 C3 C 0.0111(9) -0.0660(9) 0.3415(8) 0.066(3) Uani 1 1 d . U . . .
 H3 H 0.073007 -0.032424 0.404190 0.079 Uiso 1 1 calc R . . . .
 C22 C 1.0468(10) 0.7627(9) 0.8696(7) 0.064(3) Uani 1 1 d . . . . .
 H22 H 1.029099 0.768311 0.939513 0.076 Uiso 1 1 calc R . . . .
 C2 C -0.1120(11) -0.1513(10) 0.3333(10) 0.083(3) Uani 1 1 d . . . . .
 H2 H -0.135169 -0.174881 0.391084 0.099 Uiso 1 1 calc R . . . .
 C13 C 0.6377(13) 0.2294(11) -0.2030(9) 0.105(4) Uani 1 1 d . . . . .
 H13A H 0.662905 0.159252 -0.192279 0.157 Uiso 1 1 calc GR . . . .
 H13B H 0.669672 0.233294 -0.269341 0.157 Uiso 1 1 calc GR . . . .
 H13C H 0.541134 0.214225 -0.209256 0.157 Uiso 1 1 calc GR . . . .
 C14 C 0.8499(12) 0.3813(18) -0.1076(10) 0.151(7) Uani 1 1 d . . . . .
 H14A H 0.893773 0.466959 -0.052880 0.226 Uiso 1 1 calc GR . . . .
 H14B H 0.871118 0.375097 -0.179350 0.226 Uiso 1 1 calc GR . . . .
 H14C H 0.880620 0.316355 -0.092404 0.226 Uiso 1 1 calc GR . . . .
 C12 C 0.6488(15) 0.4676(12) -0.1207(10) 0.117(5) Uani 1 1 d . . . . .
 H12A H 0.554970 0.457179 -0.110083 0.176 Uiso 1 1 calc GR . . . .
 H12B H 0.660063 0.461522 -0.193935 0.176 Uiso 1 1 calc GR . . . .
 H12C H 0.699587 0.551683 -0.067752 0.176 Uiso 1 1 calc GR . . . .
 C26 C 0.581(2) 0.0511(18) 0.3832(16) 0.197(9) Uani 1 1 d D U . . .
 H26A H 0.672270 0.043509 0.380567 0.295 Uiso 1 1 calc GR . . . .
 H26B H 0.520382 -0.034765 0.355177 0.295 Uiso 1 1 calc GR . . . .
 H26C H 0.566758 0.100015 0.458165 0.295 Uiso 1 1 calc GR . . . .

loop_
  _atom_site_aniso_label
  _atom_site_aniso_U_11
  _atom_site_aniso_U_22
  _atom_site_aniso_U_33
  _atom_site_aniso_U_23
  _atom_site_aniso_U_13
  _atom_site_aniso_U_12
 Cu2 0.0351(6) 0.0582(7) 0.0416(7) 0.0199(5) 0.0035(5) 0.0005(5)
 Cu1 0.0398(6) 0.0541(7) 0.0445(7) 0.0184(5) 0.0024(5) -0.0039(5)
 O4 0.042(3) 0.054(3) 0.036(3) 0.021(3) 0.007(2) 0.003(3)
 O2 0.043(3) 0.055(4) 0.034(3) 0.019(3) 0.004(3) -0.001(3)
 O3 0.036(3) 0.080(4) 0.045(4) 0.028(3) 0.001(3) -0.001(3)
 O1 0.039(3) 0.064(4) 0.048(4) 0.023(3) -0.004(3) -0.007(3)
 N3 0.039(4) 0.041(4) 0.048(4) 0.012(3) 0.002(3) -0.005(3)
 N4 0.036(4) 0.055(5) 0.045(4) 0.019(4) 0.004(3) 0.007(3)
 N5 0.027(4) 0.059(5) 0.045(4) 0.013(4) -0.005(3) -0.001(3)
 N2 0.036(4) 0.060(5) 0.051(5) 0.024(4) -0.003(3) -0.005(4)
 N6 0.039(5) 0.061(5) 0.074(6) 0.017(5) -0.014(4) 0.004(4)
 O5 0.078(6) 0.124(7) 0.126(7) 0.081(6) 0.031(5) 0.053(5)
 N1 0.051(5) 0.062(6) 0.097(7) 0.027(5) -0.009(5) -0.007(4)
 C10 0.043(5) 0.043(5) 0.042(5) 0.016(4) 0.003(4) 0.011(4)
 C17 0.047(5) 0.047(5) 0.047(5) 0.025(4) 0.001(4) 0.010(4)
 C8 0.027(4) 0.056(5) 0.049(5) 0.021(4) 0.001(4) 0.003(4)
 C9 0.048(5) 0.052(5) 0.039(5) 0.014(4) 0.002(4) 0.008(4)
 C6 0.039(5) 0.040(5) 0.065(6) 0.023(5) 0.010(5) 0.010(4)
 C4 0.027(4) 0.042(5) 0.061(6) 0.014(4) 0.000(4) 0.001(4)
 C16 0.038(5) 0.050(5) 0.044(5) 0.016(4) 0.005(4) 0.008(4)
 C18 0.041(5) 0.055(6) 0.054(6) 0.028(5) 0.005(4) 0.005(4)
 C21 0.056(6) 0.070(6) 0.042(5) 0.020(5) -0.001(4) 0.011(5)
 C15 0.043(5) 0.057(6) 0.047(5) 0.027(5) 0.007(4) 0.009(4)
 C24 0.042(5) 0.083(7) 0.044(5) 0.027(5) -0.001(4) 0.004(5)
 C11 0.047(5) 0.067(6) 0.043(5) 0.029(5) 0.007(4) 0.009(5)
 C7 0.053(6) 0.055(6) 0.043(5) 0.017(5) 0.006(4) 0.009(5)
 C19 0.028(4) 0.063(6) 0.046(5) 0.015(5) -0.002(4) 0.011(4)
 C20 0.048(5) 0.052(6) 0.052(6) 0.017(5) -0.004(4) 0.009(4)
 C5 0.048(6) 0.066(6) 0.068(7) 0.027(5) 0.001(5) 0.006(5)
 C25 0.071(7) 0.083(7) 0.056(6) 0.044(6) 0.014(5) 0.014(6)
 C1 0.056(7) 0.050(6) 0.104(10) 0.028(7) 0.010(7) 0.000(5)
 C23 0.055(7) 0.067(7) 0.065(7) 0.013(6) -0.025(5) 0.010(5)
 C3 0.056(6) 0.065(6) 0.064(7) 0.024(5) 0.008(5) -0.005(5)
 C22 0.068(7) 0.074(7) 0.039(5) 0.010(5) 0.003(5) 0.023(6)
 C2 0.073(8) 0.075(8) 0.091(9) 0.040(7) 0.024(7) -0.013(6)
 C13 0.134(12) 0.085(9) 0.066(8) 0.017(7) 0.030(8) -0.005(8)
 C14 0.073(9) 0.32(2) 0.058(8) 0.081(11) 0.018(7) 0.038(12)
 C12 0.199(16) 0.109(10) 0.070(8) 0.058(8) 0.031(9) 0.049(11)
 C26 0.21(2) 0.166(18) 0.23(2) 0.086(17) -0.036(17) 0.064(17)

_geom_special_details
;
 All esds (except the esd in the dihedral angle between two l.s. planes)
 are estimated using the full covariance matrix.  The cell esds are taken
 into account individually in the estimation of esds in distances, angles
 and torsion angles; correlations between esds in cell parameters are only
 used when they are defined by crystal symmetry.  An approximate (isotropic)
 treatment of cell esds is used for estimating esds involving l.s. planes.
;
loop_
  _geom_bond_atom_site_label_1
  _geom_bond_atom_site_label_2
  _geom_bond_distance
  _geom_bond_site_symmetry_2
  _geom_bond_publ_flag
 Cu2 Cu1 2.958(2) . ?
 Cu2 O4 2.377(6) 2_666 ?
 Cu2 O4 1.961(5) . ?
 Cu2 O2 1.952(5) . ?
 Cu2 O3 1.942(6) . ?
 Cu2 N4 1.921(6) . ?
 Cu1 O4 1.951(5) . ?
 Cu1 O2 1.937(5) . ?
 Cu1 O1 1.942(5) . ?
 Cu1 N3 1.916(7) . ?
 Cu1 O5 2.389(7) . ?
 O4 C25 1.442(9) . ?
 O2 C17 1.337(9) . ?
 O3 C19 1.303(9) . ?
 O1 C6 1.297(10) . ?
 N3 N2 1.383(9) . ?
 N3 C7 1.296(10) . ?
 N4 N5 1.373(9) . ?
 N4 C18 1.300(10) . ?
 N5 C19 1.325(10) . ?
 N2 C6 1.320(10) . ?
 N6 C24 1.328(10) . ?
 N6 C23 1.337(12) . ?
 O5 C26 1.274(16) . ?
 N1 C5 1.328(11) . ?
 N1 C1 1.338(13) . ?
 C10 C9 1.374(11) . ?
 C10 C15 1.406(11) . ?
 C10 C11 1.537(11) . ?
 C17 C8 1.423(11) . ?
 C17 C16 1.416(11) . ?
 C8 C9 1.401(11) . ?
 C8 C7 1.459(11) . ?
 C6 C4 1.521(11) . ?
 C4 C5 1.385(12) . ?
 C4 C3 1.395(12) . ?
 C16 C18 1.441(11) . ?
 C16 C15 1.412(10) . ?
 C21 C20 1.386(12) . ?
 C21 C22 1.366(12) . ?
 C24 C20 1.385(11) . ?
 C11 C13 1.523(13) . ?
 C11 C14 1.500(13) . ?
 C11 C12 1.544(14) . ?
 C19 C20 1.485(12) . ?
 C1 C2 1.359(15) . ?
 C23 C22 1.385(13) . ?
 C3 C2 1.386(12) . ?

loop_
  _geom_angle_atom_site_label_1
  _geom_angle_atom_site_label_2
  _geom_angle_atom_site_label_3
  _geom_angle
  _geom_angle_site_symmetry_1
  _geom_angle_site_symmetry_3
  _geom_angle_publ_flag
 O4 Cu2 Cu1 98.33(14) 2_666 . ?
 O4 Cu2 Cu1 40.75(15) . . ?
 O4 Cu2 O4 85.9(2) . 2_666 ?
 O2 Cu2 Cu1 40.29(15) . . ?
 O2 Cu2 O4 80.2(2) . . ?
 O2 Cu2 O4 96.9(2) . 2_666 ?
 O3 Cu2 Cu1 142.57(17) . . ?
 O3 Cu2 O4 105.0(2) . . ?
 O3 Cu2 O4 91.8(2) . 2_666 ?
 O3 Cu2 O2 170.2(2) . . ?
 N4 Cu2 Cu1 130.3(2) . . ?
 N4 Cu2 O4 170.3(3) . . ?
 N4 Cu2 O4 100.3(2) . 2_666 ?
 N4 Cu2 O2 91.7(3) . . ?
 N4 Cu2 O3 82.3(3) . . ?
 O4 Cu1 Cu2 41.00(14) . . ?
 O4 Cu1 O5 93.4(3) . . ?
 O2 Cu1 Cu2 40.67(16) . . ?
 O2 Cu1 O4 80.8(2) . . ?
 O2 Cu1 O1 171.9(2) . . ?
 O2 Cu1 O5 88.1(3) . . ?
 O1 Cu1 Cu2 144.83(18) . . ?
 O1 Cu1 O4 103.9(2) . . ?
 O1 Cu1 O5 98.1(3) . . ?
 N3 Cu1 Cu2 131.9(2) . . ?
 N3 Cu1 O4 166.7(3) . . ?
 N3 Cu1 O2 91.3(2) . . ?
 N3 Cu1 O1 82.8(3) . . ?
 N3 Cu1 O5 97.0(3) . . ?
 O5 Cu1 Cu2 84.5(2) . . ?
 Cu2 O4 Cu2 94.1(2) . 2_666 ?
 Cu1 O4 Cu2 106.9(2) . 2_666 ?
 Cu1 O4 Cu2 98.2(2) . . ?
 C25 O4 Cu2 122.6(5) . . ?
 C25 O4 Cu2 110.0(5) . 2_666 ?
 C25 O4 Cu1 121.0(5) . . ?
 Cu1 O2 Cu2 99.0(2) . . ?
 C17 O2 Cu2 129.7(5) . . ?
 C17 O2 Cu1 130.0(5) . . ?
 C19 O3 Cu2 109.1(5) . . ?
 C6 O1 Cu1 106.6(5) . . ?
 N2 N3 Cu1 115.0(5) . . ?
 C7 N3 Cu1 128.3(6) . . ?
 C7 N3 N2 116.7(7) . . ?
 N5 N4 Cu2 114.2(5) . . ?
 C18 N4 Cu2 127.3(6) . . ?
 C18 N4 N5 118.5(7) . . ?
 C19 N5 N4 110.3(6) . . ?
 C6 N2 N3 107.2(7) . . ?
 C24 N6 C23 117.0(8) . . ?
 C26 O5 Cu1 130.5(10) . . ?
 C5 N1 C1 117.2(9) . . ?
 C9 C10 C15 115.4(7) . . ?
 C9 C10 C11 123.0(7) . . ?
 C15 C10 C11 121.5(7) . . ?
 O2 C17 C8 120.7(7) . . ?
 O2 C17 C16 121.0(7) . . ?
 C16 C17 C8 118.3(7) . . ?
 C17 C8 C7 123.6(7) . . ?
 C9 C8 C17 119.4(7) . . ?
 C9 C8 C7 117.0(8) . . ?
 C10 C9 C8 124.2(8) . . ?
 O1 C6 N2 128.3(8) . . ?
 O1 C6 C4 115.7(7) . . ?
 N2 C6 C4 116.0(8) . . ?
 C5 C4 C6 121.8(8) . . ?
 C5 C4 C3 118.2(8) . . ?
 C3 C4 C6 120.0(8) . . ?
 C17 C16 C18 124.3(7) . . ?
 C15 C16 C17 118.7(8) . . ?
 C15 C16 C18 117.0(7) . . ?
 N4 C18 C16 125.7(8) . . ?
 C22 C21 C20 120.9(9) . . ?
 C10 C15 C16 123.9(8) . . ?
 N6 C24 C20 125.2(8) . . ?
 C10 C11 C12 108.4(7) . . ?
 C13 C11 C10 112.0(8) . . ?
 C13 C11 C12 108.1(9) . . ?
 C14 C11 C10 111.5(8) . . ?
 C14 C11 C13 106.1(9) . . ?
 C14 C11 C12 110.7(10) . . ?
 N3 C7 C8 124.9(8) . . ?
 O3 C19 N5 124.1(7) . . ?
 O3 C19 C20 117.5(8) . . ?
 N5 C19 C20 118.4(7) . . ?
 C21 C20 C19 121.1(8) . . ?
 C24 C20 C21 115.8(8) . . ?
 C24 C20 C19 123.1(8) . . ?
 N1 C5 C4 123.4(9) . . ?
 N1 C1 C2 124.1(10) . . ?
 N6 C23 C22 122.9(9) . . ?
 C2 C3 C4 118.5(10) . . ?
 C21 C22 C23 118.2(9) . . ?
 C1 C2 C3 118.6(10) . . ?

_smtbx_masks_special_details       ?
loop_
  _smtbx_masks_void_nr
  _smtbx_masks_void_average_x
  _smtbx_masks_void_average_y
  _smtbx_masks_void_average_z
  _smtbx_masks_void_volume
  _smtbx_masks_void_count_electrons
  _smtbx_masks_void_content
 1 -0.500 0.000 0.500 144.5 12.9 ?

_shelx_res_file
;
TITL qq_a.res in P-1
    qq.res
    created by SHELXL-2018/3 at 09:33:38 on 08-Dec-2020
REM Old TITL qq_a.res in P-1
REM SHELXT solution in P-1: R1 0.238, Rweak 0.058, Alpha 0.127
REM <I/s> 0.000 for 0 systematic absences, Orientation as input
REM Formula found by SHELXT: C28 Cu2 N4 O4
CELL 0.71073 10.2267 11.4981 13.3099 113.636 90.801 102.829
ZERR 1 0.0058 0.0074 0.0084 0.019 0.019 0.019
LATT 1
SFAC C H Cu N O
UNIT 52 56 4 12 10
DFIX 0.85 0.01 O5 H5
DANG 1.861978 0.02 C26 H5
DANG 2.880222 0.02 Cu1 H5
DELU C3 C26
ISOR C26
ISOR C5 C26

L.S. 10
PLAN  20
SIZE 0.23 0.16 0.19
TEMP 0
BOND
list 4
ABIN
fmap 2 53
acta
OMIT -1 48
REM <olex2.extras>
REM <HklSrc "%.\\qq.hkl">
REM </olex2.extras>

WGHT    0.092000
EXTI    0.002177
FVAR       0.40578
CU2   3    0.637223    0.464303    0.458510    11.00000    0.03510    0.05815 =
         0.04164    0.01989    0.00351    0.00049
CU1   3    0.401994    0.242094    0.339191    11.00000    0.03978    0.05406 =
         0.04449    0.01835    0.00241   -0.00391
O4    5    0.474877    0.363488    0.490592    11.00000    0.04218    0.05389 =
         0.03644    0.02124    0.00713    0.00310
O2    5    0.543623    0.363010    0.309437    11.00000    0.04288    0.05507 =
         0.03406    0.01869    0.00432   -0.00085
O3    5    0.755511    0.551556    0.596669    11.00000    0.03610    0.07956 =
         0.04470    0.02773    0.00132   -0.00094
O1    5    0.242853    0.125440    0.355685    11.00000    0.03928    0.06374 =
         0.04776    0.02294   -0.00400   -0.00733
N3    4    0.326940    0.159181    0.187318    11.00000    0.03868    0.04089 =
         0.04844    0.01151    0.00206   -0.00487
N4    4    0.792940    0.537362    0.404163    11.00000    0.03643    0.05455 =
         0.04476    0.01883    0.00406    0.00697
N5    4    0.900971    0.611013    0.483435    11.00000    0.02676    0.05944 =
         0.04484    0.01252   -0.00522   -0.00067
N2    4    0.205985    0.065857    0.164468    11.00000    0.03647    0.06018 =
         0.05121    0.02381   -0.00350   -0.00472
N6    4    1.202134    0.817296    0.753324    11.00000    0.03949    0.06130 =
         0.07388    0.01714   -0.01372    0.00395
O5    5    0.557444    0.110177    0.324371    11.00000    0.07790    0.12364 =
         0.12579    0.08079    0.03060    0.05287
H5    2    0.616139    0.114546    0.278809    11.00000   -1.50000
N1    4   -0.173332   -0.167840    0.153792    11.00000    0.05098    0.06249 =
         0.09708    0.02688   -0.00875   -0.00664
C10   1    0.659625    0.355616    0.004956    11.00000    0.04253    0.04274 =
         0.04174    0.01631    0.00318    0.01080
C17   1    0.582317    0.360437    0.213205    11.00000    0.04666    0.04750 =
         0.04730    0.02470    0.00108    0.00989
C8    1    0.499737    0.275187    0.112238    11.00000    0.02692    0.05607 =
         0.04897    0.02148    0.00123    0.00253
C9    1    0.542060    0.275722    0.012698    11.00000    0.04828    0.05170 =
         0.03932    0.01409    0.00171    0.00829
AFIX  43
H9    2    0.487030    0.218297   -0.052328    11.00000   -1.20000
AFIX   0
C6    1    0.174706    0.060300    0.258619    11.00000    0.03896    0.04046 =
         0.06455    0.02299    0.01010    0.01004
C4    1    0.040057   -0.031797    0.253375    11.00000    0.02711    0.04211 =
         0.06122    0.01426    0.00035    0.00088
C16   1    0.706809    0.441086    0.208932    11.00000    0.03797    0.04952 =
         0.04430    0.01644    0.00464    0.00817
C18   1    0.806271    0.521952    0.302924    11.00000    0.04088    0.05463 =
         0.05388    0.02767    0.00482    0.00454
AFIX  43
H18   2    0.887011    0.567035    0.290054    11.00000   -1.20000
AFIX   0
C21   1    0.949961    0.694458    0.781062    11.00000    0.05567    0.06960 =
         0.04169    0.01976   -0.00108    0.01058
AFIX  43
H21   2    0.865112    0.653232    0.790879    11.00000   -1.20000
AFIX   0
C15   1    0.740983    0.437223    0.105418    11.00000    0.04338    0.05729 =
         0.04731    0.02734    0.00687    0.00902
AFIX  43
H15   2    0.822087    0.491879    0.103580    11.00000   -1.20000
AFIX   0
C24   1    1.105193    0.749981    0.669439    11.00000    0.04182    0.08307 =
         0.04370    0.02739   -0.00109    0.00410
AFIX  43
H24   2    1.125384    0.745560    0.600284    11.00000   -1.20000
AFIX   0
C11   1    0.700035    0.358661   -0.104912    11.00000    0.04704    0.06709 =
         0.04281    0.02865    0.00694    0.00923
C7    1    0.373514    0.181730    0.105079    11.00000    0.05299    0.05518 =
         0.04276    0.01663    0.00646    0.00910
AFIX  43
H7    2    0.322658    0.134816    0.036340    11.00000   -1.20000
AFIX   0
C19   1    0.871234    0.612504    0.580452    11.00000    0.02786    0.06332 =
         0.04640    0.01523   -0.00223    0.01118
C20   1    0.976439    0.685860    0.676797    11.00000    0.04827    0.05216 =
         0.05155    0.01718   -0.00431    0.00898
C5    1   -0.056070   -0.084789    0.162247    11.00000    0.04763    0.06560 =
         0.06768    0.02658    0.00120    0.00552
AFIX  43
H5A   2   -0.037569   -0.060995    0.103914    11.00000   -1.20000
AFIX   0
C25   1    0.476867    0.318035    0.576886    11.00000    0.07134    0.08278 =
         0.05605    0.04359    0.01425    0.01358
AFIX 137
H25A  2    0.555337    0.284995    0.576307    11.00000   -1.50000
H25B  2    0.397124    0.249449    0.564745    11.00000   -1.50000
H25C  2    0.479464    0.389392    0.647072    11.00000   -1.50000
AFIX   0
C1    1   -0.198144   -0.199631    0.239225    11.00000    0.05622    0.04967 =
         0.10437    0.02818    0.01034    0.00014
AFIX  43
H1    2   -0.279466   -0.258533    0.233866    11.00000   -1.20000
AFIX   0
C23   1    1.172105    0.823187    0.852395    11.00000    0.05547    0.06732 =
         0.06518    0.01323   -0.02468    0.01047
AFIX  43
H23   2    1.238284    0.870007    0.912456    11.00000   -1.20000
AFIX   0
C3    1    0.011127   -0.066019    0.341456    11.00000    0.05555    0.06541 =
         0.06414    0.02437    0.00787   -0.00456
AFIX  43
H3    2    0.073007   -0.032424    0.404190    11.00000   -1.20000
AFIX   0
C22   1    1.046812    0.762663    0.869580    11.00000    0.06818    0.07353 =
         0.03874    0.01017    0.00256    0.02251
AFIX  43
H22   2    1.029099    0.768311    0.939513    11.00000   -1.20000
AFIX   0
C2    1   -0.111980   -0.151258    0.333327    11.00000    0.07307    0.07460 =
         0.09105    0.04016    0.02388   -0.01306
AFIX  43
H2    2   -0.135169   -0.174881    0.391084    11.00000   -1.20000
AFIX   0
C13   1    0.637672    0.229411   -0.203015    11.00000    0.13367    0.08494 =
         0.06566    0.01677    0.02983   -0.00521
AFIX 137
H13A  2    0.662905    0.159252   -0.192279    11.00000   -1.50000
H13B  2    0.669672    0.233294   -0.269341    11.00000   -1.50000
H13C  2    0.541134    0.214225   -0.209256    11.00000   -1.50000
AFIX   0
C14   1    0.849865    0.381305   -0.107631    11.00000    0.07265    0.31867 =
         0.05845    0.08062    0.01816    0.03847
AFIX 137
H14A  2    0.893773    0.466959   -0.052880    11.00000   -1.50000
H14B  2    0.871118    0.375097   -0.179350    11.00000   -1.50000
H14C  2    0.880620    0.316355   -0.092404    11.00000   -1.50000
AFIX   0
C12   1    0.648819    0.467562   -0.120660    11.00000    0.19850    0.10943 =
         0.06993    0.05763    0.03097    0.04949
AFIX 137
H12A  2    0.554970    0.457179   -0.110083    11.00000   -1.50000
H12B  2    0.660063    0.461522   -0.193935    11.00000   -1.50000
H12C  2    0.699587    0.551683   -0.067752    11.00000   -1.50000
AFIX   0
C26   1    0.580644    0.051091    0.383198    11.00000    0.21093    0.16591 =
         0.22587    0.08636   -0.03573    0.06448
AFIX 137
H26A  2    0.672270    0.043509    0.380567    11.00000   -1.50000
H26B  2    0.520382   -0.034765    0.355177    11.00000   -1.50000
H26C  2    0.566758    0.100015    0.458165    11.00000   -1.50000
AFIX   0
HKLF 4


REM  qq_a.res in P-1
REM wR2 = 0.2020, GooF = S = 1.042, Restrained GooF = 1.041 for all data
REM R1 = 0.0705 for 2454 Fo > 4sig(Fo) and 0.1362 for all 4358 data
REM 361 parameters refined using 15 restraints

END

WGHT      0.0918      0.0000

REM Highest difference peak  0.435,  deepest hole -0.530,  1-sigma level  0.102
Q1    1   0.3673  0.1235  0.3734  11.00000  0.05    0.43
Q2    1   0.3735  0.2300  0.4656  11.00000  0.05    0.40
Q3    1   0.5448  0.3174 -0.1830  11.00000  0.05    0.39
Q4    1   0.5004  0.3415  0.3742  11.00000  0.05    0.38
Q5    1   0.6699  0.1739 -0.3165  11.00000  0.05    0.38
Q6    1   0.7620  0.5451 -0.0460  11.00000  0.05    0.38
Q7    1   1.0603  0.6812  0.7336  11.00000  0.05    0.37
Q8    1   0.2757  0.1389  0.3031  11.00000  0.05    0.37
Q9    1   0.5595  0.0549 -0.1345  11.00000  0.05    0.37
Q10   1  -0.0602 -0.2213  0.4659  11.00000  0.05    0.36
Q11   1   0.6157  0.4252  0.5820  11.00000  0.05    0.36
Q12   1   0.4579  0.3204  0.2772  11.00000  0.05    0.35
Q13   1   0.3802  0.3737  0.4619  11.00000  0.05    0.35
Q14   1   0.1845  0.0234  0.3931  11.00000  0.05    0.34
Q15   1   0.2216  0.1240  0.4741  11.00000  0.05    0.33
Q16   1   0.8954  0.5432  0.0001  11.00000  0.05    0.33
Q17   1   0.2214  0.2197  0.4839  11.00000  0.05    0.33
Q18   1   0.6028  0.3358  0.5000  11.00000  0.05    0.32
Q19   1   0.8231  0.5742  0.6998  11.00000  0.05    0.32
Q20   1   0.6195  0.6070  0.5958  11.00000  0.05    0.32
;
_shelx_res_checksum                16351
_shelx_hkl_file
;
   2   0   0   99.48   19.80
   3   0   0   12.28   12.72
   4   0   0  491.35   55.48
   5   0   0  615.05   70.64
   5   0   0  461.95   33.60
   6   0   0    5.17   17.45
   6   0   0   22.01    9.55
   7   0   0  106.23   10.56
   7   0   0   59.86   23.22
   7   0   0  116.97    9.75
   7   0   0  115.62   26.84
   8   0   0   32.29    9.09
   8   0   0   43.18   11.96
   8   0   0   16.18   17.68
   8   0   0   55.67   18.51
   8   0   0   12.31   14.94
   9   0   0   10.01    6.19
   9   0   0    9.56   14.01
   9   0   0   21.86    8.87
   9   0   0   17.80   14.43
   9   0   0    1.88   16.33
  10   0   0   -5.31    6.04
  10   0   0    0.88    9.07
  10   0   0   11.65   12.51
  10   0   0   -5.26   15.53
  10   0   0    0.69   13.68
  11   0   0    9.26   15.06
  11   0   0    0.08   18.78
  11   0   0  -11.28   18.17
  11   0   0   28.44    7.70
  12   0   0   10.03   12.13
  12   0   0    2.27    6.99
  12   0   0   15.36   24.35
  12   0   0   12.08   18.34
  13   0   0  -37.69   20.75
  13   0   0    3.60   32.62
  13   0   0    0.70    8.63
  13   0   0  -44.10   19.34
  13  -1   0   26.24   25.10
  13  -1   0    9.19    8.21
  13  -1   0   -1.04   31.72
  13  -1   0   27.71   25.03
  13  -1   0   42.20   12.64
  12  -1   0   -1.24    8.65
  12  -1   0    8.69    6.76
  12  -1   0    5.66   22.36
  12  -1   0   24.71   19.51
  11  -1   0  -20.92   11.16
  11  -1   0  -11.50   13.53
  11  -1   0   -9.71   14.04
  11  -1   0   -3.25    7.36
  10  -1   0   26.99   18.53
  10  -1   0   20.67   17.44
  10  -1   0   -5.81   16.09
  10  -1   0   30.85    8.10
   9  -1   0   -4.38   13.94
   9  -1   0   59.18   20.39
   9  -1   0   31.52    8.03
   9  -1   0   38.14   18.20
   8  -1   0   23.23   15.86
   8  -1   0   32.84   14.57
   8  -1   0   66.39   20.38
   7  -1   0   10.53    9.80
   7  -1   0    1.91    7.95
   7  -1   0   10.10   10.85
   6  -1   0  112.46   35.82
   6  -1   0   94.43   19.88
   5  -1   0  209.69   49.22
   5  -1   0  142.50   22.67
   4  -1   0   40.00   18.23
   4  -1   0   35.43   10.69
   3  -1   0    1.15    4.83
   3  -1   0    5.12    8.90
  -3   1   0    3.86    8.21
  -3   1   0   -0.56    5.70
   2  -1   0  160.64   16.67
   2  -1   0  183.79   14.41
   2  -1   0  179.48    8.55
   2  -1   0  170.10    9.33
  -2   1   0  187.81   18.81
  -2   1   0  179.21   15.46
   1  -1   0 1167.53   34.45
   1  -1   0 1092.33   38.35
   1  -1   0 1171.96   34.90
   1  -1   0 1086.20   37.16
  -1   1   0 1212.79   38.13
  -1   1   0 1144.16   37.02
  -1   1   0 1213.94   35.96
  -1   1   0  970.21   34.05
  -1  -1   0  301.18   13.12
  -1  -1   0  307.90   16.66
   1   1   0  310.61   17.25
   1   1   0  331.02   19.30
   1   1   0  310.06   13.67
  -2  -1   0  128.06    6.52
  -2  -1   0  114.64    7.41
  -2  -1   0  114.66    7.43
   2   1   0   84.88   10.57
   2   1   0  104.70   26.05
   3   1   0  256.04   48.08
   3   1   0  255.84   16.51
   3   1   0  223.27   12.13
   4   1   0  440.23   60.23
   4   1   0  389.39   21.63
   4   1   0  389.58   17.35
   5   1   0   16.12    5.09
   5   1   0  -25.79   16.21
   5   1   0    4.62    5.15
   6   1   0  188.96   17.15
   6   1   0  255.60   65.79
   7   1   0  378.23   26.52
   7   1   0  314.15   19.61
   8   1   0  288.12   26.05
   8   1   0  291.67   20.27
   8   1   0  259.94   34.05
   8   1   0  153.64   44.94
   9   1   0    6.98   21.50
   9   1   0   14.40    7.61
   9   1   0   14.08   11.53
   9   1   0   39.00   19.14
   9   1   0   19.38   12.28
  10   1   0   11.22   13.87
  10   1   0    4.48   20.63
  10   1   0   22.06   18.32
  10   1   0    1.88   10.27
  10   1   0   -0.32    7.66
  11   1   0   77.25   20.40
  11   1   0  123.54   38.01
  11   1   0   72.93   14.12
  11   1   0  108.85   44.68
  11   1   0   54.98   21.66
  12   1   0   34.29   22.95
  12   1   0   26.74   12.59
  12   1   0   28.83   28.51
  12   1   0   69.89   21.14
  12   1   0   61.31   33.00
  13  -2   0  -17.58   21.10
  13  -2   0    5.68   24.18
  13  -2   0    8.42   23.34
  13  -2   0    5.22   11.97
  12  -2   0  -23.07    8.65
  12  -2   0   23.84   10.73
  12  -2   0   28.21   22.23
  12  -2   0   -9.78   19.36
  12  -2   0  -25.50   18.39
  11  -2   0   -8.10   15.42
  11  -2   0   22.35    9.11
  11  -2   0    9.78    6.68
  11  -2   0    2.66   15.74
  11  -2   0   -4.92   17.07
  10  -2   0  132.60   17.28
  10  -2   0  140.12   31.90
  10  -2   0  138.24   14.32
  10  -2   0  117.32   32.65
   9  -2   0   52.70   20.84
   9  -2   0   26.96   14.34
   9  -2   0   26.65    8.61
   9  -2   0   26.98    7.91
   9  -2   0   56.93   19.48
   8  -2   0   21.35   14.53
   8  -2   0   25.19   15.43
   8  -2   0   12.10   12.67
   8  -2   0   18.62    6.76
   7  -2   0  138.02   21.82
   7  -2   0  173.02   33.69
   7  -2   0   72.92   21.25
   7  -2   0  138.59   26.66
   7  -2   0  121.62   11.00
   6  -2   0  169.44   14.01
   6  -2   0  180.86   38.95
   6  -2   0  200.97   27.52
   6  -2   0  166.95   12.24
   6  -2   0  180.19   23.56
   5  -2   0  240.66   32.44
   5  -2   0  242.18   14.62
   5  -2   0  225.98   16.21
   5  -2   0  229.58   24.73
  -5   2   0  283.58   26.87
   4  -2   0   69.35   11.41
   4  -2   0   71.23   16.68
   4  -2   0   88.79   19.99
   4  -2   0  141.46   18.23
  -4   2   0   81.06   21.98
   3  -2   0  122.66   15.67
   3  -2   0  134.50   16.18
   3  -2   0  132.36   13.82
   3  -2   0  133.76   18.00
   3  -2   0  109.94   10.89
  -3   2   0  116.16    9.13
  -3   2   0  128.43   16.99
  -3   2   0  133.83   16.35
  -3   2   0  136.36    9.37
   2  -2   0 2741.63   85.88
   2  -2   0 2751.16   72.43
   2  -2   0 2756.47   80.55
  -2   2   0 2677.16   80.22
  -2   2   0 2627.31   75.04
  -2   2   0 2810.76   77.77
  -2   2   0 2667.94   70.92
   1  -2   0 1820.85   64.65
   1  -2   0 1886.19   57.84
   1  -2   0 1837.57   53.77
   1  -2   0 1759.64   58.34
  -1   2   0 1692.89   64.91
  -1   2   0 1813.76   59.81
  -1   2   0 1812.74   59.87
  -1   2   0 1837.33   58.68
   0  -2   0   91.81   10.19
   0  -2   0  108.04   17.20
   0  -2   0  102.93   11.08
   0   2   0   95.41   12.38
   0   2   0  115.48   11.11
   0   2   0   95.19   10.69
   0   2   0  114.87   15.11
  -1  -2   0  218.96   19.98
  -1  -2   0  206.93   14.93
  -1  -2   0  218.06   20.28
   1   2   0  208.26   19.78
   1   2   0  227.60   15.85
   1   2   0  240.00   15.39
   2   2   0  104.31   18.20
   2   2   0   74.97   12.21
  -3  -2   0  251.14   14.00
  -3  -2   0  211.90   15.54
   3   2   0  259.76   23.22
   3   2   0  251.12   16.84
   3   2   0  319.70   61.59
   4   2   0   25.70   25.48
   4   2   0    2.13    6.70
   5   2   0   78.78   17.14
   5   2   0   87.51   13.54
   5   2   0  144.66   50.82
   6   2   0   31.00   12.73
   6   2   0   44.72   10.51
   6   2   0   12.68   15.24
   7   2   0  121.48   22.59
   7   2   0  116.27   14.45
   7   2   0   80.79   31.95
   8   2   0    3.63    7.37
   8   2   0   26.65   26.82
   8   2   0   15.81   11.69
   9   2   0   20.56   22.67
   9   2   0    6.03   10.63
   9   2   0    7.05    8.97
   9   2   0   12.19   12.76
  10   2   0   27.14   29.28
  10   2   0   58.76   20.19
  10   2   0   63.56   24.28
  10   2   0   47.10   25.65
  10   2   0   24.55   12.48
  11   2   0   83.66   26.01
  11   2   0   96.82   18.97
  11   2   0   85.79   43.55
  11   2   0  134.52   29.14
  11   2   0  124.68   41.06
  12   2   0   67.45   23.07
  12   2   0   -3.85   30.12
  12   2   0   58.80   25.97
  12   2   0   38.76   12.57
  12   2   0   34.24   25.76
  13  -3   0    0.55   10.32
  13  -3   0   19.37   22.12
  13  -3   0    7.84   11.88
  13  -3   0  -18.24   20.87
  13  -3   0   -1.84   20.73
  12  -3   0    6.92   11.50
  12  -3   0   -6.76   19.16
  12  -3   0   19.25   12.73
  12  -3   0  -14.12   18.95
  12  -3   0   -1.75   15.63
  11  -3   0   31.97   40.04
  11  -3   0   26.97   20.68
  11  -3   0    0.35    9.44
  11  -3   0  -22.98   11.68
  11  -3   0    4.78   15.45
  10  -3   0   18.03   14.20
  10  -3   0   11.57   10.50
  10  -3   0   19.30    8.63
  10  -3   0   -1.46   14.91
  10  -3   0   21.55   14.25
   9  -3   0   11.73    9.98
   9  -3   0    7.99    6.64
   9  -3   0    7.75   10.97
   9  -3   0   -2.92   13.44
   9  -3   0   16.41   11.52
   8  -3   0  180.76   22.57
   8  -3   0  171.67   32.99
   8  -3   0  245.19   42.51
   8  -3   0  230.03   19.18
   7  -3   0  334.58   27.63
   7  -3   0  384.51   37.52
   7  -3   0  330.68   22.33
   7  -3   0  392.16   42.68
  -7   3   0  376.54   36.71
   6  -3   0  119.43   24.76
   6  -3   0   93.66   14.80
   6  -3   0   69.56   22.56
   6  -3   0   93.64   17.16
   6  -3   0   77.12   22.12
  -6   3   0  123.02   27.07
   5  -3   0  122.16   20.21
   5  -3   0  142.28   21.41
   5  -3   0  139.75   26.02
   5  -3   0  134.61   14.24
   5  -3   0  113.35   24.52
  -5   3   0  116.33   23.05
   4  -3   0  401.49   23.93
   4  -3   0  387.06   34.40
   4  -3   0  384.04   27.99
   4  -3   0  396.71   31.36
   4  -3   0  409.02   28.23
  -4   3   0  366.82   29.15
  -4   3   0  372.00   30.08
  -4   3   0  372.83   20.73
  -4   3   0  341.27   19.14
   3  -3   0 1058.76   55.40
   3  -3   0 1183.91   44.76
   3  -3   0 1150.69   52.62
   3  -3   0 1121.92   50.82
  -3   3   0 1168.80   48.68
  -3   3   0 1030.54   50.63
  -3   3   0 1076.18   46.37
  -3   3   0 1178.38   42.90
   2  -3   0 8801.91  221.85
   2  -3   0 9270.40  220.33
   2  -3   0 9075.93  224.45
   2  -3   0 9210.80  210.21
  -2   3   0 9094.91  220.62
  -2   3   0 8918.02  219.78
  -2   3   0 8760.28  222.66
  -2   3   0 8685.10  208.12
   1  -3   0   15.72    7.99
   1  -3   0    9.87    7.97
   1  -3   0    9.97    8.23
   1  -3   0    1.32    8.36
  -1   3   0    2.69    6.88
  -1   3   0   10.94    6.93
  -1   3   0   -6.95    4.38
  -1   3   0    4.66    8.19
   0  -3   0  387.44   24.35
   0  -3   0  355.80   29.89
   0  -3   0  398.96   25.30
   0   3   0  398.64   25.24
   0   3   0  426.53   29.10
   0   3   0  360.38   30.45
   0   3   0  406.41   24.67
  -1  -3   0  158.50   17.80
  -1  -3   0  142.86   15.85
  -1  -3   0  145.19   24.57
   1   3   0  146.73   16.17
   1   3   0  127.77   14.50
   1   3   0  158.57   21.25
  -2  -3   0  120.74   14.22
  -2  -3   0  139.36   22.59
   2   3   0  122.22   14.79
   2   3   0  119.15   13.81
   2   3   0  135.76   23.80
  -3  -3   0  155.07   18.67
  -3  -3   0  135.91   14.13
   3   3   0  111.07   15.27
   3   3   0  164.47   28.17
   3   3   0  150.67   25.78
   3   3   0  232.09   58.46
  -4  -3   0  140.72   12.53
  -4  -3   0  194.93   18.47
  -4  -3   0  194.71   18.48
   4   3   0  251.35   33.72
   4   3   0  115.33   15.53
   4   3   0  194.26   30.72
   4   3   0  208.43   60.48
   5   3   0  377.11   35.05
   5   3   0  339.06   41.16
   5   3   0  475.98   95.92
   5   3   0  374.77   26.64
   6   3   0   29.00   23.99
   6   3   0   59.83   18.21
   6   3   0   62.81   16.05
   7   3   0   25.54   14.49
   7   3   0   13.81   10.19
   7   3   0   -2.08   14.42
   8   3   0   42.30   19.70
   8   3   0   30.35   11.61
   8   3   0   31.96   27.90
   9   3   0    4.45    9.27
   9   3   0   -4.80   14.46
  10   3   0    3.31   11.45
  10   3   0   21.31   29.25
  10   3   0   26.31   12.06
  10   3   0    5.84   17.62
  11   3   0   59.94   48.52
  11   3   0  -42.35   43.94
  11   3   0   -4.79   11.77
  11   3   0    8.75   14.34
  11   3   0    9.09   24.97
  11   3   0   33.09   21.71
  12   3   0  -70.22   44.71
  12   3   0   -6.76   25.59
  12   3   0    5.76   52.20
  12   3   0   14.21   30.46
  12   3   0  -13.27   17.57
  12   3   0  -26.35   12.41
  13  -4   0   21.96   27.21
  13  -4   0  -20.15   16.77
  13  -4   0   36.28   13.79
  13  -4   0   18.62   25.67
  13  -4   0   38.76   14.99
  12  -4   0   24.14   23.74
  12  -4   0  -20.35   18.13
  12  -4   0   16.20   14.69
  12  -4   0   14.81   15.22
  12  -4   0   -7.10   12.62
  11  -4   0   -8.25    9.96
  11  -4   0  -18.16   13.40
  11  -4   0   13.97   17.82
  11  -4   0   19.35   14.35
  10  -4   0   13.86   13.71
  10  -4   0   19.50   19.37
  10  -4   0    6.09    8.49
  10  -4   0   15.93   14.33
  10  -4   0    9.09   17.13
   9  -4   0   11.36   13.16
   9  -4   0   -0.05   11.67
   9  -4   0   -1.16    6.94
   9  -4   0  -11.56   12.16
   9  -4   0  -12.11    6.60
   8  -4   0    4.56    6.76
   8  -4   0   17.83   13.18
   8  -4   0    7.38   11.90
   8  -4   0   16.92    9.20
   8  -4   0    0.67   10.40
  -8   4   0   18.17   14.14
   7  -4   0   28.10   13.05
   7  -4   0   31.16   15.02
   7  -4   0   31.51   10.61
   7  -4   0    7.62    6.81
   7  -4   0   13.71   13.29
  -7   4   0    9.76   11.78
   6  -4   0   13.54   11.06
   6  -4   0   16.42   10.79
   6  -4   0   28.45   16.32
   6  -4   0   16.82    9.91
   6  -4   0   22.03   14.71
  -6   4   0   27.81   15.70
   5  -4   0  216.03   29.93
   5  -4   0  233.24   26.79
   5  -4   0  188.45   19.85
   5  -4   0  219.64   27.18
  -5   4   0  214.69   17.56
  -5   4   0  213.77   21.20
  -5   4   0  196.62   31.98
  -5   4   0  204.82   16.37
   4  -4   0   26.16   11.97
   4  -4   0   35.78   12.65
   4  -4   0   46.10   12.51
   4  -4   0   16.71   12.28
  -4   4   0   26.92    9.33
  -4   4   0   33.28   13.04
  -4   4   0   29.74   12.71
  -4   4   0   20.09    8.92
   3  -4   0  207.19   24.77
   3  -4   0  260.35   22.98
   3  -4   0  197.19   25.19
   3  -4   0  229.43   25.80
  -3   4   0  248.27   21.19
  -3   4   0  231.16   25.04
  -3   4   0  198.41   19.90
  -3   4   0  232.24   26.43
   2  -4   0    0.42    7.04
   2  -4   0   -4.58    4.92
   2  -4   0  -10.98    5.52
   2  -4   0   -0.89    6.68
  -2   4   0    1.73    6.20
  -2   4   0    3.43    9.90
  -2   4   0   -1.04    6.10
  -2   4   0    9.37    8.64
   1  -4   0   78.35   16.11
   1  -4   0   75.38   17.12
   1  -4   0   72.68   19.17
   1  -4   0   90.50   18.36
  -1   4   0   84.11   18.27
  -1   4   0   85.91   16.69
  -1   4   0   72.36   18.78
  -1   4   0   56.60   14.02
   0  -4   0  104.45   19.26
   0  -4   0  110.11   24.85
   0  -4   0  125.86   16.58
   0   4   0  110.06   24.70
   0   4   0  122.72   16.04
   0   4   0  144.61   17.74
   0   4   0  153.17   25.72
  -1  -4   0  214.45   33.36
  -1  -4   0  207.16   22.40
  -1  -4   0  217.06   22.03
   1   4   0  242.39   20.19
   1   4   0  237.81   22.34
   1   4   0  224.88   28.45
   1   4   0  223.20   26.19
  -3  -4   0  213.62   25.38
  -3  -4   0  206.48   19.67
   3   4   0  151.70   19.44
   3   4   0  246.81   21.06
   3   4   0  307.76   72.30
   3   4   0  187.62   32.16
  -4  -4   0  439.27   32.40
  -4  -4   0  442.70   26.74
   4   4   0  672.55  125.74
   4   4   0  469.48   32.57
   4   4   0  402.48   31.09
  -5  -4   0  460.12   20.52
   5   4   0  347.22   64.13
   5   4   0  521.82   47.22
   5   4   0  519.85   40.95
   5   4   0  509.93   35.10
   6   4   0  163.08   33.18
   6   4   0  153.98   32.91
   6   4   0  147.94   23.64
   7   4   0   -3.62   18.44
   7   4   0   26.28   17.29
   7   4   0   23.09   21.79
   7   4   0   61.24   17.50
   8   4   0   -4.43   17.81
   8   4   0   41.73   14.25
   8   4   0   42.68   35.89
   8   4   0   54.37   30.07
   9   4   0  119.63   22.45
   9   4   0  194.80   26.44
   9   4   0  168.59   36.63
   9   4   0   86.39   38.68
   9   4   0   44.14   40.99
  10   4   0   55.41   18.59
  10   4   0   30.42   34.14
  10   4   0   17.79   33.50
  10   4   0   91.00   30.62
  11   4   0   13.38   30.69
  11   4   0    0.33   15.10
  11   4   0    8.97   11.93
  11   4   0  -10.42   25.72
  11   4   0    8.39   30.10
  11   4   0    6.54   25.33
  13  -5   0   63.68   24.81
  13  -5   0   58.83   18.01
  13  -5   0   13.03   25.64
  13  -5   0   26.60   27.02
  12  -5   0   -9.35   18.64
  12  -5   0  -17.70   12.63
  12  -5   0   25.39   20.75
  12  -5   0   21.16   17.03
  11  -5   0   -4.44    7.71
  11  -5   0    9.65   12.08
  11  -5   0   -9.81   17.54
  11  -5   0   15.06   15.53
  10  -5   0   50.57   21.81
  10  -5   0   72.26   23.01
  10  -5   0   57.04   41.18
  10  -5   0   46.97   16.17
  10  -5   0   20.12   10.18
   9  -5   0  190.27   39.04
   9  -5   0  169.26   40.74
   9  -5   0  204.51   25.03
   9  -5   0  200.08   36.61
  -9   5   0  185.34   36.50
   8  -5   0   22.73   13.63
   8  -5   0   66.54   22.28
   8  -5   0   86.33   26.80
   8  -5   0   21.04    7.41
   8  -5   0   28.20   17.36
  -8   5   0   31.30   19.95
   7  -5   0   18.76   15.73
   7  -5   0  -22.81    8.88
   7  -5   0    5.12    8.08
   7  -5   0    6.02   11.58
  -7   5   0   -5.64    9.43
   6  -5   0    8.13    7.55
   6  -5   0   12.11   12.50
   6  -5   0   27.01   12.53
   6  -5   0   15.96   11.70
  -6   5   0    5.73   10.86
  -6   5   0    5.93    5.61
  -6   5   0    5.26    6.79
   5  -5   0   36.04   14.67
   5  -5   0   39.77   17.39
   5  -5   0   46.78   19.36
   5  -5   0   28.91   11.75
  -5   5   0   33.59   13.48
  -5   5   0   35.69   10.26
  -5   5   0   26.17    9.15
  -5   5   0   66.14   21.37
   4  -5   0 1026.78   60.36
   4  -5   0  998.21   63.71
   4  -5   0  993.57   51.65
   4  -5   0  935.82   60.30
  -4   5   0 1104.76   60.15
  -4   5   0  931.42   58.68
  -4   5   0  956.95   51.72
  -4   5   0  985.56   48.77
   3  -5   0   47.29   19.47
   3  -5   0   82.06   21.24
   3  -5   0   81.37   19.05
   3  -5   0  121.21   26.29
  -3   5   0   67.63   18.87
  -3   5   0   60.71   18.00
  -3   5   0   88.07   17.88
  -3   5   0  108.50   25.14
   2  -5   0    0.68    7.83
   2  -5   0    8.87   10.88
   2  -5   0    9.24    9.39
   2  -5   0   12.08   10.25
  -2   5   0    5.74    8.23
  -2   5   0    4.86    7.46
  -2   5   0   23.14   11.32
   1  -5   0   -7.26    8.49
   1  -5   0    3.51    9.31
   1  -5   0    6.44    7.99
   1  -5   0    4.33    6.91
  -1   5   0   -7.21    6.28
  -1   5   0   -4.56    4.93
  -1   5   0   -7.22    4.64
  -1   5   0   -8.04    6.79
   0  -5   0    0.42    6.32
   0  -5   0    0.98   12.43
   0  -5   0   -1.90    6.09
   0   5   0   -4.60   11.15
   0   5   0   10.04    9.73
   0   5   0   -2.18    6.14
   0   5   0   -1.86    4.51
  -1  -5   0    2.81    9.05
  -1  -5   0    3.83    8.84
  -1  -5   0   -0.24    9.88
   1   5   0    5.53    6.15
   1   5   0    5.01   10.69
   1   5   0   18.69   12.03
   1   5   0   10.11    9.03
  -2  -5   0   26.04   10.89
  -2  -5   0   11.77   12.81
   2   5   0    6.56    6.36
   2   5   0   10.45    9.12
   2   5   0   31.19   17.67
  -3  -5   0    5.06   11.85
  -3  -5   0    5.66   12.09
   3   5   0    4.70    8.25
   3   5   0    8.79   20.30
   3   5   0    0.01    4.53
   3   5   0  -12.99    8.47
  -4  -5   0  206.08   26.95
  -4  -5   0  184.52   21.39
   4   5   0  121.53   35.94
   4   5   0  185.60   19.43
   4   5   0  199.95   24.16
   4   5   0  202.43   38.48
  -5  -5   0   79.07   14.62
  -5  -5   0   75.47   17.55
   5   5   0   97.78   28.52
   5   5   0   83.83   17.93
   5   5   0   16.07   20.87
   6   5   0   32.16   24.69
   6   5   0   12.15   12.89
   6   5   0    3.86   15.91
   6   5   0   23.12   11.67
   7   5   0   19.03   21.24
   7   5   0   65.71   18.53
   7   5   0  -20.44   18.41
   7   5   0   59.31   18.24
   8   5   0  116.94   34.67
   8   5   0   58.16   45.31
   8   5   0  107.79   32.64
   8   5   0   99.57   24.85
   9   5   0  114.11   26.20
   9   5   0   90.68   32.11
   9   5   0  110.48   20.45
   9   5   0    8.20   35.27
  10   5   0   -5.65   17.08
  10   5   0  -26.93   13.72
  10   5   0  -20.62   26.23
  10   5   0  -38.95   25.83
  10   5   0    2.98   10.37
  11   5   0    8.95   17.90
  11   5   0  -21.36   26.92
  11   5   0   -5.40   11.98
  11   5   0  -18.41   15.88
  11   5   0    4.68   50.61
  13  -6   0   34.10   28.99
  13  -6   0   20.84   29.25
  13  -6   0    6.10   17.11
  13  -6   0  -20.87   23.84
  12  -6   0   30.46   16.34
  12  -6   0   12.44   36.68
  12  -6   0  -21.56   17.75
  12  -6   0   12.48   22.77
  11  -6   0   39.52   15.97
  11  -6   0   14.86   24.32
  11  -6   0    0.42   17.34
  11  -6   0   12.80   23.73
  10  -6   0   97.49   27.16
  10  -6   0   68.93   19.99
  10  -6   0  105.47   29.86
  10  -6   0   62.93   29.88
 -10   6   0   84.04   27.58
   9  -6   0   13.75   19.65
   9  -6   0   28.18   19.28
   9  -6   0   52.01   15.16
   9  -6   0   34.22   19.87
  -9   6   0   89.82   28.92
   8  -6   0   30.26   18.07
   8  -6   0   44.59   20.86
   8  -6   0   38.84   14.38
   8  -6   0   17.60   18.18
  -8   6   0   37.68   19.09
   7  -6   0   88.91   20.61
   7  -6   0  113.40   32.47
   7  -6   0   95.27   24.70
   7  -6   0  154.01   33.68
  -7   6   0  138.67   35.83
  -7   6   0   83.23   13.52
   6  -6   0  215.64   26.74
   6  -6   0  234.32   39.54
   6  -6   0  245.36   46.84
   6  -6   0  225.42   39.28
  -6   6   0  279.40   36.37
  -6   6   0  275.28   30.29
  -6   6   0  213.08   22.98
   5  -6   0  314.12   38.55
   5  -6   0  313.99   31.61
   5  -6   0  282.81   37.85
   5  -6   0  292.48   36.16
  -5   6   0  264.99   43.28
  -5   6   0  278.20   27.36
   4  -6   0    9.62   11.16
   4  -6   0    1.79   10.48
   4  -6   0    3.71    8.94
   4  -6   0   26.25   16.40
  -4   6   0  -19.17    8.83
  -4   6   0    9.29    7.49
  -4   6   0    3.42    7.84
  -4   6   0   -6.89   10.33
   3  -6   0  103.48   25.23
   3  -6   0   77.23   23.30
   3  -6   0   67.43   20.32
   3  -6   0   77.95   19.22
  -3   6   0   53.70   21.30
  -3   6   0   81.48   21.80
  -3   6   0   74.32   21.16
  -3   6   0   62.40   16.10
   2  -6   0  405.08   34.16
   2  -6   0  440.94   40.54
   2  -6   0  415.05   38.95
   2  -6   0  428.45   44.83
  -2   6   0  453.08   44.72
  -2   6   0  416.65   40.32
  -2   6   0  444.52   39.35
  -2   6   0  392.91   34.78
   1  -6   0   78.21   19.75
   1  -6   0  112.61   28.73
   1  -6   0  110.93   28.04
  -1   6   0   70.89   20.50
  -1   6   0   75.75   18.91
  -1   6   0   75.56   18.82
  -1   6   0   69.77   22.92
   0  -6   0    5.71   10.63
   0  -6   0   21.99   12.77
   0  -6   0   -8.05   13.27
   0   6   0   23.92   10.62
   0   6   0   30.06   12.21
   0   6   0    3.59   11.17
   0   6   0   28.59   16.92
  -1  -6   0   -0.56    8.32
  -1  -6   0    3.48   11.21
  -1  -6   0   -2.39    7.71
   1   6   0   10.29   10.48
   1   6   0  -12.48    6.57
   1   6   0   -2.31    4.71
   1   6   0    3.99   13.19
  -2  -6   0   16.72   18.37
  -2  -6   0   28.86   17.74
  -2  -6   0   28.10   12.82
   2   6   0    7.28   11.74
   2   6   0   14.24   12.51
   2   6   0   47.00   20.25
   2   6   0   18.73    9.29
   2   6   0    8.84   13.34
  -3  -6   0   89.64   26.57
  -3  -6   0  133.29   24.51
   3   6   0   97.08   22.11
   3   6   0   47.09   27.84
   3   6   0   73.15   27.21
   3   6   0  122.52   16.18
  -4  -6   0   26.72   12.79
  -4  -6   0   17.30   14.27
   4   6   0  -11.41   11.65
   4   6   0   28.48   18.51
   4   6   0   24.57   15.03
  -5  -6   0   29.11   12.60
  -5  -6   0   48.72   18.40
   5   6   0   40.67   10.90
   5   6   0   26.27   25.95
   5   6   0    6.51   18.56
   5   6   0   18.11   25.94
  -6  -6   0   64.26   11.03
   6   6   0   44.51   12.18
   6   6   0   18.30   25.46
   6   6   0   51.49   18.54
   6   6   0   23.33   23.40
   7   6   0   11.21   15.63
   7   6   0  -11.80   19.77
   7   6   0  -11.89   18.80
   7   6   0    8.54    7.81
   8   6   0  -12.18   27.20
   8   6   0   14.19    7.76
   8   6   0   -4.40   13.78
   8   6   0   14.86   25.41
   9   6   0   23.61   18.27
   9   6   0   78.59   29.99
   9   6   0    1.98    6.29
   9   6   0    6.29   32.37
  10   6   0   -5.87   18.46
  10   6   0  -80.92   49.79
  13  -7   0  -22.55   31.22
  13  -7   0  -13.50   23.43
  13  -7   0  -12.80   20.07
  13  -7   0   22.63   30.16
  12  -7   0   -6.64   22.56
  12  -7   0  -54.08   27.90
  12  -7   0  -29.47   19.27
  12  -7   0    9.23   16.80
  11  -7   0    7.83   25.59
  11  -7   0   20.05   15.74
  11  -7   0   13.27   21.77
  11  -7   0   -0.88   19.13
 -11   7   0  -21.92   19.48
  10  -7   0    3.53   19.84
  10  -7   0   23.84   23.35
  10  -7   0  -27.48   12.18
  10  -7   0   29.84   24.86
   9  -7   0   -2.50   16.35
   9  -7   0   10.83   14.34
   9  -7   0  -11.32   10.76
   9  -7   0  -11.98   19.47
  -9   7   0   -2.58   16.85
   8  -7   0  -16.88   11.71
   8  -7   0    0.88   10.17
   8  -7   0    6.75   29.64
   8  -7   0    8.32   14.72
  -8   7   0   12.34   12.81
  -8   7   0   -0.64    7.36
   7  -7   0   69.97   32.65
   7  -7   0   71.23   30.03
   7  -7   0   78.56   21.50
   7  -7   0  106.92   31.16
  -7   7   0   88.32   20.70
  -7   7   0   58.06   20.87
  -7   7   0   79.33   16.06
   6  -7   0   41.67   21.59
   6  -7   0   44.79   23.22
   6  -7   0   37.40   19.77
   6  -7   0   71.13   20.50
  -6   7   0   55.28   21.53
  -6   7   0   61.15   16.39
  -6   7   0   66.01   23.79
   5  -7   0   22.87   14.06
   5  -7   0   -8.59   12.61
   5  -7   0   -7.67   11.25
   5  -7   0   -3.93    9.31
  -5   7   0   17.08   14.76
  -5   7   0   13.49    9.87
   4  -7   0   28.34   17.27
   4  -7   0   12.85   12.41
   4  -7   0    8.34   12.49
   4  -7   0    9.62   13.21
  -4   7   0    9.25    9.85
  -4   7   0    8.97   14.79
  -4   7   0    2.79   12.06
   3  -7   0  104.80   27.57
   3  -7   0   75.33   27.19
   3  -7   0   98.29   22.80
   3  -7   0  107.03   27.49
  -3   7   0   83.83   25.45
  -3   7   0   57.61   17.20
  -3   7   0  116.23   29.18
  -3   7   0  147.30   34.93
   2  -7   0  126.17   28.91
   2  -7   0   90.83   26.73
   2  -7   0  122.11   27.00
   2  -7   0  116.59   29.96
  -2   7   0  127.28   31.14
  -2   7   0  111.41   25.46
  -2   7   0   82.18   28.15
  -2   7   0   82.74   21.82
   1  -7   0   42.11   21.04
   1  -7   0   38.14   17.00
   1  -7   0   39.97   16.16
  -1   7   0   27.53   13.02
  -1   7   0   17.17   15.68
  -1   7   0   13.96   10.05
  -1   7   0    8.96   13.00
   0  -7   0   70.63   21.70
   0  -7   0   44.96   22.30
   0  -7   0   67.99   20.20
   0   7   0   74.31   18.46
   0   7   0   36.90   18.74
   0   7   0   45.50   22.28
   0   7   0   61.64   18.90
  -1  -7   0  155.39   32.30
  -1  -7   0  172.60   30.71
  -1  -7   0  193.09   40.80
   1   7   0  136.44   30.70
   1   7   0  152.67   38.33
   1   7   0  171.42   22.34
  -2  -7   0  244.63   43.11
  -2  -7   0  356.05   50.72
  -2  -7   0  366.46   36.09
   2   7   0  350.01   42.96
   2   7   0  359.84   59.29
   2   7   0  360.12   37.30
   2   7   0  221.32   49.17
   2   7   0  376.87   31.23
  -3  -7   0  160.35   30.01
  -3  -7   0  145.46   33.83
   3   7   0  135.38   39.10
   3   7   0  150.64   30.09
   3   7   0  123.33   17.50
   3   7   0   71.56   31.71
   3   7   0  114.65   30.81
  -4  -7   0   26.72   16.72
  -4  -7   0   13.27   12.04
   4   7   0   -4.62   16.87
   4   7   0   40.90   23.50
   4   7   0   47.76   19.06
   4   7   0   14.20    8.29
   4   7   0   21.76   20.19
  -5  -7   0  130.78   23.38
  -5  -7   0  133.82   28.48
   5   7   0  117.86   28.74
   5   7   0  114.85   16.17
   5   7   0  100.82   34.62
   5   7   0   49.07   26.79
  -6  -7   0   27.41   13.86
  -6  -7   0   28.24   12.26
   6   7   0   -8.18   22.84
   6   7   0  -28.67   17.96
   6   7   0   44.44   22.91
   6   7   0   43.57   10.21
   7   7   0  140.14   43.17
   7   7   0   55.93   22.24
   7   7   0   -0.40   29.55
   8   7   0   -9.92   27.13
   8   7   0   59.64   23.12
   9   7   0   -5.33   28.90
   9   7   0   20.06   19.63
   9   7   0  -29.44   31.77
  12  -8   0  -75.61   32.92
  12  -8   0  -11.18   22.56
  12  -8   0   43.58   22.60
  12  -8   0   31.73   34.61
 -12   8   0  -39.98   28.18
  11  -8   0   18.30   22.90
  11  -8   0  -47.67   30.18
  11  -8   0   17.29   19.10
  11  -8   0   26.09   25.07
 -11   8   0   83.94   35.57
  10  -8   0   14.76   19.05
  10  -8   0    5.42   27.47
  10  -8   0   50.36   26.49
  10  -8   0  -19.16   13.52
 -10   8   0   10.60   23.39
   9  -8   0    6.80   14.84
   9  -8   0   27.39   20.49
   9  -8   0    5.64   13.99
   9  -8   0   25.35   31.45
   8  -8   0    7.75   15.52
   8  -8   0  -20.16   23.23
   8  -8   0   -0.03   11.80
   8  -8   0   25.71   22.37
  -8   8   0   20.40   11.21
  -8   8   0   -0.66   17.18
  -8   8   0    3.15   12.74
   7  -8   0   -2.13   11.28
   7  -8   0    6.28   15.22
   7  -8   0   28.69   16.04
   7  -8   0   20.52   19.34
  -7   8   0   25.96   20.42
  -7   8   0   41.48   16.90
   6  -8   0   39.75   16.99
   6  -8   0   53.68   21.90
   6  -8   0   40.57   24.42
   6  -8   0   71.03   28.96
  -6   8   0   20.20    6.76
  -6   8   0   40.45   21.87
  -6   8   0   35.30   19.69
  -6   8   0   47.35   16.61
   5  -8   0  127.14   28.38
   5  -8   0  120.59   33.13
   5  -8   0   98.96   28.76
   5  -8   0   77.79   27.64
  -5   8   0   67.92   24.66
  -5   8   0   61.98   21.36
  -5   8   0  100.55   30.37
   4  -8   0   -1.41    9.66
   4  -8   0  -11.20   13.09
   4  -8   0  -10.74    7.27
   4  -8   0   -5.45    9.54
  -4   8   0    0.73   14.05
  -4   8   0    7.40   12.79
   3  -8   0   29.76   15.10
   3  -8   0   23.78   20.37
   3  -8   0   28.93   16.41
   3  -8   0   55.79   21.24
  -3   8   0   70.19   25.28
  -3   8   0   23.45   13.93
  -3   8   0    7.17   16.27
   2  -8   0   -1.60    9.37
   2  -8   0   -7.86    9.80
   2  -8   0   -4.13   14.36
  -2   8   0    5.70   14.12
  -2   8   0   -8.02   14.60
  -2   8   0   -5.13   10.44
   1  -8   0   22.57   12.66
   1  -8   0   57.77   27.40
   1  -8   0    4.13   12.09
  -1   8   0   51.45   16.91
  -1   8   0   28.57   12.92
  -1   8   0   17.37   17.57
  -1   8   0   14.49   12.80
   0  -8   0   10.20   13.25
   0  -8   0  -10.88   13.88
   0  -8   0   -6.82    8.21
   0   8   0   10.38    9.63
   0   8   0  -11.49   17.21
   0   8   0   -1.09    8.05
   0   8   0   11.97   13.37
   0   8   0   -6.56   12.09
  -1  -8   0  197.49   35.33
  -1  -8   0  156.91   37.81
  -1  -8   0  209.13   42.27
   1   8   0  170.87   43.10
   1   8   0  218.65   42.65
   1   8   0  221.30   37.67
   1   8   0  187.94   25.61
  -2  -8   0  166.75   39.99
  -2  -8   0  184.99   32.93
  -2  -8   0  134.13   71.32
   2   8   0  167.07   37.83
   2   8   0  155.70   22.14
   2   8   0   70.47   31.37
   2   8   0  163.89   41.13
   2   8   0  198.34   36.19
  -3  -8   0   52.94   24.13
  -3  -8   0   11.44   11.56
   3   8   0   -4.74   21.36
   3   8   0    5.40   13.75
   3   8   0    2.65    7.30
   3   8   0  -25.26   21.57
   3   8   0    0.79   16.85
  -4  -8   0  127.89   36.77
  -4  -8   0  101.18   24.23
   4   8   0   86.59   31.00
   4   8   0  151.72   31.09
   4   8   0  105.34   18.36
   4   8   0  146.18   40.76
  -5  -8   0   46.38   24.36
  -5  -8   0   61.71   19.04
   5   8   0   -1.04   22.65
   5   8   0   76.20   32.50
   5   8   0   45.59   22.30
   5   8   0   29.11   24.79
   5   8   0   43.85   12.01
  -6  -8   0   51.50   19.06
   6   8   0    9.79   24.95
   6   8   0    0.92   32.28
   6   8   0   17.92   20.56
   6   8   0   34.68   27.65
   7   8   0   17.81   32.73
   7   8   0   10.65   28.65
   7   8   0   29.25   21.84
   7   8   0  -29.29   29.40
   8   8   0   12.21   35.01
   8   8   0   26.24   26.64
   8   8   0   68.38   37.80
  12  -9   0   -2.14   23.81
  12  -9   0   13.45   20.01
  12  -9   0   40.84   33.67
  11  -9   0   46.80   19.85
  11  -9   0   19.70   25.39
  11  -9   0    8.53   27.65
  11  -9   0  -55.87   33.17
 -11   9   0  -33.12   30.28
  10  -9   0  -40.84   30.76
  10  -9   0    3.14   18.26
  10  -9   0   21.50   17.29
 -10   9   0   -5.10   23.59
   9  -9   0   47.26   28.52
   9  -9   0   34.98   32.96
   9  -9   0   82.48   24.68
   9  -9   0   34.51   22.25
  -9   9   0   75.85   14.97
  -9   9   0   15.57   23.19
   8  -9   0   10.96   13.37
   8  -9   0   41.61   28.01
   8  -9   0   44.01   33.00
   8  -9   0    2.82   18.66
  -8   9   0    3.04   13.40
  -8   9   0   23.86   19.90
   7  -9   0   -4.67   15.71
   7  -9   0   32.66   26.41
   7  -9   0   22.94   18.24
   7  -9   0   14.33   14.25
  -7   9   0   38.06   23.24
  -7   9   0   13.44   12.76
  -7   9   0    8.09   19.44
   6  -9   0   55.59   25.30
   6  -9   0   37.92   21.25
   6  -9   0    8.47   25.17
   6  -9   0   52.50   20.39
  -6   9   0   23.86    9.10
  -6   9   0   35.89   21.32
  -6   9   0   60.66   26.78
  -6   9   0   12.92   10.67
  -6   9   0   28.79   16.49
   5  -9   0   39.10   23.08
   5  -9   0   29.06   27.49
   5  -9   0   12.47   16.93
   5  -9   0   59.97   20.21
  -5   9   0   24.64   10.71
  -5   9   0   23.35   20.11
  -5   9   0   24.97   22.33
  -5   9   0   41.62   17.73
   4  -9   0   92.68   32.77
   4  -9   0   44.82   22.92
   4  -9   0   81.95   23.86
   4  -9   0  -20.78   22.97
  -4   9   0   48.72   21.57
  -4   9   0   15.54   12.47
  -4   9   0   41.01   17.08
  -4   9   0   53.05   28.38
   3  -9   0   58.76   19.48
   3  -9   0   36.87   21.16
   3  -9   0   74.44   28.64
   3  -9   0   40.86   18.65
  -3   9   0   75.39   21.29
  -3   9   0   32.21   23.18
  -3   9   0   36.01   18.92
  -3   9   0   39.27   15.65
   2  -9   0   -6.48   14.73
   2  -9   0    3.92   10.46
   2  -9   0   14.33   14.18
  -2   9   0   -0.11   11.30
  -2   9   0  -19.44   11.39
  -2   9   0  -10.26   16.32
  -2   9   0  -14.45   11.77
   1  -9   0    6.83   22.36
   1  -9   0   55.27   24.33
   1  -9   0   51.52   20.19
  -1   9   0    6.36   16.27
  -1   9   0   12.21   17.83
  -1   9   0    4.86   24.06
  -1   9   0   40.70   15.65
   0  -9   0   26.92   18.40
   0  -9   0   -1.24   15.43
   0  -9   0    1.39   18.81
   0   9   0    6.80   15.23
   0   9   0  -14.34   19.17
   0   9   0   11.48   12.03
  -1  -9   0    9.76   12.18
  -1  -9   0  -32.61   17.05
  -1  -9   0   26.72   19.91
   1   9   0  -25.62   22.23
   1   9   0   -8.51   15.87
   1   9   0   49.10   29.04
   1   9   0   17.29   11.83
   1   9   0   40.04   18.31
  -2  -9   0  -36.01   35.60
  -2  -9   0  -12.35   20.58
  -2  -9   0  -13.51   12.21
   2   9   0   -5.87   13.35
   2   9   0   71.82   23.75
   2   9   0   -3.90   19.09
   2   9   0   -5.38   18.50
   2   9   0    7.48    9.98
  -3  -9   0   19.27   24.71
  -3  -9   0   60.34   23.39
   3   9   0   62.34   29.27
   3   9   0   40.08   19.66
   3   9   0   43.26   33.46
   3   9   0  -42.42   38.57
   3   9   0   56.35   15.05
  -4  -9   0    3.56   15.35
  -4  -9   0    9.24   25.65
   4   9   0   93.74   34.36
   4   9   0   23.98   10.69
   4   9   0   41.51   21.38
   4   9   0   42.96   38.63
   4   9   0   47.14   30.81
  -5  -9   0   -7.59   13.66
   5   9   0  -30.99   26.23
   5   9   0   17.54    7.03
   5   9   0  -19.24   20.51
   5   9   0   19.37   30.02
   5   9   0   -7.36   29.45
  -6  -9   0   -7.73   13.23
  -6  -9   0   30.76   20.76
   6   9   0   17.06   21.77
   6   9   0   25.14   39.10
   7   9   0   34.96   32.73
   7   9   0  -14.36   22.61
   7   9   0  -44.90   31.57
  11 -10   0   21.30   31.53
  11 -10   0  -40.86   45.52
  11 -10   0   37.85   24.80
  11 -10   0  -14.67   20.43
  10 -10   0  -12.18   16.52
  10 -10   0   -3.73   36.95
 -10  10   0  -55.55   28.16
   9 -10   0   17.82   26.91
   9 -10   0    6.43   19.04
   9 -10   0    9.53   15.41
  -9  10   0  -23.96   13.30
  -9  10   0  -11.82   23.62
   8 -10   0   -5.78   29.68
   8 -10   0   36.13   21.08
   8 -10   0   -8.03   16.49
   8 -10   0   14.85   20.69
  -8  10   0   13.22   22.48
   7 -10   0  -15.81   12.60
   7 -10   0   27.34   30.46
   7 -10   0   10.80   18.18
   7 -10   0   25.91   21.32
  -7  10   0  -13.73   20.99
  -7  10   0  -11.61   15.37
  -7  10   0   -3.82   21.97
   6 -10   0  -33.27   15.31
   6 -10   0    0.54   15.65
   6 -10   0    8.66   25.33
   6 -10   0  -15.56   15.54
  -6  10   0    2.70    8.13
  -6  10   0   13.57   15.50
  -6  10   0    5.18    7.53
  -6  10   0   46.95   26.09
   5 -10   0   49.74   25.91
   5 -10   0   11.71   29.60
   5 -10   0   -9.89   16.15
   5 -10   0   29.81   33.30
  -5  10   0    9.98   17.88
  -5  10   0   56.58   29.68
  -5  10   0    9.63    6.67
  -5  10   0   21.05   13.84
   4 -10   0   -3.11   23.68
   4 -10   0   14.32   19.61
   4 -10   0   -9.34   21.73
  -4  10   0   12.50   12.80
  -4  10   0    7.18   13.73
  -4  10   0  -30.43   19.38
   3 -10   0   13.01   15.40
  -3  10   0   -5.34   11.55
  -3  10   0   -0.12   15.55
  -3  10   0   13.24   23.53
   2 -10   0   30.91   18.85
  -2  10   0   47.74   28.66
  -2  10   0   11.96   15.00
   1 -10   0   91.09   28.22
   1 -10   0  116.19   31.70
  -1  10   0   63.12   31.80
   0 -10   0  149.42   36.56
   0 -10   0  149.47   40.03
   0  10   0  134.42   43.31
   0  10   0   92.26   25.65
  -1 -10   0    1.35   24.93
  -1 -10   0   32.45   16.60
   1  10   0   14.51   26.49
   1  10   0   32.83   23.37
   1  10   0  -21.62   19.25
   1  10   0   33.40   20.69
  -2 -10   0  -46.78   34.19
  -2 -10   0   52.35   33.54
  -2 -10   0   58.55   23.66
   2  10   0  109.95   43.73
   2  10   0   30.15   15.64
   2  10   0   55.05   32.76
   2  10   0   47.41   34.40
  -3 -10   0   23.66   20.72
  -3 -10   0   58.39   31.62
   3  10   0   17.45   23.40
   3  10   0  -12.92   22.26
   3  10   0   14.88   23.77
   3  10   0   64.91   15.81
   3  10   0   50.43   35.34
  -4 -10   0   34.83   21.05
  -4 -10   0   50.20   31.11
   4  10   0  -10.98   21.46
   4  10   0  -56.70   27.25
   4  10   0   25.75   27.59
   4  10   0   27.49   28.04
  -5 -10   0   -4.61   17.17
  -5 -10   0  -58.99   28.73
   5  10   0   19.72   29.74
   5  10   0    1.74   34.35
  -6 -10   0  -46.18   38.21
  -6 -10   0   26.04   19.20
   6  10   0   12.45   38.58
   6  10   0   29.90   51.26
  10 -11   0    7.56   21.98
  10 -11   0   -8.91   28.28
  10 -11   0   37.52   39.38
 -10  11   0    1.58   16.54
   9 -11   0   39.58   45.11
   9 -11   0   10.35   19.51
   9 -11   0  -30.82   21.67
  -9  11   0  -33.01   22.04
   8 -11   0   69.24   38.34
   8 -11   0   25.37   23.71
   8 -11   0   -3.16   26.53
   8 -11   0   17.89   18.08
  -8  11   0  -20.48   28.90
  -8  11   0   24.13   23.31
  -8  11   0   -8.29   19.39
   7 -11   0   75.25   30.53
   7 -11   0   11.05   35.69
   7 -11   0    5.19   18.47
   7 -11   0   21.91   20.90
  -7  11   0   15.51   19.54
  -7  11   0   10.15   24.65
  -7  11   0   31.45   33.29
   6 -11   0    8.76   30.40
   6 -11   0    5.99   16.87
   6 -11   0   16.14   20.16
   6 -11   0    7.21   16.44
  -6  11   0   17.24    9.81
  -6  11   0  -10.17    9.75
  -6  11   0  -10.68   27.20
  -6  11   0   22.01   27.58
   5 -11   0  -49.32   22.09
   5 -11   0  -23.93   13.91
   5 -11   0   16.71   19.46
   5 -11   0   26.78   21.28
  -5  11   0   16.35   27.34
  -5  11   0  -18.09   25.24
  -5  11   0    1.47   13.30
   4 -11   0   23.77   18.62
   4 -11   0   -5.81   35.70
   4 -11   0   15.67   23.15
  -4  11   0   15.88   24.72
  -4  11   0   13.95   14.81
  -4  11   0    5.88   20.18
   3 -11   0   41.92   18.48
   3 -11   0   14.91   20.59
  -3  11   0   29.83   19.86
  -3  11   0   26.87   33.43
  -3  11   0    9.74   16.76
   2 -11   0    5.78   21.10
   2 -11   0   14.93   19.31
  -2  11   0    0.34   28.13
  -2  11   0    2.10   32.15
  -2  11   0   43.47   47.83
  -2  11   0    5.38   15.57
   1 -11   0   11.38   22.11
   1 -11   0   28.41   18.94
   1 -11   0  -11.92   51.01
  -1  11   0   22.03   22.93
  -1  11   0   71.29   27.63
  -1  11   0   -4.98   28.06
   0 -11   0    6.89   34.68
   0 -11   0   26.32   26.83
   0 -11   0    7.73   17.66
   0  11   0  -11.71   19.35
   0  11   0  -43.64   17.26
   0  11   0   17.91   26.78
   0  11   0   42.67   32.01
  -1 -11   0  -13.67   11.90
  -1 -11   0  -18.81   25.95
  -1 -11   0   24.71   33.68
   1  11   0   21.25   22.36
   1  11   0  -24.46   18.92
   1  11   0    9.38   20.08
   1  11   0  -17.67   28.91
  -2 -11   0  -11.39   38.74
  -2 -11   0   51.95   35.66
  -2 -11   0   46.30   21.43
   2  11   0  -11.98   25.80
   2  11   0  125.89   48.85
   2  11   0   24.56   31.39
   2  11   0   69.59   50.64
  -3 -11   0  -25.54   18.57
  -3 -11   0  -21.68   35.35
   3  11   0  -26.20   23.14
   3  11   0   -3.80   24.95
  -4 -11   0   -4.87   19.31
   4  11   0  -25.21   33.92
   4  11   0   50.18   36.45
  -5 -11   0    3.78   39.45
  -5 -11   0  -15.89   21.01
   5  11   0    2.60   43.84
   5  11   0  -30.31   36.91
   9 -12   0  -21.43   30.77
   9 -12   0   60.97   40.48
   9 -12   0   -5.37   25.48
  -9  12   0    5.16   25.14
  -9  12   0  -32.44   29.48
   8 -12   0   27.95   26.38
   8 -12   0   23.18   22.65
   8 -12   0    6.58   33.88
  -8  12   0  -32.34   34.05
   7 -12   0   -8.26   25.37
   7 -12   0   46.04   21.90
   7 -12   0   -5.53   26.92
  -7  12   0  -12.05   30.04
  -7  12   0   12.68   25.20
   6 -12   0   32.37   26.43
   6 -12   0   -6.76   17.59
   6 -12   0   -6.35   26.25
  -6  12   0   16.52   29.71
  -6  12   0   -9.19   14.08
  -6  12   0   11.89   12.16
   5 -12   0   -5.81   19.92
   5 -12   0   23.03   17.09
  -5  12   0  -15.95   15.54
  -5  12   0   -4.51   25.38
  -5  12   0   34.21   24.69
  -5  12   0   75.73   49.74
   4 -12   0    3.06   21.58
   4 -12   0   -7.87   15.99
   4 -12   0   22.92   54.09
  -4  12   0   12.60   27.83
  -4  12   0  -15.68   14.92
  -4  12   0  -18.67   27.48
  -4  12   0   46.96   23.04
   3 -12   0  -11.01   41.83
   3 -12   0    6.79   22.96
   3 -12   0   11.30   16.83
  -3  12   0    9.89   18.59
  -3  12   0   -8.20   29.98
  -3  12   0   60.42   35.90
  -3  12   0   12.22   20.71
   2 -12   0   -9.51   28.26
   2 -12   0  -45.44   19.81
   2 -12   0   -1.51   18.48
  -2  12   0   27.21   21.41
  -2  12   0   10.58   23.73
  -2  12   0    7.90   30.29
   1 -12   0   22.12   23.45
   1 -12   0  113.46   53.16
  -1  12   0   64.20   33.63
   0 -12   0   32.98   28.42
   0 -12   0   16.46   38.82
   0 -12   0   -1.65   16.22
   0  12   0   11.61   23.95
   0  12   0  -30.56   27.50
  -1 -12   0   23.23   45.08
  -1 -12   0  -16.92   18.25
  -1 -12   0   -8.26   35.52
   1  12   0    6.49   32.55
   1  12   0  -27.31   23.35
  -2 -12   0   80.01   60.72
  -2 -12   0   -0.34   21.43
  -2 -12   0   39.91   43.08
   2  12   0   37.90   34.76
   2  12   0    7.17   27.33
  -3 -12   0  -25.11   23.36
  -3 -12   0   30.52   45.02
   3  12   0    0.82   33.73
   8 -13   0   -6.39   26.19
   8 -13   0   13.60   30.95
  -8  13   0  -78.97   36.56
  -8  13   0   18.82   32.74
   7 -13   0  -78.22   44.22
   7 -13   0    1.65   33.24
   7 -13   0  -13.74   39.72
  -7  13   0  -13.35   28.92
  -7  13   0   -5.22   38.75
   6 -13   0  -16.17   24.33
   6 -13   0   -5.63   24.41
  -6  13   0   12.48   18.75
  -6  13   0  -10.17   12.74
  -6  13   0   53.15   39.83
   5 -13   0  -25.93   27.65
   5 -13   0   21.73   19.90
  -5  13   0   29.12   32.65
  -5  13   0    2.46   20.33
   4 -13   0   37.33   32.77
   4 -13   0  -17.76   19.28
  -4  13   0   28.69   35.64
  -4  13   0   46.45   30.22
   3 -13   0   35.06   29.73
   3 -13   0    0.57   23.80
  -3  13   0    2.63   29.17
  -3  13   0    9.67   34.16
   2 -13   0   11.25   26.29
   2 -13   0  -38.83   18.91
  -2  13   0   66.37   35.00
  -2  13   0  -33.47   56.70
  -1  13   0   48.54   39.97
  -1  13   0    1.95   24.93
   0 -13   0  -12.48   35.85
   0 -13   0  -35.67   38.00
   0  13   0  -21.83   31.33
  -1 -13   0  -27.18   49.92
   1  13   0  -27.34   31.39
   1  13   0  -56.74   30.64
  -3  14   0  -66.11   40.26
  -3  14   0  -18.33   32.96
  -1  14  -1  -18.81   29.50
  -1  14  -1   45.96   36.74
   1 -14   1   27.21   19.89
   1 -14   1   31.80   36.28
  -2  14  -1    5.04   36.93
  -2  14  -1    8.93   29.44
   2 -14   1   52.71   24.07
   2 -14   1  -28.85   32.69
  -3  14  -1   18.18   69.21
  -3  14  -1   51.74   30.80
   3 -14   1   16.91   31.77
   3 -14   1   14.88   29.44
  -4  14  -1   20.86   41.12
  -4  14  -1  -18.89   25.56
   4 -14   1   15.29   30.79
   4 -14   1    6.70   21.40
  -5  14  -1   11.76   37.48
  -5  14  -1  -12.32   16.66
  -5  14  -1   24.09   25.96
   5 -14   1    7.40   23.87
   5 -14   1   55.63   32.51
  -6  14  -1    7.32   23.10
  -6  14  -1   73.33   58.06
   6 -14   1   -4.73   26.70
   6 -14   1  -23.91   29.48
   2  13  -1   62.39   39.53
   2  13  -1   11.94   33.15
  -2 -13   1    2.57   21.39
  -2 -13   1  -75.44   41.12
   1  13  -1   25.21   32.19
  -1 -13   1   -1.01   18.35
  -1 -13   1  -84.61   43.57
   0  13  -1   39.17   34.32
   0  13  -1    0.16   27.03
   0 -13   1    1.72   35.87
   0 -13   1    3.23   18.24
  -1  13  -1   -1.43   28.51
   1 -13   1   58.29   33.07
   1 -13   1  -17.33   16.19
  -2  13  -1   14.31   27.29
  -2  13  -1  -45.77   29.56
   2 -13   1    1.17   19.74
  -3  13  -1   17.93   31.67
  -3  13  -1   21.31   22.42
   3 -13   1   22.92   22.01
   3 -13   1   14.81   26.72
  -4  13  -1  -26.53   17.25
  -4  13  -1   10.04   32.17
   4 -13   1   43.67   27.72
   4 -13   1   25.86   29.21
  -5  13  -1  -21.64   18.69
  -5  13  -1   24.57   31.81
  -5  13  -1   -9.20   31.45
   5 -13   1    9.54   28.18
  -6  13  -1   16.41   27.92
  -6  13  -1   54.12   36.73
  -6  13  -1    0.67   16.97
  -6  13  -1   11.99   14.88
   6 -13   1  -48.15   42.30
   6 -13   1   -3.40   25.34
   6 -13   1   -3.35   19.27
  -7  13  -1   41.71   20.20
  -7  13  -1   -1.86   35.19
  -7  13  -1  -26.31   27.91
  -7  13  -1   11.47   13.59
   7 -13   1  -15.67   28.60
   7 -13   1   -0.08   21.34
  -8  13  -1    7.61   37.83
  -4 -12   1  -10.48   22.95
  -4 -12   1  -66.18   41.03
   3  12  -1  -43.12   40.11
   3  12  -1    4.28   29.18
  -3 -12   1   21.20   37.82
  -3 -12   1   -3.30   21.07
   2  12  -1   -0.40   33.12
   2  12  -1   34.04   32.92
  -2 -12   1   30.30   22.41
  -2 -12   1  135.74   57.94
  -2 -12   1   47.75   39.94
   1  12  -1  -27.36   20.07
   1  12  -1    6.78   27.70
  -1 -12   1   80.02   40.49
  -1 -12   1  -13.52   17.98
  -1 -12   1  -34.20   28.82
   0  12  -1    7.15   30.23
   0  12  -1  -13.91   22.72
   0 -12   1   18.14   34.24
   0 -12   1   -6.64   16.83
   0 -12   1   -0.03   24.49
  -1  12  -1   40.35   25.16
  -1  12  -1  -18.72   29.79
  -1  12  -1   23.63   22.42
  -1  12  -1   -6.30   22.57
   1 -12   1   -1.75   19.57
   1 -12   1   12.47   24.09
   1 -12   1  -11.26   34.40
  -2  12  -1   -3.26   21.02
  -2  12  -1   18.98   24.00
  -2  12  -1   12.89   22.75
  -2  12  -1   -1.31   30.65
   2 -12   1    4.28   15.73
   2 -12   1   64.55   35.64
   2 -12   1   -0.32   20.56
  -3  12  -1    7.00   22.00
  -3  12  -1   10.42   21.73
  -3  12  -1  -29.92   28.26
  -3  12  -1    7.46   20.22
   3 -12   1   36.72   34.89
   3 -12   1    8.62   18.90
   3 -12   1  -12.52   16.63
  -4  12  -1    4.83   25.98
  -4  12  -1   -2.42   17.45
  -4  12  -1    6.00   26.93
  -4  12  -1  -13.26   17.32
   4 -12   1   80.83   38.87
   4 -12   1   17.80   22.51
   4 -12   1   19.57   17.36
  -5  12  -1   11.72   15.91
  -5  12  -1   37.92   24.88
  -5  12  -1  -37.08   27.09
  -5  12  -1   -0.13    9.49
   5 -12   1    9.52   14.66
   5 -12   1   16.17   36.05
   5 -12   1  -33.13   18.81
   5 -12   1   33.45   22.73
  -6  12  -1   76.63   37.47
  -6  12  -1    9.51   29.86
  -6  12  -1    0.40   12.93
  -6  12  -1   10.18   11.06
  -6  12  -1  -28.56   19.94
   6 -12   1   20.90   24.62
   6 -12   1  -82.44   50.05
   6 -12   1  -16.36   15.14
   6 -12   1   24.69   27.16
  -7  12  -1   42.28   36.49
  -7  12  -1    6.33   10.37
  -7  12  -1  -20.53   10.99
   7 -12   1   -0.77   18.33
   7 -12   1  -13.79   20.33
   7 -12   1   39.52   22.18
  -8  12  -1   29.30   31.84
  -8  12  -1   43.18   25.51
   8 -12   1   19.92   16.71
   8 -12   1   -5.95   23.10
   8 -12   1   -2.17   26.28
  -9  12  -1   40.08   31.79
   9 -12   1   30.08   37.92
   9 -12   1   29.80   21.85
   9 -12   1   44.21   41.65
 -10  12  -1   10.12   27.02
  10 -12   1  -22.98   20.41
  10 -12   1    6.45   33.82
   6  11  -1   10.13   35.66
   5  11  -1  -49.25   25.41
   5  11  -1    5.81   36.66
  -5 -11   1   -9.36   18.03
  -5 -11   1   58.01   37.51
   4  11  -1  -18.13   27.73
   4  11  -1   21.23   34.68
  -4 -11   1    5.09   19.96
  -4 -11   1   -7.89   31.63
   3  11  -1  -16.87   24.15
   3  11  -1   52.73   35.15
   3  11  -1   22.30   21.39
  -3 -11   1   60.16   25.69
   2  11  -1   24.73   20.71
   2  11  -1  -29.24   22.85
   2  11  -1    4.96   28.06
   2  11  -1   32.31   30.58
  -2 -11   1  103.33   46.18
  -2 -11   1   69.63   23.56
   1  11  -1   30.02   29.72
   1  11  -1   14.77   25.86
   1  11  -1   -9.94   22.24
   1  11  -1   31.84   21.47
  -1 -11   1   -7.37   24.90
  -1 -11   1   -6.82   13.04
  -1 -11   1   16.59   38.07
   0  11  -1   -9.19   18.78
   0  11  -1   -4.08   30.79
   0  11  -1    0.72   26.42
   0 -11   1    5.85   20.35
   0 -11   1   26.81   19.21
   0 -11   1    5.03   28.51
  -1  11  -1  -10.05   18.65
  -1  11  -1   16.07   27.88
   1 -11   1   52.13   23.35
   1 -11   1   36.82   32.10
   1 -11   1   78.40   26.22
  -2  11  -1   24.27   21.63
  -2  11  -1   -9.47   25.79
   2 -11   1   11.90   17.02
   2 -11   1   35.53   22.50
   2 -11   1   14.18   29.26
  -3  11  -1  -11.23   21.83
   3 -11   1    2.64   15.34
   3 -11   1   24.73   22.11
  -4  11  -1   -5.64   25.84
  -4  11  -1  -31.84   19.43
   4 -11   1  -15.09   23.16
   4 -11   1   10.96   16.10
   4 -11   1    1.24   20.64
   4 -11   1    3.79   18.79
  -5  11  -1   -2.45    7.59
  -5  11  -1   33.30   42.43
  -5  11  -1    6.39   13.43
  -5  11  -1   11.65   26.59
   5 -11   1   -5.21   17.97
   5 -11   1  -13.15   15.74
   5 -11   1  -18.52   44.39
   5 -11   1   13.20   19.06
  -6  11  -1    8.55   19.10
  -6  11  -1  -13.07   24.77
  -6  11  -1   41.24   28.14
  -6  11  -1   -6.05    9.35
   6 -11   1   -7.64   18.91
   6 -11   1   21.32   17.11
   6 -11   1   16.97   17.80
  -7  11  -1   20.13   26.78
  -7  11  -1    1.34   18.74
  -7  11  -1  -10.62    9.70
  -7  11  -1   34.91   25.62
  -7  11  -1    8.94    9.50
   7 -11   1   -5.52   15.78
   7 -11   1   18.90   31.35
   7 -11   1   11.75   19.83
   7 -11   1  -17.11   16.73
  -8  11  -1    4.04   25.18
  -8  11  -1  -21.94   17.15
  -8  11  -1  -14.05   29.62
   8 -11   1    4.72   23.08
   8 -11   1    6.18   35.81
   8 -11   1   29.63   18.26
   8 -11   1   -8.17   20.55
  -9  11  -1   -2.99   23.98
   9 -11   1   14.86   28.15
   9 -11   1   23.28   20.38
   9 -11   1  -25.73   24.42
   9 -11   1   79.13   39.82
 -10  11  -1   34.35   17.84
  10 -11   1  -18.19   30.10
  10 -11   1  -12.14   21.77
  10 -11   1  -19.28   20.31
  11 -11   1  -34.12   24.46
  11 -11   1   26.84   26.63
  11 -11   1  -55.97   28.96
   7  10  -1   -9.03   31.83
   7  10  -1  -21.15   31.13
   6  10  -1    1.08   27.71
  -6 -10   1   -1.32   15.29
  -6 -10   1  -18.37   20.31
   5  10  -1   42.77   25.66
   5  10  -1    7.93   26.87
   5  10  -1   22.60   32.48
   5  10  -1   49.89   41.93
  -5 -10   1    3.31   25.25
  -5 -10   1   33.78   16.52
   4  10  -1    3.34   24.50
   4  10  -1   -2.56   16.84
   4  10  -1    0.54   23.08
   4  10  -1  -29.95   26.85
  -4 -10   1   -2.35   16.46
  -4 -10   1  -36.32   22.49
   3  10  -1  -11.38   23.09
   3  10  -1   13.27   22.45
   3  10  -1   14.97   25.67
  -3 -10   1   -6.44   24.83
  -3 -10   1    4.67   13.35
   2  10  -1  -18.94   14.06
   2  10  -1   -1.46   16.86
   2  10  -1   18.80   24.10
   2  10  -1   -0.82   21.66
  -2 -10   1   -5.12   29.92
  -2 -10   1   -6.58   20.36
  -2 -10   1   -8.25   12.98
   1  10  -1   -3.81   19.32
   1  10  -1  -23.85   15.56
   1  10  -1  -31.93   21.75
   1  10  -1   20.99   17.78
  -1 -10   1  -11.55   21.50
  -1 -10   1   -9.15   11.90
  -1 -10   1  -12.53   19.53
   0  10  -1    1.90   36.90
   0 -10   1   50.75   27.32
   0 -10   1   21.87   17.34
   0 -10   1   10.11   13.70
  -1  10  -1  -24.97   20.89
   1 -10   1   26.17   23.89
   1 -10   1   -5.73   11.90
   1 -10   1    7.87   14.12
  -2  10  -1    8.90   21.46
  -2  10  -1   21.17   16.18
   2 -10   1    6.25   15.33
   2 -10   1   24.43   14.43
  -3  10  -1   12.17   22.11
  -3  10  -1   23.96   14.29
   3 -10   1    5.09   12.39
   3 -10   1    3.38   16.94
   3 -10   1    4.76   11.90
  -4  10  -1   16.21   18.09
  -4  10  -1   13.90   23.14
  -4  10  -1   27.47   25.32
   4 -10   1   14.60   20.39
   4 -10   1   11.98   21.13
   4 -10   1   25.45   18.09
   4 -10   1   40.56   21.96
  -5  10  -1   65.01   20.94
  -5  10  -1   86.87   33.06
  -5  10  -1    8.78    7.86
   5 -10   1   28.86   20.48
   5 -10   1   35.69   23.96
   5 -10   1   36.99   17.28
   5 -10   1   38.92   26.17
  -6  10  -1    9.20    7.95
  -6  10  -1   32.93   25.68
  -6  10  -1   23.13   16.87
   6 -10   1   63.08   32.02
   6 -10   1   29.07   22.03
  -7  10  -1   13.55   24.51
  -7  10  -1  -35.19   20.45
  -7  10  -1   14.18   16.09
  -7  10  -1   -5.01    5.72
   7 -10   1  -21.25   17.12
   7 -10   1  -15.87   14.58
   7 -10   1  -21.65   24.15
   7 -10   1   -5.95   14.27
  -8  10  -1   30.58   24.02
  -8  10  -1   19.59   20.00
   8 -10   1   10.44   14.96
   8 -10   1   -3.37   19.37
   8 -10   1   41.22   23.40
   8 -10   1   62.50   33.21
  -9  10  -1   70.28   34.13
  -9  10  -1   62.99   20.15
   9 -10   1  114.08   39.09
   9 -10   1   37.10   22.31
   9 -10   1  116.75   38.24
   9 -10   1   72.42   29.50
 -10  10  -1   21.80   33.70
  10 -10   1    6.86   24.18
  10 -10   1  -27.54   20.73
  10 -10   1   -3.89   16.39
  11 -10   1   42.24   21.87
  11 -10   1  -51.79   39.88
  11 -10   1   17.40   26.30
   8   9  -1   27.95   37.65
   8   9  -1   26.34   37.78
   8   9  -1    9.00   35.13
   7   9  -1   -4.67   29.49
   7   9  -1    4.55   32.15
   7   9  -1   79.47   37.33
   6   9  -1   -2.82   26.83
   6   9  -1    0.25   28.30
   6   9  -1   81.68   29.60
  -6  -9   1   18.73   17.64
  -6  -9   1   39.84   15.82
   5   9  -1    5.75   25.90
   5   9  -1    8.36   46.15
   5   9  -1   14.52   26.75
   5   9  -1   52.71   22.70
  -5  -9   1   32.77   20.91
  -5  -9   1   29.48   16.61
   4   9  -1   49.99   24.31
   4   9  -1   62.11   35.01
   4   9  -1   45.93   23.99
  -4  -9   1   85.99   24.02
  -4  -9   1  114.05   32.16
   3   9  -1  -20.11   15.42
   3   9  -1   31.59   20.36
   3   9  -1    6.95   21.24
   3   9  -1   16.48   17.15
  -3  -9   1   29.20   22.89
  -3  -9   1   21.31   14.19
   2   9  -1   46.86   29.87
   2   9  -1   11.77   16.22
   2   9  -1  -10.02   14.40
   2   9  -1   -1.91   14.25
  -2  -9   1   10.96   12.39
  -2  -9   1   19.78   20.12
   1   9  -1    1.56   21.06
   1   9  -1  -16.76   11.02
   1   9  -1   -2.11   11.73
  -1  -9   1    2.68   12.61
  -1  -9   1  -16.64   18.92
  -1  -9   1   -0.17   10.21
   0   9  -1   -0.04   15.27
   0   9  -1    9.08   10.64
   0   9  -1  -16.72   11.21
   0  -9   1   -2.96   11.37
   0  -9   1  -11.60   17.31
   0  -9   1    5.62   11.35
  -1   9  -1    6.37   10.97
  -1   9  -1  -30.92   13.81
  -1   9  -1   18.50   15.46
   1  -9   1   16.68   14.60
   1  -9   1   12.70   14.59
   1  -9   1   13.34   19.76
  -2   9  -1   61.97   21.99
  -2   9  -1  -21.06   11.23
  -2   9  -1   -7.16   17.73
   2  -9   1   16.14   15.81
   2  -9   1   23.01   12.63
   2  -9   1   10.16   14.78
   2  -9   1   -8.79   16.21
  -3   9  -1    1.99   12.34
  -3   9  -1  -31.39   12.40
  -3   9  -1   -1.23   12.86
   3  -9   1    0.71   13.86
   3  -9   1    5.12   13.16
   3  -9   1  -12.67   12.50
   3  -9   1   15.82   12.46
  -4   9  -1   -8.30   10.46
  -4   9  -1   -8.56   14.03
  -4   9  -1    8.51   19.29
   4  -9   1   -5.00   15.00
   4  -9   1    7.92   12.04
   4  -9   1   -9.62   11.54
   4  -9   1  -11.45   13.05
  -5   9  -1   10.12    8.50
  -5   9  -1   32.60   15.72
  -5   9  -1   22.90   22.34
  -5   9  -1   35.99   20.33
   5  -9   1   50.06   22.84
   5  -9   1   61.97   27.01
   5  -9   1   17.57   19.30
   5  -9   1   28.41   18.64
  -6   9  -1    2.12    8.43
  -6   9  -1   31.05   21.86
  -6   9  -1   56.93   25.88
  -6   9  -1   30.77   22.81
   6  -9   1   15.68   18.77
   6  -9   1   64.99   23.32
   6  -9   1   56.50   25.97
   6  -9   1    5.53   20.73
  -7   9  -1   18.33   20.76
  -7   9  -1   31.08   16.94
  -7   9  -1   75.94   25.74
   7  -9   1   26.10   17.19
   7  -9   1   12.69   24.91
   7  -9   1   20.84   21.41
  -8   9  -1   21.01   12.78
  -8   9  -1    7.48   17.53
   8  -9   1    3.00   12.85
   8  -9   1    9.09   26.28
   8  -9   1   31.86   24.65
   8  -9   1  -23.56   14.67
  -9   9  -1    6.59   10.18
  -9   9  -1   50.94   29.56
   9  -9   1   45.39   31.34
   9  -9   1  -18.16   15.49
   9  -9   1    9.49   17.04
   9  -9   1   32.45   19.70
 -10   9  -1   29.49   24.89
  10  -9   1   51.54   33.85
  10  -9   1   10.38   19.79
  10  -9   1    5.44   19.22
  10  -9   1   25.56   19.41
 -11   9  -1  -62.66   26.16
  11  -9   1  -19.47   17.18
  11  -9   1   29.63   24.44
  11  -9   1   26.02   37.57
  12  -9   1   -8.67   21.58
  12  -9   1   16.03   26.42
  12  -9   1  -16.25   20.04
  12  -9   1   15.70   39.47
   9   8  -1   54.36   23.85
   9   8  -1    5.94   38.15
   9   8  -1    7.71   37.99
   8   8  -1   14.86   18.14
   8   8  -1  -44.34   27.48
   8   8  -1   -3.86   29.45
   7   8  -1   74.59   50.91
   7   8  -1   67.68   23.36
   7   8  -1   62.39   28.57
   7   8  -1   50.66   32.76
   6   8  -1  142.10   42.57
   6   8  -1   79.59   25.19
   6   8  -1   93.25   36.47
   6   8  -1  103.45   39.22
  -6  -8   1  104.50   21.18
  -6  -8   1   69.80   20.39
   5   8  -1  105.98   29.98
   5   8  -1   50.14   20.59
   5   8  -1   47.67   30.04
   5   8  -1   28.53   26.68
  -5  -8   1   40.86   20.48
  -5  -8   1   79.38   20.41
   4   8  -1   13.88   20.19
   4   8  -1   -9.25   15.30
   4   8  -1    7.02   19.23
   4   8  -1    4.57   17.74
  -4  -8   1   -2.68   10.69
  -4  -8   1   16.97   19.75
   3   8  -1   22.98   25.14
   3   8  -1   27.10    9.21
   3   8  -1   11.26   15.33
   3   8  -1   76.84   30.15
   3   8  -1   34.46   17.11
  -3  -8   1   42.84   25.47
  -3  -8   1   54.31   18.57
   2   8  -1  175.24   20.18
   2   8  -1  124.47   37.35
   2   8  -1  129.40   30.21
   2   8  -1  176.93   33.51
  -2  -8   1  140.94   36.06
  -2  -8   1  149.54   29.49
   1   8  -1  157.46   40.93
   1   8  -1   82.73   18.72
   1   8  -1   77.00   24.57
   1   8  -1  104.58   26.42
  -1  -8   1  110.54   26.45
  -1  -8   1  140.64   35.42
  -1  -8   1  133.26   28.59
   0   8  -1   78.05   25.55
   0   8  -1   55.05   27.04
   0   8  -1   55.91   19.23
   0  -8   1   42.48   20.01
   0  -8   1   70.27   21.17
   0  -8   1   78.56   22.77
  -1   8  -1   -0.40    8.09
  -1   8  -1  -11.18    9.19
  -1   8  -1  -19.68   15.65
   1  -8   1    5.57   11.89
   1  -8   1    0.05    9.94
   1  -8   1  -11.35   15.86
  -2   8  -1    5.89   12.98
  -2   8  -1   18.25   18.86
  -2   8  -1   24.56   14.57
   2  -8   1   23.67   14.02
   2  -8   1   14.91   14.71
   2  -8   1    2.14   15.07
   2  -8   1  -16.53    8.66
  -3   8  -1   19.74   17.84
  -3   8  -1   -7.96   10.90
   3  -8   1   14.30   14.67
   3  -8   1   23.45   12.99
   3  -8   1    3.25   11.80
   3  -8   1   -4.61   13.04
  -4   8  -1   15.35   15.58
  -4   8  -1   40.15   21.79
  -4   8  -1   13.27   15.48
   4  -8   1   35.02   16.74
   4  -8   1   39.39   20.76
   4  -8   1   37.40   22.09
   4  -8   1   32.06   16.46
  -5   8  -1  -18.29   13.87
  -5   8  -1   -1.51    5.35
  -5   8  -1   -1.37   10.32
  -5   8  -1   19.60   18.80
   5  -8   1   11.21   12.18
   5  -8   1  -10.77    9.33
   5  -8   1    6.38   12.23
   5  -8   1    7.09   17.97
  -6   8  -1   23.97   12.86
  -6   8  -1   23.59   18.06
  -6   8  -1   29.75   20.77
  -6   8  -1   25.68   10.56
   6  -8   1   13.71   16.07
   6  -8   1   11.43   23.46
   6  -8   1    3.84   11.29
   6  -8   1   15.89   17.33
  -7   8  -1    7.23   12.93
  -7   8  -1   10.33    7.57
  -7   8  -1   11.13   10.22
  -7   8  -1   14.94   16.04
   7  -8   1   -8.39   16.15
   7  -8   1   -7.56   12.99
   7  -8   1   -5.99   12.71
   7  -8   1    7.31   13.61
  -8   8  -1    6.52   10.18
  -8   8  -1   21.97   13.12
  -8   8  -1    1.73   12.45
   8  -8   1  -26.84   15.76
   8  -8   1  -10.68   22.47
   8  -8   1    0.69   13.73
   8  -8   1   -6.55   12.83
   9  -8   1   26.70   15.92
   9  -8   1   23.70   24.71
   9  -8   1   -6.46   17.58
 -10   8  -1    8.08   22.20
  10  -8   1    4.23   17.40
  10  -8   1   24.27   18.79
  10  -8   1   11.97   25.23
  11  -8   1   14.12   20.09
  11  -8   1  -14.16   20.86
  11  -8   1  -54.28   27.44
  11  -8   1  -10.64   16.41
  12  -8   1   -1.35   18.47
  12  -8   1  -19.68   22.27
  12  -8   1  -22.54   23.62
  12  -8   1  -12.37   30.86
  10   7  -1   44.16   48.54
   9   7  -1   20.36   16.02
   9   7  -1  -45.79   32.44
   8   7  -1    6.82   25.99
   8   7  -1   10.80   15.07
   8   7  -1   56.01   28.43
   7   7  -1   28.32   22.52
   7   7  -1    9.76   23.86
   7   7  -1   22.44   15.66
   6   7  -1   -1.51   17.64
   6   7  -1  -25.52   11.91
   6   7  -1   19.19   18.47
  -6  -7   1    1.79   11.84
  -6  -7   1    4.77    7.53
   5   7  -1   37.02   19.25
   5   7  -1    8.99   13.72
   5   7  -1   14.65   22.89
   5   7  -1   31.42   21.62
  -5  -7   1   47.11   17.88
  -5  -7   1   22.18   18.62
   4   7  -1    0.17   15.36
   4   7  -1   18.90   16.19
   4   7  -1  -27.83   12.48
   4   7  -1   -7.34   10.93
  -4  -7   1   23.41   11.99
  -4  -7   1   -2.01   12.61
   3   7  -1   82.23   21.45
   3   7  -1   44.84   20.76
   3   7  -1   67.35   25.73
   3   7  -1   91.06   12.28
  -3  -7   1   86.62   22.18
  -3  -7   1   81.12   26.88
   2   7  -1  203.17   42.56
   2   7  -1  134.11   38.93
   2   7  -1  216.58   44.14
   2   7  -1  173.41   18.75
  -2  -7   1  167.97   35.44
  -2  -7   1  184.29   35.42
  -2  -7   1  217.13   27.33
   1   7  -1  146.86   18.81
   1   7  -1  146.31   26.32
   1   7  -1  191.78   40.23
   1   7  -1   86.35   24.88
  -1  -7   1  195.91   31.24
  -1  -7   1  117.75   30.10
  -1  -7   1  148.43   27.15
   0   7  -1   10.75    8.74
   0   7  -1   36.58   19.92
   0   7  -1   10.48   13.31
   0   7  -1   17.48   13.09
   0  -7   1   19.12   11.93
   0  -7   1    2.58   16.11
   0  -7   1   35.17   13.19
  -1   7  -1  117.41   30.27
  -1   7  -1  131.82   29.97
  -1   7  -1  146.75   26.27
   1  -7   1  141.28   26.58
   1  -7   1  159.00   32.98
   1  -7   1  122.91   30.74
   1  -7   1  169.49   29.42
  -2   7  -1  178.30   29.33
  -2   7  -1  178.41   32.49
  -2   7  -1  231.32   42.11
   2  -7   1  214.72   36.38
   2  -7   1  173.64   37.29
   2  -7   1  214.85   37.58
   2  -7   1  171.40   29.06
  -3   7  -1  122.17   23.90
  -3   7  -1  119.13   28.00
  -3   7  -1  179.25   37.25
   3  -7   1  173.71   39.55
   3  -7   1  185.17   34.97
   3  -7   1  156.48   32.29
   3  -7   1  238.90   29.33
  -4   7  -1   42.94   16.16
  -4   7  -1    7.59   12.62
  -4   7  -1   17.92    7.90
  -4   7  -1   22.77   18.99
   4  -7   1   24.46   14.42
   4  -7   1    8.39   11.84
   4  -7   1   39.63   21.30
   4  -7   1   31.84   18.11
  -5   7  -1  314.18   39.78
  -5   7  -1  358.31   33.86
   5  -7   1  386.75   47.63
   5  -7   1  347.18   35.85
   5  -7   1  343.86   44.22
   5  -7   1  358.05   42.35
  -6   7  -1  101.45   29.72
  -6   7  -1  202.02   34.93
  -6   7  -1  129.60   22.96
   6  -7   1  145.89   36.12
   6  -7   1  143.99   36.12
   6  -7   1  127.72   31.25
   6  -7   1  162.71   28.54
  -7   7  -1   72.24   25.90
  -7   7  -1   73.41   15.82
  -7   7  -1   90.27   21.32
   7  -7   1   63.46   23.69
   7  -7   1   90.22   31.29
   7  -7   1   44.07   23.83
   7  -7   1   77.14   21.51
  -8   7  -1   11.06   14.97
   8  -7   1   39.31   25.50
   8  -7   1    8.50   10.41
   8  -7   1   10.26   17.75
   8  -7   1    5.56   15.42
  -9   7  -1   12.39   18.30
   9  -7   1    0.31   14.05
   9  -7   1  -13.61   14.19
   9  -7   1    3.00   11.27
   9  -7   1   37.46   25.34
  10  -7   1   18.67   15.87
  10  -7   1   29.00   26.74
  10  -7   1   79.38   31.27
  10  -7   1   -4.56   19.83
 -11   7  -1    1.61   29.60
  11  -7   1   50.21   26.71
  11  -7   1   49.65   17.56
  11  -7   1    5.89   23.34
  11  -7   1   14.50   21.68
  12  -7   1  -11.93   22.95
  12  -7   1   54.54   32.18
  12  -7   1    8.19   18.45
  12  -7   1   -1.06   21.25
  13  -7   1  -13.03   24.53
  13  -7   1  -19.50   37.33
  13  -7   1  -13.40   21.14
  13  -7   1   59.74   32.45
  10   6  -1  -32.23   14.10
  10   6  -1   35.63   31.97
  10   6  -1   -0.78   40.41
   9   6  -1   57.50   19.40
   9   6  -1   14.20   32.59
   9   6  -1   19.14   24.66
   8   6  -1   57.57   18.76
   8   6  -1   47.80   33.67
   8   6  -1   63.02   27.70
   7   6  -1   20.24   23.67
   7   6  -1   53.80   21.87
   7   6  -1   55.07   33.09
   6   6  -1  -29.52   18.48
   6   6  -1   13.43   17.29
   5   6  -1   31.87   17.57
   5   6  -1   -3.98    9.81
   5   6  -1  -18.11   12.82
   5   6  -1   -6.19    2.81
  -5  -6   1    0.47    8.45
  -5  -6   1    5.46    6.62
   4   6  -1   86.64   26.12
   4   6  -1   14.61   18.53
   4   6  -1   41.94    9.10
   4   6  -1   81.24   20.65
  -4  -6   1   83.89   21.64
   3   6  -1  -14.69   10.54
   3   6  -1   -5.88    7.01
   3   6  -1    2.09    4.46
   3   6  -1    4.63    9.99
  -3  -6   1    6.39    9.42
  -3  -6   1    4.19   10.80
   2   6  -1   29.09   16.65
   2   6  -1   36.44   13.06
   2   6  -1   33.23    9.41
   2   6  -1   26.03   16.86
  -2  -6   1   31.59   18.48
  -2  -6   1   57.95   17.20
  -2  -6   1   32.30   17.15
   1   6  -1   63.72   13.59
   1   6  -1   68.26   17.31
   1   6  -1   85.12   21.97
   1   6  -1   87.83   25.84
  -1  -6   1   86.36   18.87
  -1  -6   1   74.36   23.24
  -1  -6   1   71.22   19.48
   0   6  -1    0.51    7.51
   0   6  -1   -6.96    7.67
   0   6  -1   -0.10    5.00
   0   6  -1    3.74   11.92
   0  -6   1   -1.87    6.44
   0  -6   1    6.91    7.20
   0  -6   1   -2.21   11.46
  -1   6  -1   -3.70    6.87
  -1   6  -1    5.97   13.39
  -1   6  -1   10.33    8.03
   1  -6   1   18.35   12.52
   1  -6   1   12.22   12.39
   1  -6   1   -0.37    7.03
  -2   6  -1   11.93   12.52
  -2   6  -1   13.72    9.76
  -2   6  -1   16.07   10.06
   2  -6   1   15.12   14.77
   2  -6   1   24.67   13.13
   2  -6   1   24.30   11.84
   2  -6   1   20.59   12.24
  -3   6  -1  281.46   34.00
  -3   6  -1  254.36   26.49
  -3   6  -1  343.60   36.29
   3  -6   1  316.27   37.48
   3  -6   1  279.13   29.29
   3  -6   1  243.73   31.17
   3  -6   1  251.75   30.11
  -4   6  -1 1608.35   70.69
  -4   6  -1 1566.22   83.54
  -4   6  -1 1608.51   86.53
  -4   6  -1 1682.28   83.00
   4  -6   1 1695.16   90.99
   4  -6   1 1577.16   85.30
   4  -6   1 1658.75   83.39
   4  -6   1 1631.84   73.14
  -5   6  -1  401.36   42.12
  -5   6  -1  427.49   40.33
  -5   6  -1  340.98   30.05
  -5   6  -1  407.47   42.29
   5  -6   1  441.20   46.46
   5  -6   1  412.81   43.09
   5  -6   1  373.60   33.40
   5  -6   1  379.70   43.46
  -6   6  -1   -0.14   10.26
  -6   6  -1   22.62   13.67
  -6   6  -1   -0.90    4.23
  -6   6  -1   -1.31    7.46
   6  -6   1    5.03    8.98
   6  -6   1   16.76   13.48
   6  -6   1   14.48   12.13
   6  -6   1   -9.34    7.57
  -7   6  -1   -0.25    6.34
  -7   6  -1   14.99    7.32
  -7   6  -1    0.39   14.12
   7  -6   1   18.16   14.84
   7  -6   1   -4.83    9.72
   7  -6   1   -3.09   14.22
  -8   6  -1   -0.94   11.64
   8  -6   1    3.89   13.92
   8  -6   1   -4.30   11.40
   8  -6   1    1.54   15.43
   8  -6   1   29.79   13.30
  -9   6  -1   52.42   22.68
   9  -6   1   21.55   20.76
   9  -6   1   72.08   18.90
   9  -6   1    6.57   19.62
   9  -6   1   55.76   25.47
 -10   6  -1   97.41   27.43
  10  -6   1   43.21   24.26
  10  -6   1   44.46   18.53
  10  -6   1   28.64   11.09
  10  -6   1   53.05   28.36
  10  -6   1   65.14   25.71
  11  -6   1    8.14   14.41
  11  -6   1   -7.86    6.90
  11  -6   1  -27.27   19.25
  11  -6   1  -12.76   18.77
  11  -6   1   28.51   19.27
  12  -6   1   13.91   21.60
  12  -6   1   -0.76   24.42
  12  -6   1   44.44   17.43
  12  -6   1   -4.02   22.27
  12  -6   1    0.88   12.51
  13  -6   1   39.76   27.16
  13  -6   1    8.46   24.46
  13  -6   1   -7.28   27.66
  13  -6   1   27.10   19.83
  11   5  -1   27.84   16.08
  11   5  -1    1.51    7.88
  11   5  -1   -0.40   31.29
  11   5  -1   16.48   28.64
  11   5  -1  -31.01   14.22
  10   5  -1    8.72    8.65
  10   5  -1   11.64   12.84
  10   5  -1   60.89   15.07
  10   5  -1  -24.16   25.20
  10   5  -1  -30.91   23.55
   9   5  -1  124.41   16.11
   9   5  -1   15.37   33.89
   9   5  -1  128.19   21.71
   9   5  -1   94.28   33.78
   8   5  -1   58.07   39.54
   8   5  -1  163.59   16.37
   8   5  -1  163.00   29.06
   8   5  -1  149.52   20.70
   8   5  -1  179.06   39.64
   7   5  -1   25.71    7.81
   7   5  -1   30.09   10.01
   7   5  -1   29.81   15.34
   7   5  -1   44.02   22.17
   7   5  -1   -6.70   19.71
   6   5  -1   16.12   15.78
   6   5  -1   20.50   18.23
   6   5  -1   11.66   11.43
   5   5  -1  229.42   26.13
   5   5  -1  106.36   38.41
   5   5  -1  236.53   17.93
   5   5  -1  229.72   40.90
  -5  -5   1  204.91   33.29
  -5  -5   1  250.59   17.67
   4   5  -1  346.83   41.05
   4   5  -1  374.93   32.24
   4   5  -1  359.14   19.41
  -4  -5   1  367.69   26.53
  -4  -5   1  365.13   32.23
   3   5  -1  114.42   28.42
   3   5  -1   71.13   17.96
   3   5  -1   68.04    9.15
  -3  -5   1  100.81   17.76
  -3  -5   1   83.05   20.04
   2   5  -1  309.20   27.59
   2   5  -1  288.66   31.64
   2   5  -1  245.71   39.62
   2   5  -1  266.08   26.87
  -2  -5   1  267.02   25.12
  -2  -5   1  210.87   28.39
   1   5  -1  265.38   25.85
   1   5  -1  259.47   28.63
   1   5  -1  280.56   35.14
   1   5  -1  259.41   20.32
  -1  -5   1  270.83   28.85
  -1  -5   1  248.00   30.59
  -1  -5   1  264.36   22.81
   0   5  -1  284.87   26.57
   0   5  -1  281.29   23.53
   0   5  -1  293.91   46.86
   0   5  -1  274.00   27.86
   0  -5   1  225.61   29.91
   0  -5   1  263.17   24.32
   0  -5   1  343.81   58.20
  -1   5  -1   14.40   11.11
  -1   5  -1    6.01    6.93
   1  -5   1    8.17    7.35
   1  -5   1    3.90    9.97
   1  -5   1   12.08   17.40
  -2   5  -1    2.59    6.86
  -2   5  -1   12.12   10.10
  -2   5  -1   16.93   12.29
   2  -5   1   23.31   11.79
   2  -5   1   -0.29    8.99
   2  -5   1   15.66   14.41
  -3   5  -1    7.10    9.93
  -3   5  -1   18.34   11.53
  -3   5  -1    7.16    8.16
  -3   5  -1    5.63    8.27
   3  -5   1   -0.83    7.64
   3  -5   1    8.19   10.54
   3  -5   1   11.37   10.36
  -4   5  -1   18.77    9.30
  -4   5  -1   25.23   12.91
  -4   5  -1   20.45   13.56
  -4   5  -1   20.38   14.06
   4  -5   1   10.72   12.10
   4  -5   1   17.11   12.09
   4  -5   1   19.73   13.33
  -5   5  -1    1.38    5.92
  -5   5  -1    2.95    7.86
  -5   5  -1   -0.69    9.08
   5  -5   1   -0.04    8.21
   5  -5   1  -16.55    8.92
   5  -5   1   -5.48    8.12
  -6   5  -1    2.19    6.01
  -6   5  -1    4.89    6.54
  -6   5  -1   -3.54    4.86
  -6   5  -1   43.16   18.50
   6  -5   1   41.61   18.59
   6  -5   1    7.57   11.54
   6  -5   1    5.34   11.00
   6  -5   1   10.14   10.29
  -7   5  -1   10.62    7.93
  -7   5  -1   19.76   12.83
   7  -5   1   14.98   14.51
   7  -5   1   28.37   16.82
   7  -5   1   15.69   10.36
   7  -5   1   19.40   13.62
   7  -5   1    0.50    4.58
  -8   5  -1    5.50   11.37
   8  -5   1    4.68   11.42
   8  -5   1   -4.24   10.51
   8  -5   1    4.50   15.22
   8  -5   1    3.68    8.76
   8  -5   1  -10.13    6.52
  -9   5  -1   -3.64   14.31
   9  -5   1   -1.86    7.08
   9  -5   1    7.01   15.08
   9  -5   1   21.86   15.65
   9  -5   1    0.81    8.65
   9  -5   1    4.26   15.97
  10  -5   1   34.05   17.49
  10  -5   1    6.77   12.88
  10  -5   1   12.00   10.84
  11  -5   1  -29.43   15.92
  11  -5   1   -4.72   18.59
  11  -5   1    7.25   10.89
  11  -5   1    3.82   17.09
  11  -5   1   13.53   10.87
  12  -5   1    6.70   13.04
  12  -5   1   34.36   24.91
  12  -5   1    1.03   12.54
  12  -5   1   21.47   25.52
  13  -5   1    3.15   16.79
  13  -5   1   -4.45   16.29
  13  -5   1   -2.24   17.18
  13  -5   1   -4.46   20.33
  13  -5   1  -14.83   21.84
  11   4  -1   52.71   29.43
  11   4  -1   -2.83   27.38
  11   4  -1   48.20   38.68
  11   4  -1    1.44   23.47
  11   4  -1  -11.21   13.40
  11   4  -1  -20.28   12.08
  10   4  -1   33.87   25.76
  10   4  -1   17.55   11.26
  10   4  -1   51.21   24.23
  10   4  -1   14.08   32.08
   9   4  -1   77.03   24.66
   9   4  -1   41.14   12.42
   9   4  -1   -6.13   26.55
   9   4  -1   71.13   28.83
   9   4  -1   12.73   11.16
   8   4  -1    0.90   13.77
   8   4  -1   11.95    8.39
   8   4  -1   -8.65    7.15
   8   4  -1   -7.82   18.36
   8   4  -1  -10.16   20.84
   7   4  -1    1.89   12.21
   7   4  -1    4.59   19.78
   7   4  -1    3.85    8.20
   7   4  -1  -14.09   14.65
   7   4  -1   -4.13    4.96
   6   4  -1   24.84   19.27
   6   4  -1   42.01   29.95
   6   4  -1   84.62   17.29
   5   4  -1  231.43   36.74
   5   4  -1  162.75   40.54
   5   4  -1  256.06   23.07
   4   4  -1  141.72   28.88
   4   4  -1   99.49   11.88
   4   4  -1  138.79   21.13
  -4  -4   1   97.64   16.54
  -4  -4   1  114.65   13.01
   3   4  -1   12.73    4.62
   3   4  -1   21.50    9.19
   3   4  -1    7.72   12.57
  -3  -4   1   23.69   11.23
  -3  -4   1   14.05    7.46
   2   4  -1  385.70   36.81
   2   4  -1  451.40   29.93
   2   4  -1  445.70   20.53
  -2  -4   1  467.65   29.20
  -2  -4   1  427.53   34.23
  -2  -4   1  389.21   30.84
   1   4  -1  129.46   12.84
   1   4  -1  151.93   24.66
   1   4  -1  131.00   16.69
   1   4  -1  166.31   30.27
  -1  -4   1  135.64   16.79
  -1  -4   1  118.80   13.46
  -1  -4   1  148.71   26.84
   0   4  -1  167.27   18.39
   0   4  -1  175.13   20.73
   0   4  -1  183.98   30.06
   0   4  -1  150.33   15.21
   0  -4   1  173.63   20.82
   0  -4   1  167.35   28.52
   0  -4   1  141.70   15.74
   0  -4   1  150.46   17.36
  -1   4  -1  207.67   31.40
  -1   4  -1  197.81   19.77
  -1   4  -1  170.08   21.56
   1  -4   1  193.27   19.57
   1  -4   1  158.62   20.01
   1  -4   1  205.27   25.74
   1  -4   1  193.48   20.19
  -2   4  -1 3285.34  109.43
  -2   4  -1 3328.29  107.97
  -2   4  -1 3233.41   97.41
   2  -4   1 3256.00   98.40
   2  -4   1 3181.14  112.14
   2  -4   1 3286.37  107.41
   2  -4   1 3252.68  106.95
  -3   4  -1 4271.31  119.69
  -3   4  -1 4344.49  133.80
  -3   4  -1 4384.00  130.01
  -3   4  -1 3936.83  146.35
   3  -4   1 4200.05  135.63
   3  -4   1 4441.94  138.27
   3  -4   1 4348.28  121.74
   3  -4   1 4502.59  134.44
  -4   4  -1  697.93   39.69
  -4   4  -1  663.26   33.66
  -4   4  -1  561.21   50.94
  -4   4  -1  670.52   45.50
   4  -4   1  693.88   48.39
   4  -4   1  677.78   45.25
   4  -4   1  723.11   37.87
  -5   4  -1   49.06   11.41
  -5   4  -1   42.55   15.17
  -5   4  -1   40.47   18.64
  -5   4  -1   40.89    9.48
   5  -4   1   47.75   11.88
   5  -4   1   52.84   17.46
   5  -4   1   33.08   15.45
   5  -4   1   40.83   16.60
   5  -4   1   10.47   11.66
  -6   4  -1   25.57   17.20
  -6   4  -1   28.54   13.88
   6  -4   1   18.23    9.64
   6  -4   1   10.51   10.14
   6  -4   1   27.17   16.37
   6  -4   1   15.32   12.74
   6  -4   1   15.84   12.36
  -7   4  -1   20.18   14.32
  -7   4  -1   12.69    9.31
   7  -4   1   11.25    7.63
   7  -4   1   29.55   10.42
   7  -4   1   31.14   16.39
   7  -4   1    2.31   11.99
   7  -4   1   43.76   15.09
  -8   4  -1   47.15   20.54
   8  -4   1   62.76   24.26
   8  -4   1   44.19   18.23
   8  -4   1   53.95   22.04
   8  -4   1   60.71   14.42
   8  -4   1   13.61   12.11
   9  -4   1   -0.97    7.56
   9  -4   1    9.36    9.01
   9  -4   1   -5.66   11.41
   9  -4   1   -7.61    9.65
   9  -4   1    6.28   11.03
  10  -4   1   -7.12   12.56
  10  -4   1   17.75   19.04
  10  -4   1   -9.65   13.86
  10  -4   1   23.87   12.90
  11  -4   1   19.90   10.49
  11  -4   1   -6.60   12.08
  11  -4   1    6.77   18.77
  12  -4   1   19.08   14.64
  12  -4   1    2.41   20.64
  12  -4   1   -6.46   20.47
  12  -4   1  -11.70   11.54
  12  -4   1   10.62   11.78
  13  -4   1    7.31   20.61
  13  -4   1  -10.97   20.36
  13  -4   1   -1.21   14.25
  13  -4   1   48.90   20.07
  13  -4   1   11.85   29.12
  12   3  -1  -12.89   11.62
  12   3  -1  -40.93   31.57
  12   3  -1   32.76   47.35
  12   3  -1   -2.25   19.18
  12   3  -1    3.53   18.66
  12   3  -1   23.20   27.87
  11   3  -1   10.92   34.89
  11   3  -1   30.72   15.74
  11   3  -1   54.83   28.49
  11   3  -1   79.44   26.18
  11   3  -1   55.81   19.68
  10   3  -1   57.52   21.99
  10   3  -1   43.20   13.22
  10   3  -1   45.22   24.63
  10   3  -1   67.52   21.20
  10   3  -1   38.04   34.84
   9   3  -1    8.86   10.02
   9   3  -1   19.06    9.46
   9   3  -1   28.47   25.19
   8   3  -1   -5.75    7.67
   8   3  -1   -5.55   10.64
   8   3  -1   -0.20   16.77
   8   3  -1    4.08    7.37
   7   3  -1    9.93    6.89
   7   3  -1   15.25   14.30
   7   3  -1   33.55   13.95
   7   3  -1   12.56    8.17
   6   3  -1   -1.39    5.79
   6   3  -1   -1.59    8.79
   6   3  -1   19.86   17.53
   5   3  -1    0.99    9.21
   5   3  -1    6.79    6.53
   5   3  -1    6.33   21.18
   4   3  -1    5.02    5.66
   4   3  -1    7.17    9.00
   4   3  -1   -6.75   12.57
   3   3  -1  230.38   17.97
   3   3  -1  248.89   19.10
   3   3  -1  321.62   29.22
  -3  -3   1  216.46   28.27
  -3  -3   1  299.58   17.40
   2   3  -1  337.87   29.90
   2   3  -1  356.34   22.94
   2   3  -1  367.73   14.93
  -2  -3   1  328.52   26.18
   1   3  -1    8.97    3.66
   1   3  -1    9.40    8.22
   1   3  -1    9.32    6.88
   1   3  -1    2.57    9.48
  -1  -3   1   10.22    4.41
  -1  -3   1    6.17    9.14
  -1  -3   1    1.84    5.76
   0   3  -1    2.21    8.81
   0   3  -1   -6.00    5.20
   0   3  -1    3.35    5.70
   0  -3   1   -4.71    7.78
   0  -3   1    5.06    5.96
   0  -3   1    5.16    4.83
   0  -3   1    9.96    7.45
  -1   3  -1 1310.78   56.02
  -1   3  -1 1295.82   51.75
  -1   3  -1 1235.41   46.82
   1  -3   1 1296.64   56.66
   1  -3   1 1270.45   51.54
   1  -3   1 1233.48   47.10
   1  -3   1 1313.97   50.02
  -2   3  -1 9493.32  219.14
  -2   3  -1 9350.84  229.76
  -2   3  -1 9999.00  230.41
  -2   3  -1 8999.30  236.90
   2  -3   1 9748.95  234.28
   2  -3   1 9549.59  229.88
   2  -3   1 9567.98  219.83
   2  -3   1 9278.10  230.85
  -3   3  -1  948.31   41.66
  -3   3  -1  918.42   47.28
  -3   3  -1  923.22   36.95
  -3   3  -1  850.76   52.94
   3  -3   1  902.04   38.82
   3  -3   1  840.37   45.38
   3  -3   1  950.65   49.23
   3  -3   1  937.93   46.78
  -4   3  -1    2.62    6.88
  -4   3  -1    4.19    9.11
  -4   3  -1   -0.71    4.43
  -4   3  -1   -3.13    4.06
   4  -3   1    6.30    8.31
   4  -3   1    5.62    6.36
  -5   3  -1   -5.83    7.59
  -5   3  -1   -4.39   10.40
   5  -3   1    0.76    5.20
   5  -3   1    2.70    7.18
   5  -3   1   -0.22    9.67
  -6   3  -1   70.23   20.03
  -6   3  -1  109.27   28.53
   6  -3   1  151.74   15.75
   6  -3   1   96.53   18.21
   6  -3   1  106.04   25.97
   6  -3   1  121.08   30.95
   7  -3   1  245.59   34.22
   7  -3   1  203.44   22.86
   7  -3   1  213.60   18.89
   7  -3   1  227.97   37.40
   8  -3   1   21.22   11.35
   8  -3   1   26.02   14.54
   8  -3   1   33.41   10.06
   8  -3   1   24.72   14.29
   8  -3   1   11.61   12.90
   9  -3   1   45.77   22.77
   9  -3   1   34.86   13.96
   9  -3   1   80.06   14.90
   9  -3   1   32.74   18.60
   9  -3   1   48.60   21.68
  10  -3   1   80.50   18.44
  10  -3   1   12.04   17.37
  10  -3   1   64.24   15.16
  10  -3   1  120.35   34.48
  10  -3   1   62.82   24.03
  11  -3   1   -3.98   15.83
  11  -3   1   12.21    7.75
  11  -3   1  -47.35   24.77
  11  -3   1   24.66   30.98
  11  -3   1    3.08    9.43
  12  -3   1   -8.77   17.65
  12  -3   1    8.75   12.57
  12  -3   1   11.44   20.92
  12  -3   1  -12.23   16.86
  12  -3   1   44.19   13.42
  13  -3   1  -16.43   20.87
  13  -3   1    9.29   24.26
  13  -3   1  -27.09   21.29
  13  -3   1   14.66   17.29
  13  -3   1   32.32   13.19
  12   2  -1   65.62   24.78
  12   2  -1  117.29   36.15
  12   2  -1   48.55   40.10
  12   2  -1   20.92   11.69
  12   2  -1   53.35   24.32
  11   2  -1   49.72   40.08
  11   2  -1  126.36   26.83
  11   2  -1   47.55   22.11
  11   2  -1   69.04   13.43
  11   2  -1   61.96   28.06
  10   2  -1   98.54   31.27
  10   2  -1   59.26   19.15
  10   2  -1   89.09   21.30
  10   2  -1   23.46   25.88
   9   2  -1    8.33    7.54
   9   2  -1   -0.34   11.81
   9   2  -1  -12.34   18.26
   9   2  -1    0.68   10.13
   9   2  -1   23.03   11.32
   8   2  -1   91.22   36.77
   8   2  -1  142.11   26.47
   8   2  -1  132.19   22.96
   8   2  -1  134.20   14.35
   7   2  -1  142.86   39.79
   7   2  -1  195.15   16.23
   7   2  -1  254.37   25.62
   7   2  -1  212.62   23.92
   6   2  -1   83.24   12.01
   6   2  -1   88.25   16.76
   6   2  -1   70.17   16.12
   6   2  -1   52.35   24.20
   5   2  -1  -12.94    5.04
   5   2  -1    4.55    4.47
   5   2  -1   19.47   19.17
   4   2  -1    1.06    5.57
   4   2  -1    2.44    6.53
   3   2  -1 1226.02   48.28
   2   2  -1  336.95   24.12
  -2  -2   1  317.64   18.93
   1   2  -1  769.69   36.60
  -1  -2   1  794.20   35.54
  -1  -2   1  765.10   28.15
   0   2  -1  493.51   28.05
   0   2  -1  512.62   28.76
   0  -2   1  487.29   24.10
   0  -2   1  483.99   22.45
   0  -2   1  498.30   20.32
  -1   2  -1  516.71   27.21
  -1   2  -1  567.95   29.69
   1  -2   1  552.48   24.37
   1  -2   1  545.85   27.04
  -2   2  -1 2161.76   61.44
  -2   2  -1 2207.30   84.88
  -2   2  -1 2180.66   71.57
  -2   2  -1 2375.79   67.70
   2  -2   1 2296.15   63.78
   2  -2   1 2462.21   85.84
   2  -2   1 2274.95   72.81
  -3   2  -1    9.39    4.46
  -3   2  -1   16.18    9.24
  -3   2  -1   13.60    5.47
   3  -2   1   13.68   10.94
   3  -2   1   11.86   10.75
   3  -2   1   13.66    8.54
   3  -2   1    3.88    4.57
   4  -2   1   17.80   10.34
  -5   2  -1   17.39   17.15
   5  -2   1   53.48   21.43
   5  -2   1   53.61   19.62
   5  -2   1   40.63    8.80
  -6   2  -1  446.44   55.44
   6  -2   1  454.18   37.69
   6  -2   1  417.28   22.78
   7  -2   1   47.11   17.96
   7  -2   1   26.06   13.93
   7  -2   1   57.66   12.74
   7  -2   1   71.35   11.75
   8  -2   1   36.84    8.96
   8  -2   1   34.92   17.09
   8  -2   1   24.67    9.44
   8  -2   1   11.19   12.20
   9  -2   1   23.54   17.03
   9  -2   1    9.48   12.99
   9  -2   1    2.18    6.63
   9  -2   1    9.03   12.10
   9  -2   1   23.83    9.00
  10  -2   1   35.01   17.98
  10  -2   1   79.40   28.10
  10  -2   1   85.73   29.47
  10  -2   1   96.15   15.41
  10  -2   1   94.42   17.41
  11  -2   1  -21.00    8.33
  11  -2   1    9.54    9.75
  11  -2   1  -16.03   16.32
  11  -2   1   -2.99   16.69
  12  -2   1  -12.59   18.76
  12  -2   1    6.41   18.43
  12  -2   1    0.23   20.10
  12  -2   1   17.27   11.72
  13  -2   1    1.53   12.71
  13  -2   1    2.12   25.11
  13  -2   1   87.12   42.54
  13  -2   1  -31.37   23.25
  13   1  -1  -17.83   30.17
  12   1  -1   46.02   33.83
  12   1  -1  -15.99   19.49
  12   1  -1    1.53   13.46
  12   1  -1   12.82    7.44
  12   1  -1  -20.50   15.57
  11   1  -1    7.50   12.57
  11   1  -1   -9.51   30.44
  11   1  -1   33.09   16.41
  11   1  -1   -0.54   16.75
  11   1  -1   19.87    8.43
  10   1  -1   13.11    9.75
  10   1  -1   -4.37   14.57
  10   1  -1  -13.16   19.40
  10   1  -1    8.44   11.75
  10   1  -1   13.54    6.28
   9   1  -1   22.81   10.42
   9   1  -1    2.17   12.33
   9   1  -1    8.26   16.92
   9   1  -1   13.69    6.20
   9   1  -1   16.21   13.68
   8   1  -1   35.34   24.60
   8   1  -1  114.27   28.10
   8   1  -1   71.18   19.47
   8   1  -1  109.32   13.98
   7   1  -1  165.80   38.59
   7   1  -1  213.88   26.43
   7   1  -1  211.71   15.98
   7   1  -1  211.57   11.85
   6   1  -1   14.13    4.60
   6   1  -1   -0.29   16.42
   6   1  -1   14.76    9.02
   5   1  -1  880.50   88.66
   5   1  -1  763.71   40.65
   4   1  -1  505.01   28.67
   3   1  -1   66.58    9.51
   3   1  -1   52.01    3.94
   2   1  -1    4.45    2.88
   2   1  -1    5.85    3.43
   1   1  -1   16.30    4.85
   1   1  -1   17.49    4.03
   1   1  -1   16.50    2.77
  -1  -1   1   18.30    3.85
  -1  -1   1   14.91    2.62
  -1  -1   1   17.46    4.49
  -1   1  -1 2928.51   71.44
  -1   1  -1 2739.38   72.11
  -1   1  -1 2652.07   87.73
  -1   1  -1 2652.50   67.16
   1  -1   1 2910.99   71.79
   1  -1   1 2956.79   91.60
   1  -1   1 2641.00   71.37
   1  -1   1 2625.34   67.07
  -2   1  -1 1040.15   57.00
  -2   1  -1  856.96   26.40
   2  -1   1  829.88   30.58
   2  -1   1  888.45   28.81
   2  -1   1  880.92   36.41
  -3   1  -1   16.70   15.61
   3  -1   1   23.71   13.30
   3  -1   1    9.91    4.93
   3  -1   1    3.21    6.59
  -4   1  -1  103.01   28.92
   4  -1   1  104.85   19.67
   4  -1   1   67.76    9.13
   4  -1   1   78.10    8.32
   4  -1   1   67.41   25.37
  -5   1  -1  161.15   42.66
   5  -1   1  111.11   11.49
   5  -1   1  109.53   10.45
   5  -1   1  129.06   35.13
   5  -1   1  154.96   32.17
   6  -1   1  380.49   34.89
   6  -1   1  325.07   84.94
   6  -1   1  461.68   22.86
   7  -1   1  109.35   12.48
   7  -1   1  139.15   29.99
   7  -1   1   58.49   22.33
   7  -1   1   91.56   16.33
   8  -1   1   85.68   13.70
   8  -1   1   42.50   11.33
   8  -1   1   62.94   21.69
   8  -1   1   45.17   21.72
   9  -1   1    5.29    6.63
   9  -1   1  -12.87    7.47
   9  -1   1  -13.81    9.46
   9  -1   1   12.12    9.61
  10  -1   1    8.41    8.22
  10  -1   1    4.61    7.79
  10  -1   1    2.75   18.79
  10  -1   1   15.01   14.19
  10  -1   1    0.29   14.01
  11  -1   1    8.10    9.47
  11  -1   1   33.27   22.36
  11  -1   1    6.02    8.52
  11  -1   1   19.32   14.49
  11  -1   1   29.38   16.58
  12  -1   1    4.47    7.76
  12  -1   1    3.17   16.47
  12  -1   1  -18.33   18.42
  12  -1   1   -4.79   23.99
  12  -1   1   32.58   13.46
  13  -1   1  -26.85    9.74
  13  -1   1  -14.41   28.56
  13  -1   1   15.21   23.66
  13  -1   1   22.43   27.10
  13  -1   1  -22.05   13.39
  13   0  -1   31.69   31.87
  13   0  -1   36.31   24.38
  13   0  -1   -5.93   23.80
  12   0  -1   35.79   20.45
  12   0  -1   16.94   18.33
  12   0  -1   10.01   42.14
  11   0  -1    2.11    8.96
  11   0  -1   21.03    8.41
  11   0  -1   25.36   16.85
  11   0  -1    7.65   15.42
  11   0  -1   27.05   24.42
  10   0  -1   21.22   17.50
  10   0  -1   31.74    8.06
  10   0  -1   -5.65   12.86
  10   0  -1   44.50   18.69
   9   0  -1  -25.20   10.70
   9   0  -1    3.12    9.10
   9   0  -1    1.32   10.10
   8   0  -1    8.67    9.19
   8   0  -1    2.98    8.37
   8   0  -1    7.84   12.03
   7   0  -1   -2.30    6.43
   7   0  -1    4.78    7.30
   7   0  -1   -8.78    7.34
   6   0  -1  273.26   27.89
   6   0  -1  302.08   65.38
   6   0  -1  252.50   32.35
   5   0  -1  238.61   23.57
   5   0  -1  195.81   20.65
   5   0  -1  212.11   47.21
   4   0  -1  799.77   64.99
   4   0  -1  699.56   37.66
   4   0  -1  648.29   33.91
   3   0  -1   24.74    7.43
   3   0  -1   20.22    7.86
   2   0  -1 1062.36   37.96
   2   0  -1  966.37   32.19
  -2   0   1 1052.07   37.92
   1   0  -1  423.88   13.77
   1   0  -1  404.81   13.13
   1   0  -1  349.68   19.53
   1   0  -1  354.47   12.07
  -1   0   1  386.30   12.97
  -1   0   1  383.39   11.79
  -1   0   1  379.52   12.00
  -1   0   1  359.52   17.39
  -1   0  -1  208.87   13.00
  -1   0  -1  221.03   11.94
  -1   0  -1  212.60   25.30
   1   0   1  219.28   11.82
   1   0   1  209.05   13.32
   1   0   1  269.97   30.99
  -2   0  -1  155.01    9.81
   2   0   1  140.61   10.66
  -3   0  -1   53.90   24.72
   3   0   1   47.88   23.16
   3   0   1   47.66    9.21
   3   0   1   39.28    7.07
  -4   0  -1   80.62   29.49
   4   0   1  125.25   37.45
   4   0   1   81.03    9.14
   4   0   1   83.16   10.53
   5   0   1   79.36   12.71
   5   0   1   92.96   41.91
   5   0   1   93.55   12.02
   6   0   1   58.90   28.89
   6   0   1   45.75   15.09
   7   0   1  223.42   17.79
   7   0   1  253.50   21.64
   7   0   1  278.35   32.87
   7   0   1  130.98   35.67
   8   0   1  657.15   37.13
   8   0   1  527.81   50.71
   8   0   1  589.67   32.22
   9   0   1    1.23    7.99
   9   0   1    4.51    8.72
   9   0   1   13.27   13.70
   9   0   1   -4.94   12.11
  10   0   1    0.38   23.10
  10   0   1    3.40    9.30
  10   0   1   21.46   15.35
  10   0   1    8.39   18.23
  10   0   1   19.70   12.03
  11   0   1    3.91   15.26
  11   0   1  -12.34   12.13
  11   0   1   17.80   18.26
  11   0   1   -5.59    8.08
  12   0   1   19.33   21.36
  12   0   1   25.50   11.73
  12   0   1   -1.17   25.65
  12   0   1   32.84   27.34
  12   0   1    0.83   17.78
  13   0   1   17.56   29.21
  13   0   1   -6.80   31.62
  13   0   1    1.76   24.30
  13   0   1    5.84   11.19
  13   0   1   15.46   24.22
  13  -1  -1   43.56   39.69
  13  -1  -1   27.87   25.35
  13  -1  -1   45.70   26.68
  12  -1  -1  -12.52   16.25
  12  -1  -1  -26.17   19.63
  12  -1  -1   -3.42   20.02
  11  -1  -1   24.21   20.15
  11  -1  -1   26.59   25.66
  11  -1  -1   57.58   25.79
  10  -1  -1   67.56   24.52
  10  -1  -1   69.88   22.74
  10  -1  -1   41.84   23.37
   9  -1  -1   17.36   17.36
   9  -1  -1   29.86   15.37
   9  -1  -1   10.18   13.31
   8  -1  -1    6.23   11.65
   8  -1  -1   -3.02    7.93
   8  -1  -1    3.47    7.46
   7  -1  -1  173.54   31.85
   7  -1  -1  178.82   30.41
   6  -1  -1  650.31   41.65
   6  -1  -1  674.69   47.11
   6  -1  -1  805.08   75.50
   5  -1  -1  265.04   26.99
   5  -1  -1  344.00   42.59
   5  -1  -1  267.55   23.95
   4  -1  -1   15.87    7.72
   4  -1  -1    6.27    7.04
   4  -1  -1   11.83   11.21
  -4   1   1    1.04    5.81
   3  -1  -1  474.41   33.16
   3  -1  -1  467.47   25.43
   3  -1  -1  457.57   15.81
   3  -1  -1  428.70   29.05
  -3   1   1  427.18   29.69
  -3   1   1  437.61   24.77
   2  -1  -1  406.17   20.19
   2  -1  -1  400.72   16.45
   2  -1  -1  386.08   18.52
   2  -1  -1  367.69   24.26
  -2   1   1  386.52   25.09
  -2   1   1  382.47   19.87
  -2   1   1  404.94   14.73
  -2   1   1  378.95   16.13
   1  -1  -1  113.16    9.32
   1  -1  -1  103.36   11.30
   1  -1  -1  131.57   13.51
   1  -1  -1  116.26    9.56
   1  -1  -1  104.75   11.08
  -1   1   1  115.64   13.06
  -1   1   1  115.77    9.20
  -1   1   1  125.95   12.16
  -1   1   1  113.91    9.86
  -1   1   1  126.10   11.98
   0  -1  -1  292.11   19.86
   0  -1  -1  353.63   29.40
   0  -1  -1  315.66   16.44
   0  -1  -1  338.99   21.60
   0   1   1  315.08   19.92
   0   1   1  326.77   20.45
   0   1   1  282.22   26.95
   0   1   1  313.78   16.44
  -1  -1  -1  403.12   38.60
  -1  -1  -1  392.38   34.74
  -1  -1  -1  324.98   21.45
  -1  -1  -1  354.71   18.50
   1   1   1  508.88   51.49
   1   1   1  351.07   30.49
   1   1   1  317.88   21.01
   1   1   1  333.83   22.46
  -2  -1  -1   31.96   20.86
  -2  -1  -1   53.41   10.62
   2   1   1   56.34   12.03
   2   1   1   35.94   22.88
   2   1   1   70.59   16.63
  -3  -1  -1   83.07    9.76
  -3  -1  -1   63.92    7.38
  -3  -1  -1   48.91   21.63
   3   1   1  105.96   37.46
   3   1   1   78.54   14.67
   3   1   1   64.54   10.28
   4   1   1  111.13   41.90
   4   1   1  101.16   17.10
   4   1   1  138.37   13.12
   5   1   1    3.04   18.46
   5   1   1    0.87    7.36
   5   1   1    2.47    5.52
   6   1   1   80.98   13.56
   6   1   1   74.83   17.11
   6   1   1  136.28   52.86
   7   1   1  449.88   27.97
   7   1   1  368.97   67.14
   7   1   1  440.78   35.44
   8   1   1  125.94   16.01
   8   1   1   87.45   35.91
   8   1   1  117.82   23.75
   8   1   1  120.14   31.40
   9   1   1   -0.08   10.40
   9   1   1  -13.01   12.50
   9   1   1   -2.31    8.13
   9   1   1  -11.13   15.42
  10   1   1    5.32   22.12
  10   1   1   11.30   20.64
  10   1   1    9.55    8.16
  10   1   1   22.86   15.18
  10   1   1   43.27   15.46
  11   1   1   45.25   29.18
  11   1   1   73.90   31.95
  11   1   1   88.52   25.08
  11   1   1   68.13   15.94
  11   1   1   35.89   25.10
  12   1   1   62.13   29.41
  12   1   1   62.74   18.40
  12   1   1   48.15   26.59
  12   1   1   39.59   39.29
  12   1   1   97.59   24.75
  13  -2  -1  -29.81   20.94
  13  -2  -1   34.93   24.02
  13  -2  -1    2.35   20.98
  12  -2  -1  -26.69   18.62
  12  -2  -1   17.88    8.41
  12  -2  -1    7.50   20.90
  11  -2  -1   25.17   19.78
  11  -2  -1   24.23   21.60
  11  -2  -1   -0.48    7.21
  11  -2  -1   17.39   16.29
  10  -2  -1   19.20   10.68
  10  -2  -1   44.16   23.06
  10  -2  -1   60.01   21.43
  10  -2  -1   26.82   16.55
   9  -2  -1    7.34    5.21
   9  -2  -1   16.47   14.19
   9  -2  -1   -7.13    7.64
   9  -2  -1    3.12   10.54
   8  -2  -1   75.65    9.72
   8  -2  -1   62.51   20.27
   8  -2  -1  118.74   29.39
   8  -2  -1   87.69   22.89
   7  -2  -1  707.12   48.38
   7  -2  -1  694.74   32.28
   7  -2  -1  750.86   55.49
   7  -2  -1  762.59   28.14
   6  -2  -1  712.22   59.21
   6  -2  -1  754.36   56.82
   6  -2  -1  679.58   31.31
   6  -2  -1  783.11   53.56
   6  -2  -1  748.46   28.11
  -6   2   1  750.87   46.10
   5  -2  -1   11.14    7.39
   5  -2  -1   12.00    9.09
   5  -2  -1   18.33   14.01
   5  -2  -1   17.82    5.62
   5  -2  -1   10.80    8.55
  -5   2   1   38.75   12.98
   4  -2  -1   61.94   13.84
   4  -2  -1   59.68    9.60
   4  -2  -1   63.62   14.68
   4  -2  -1   63.55   17.01
  -4   2   1   90.97   16.86
   3  -2  -1  166.57   13.63
   3  -2  -1  175.67   16.94
   3  -2  -1  188.26   18.05
   3  -2  -1  176.86   21.14
  -3   2   1  188.49   14.03
  -3   2   1  190.27   12.50
  -3   2   1  179.04   21.18
  -3   2   1  187.96   18.03
   2  -2  -1 4018.00  117.97
   2  -2  -1 4077.63  112.53
   2  -2  -1 3983.89  101.66
   2  -2  -1 3997.77  107.03
  -2   2   1 3783.26  115.46
  -2   2   1 4102.47  108.64
  -2   2   1 4031.56  108.08
  -2   2   1 4054.15  100.94
   1  -2  -1  626.68   34.78
   1  -2  -1  674.37   31.59
   1  -2  -1  587.05   27.90
   1  -2  -1  645.89   34.77
  -1   2   1  590.86   33.79
  -1   2   1  580.43   32.60
  -1   2   1  586.54   37.44
  -1   2   1  630.55   30.75
  -1   2   1  605.46   28.04
   0  -2  -1  405.01   22.84
   0  -2  -1  369.94   27.15
   0  -2  -1  372.18   26.07
   0   2   1  402.69   22.89
   0   2   1  415.68   40.02
   0   2   1  394.87   25.36
   0   2   1  359.66   27.45
  -1  -2  -1   89.34   17.95
  -1  -2  -1   76.82   21.07
  -1  -2  -1   82.55   13.97
   1   2   1   64.00   14.32
   1   2   1   85.06   17.76
   1   2   1   75.11   13.07
   1   2   1   72.81   28.64
  -2  -2  -1  207.26   20.79
  -2  -2  -1  188.76   16.36
   2   2   1  187.11   16.66
   2   2   1  215.15   27.35
   2   2   1  215.59   50.88
   2   2   1  179.51   21.16
  -3  -2  -1  114.10   17.98
  -3  -2  -1  136.76   13.92
   3   2   1  164.48   45.85
   3   2   1  137.10   23.10
   3   2   1  132.87   14.24
   3   2   1  163.64   37.41
  -4  -2  -1   19.74    5.95
  -4  -2  -1   14.45    6.15
   4   2   1   38.25   10.61
   4   2   1   18.79   10.82
   4   2   1   53.77   32.07
   5   2   1  216.62   66.12
   5   2   1  177.66   28.18
   5   2   1  143.29   16.78
   6   2   1   11.39    9.46
   6   2   1   -6.68   12.74
   6   2   1    1.07    6.77
   7   2   1   -5.88    9.57
   7   2   1  -10.65    6.25
   7   2   1    3.89   18.03
   8   2   1   -0.75    9.39
   8   2   1   28.42   22.14
   8   2   1   22.16   14.58
   9   2   1   20.41   15.82
   9   2   1   20.87   25.09
   9   2   1   20.47    9.76
  10   2   1   13.51   17.52
  10   2   1   49.13   16.24
  10   2   1  -40.85   19.79
  11   2   1   29.74   18.72
  11   2   1   -2.00   20.06
  11   2   1   26.18   33.49
  11   2   1    3.08   12.54
  11   2   1  -37.29   16.66
  12   2   1  -32.19   26.51
  12   2   1  -11.36   12.94
  12   2   1   17.22   20.07
  12   2   1   14.06   20.39
  12   2   1   20.66   33.43
  13  -3  -1   -1.12   24.84
  13  -3  -1   24.25   11.39
  13  -3  -1   -4.19   20.26
  13  -3  -1   45.20   26.35
  13  -3  -1   28.16   10.86
  12  -3  -1  -18.20    8.72
  12  -3  -1  -15.00   18.20
  12  -3  -1   -9.76   12.03
  11  -3  -1   -6.29   11.72
  11  -3  -1    1.92   11.45
  11  -3  -1   34.59   10.86
  11  -3  -1   -9.72   13.99
  10  -3  -1   30.11   12.24
  10  -3  -1   11.32   17.51
  10  -3  -1   -0.27   10.74
  10  -3  -1    0.63   13.83
  10  -3  -1   16.23    7.82
   9  -3  -1   10.61   11.61
   9  -3  -1    4.65    6.89
   9  -3  -1   16.44   17.04
   9  -3  -1   16.06   13.09
   9  -3  -1   30.98   10.66
   8  -3  -1   56.88   15.57
   8  -3  -1   74.89   23.42
   8  -3  -1   49.74   15.24
   8  -3  -1   98.03   25.74
   8  -3  -1   70.45   13.47
   7  -3  -1    4.56    7.51
   7  -3  -1   -7.01    4.62
   7  -3  -1   -1.44    8.22
   7  -3  -1    3.95    9.78
   7  -3  -1    1.97    5.22
  -7   3   1   -7.55    6.63
   6  -3  -1  174.66   23.98
   6  -3  -1  205.65   29.88
   6  -3  -1  170.86   20.10
   6  -3  -1  193.30   17.40
   6  -3  -1  204.49   24.99
  -6   3   1  200.09   31.14
   5  -3  -1   48.56   16.37
   5  -3  -1   45.03   10.08
   5  -3  -1   35.63   11.91
   5  -3  -1   56.98   11.72
   5  -3  -1   51.15   14.73
  -5   3   1   44.46   14.71
   4  -3  -1  535.74   36.69
   4  -3  -1  644.59   32.10
   4  -3  -1  603.30   37.55
  -4   3   1  620.94   39.13
  -4   3   1  603.69   45.50
  -4   3   1  646.20   29.94
  -4   3   1  663.62   30.58
   3  -3  -1 1477.52   70.05
   3  -3  -1 1565.59   56.27
   3  -3  -1 1549.71   63.20
   3  -3  -1 1599.20   65.70
  -3   3   1 1572.69   54.08
  -3   3   1 1673.55   62.48
  -3   3   1 1523.61   70.52
  -3   3   1 1523.63   62.60
   2  -3  -1  171.51   19.21
   2  -3  -1  162.75   16.91
   2  -3  -1  162.34   21.15
   2  -3  -1  167.16   26.02
  -2   3   1  154.86   20.77
  -2   3   1  152.60   18.77
  -2   3   1  169.17   21.42
  -2   3   1  143.86   18.14
  -2   3   1  153.50   16.32
   1  -3  -1  304.63   28.30
   1  -3  -1  340.32   28.03
   1  -3  -1  337.98   24.23
   1  -3  -1  338.13   26.45
  -1   3   1  302.31   34.05
  -1   3   1  302.77   26.52
  -1   3   1  345.62   30.53
  -1   3   1  321.70   23.96
  -1   3   1  332.76   26.24
   0  -3  -1  144.24   24.10
   0  -3  -1  117.68   16.06
   0  -3  -1  151.80   23.69
   0   3   1  113.19   16.17
   0   3   1  151.21   36.74
   0   3   1  150.67   25.58
   0   3   1  116.02   14.81
   0   3   1  152.61   23.97
  -1  -3  -1  171.25   27.69
  -1  -3  -1  159.61   17.06
  -1  -3  -1  163.21   28.79
   1   3   1  160.56   18.55
   1   3   1  171.98   23.16
   1   3   1  155.49   17.44
   1   3   1  225.97   49.24
  -2  -3  -1   54.23   29.04
  -2  -3  -1   77.78   15.01
  -2  -3  -1   80.72   19.62
   2   3   1   86.25   16.49
   2   3   1   63.25   15.28
   2   3   1   88.76   21.89
   2   3   1  139.78   43.80
  -3  -3  -1   20.79   11.27
  -3  -3  -1   29.47    9.43
   3   3   1   20.39    9.67
   3   3   1   24.33   12.81
   3   3   1   23.90   25.40
  -4  -3  -1  101.53   17.96
   4   3   1  116.64   46.35
   4   3   1   88.27   29.11
   4   3   1  135.79   21.15
   4   3   1   98.94   23.79
  -5  -3  -1  371.98   16.07
  -5  -3  -1  450.43   18.81
   5   3   1  439.57   41.16
   5   3   1  421.91   48.66
   5   3   1  317.86   61.27
   5   3   1  411.65   30.28
   6   3   1  549.46   61.94
   6   3   1  353.84   70.89
   6   3   1  473.58   49.90
   6   3   1  548.38   36.50
   7   3   1  147.29   44.50
   7   3   1   42.66   29.79
   7   3   1  109.62   21.72
   7   3   1   71.32   24.79
   8   3   1   -5.64    8.62
   8   3   1  -12.72   13.91
   8   3   1   -5.72   17.19
   9   3   1   -2.93   13.13
   9   3   1   -1.43   21.15
   9   3   1   38.35   20.63
  10   3   1   34.58   16.35
  10   3   1    5.69   41.65
  10   3   1   25.33   28.39
  10   3   1   10.66   21.80
  11   3   1   35.47   36.70
  11   3   1   33.74   19.81
  11   3   1  -20.01   27.72
  11   3   1   86.09   26.89
  11   3   1   10.55   59.35
  11   3   1   68.68   33.68
  13  -4  -1   28.44   23.81
  13  -4  -1   40.25   14.92
  13  -4  -1   69.63   18.44
  13  -4  -1   -1.40   22.34
  13  -4  -1   14.84   16.44
  12  -4  -1   17.87   13.27
  12  -4  -1   63.55   27.66
  12  -4  -1  -16.85   11.67
  12  -4  -1   40.87   25.06
  12  -4  -1   25.76   17.26
  11  -4  -1   39.78   17.09
  11  -4  -1    2.97   14.88
  11  -4  -1   17.54   10.81
  11  -4  -1   -5.48   15.84
  10  -4  -1   25.96   14.06
  10  -4  -1   26.02    9.00
  10  -4  -1    4.94   15.30
  10  -4  -1    4.43    7.27
  10  -4  -1   17.27   13.92
   9  -4  -1   64.66   25.67
   9  -4  -1   68.04   19.13
   9  -4  -1   56.63   14.12
   9  -4  -1   28.63   15.89
   8  -4  -1  163.77   36.53
   8  -4  -1  247.12   29.91
   8  -4  -1  244.97   41.05
   8  -4  -1  205.37   21.85
  -8   4   1  165.03   31.87
   7  -4  -1   -2.70   10.37
   7  -4  -1   21.80   15.82
   7  -4  -1    2.90    8.88
   7  -4  -1    3.15    3.37
   7  -4  -1   12.54    7.78
  -7   4   1   -9.72    7.23
   6  -4  -1   70.71   23.22
   6  -4  -1   28.07   10.14
   6  -4  -1   23.20   12.68
   6  -4  -1   42.37   16.46
  -6   4   1   17.11   11.02
   5  -4  -1    1.68    8.10
   5  -4  -1   16.13   12.40
   5  -4  -1   -5.54    6.43
   5  -4  -1   -1.64    5.89
  -5   4   1    3.24    6.10
  -5   4   1    4.51    5.11
  -5   4   1   -9.71    6.84
   4  -4  -1   -2.98    7.20
   4  -4  -1    7.18    6.88
   4  -4  -1   12.44    9.39
   4  -4  -1   -4.25    6.88
  -4   4   1   -6.07    7.61
  -4   4   1    5.76    8.68
  -4   4   1    2.97    6.94
   3  -4  -1   99.19   27.10
   3  -4  -1   65.70   16.70
   3  -4  -1   79.27   16.09
   3  -4  -1   72.66   18.50
  -3   4   1   73.54   19.90
  -3   4   1   59.50   16.85
  -3   4   1   79.92   16.07
  -3   4   1   84.89   20.51
  -3   4   1   64.91   14.03
   2  -4  -1  144.55   21.80
   2  -4  -1  146.13   25.71
   2  -4  -1  153.30   27.31
   2  -4  -1  140.59   26.42
  -2   4   1   98.02   22.44
  -2   4   1  125.51   26.44
  -2   4   1  123.79   24.16
  -2   4   1  121.68   16.47
  -2   4   1  115.31   22.91
   1  -4  -1   87.22   20.58
   1  -4  -1   99.47   23.61
   1  -4  -1   79.51   16.62
  -1   4   1   87.40   22.10
  -1   4   1   75.69   15.66
  -1   4   1   66.54   16.54
  -1   4   1   54.52   21.05
  -1   4   1   94.09   20.88
   0  -4  -1   41.63   13.69
   0  -4  -1   59.64   18.90
   0  -4  -1   47.77   14.99
   0   4   1   35.30   11.93
   0   4   1   60.14   27.15
   0   4   1   34.36   15.61
   0   4   1   42.04   13.60
   0   4   1   36.49   13.87
  -1  -4  -1    7.01    7.65
  -1  -4  -1    3.02   10.50
  -1  -4  -1    4.44    9.50
   1   4   1    9.70    7.91
   1   4   1    7.25    6.05
   1   4   1   11.03   17.30
  -2  -4  -1   35.21   11.98
  -2  -4  -1   12.25   11.24
  -2  -4  -1    4.83   22.29
   2   4   1   29.44   11.58
   2   4   1   19.00   10.25
   2   4   1   10.33   26.32
   2   4   1   62.39   19.97
  -3  -4  -1  153.62   28.88
  -3  -4  -1  156.76   19.75
   3   4   1  267.75   68.59
   3   4   1  188.01   34.04
   3   4   1  167.36   22.36
   3   4   1  160.76   21.68
  -4  -4  -1  663.01   37.87
  -4  -4  -1  658.00   45.02
   4   4   1  637.54   46.48
   4   4   1  696.38   42.73
   4   4   1  724.84   57.56
   4   4   1 1000.19  129.11
  -5  -4  -1  760.03   35.66
  -5  -4  -1  749.92   40.63
   5   4   1  788.99   61.56
   5   4   1  753.22   45.60
   5   4   1  513.37   68.09
   5   4   1  714.22   54.89
   6   4   1   -9.83   14.00
   6   4   1    0.52   12.74
   6   4   1   11.90    9.09
   6   4   1    1.59   15.80
   7   4   1   38.42   17.69
   7   4   1   78.12   27.46
   7   4   1   27.33   29.65
   7   4   1   94.59   31.54
   8   4   1   72.00   20.61
   8   4   1   86.02   32.79
   8   4   1   74.79   27.48
   8   4   1   30.38   32.03
   9   4   1   82.91   45.96
   9   4   1  116.96   36.26
   9   4   1   98.57   32.23
   9   4   1   86.58   35.68
  10   4   1   -1.86   27.73
  10   4   1   52.74   20.58
  10   4   1   32.37   26.62
  10   4   1   14.76   28.45
  10   4   1    0.68   15.17
  11   4   1    7.12   15.98
  11   4   1  -10.70   35.26
  11   4   1   30.74   34.06
  11   4   1    5.06   16.29
  11   4   1   -5.85   26.22
  13  -5  -1   52.06   24.79
  13  -5  -1   55.85   17.39
  13  -5  -1    3.96   24.14
  13  -5  -1   29.80   29.93
  12  -5  -1   -8.79   12.56
  12  -5  -1  -24.05   22.42
  12  -5  -1   -3.30   16.71
  12  -5  -1   -1.44    5.83
  12  -5  -1  -36.99   16.58
  11  -5  -1  -43.35   17.26
  11  -5  -1   15.27   20.57
  11  -5  -1   20.18   18.07
  11  -5  -1    7.35    4.85
  11  -5  -1    4.12   12.01
  10  -5  -1   72.26   29.05
  10  -5  -1  112.81   31.45
  10  -5  -1   62.93   17.73
  10  -5  -1  110.58   24.14
   9  -5  -1   89.92   25.99
   9  -5  -1  128.14   22.44
   9  -5  -1  179.59   42.05
   9  -5  -1  106.77   27.96
  -9   5   1  114.57   31.10
   8  -5  -1  115.99   26.15
   8  -5  -1  104.90   32.12
   8  -5  -1  106.56   20.52
   8  -5  -1   90.29   28.38
  -8   5   1   57.99   26.14
   7  -5  -1   41.57   17.99
   7  -5  -1    9.58   14.15
   7  -5  -1   42.00   20.48
   7  -5  -1   20.07   11.34
  -7   5   1   14.45   14.17
   6  -5  -1  105.55   28.79
   6  -5  -1  121.56   28.58
   6  -5  -1  104.78   26.46
  -6   5   1  123.02   26.00
  -6   5   1  113.06   14.07
   5  -5  -1  105.44   25.20
   5  -5  -1   87.35   19.13
   5  -5  -1   87.52   27.74
   5  -5  -1   80.38   21.57
  -5   5   1  126.40   24.09
  -5   5   1   61.21   19.81
  -5   5   1  102.82   17.28
   4  -5  -1  349.71   30.35
   4  -5  -1  353.41   38.02
   4  -5  -1  393.76   38.51
   4  -5  -1  315.79   32.49
  -4   5   1  417.85   37.86
  -4   5   1  294.08   33.15
  -4   5   1  355.87   28.84
  -4   5   1  290.00   22.29
  -4   5   1  311.66   36.46
  -4   5   1  290.53   21.14
   3  -5  -1  317.45   35.01
   3  -5  -1  376.42   38.93
   3  -5  -1  379.60   31.54
   3  -5  -1  353.00   34.20
  -3   5   1  401.67   36.71
  -3   5   1  402.22   38.57
  -3   5   1  380.97   35.85
  -3   5   1  380.57   39.59
  -3   5   1  386.22   30.66
   2  -5  -1  258.88   31.35
   2  -5  -1  247.73   31.13
   2  -5  -1  300.03   31.70
   2  -5  -1  325.36   29.01
  -2   5   1  324.54   29.13
  -2   5   1  261.72   30.30
  -2   5   1  253.14   36.39
  -2   5   1  282.41   33.96
  -2   5   1  276.49   30.27
   1  -5  -1   31.32   13.90
   1  -5  -1   52.28   16.05
   1  -5  -1   46.95   18.20
  -1   5   1   44.59   14.46
  -1   5   1   42.54   13.37
  -1   5   1   54.39   20.79
  -1   5   1   49.22   17.81
  -1   5   1   22.30   18.73
   0  -5  -1   41.66   15.55
   0  -5  -1   19.44   13.63
   0  -5  -1   14.42   11.08
   0   5   1    2.39    8.38
   0   5   1   22.90   15.05
   0   5   1   26.52   13.76
   0   5   1   19.70    9.43
   0   5   1   17.15   21.14
  -1  -5  -1   23.56   15.94
  -1  -5  -1   23.63   14.59
  -1  -5  -1   -4.71    8.00
   1   5   1    6.58   13.03
   1   5   1   -6.73    9.45
   1   5   1   12.07    9.69
   1   5   1   11.60    8.42
   1   5   1    6.77   20.88
  -2  -5  -1   58.94   16.57
  -2  -5  -1   40.64   18.47
  -2  -5  -1   41.46   28.90
   2   5   1   36.52   18.67
   2   5   1   99.44   42.79
   2   5   1   37.43   12.56
   2   5   1   47.35   15.64
  -3  -5  -1    0.17    8.00
  -3  -5  -1   -1.78   12.78
   3   5   1   16.14   17.76
   3   5   1   -2.76   11.86
   3   5   1    3.15   10.46
   3   5   1   13.79    8.97
  -4  -5  -1   14.85   12.17
  -4  -5  -1    1.16   13.41
   4   5   1   22.66   15.41
   4   5   1   -0.71    9.46
   4   5   1    8.50    8.54
   4   5   1   12.58   18.16
  -5  -5  -1  143.73   22.06
  -5  -5  -1   79.90   20.98
   5   5   1  119.09   24.39
   5   5   1   44.91   28.68
   5   5   1  114.68   23.78
   5   5   1  137.14   36.14
  -6  -5  -1   36.04    8.86
   6   5   1   52.86   33.60
   6   5   1   35.59   14.89
   6   5   1   39.15   19.33
   6   5   1    5.03   20.55
   7   5   1   -2.39   12.30
   7   5   1   -9.04   19.83
   7   5   1   25.95   13.00
   7   5   1    9.47   27.37
   8   5   1    7.89   21.92
   8   5   1   42.65   16.32
   8   5   1    0.87   14.95
   8   5   1    6.36   20.23
   9   5   1    4.60   27.18
   9   5   1   14.44   15.30
   9   5   1  -10.37   25.11
   9   5   1   16.12   17.93
  10   5   1   48.32   29.11
  10   5   1    8.50   13.25
  10   5   1   -7.34   19.38
  10   5   1   18.21   14.43
  10   5   1   21.81   52.14
  13  -6  -1  -42.70   15.50
  13  -6  -1   24.39   26.72
  13  -6  -1   -4.74   28.14
  13  -6  -1  -23.47   21.84
  12  -6  -1   14.89   24.25
  12  -6  -1   19.25   15.64
  12  -6  -1   45.96   21.46
  12  -6  -1    1.05   26.19
  11  -6  -1   38.12   14.85
  11  -6  -1  -11.53   20.21
  11  -6  -1   12.53   23.52
  10  -6  -1    0.68   14.20
  10  -6  -1   15.44   15.55
  10  -6  -1   -0.47   19.08
  10  -6  -1    1.47   12.30
 -10   6   1    9.47   18.21
   9  -6  -1    0.82   16.59
   9  -6  -1   13.34   11.67
   9  -6  -1   26.90   16.53
  -9   6   1   -3.39   13.93
   8  -6  -1  -17.83   12.50
   8  -6  -1   15.89   10.94
   8  -6  -1  -12.35    9.90
   8  -6  -1   -8.95   12.85
  -8   6   1   -7.24   11.50
   7  -6  -1   68.72   22.85
   7  -6  -1   45.90   19.14
   7  -6  -1   67.40   26.43
   7  -6  -1   56.01   18.95
  -7   6   1   55.16   12.32
   6  -6  -1  127.42   29.57
   6  -6  -1  105.12   30.52
   6  -6  -1  141.72   25.34
   6  -6  -1  109.43   28.71
  -6   6   1  160.78   28.98
  -6   6   1  151.61   19.96
  -6   6   1  158.58   33.93
   5  -6  -1  234.34   31.60
   5  -6  -1  235.37   27.81
   5  -6  -1  235.05   44.29
   5  -6  -1  178.47   35.75
  -5   6   1  179.19   36.08
  -5   6   1  205.88   24.56
  -5   6   1  245.25   31.89
   4  -6  -1   79.81   19.72
   4  -6  -1   69.02   20.40
   4  -6  -1   64.48   22.55
   4  -6  -1   91.17   27.23
  -4   6   1   91.62   25.96
  -4   6   1   61.11   18.29
  -4   6   1   51.89   20.32
  -4   6   1   96.22   20.53
  -4   6   1   46.76   19.30
   3  -6  -1   26.88   13.11
   3  -6  -1    8.44   13.26
   3  -6  -1    4.84   12.19
   3  -6  -1    5.36   11.10
  -3   6   1   38.38   14.57
  -3   6   1   10.56   11.98
  -3   6   1   12.79   14.91
  -3   6   1   28.24   17.35
  -3   6   1   37.14   16.14
   2  -6  -1  117.63   23.94
   2  -6  -1  119.07   28.86
   2  -6  -1  111.35   27.36
   2  -6  -1  149.01   32.47
  -2   6   1  127.74   27.94
  -2   6   1  103.58   28.43
  -2   6   1   76.43   21.53
  -2   6   1  144.28   26.13
  -2   6   1  104.42   30.91
   1  -6  -1  191.81   35.33
   1  -6  -1  141.38   27.67
   1  -6  -1   90.08   27.16
  -1   6   1  115.14   39.55
  -1   6   1  151.09   30.61
  -1   6   1  107.09   22.60
  -1   6   1  177.53   36.42
  -1   6   1  140.32   26.43
   0  -6  -1   26.45   14.60
   0  -6  -1   30.02   18.20
   0  -6  -1   46.31   22.09
   0   6   1   22.24   27.12
   0   6   1    9.02   10.31
   0   6   1   27.07   16.41
   0   6   1   23.11   14.22
   0   6   1   36.11   13.35
  -1  -6  -1  204.37   26.02
  -1  -6  -1  250.50   43.35
  -1  -6  -1  169.79   36.77
   1   6   1  234.76   61.55
   1   6   1  181.77   23.97
   1   6   1  228.72   35.01
   1   6   1  179.79   34.54
   1   6   1  186.91   39.40
  -2  -6  -1  319.95   40.48
  -2  -6  -1  276.42   52.79
  -2  -6  -1  283.77   30.38
   2   6   1  170.47   41.64
   2   6   1  248.44   48.14
   2   6   1  269.03   28.39
   2   6   1  319.46   33.09
  -3  -6  -1  554.58   54.05
  -3  -6  -1  680.17   45.62
   3   6   1  587.69   41.74
   3   6   1  650.40   63.23
  -4  -6  -1  116.30   23.31
  -4  -6  -1  108.77   29.82
   4   6   1   49.92   32.75
   4   6   1   93.77   19.77
   4   6   1  126.85   25.61
   4   6   1   99.73   35.36
  -5  -6  -1   93.08   24.89
  -5  -6  -1  106.65   22.06
   5   6   1  137.01   26.18
   5   6   1  122.95   38.13
   5   6   1   45.13   32.23
   5   6   1  117.08   22.57
  -6  -6  -1   29.59   11.91
  -6  -6  -1   19.09   14.06
   6   6   1   26.61   23.62
   6   6   1   24.75   13.35
   6   6   1   30.34   14.98
   6   6   1    3.53   22.40
   7   6   1   35.57   34.43
   7   6   1    5.29   14.28
   7   6   1   27.25   12.86
   7   6   1   37.94   24.67
   8   6   1   32.49   33.16
   8   6   1   20.88   13.19
   8   6   1  -25.99   25.19
   8   6   1   18.66   13.92
   9   6   1  -12.59   12.32
   9   6   1  -85.80   41.37
   9   6   1   -1.86   15.94
   9   6   1   59.10   47.43
  10   6   1   12.08   40.50
  10   6   1  -22.91   12.90
  10   6   1   16.69   20.74
  10   6   1  -13.95   30.41
  10   6   1   -5.12   11.59
  12  -7  -1    5.66   31.49
  12  -7  -1    7.35   16.09
  12  -7  -1   25.45   23.83
  11  -7  -1  -12.95   25.39
  11  -7  -1   17.31   15.24
  11  -7  -1   24.42   27.79
  11  -7  -1   11.75   20.11
 -11   7   1   -5.28   22.54
  10  -7  -1   -8.59   15.47
  10  -7  -1   68.26   29.85
  10  -7  -1   10.21   14.38
  10  -7  -1   24.04   20.81
 -10   7   1   41.23   23.02
   9  -7  -1  -10.86   16.55
   9  -7  -1   26.02   19.28
   9  -7  -1    4.35   21.63
   9  -7  -1   14.69   11.16
  -9   7   1    3.36   19.53
   8  -7  -1    1.83   14.49
   8  -7  -1  -22.48    9.93
   8  -7  -1   18.05   13.55
   8  -7  -1   19.99   19.62
  -8   7   1   -4.32   12.02
  -8   7   1   10.99   11.03
   7  -7  -1    3.73   12.83
   7  -7  -1  -11.07   13.19
   7  -7  -1   17.69   12.42
   7  -7  -1    8.25   17.38
  -7   7   1   13.59   12.56
  -7   7   1   10.79   14.87
  -7   7   1   26.15   10.60
   6  -7  -1   -2.62   10.87
   6  -7  -1   13.69   17.09
   6  -7  -1  -10.63    9.76
   6  -7  -1    3.70    9.86
  -6   7   1  -11.80   12.21
  -6   7   1   -4.35    8.14
  -6   7   1   -4.95   10.92
   5  -7  -1    4.14   11.92
   5  -7  -1  -14.98    8.46
   5  -7  -1   16.88   16.40
  -5   7   1   10.29   10.53
  -5   7   1   -1.40    3.63
  -5   7   1   -6.59    9.63
  -5   7   1   -1.09    2.42
  -5   7   1  -21.41   11.15
   4  -7  -1   17.14   13.92
   4  -7  -1    1.16    8.93
   4  -7  -1    3.81   10.48
  -4   7   1    0.55    6.23
  -4   7   1  -10.28    8.91
  -4   7   1   -1.20   13.51
  -4   7   1  -10.40   10.75
  -4   7   1  -19.90    7.65
   3  -7  -1   22.26   13.70
   3  -7  -1   -3.02   12.07
   3  -7  -1   22.42   16.15
  -3   7   1   13.77   12.39
  -3   7   1   35.36   19.55
  -3   7   1   19.28   10.81
  -3   7   1   12.31   11.74
  -3   7   1   24.10   12.51
   2  -7  -1   -8.63    6.30
   2  -7  -1   -3.48    8.26
  -2   7   1   11.43   12.13
  -2   7   1    7.27   11.42
  -2   7   1    6.23   10.41
  -2   7   1    7.94   12.29
  -2   7   1   -5.19   10.31
   1  -7  -1    8.24   10.25
   1  -7  -1   15.59   11.80
  -1   7   1   10.18   19.31
  -1   7   1    0.23    8.97
  -1   7   1   12.45    8.71
   0  -7  -1   61.19   19.45
   0  -7  -1   91.41   28.14
   0   7   1   66.45   20.51
   0   7   1   74.38   20.26
   0   7   1   77.44   23.64
   0   7   1   73.05   26.59
   0   7   1   35.27   19.80
  -1  -7  -1  236.09   31.29
  -1  -7  -1  196.81   42.52
   1   7   1  210.13   39.98
   1   7   1  151.95   40.44
   1   7   1  227.99   27.97
   1   7   1  191.51   32.34
   1   7   1  194.50   43.99
  -2  -7  -1  361.51   36.71
  -2  -7  -1  377.65   50.85
  -2  -7  -1  388.54   65.36
   2   7   1  345.73   38.49
   2   7   1  385.45   35.58
   2   7   1  334.79   43.55
   2   7   1  296.24   53.43
  -3  -7  -1  238.55   44.81
  -3  -7  -1  242.15   31.20
   3   7   1  198.48   41.44
   3   7   1  172.75   42.78
   3   7   1  229.09   37.87
   3   7   1  213.08   51.90
   3   7   1  256.65   28.58
  -4  -7  -1   12.32   12.15
  -4  -7  -1   11.34   17.01
   4   7   1    9.17   23.51
   4   7   1    3.24    8.66
   4   7   1   12.98   14.75
   4   7   1   13.70   21.40
  -5  -7  -1   13.19   20.82
  -5  -7  -1   62.61   18.22
   5   7   1   66.80   37.67
   5   7   1   45.42   22.70
   5   7   1   67.66   32.75
   5   7   1   29.67   13.51
  -6  -7  -1  144.12   28.42
   6   7   1   45.55   40.21
   6   7   1  114.14   39.21
   6   7   1  102.61   20.16
   6   7   1   71.66   23.84
   7   7   1   34.83   32.64
   7   7   1   43.31   19.81
   7   7   1   27.58   12.47
   8   7   1   32.04   30.81
   8   7   1   16.78   19.49
   8   7   1   61.19   31.98
   8   7   1   26.20   11.21
   9   7   1   38.59   14.42
   9   7   1   22.05   42.67
   9   7   1  -66.65   29.96
   9   7   1   -7.31   24.38
  12  -8  -1  -21.71   37.82
  12  -8  -1   54.55   26.42
 -12   8   1  -55.94   28.10
  11  -8  -1  -24.41   17.53
  11  -8  -1  -29.66   28.86
  11  -8  -1  -38.04   14.53
  11  -8  -1    4.75   25.51
 -11   8   1   44.25   31.10
  10  -8  -1    7.30   14.94
  10  -8  -1   -9.78   20.04
  10  -8  -1   22.97   29.19
  10  -8  -1   22.11   21.04
 -10   8   1  -13.36   27.92
   9  -8  -1   10.96   27.56
   9  -8  -1   20.85   18.78
   9  -8  -1   38.91   20.07
   9  -8  -1   -4.69   18.08
  -9   8   1   39.70   30.64
   8  -8  -1   10.64   20.14
   8  -8  -1   -0.08   13.60
   8  -8  -1   44.75   29.71
   8  -8  -1   80.85   25.01
  -8   8   1   10.02   19.92
  -8   8   1   28.02   13.15
   7  -8  -1   35.75   22.34
   7  -8  -1    1.55   11.82
   7  -8  -1   -4.32   11.02
   7  -8  -1   11.75   18.93
  -7   8   1    1.37   17.54
  -7   8   1    7.27   12.51
  -7   8   1   -6.30   15.62
   6  -8  -1    1.25   12.39
   6  -8  -1  -16.64   12.85
   6  -8  -1  -23.43   13.64
   6  -8  -1   -4.45   12.14
  -6   8   1    6.72   11.12
  -6   8   1    2.42   15.48
  -6   8   1   20.51   17.68
   5  -8  -1   57.31   23.63
   5  -8  -1   12.10   13.63
   5  -8  -1    3.32   15.26
   5  -8  -1    8.01   17.09
  -5   8   1   22.69   20.24
  -5   8   1   12.72    6.99
  -5   8   1   -9.92   13.96
  -5   8   1    5.49    3.94
   4  -8  -1   20.42   14.80
   4  -8  -1   -6.27   13.67
   4  -8  -1   14.11   13.44
   4  -8  -1   36.57   21.33
  -4   8   1   36.34   19.46
  -4   8   1    6.26   11.29
  -4   8   1   -7.27    5.77
  -4   8   1   11.09   20.78
  -4   8   1   -7.39   13.01
   3  -8  -1   17.45   17.42
   3  -8  -1    7.30   13.40
   3  -8  -1   33.59   16.12
   3  -8  -1   53.93   21.90
  -3   8   1   58.99   17.71
  -3   8   1  136.42   34.06
  -3   8   1   27.61   16.85
  -3   8   1   59.98   20.77
  -3   8   1   31.29   20.50
   2  -8  -1  -22.02    9.06
   2  -8  -1   -9.32   12.50
   2  -8  -1  -19.21    8.02
  -2   8   1    9.58   11.83
  -2   8   1    4.36    9.58
  -2   8   1   -3.08   11.16
  -2   8   1   14.12   18.06
  -2   8   1   -0.22    9.81
   1  -8  -1   36.73   21.06
   1  -8  -1    7.87   11.64
   1  -8  -1   24.05   17.42
  -1   8   1    3.23   13.91
  -1   8   1    7.68   13.69
  -1   8   1   16.38   10.90
  -1   8   1   18.95   13.09
  -1   8   1  -17.63   17.33
   0  -8  -1   20.34   14.20
   0  -8  -1    0.27   15.68
   0  -8  -1   18.48   19.74
   0   8   1    2.88   17.73
   0   8   1  -13.58   10.41
   0   8   1  -10.89   11.75
   0   8   1   -2.50   11.68
  -1  -8  -1   81.29   31.79
  -1  -8  -1   42.37   16.49
  -1  -8  -1   12.22   19.78
   1   8   1   34.10   25.21
   1   8   1   26.28   16.86
   1   8   1   10.74   11.56
   1   8   1   16.30   17.27
   1   8   1   39.88   27.91
  -2  -8  -1   26.61   14.43
  -2  -8  -1    7.22   19.59
  -2  -8  -1  -26.56   31.84
   2   8   1   21.09   26.05
   2   8   1   31.77   16.31
   2   8   1   21.13   17.90
   2   8   1    8.26   13.72
   2   8   1   20.71   12.76
  -3  -8  -1   52.76   27.84
  -3  -8  -1   11.93   13.64
   3   8   1   16.23   24.12
   3   8   1   50.53   22.17
   3   8   1   41.93   22.19
   3   8   1   51.75   16.52
   3   8   1   31.67   28.38
  -4  -8  -1  -10.12   20.19
  -4  -8  -1   12.43   14.66
   4   8   1   13.82   23.27
   4   8   1   23.47   11.94
   4   8   1   -4.37   25.59
   4   8   1   29.07   18.56
   4   8   1   -8.54   19.90
  -5  -8  -1  -31.22   22.06
  -5  -8  -1    3.55   12.57
   5   8   1   11.65   10.30
   5   8   1    2.04   24.36
   5   8   1   36.03   39.11
   5   8   1    4.29   25.89
   5   8   1    8.93   20.79
  -6  -8  -1   -5.23   12.88
  -6  -8  -1   -8.10   19.44
   6   8   1   25.58   30.05
   6   8   1    4.22   27.74
   6   8   1  -33.82   20.22
   6   8   1  -16.50   22.38
   6   8   1    8.28    9.10
  -7  -8  -1    3.88    3.49
   7   8   1   51.81   35.06
   7   8   1   14.06    8.80
   7   8   1  -11.39   19.30
   7   8   1   -8.18   35.66
   8   8   1   14.71   22.05
   8   8   1   39.36   41.86
   8   8   1   33.43   34.46
  12  -9  -1  110.26   51.92
  12  -9  -1  -30.36   29.11
  12  -9  -1   40.69   22.97
  12  -9  -1   42.18   27.22
  11  -9  -1   -6.49   24.66
  11  -9  -1   76.23   35.42
  11  -9  -1   -8.75   18.18
 -11   9   1   19.90   29.74
  10  -9  -1   38.31   37.19
  10  -9  -1   19.12   23.31
  10  -9  -1   -8.24   20.11
  10  -9  -1   -8.00   16.99
 -10   9   1  -15.10   26.41
   9  -9  -1   -7.01   20.54
   9  -9  -1   28.83   18.58
   9  -9  -1   17.01   32.24
  -9   9   1   -1.82   11.98
  -9   9   1   18.17   23.81
   8  -9  -1   36.47   24.08
   8  -9  -1  -17.10   15.31
   8  -9  -1  -16.92   25.98
   8  -9  -1   -4.43   19.41
  -8   9   1   16.03   17.95
  -8   9   1   19.37   14.60
   7  -9  -1   21.11   25.78
   7  -9  -1   32.69   20.72
   7  -9  -1   19.12   22.83
   7  -9  -1   -0.24   14.79
  -7   9   1  -19.95   19.85
  -7   9   1   -1.31   28.12
   6  -9  -1    4.53   15.33
   6  -9  -1  -10.31   13.34
   6  -9  -1   23.88   35.65
   6  -9  -1    3.82   26.21
  -6   9   1   -9.19   16.92
  -6   9   1  -17.96   16.12
  -6   9   1   27.35   14.84
   5  -9  -1   76.14   25.49
   5  -9  -1   74.67   29.62
   5  -9  -1   81.59   30.61
   5  -9  -1   87.00   32.09
  -5   9   1   33.85   13.87
  -5   9   1   48.43   27.47
  -5   9   1   85.21   23.13
   4  -9  -1   46.23   24.12
   4  -9  -1   -5.04   18.51
   4  -9  -1   22.98   16.33
   4  -9  -1   48.00   24.84
  -4   9   1   19.97   20.51
  -4   9   1   30.77   16.92
  -4   9   1   44.78   28.91
  -4   9   1   11.60   12.15
  -4   9   1   23.99   20.56
   3  -9  -1   28.96   19.35
   3  -9  -1  -15.00   13.10
  -3   9   1    1.50   14.28
  -3   9   1   -2.73   14.16
  -3   9   1    9.40   14.04
  -3   9   1  -12.14    9.26
  -3   9   1   35.25   23.60
   2  -9  -1   -3.68   13.75
   2  -9  -1   27.34   20.66
  -2   9   1   31.61   24.20
  -2   9   1   12.17   17.71
  -2   9   1   -4.46   10.81
  -2   9   1   34.29   16.96
  -2   9   1   14.57   15.38
   1  -9  -1  154.83   33.69
   1  -9  -1  120.66   36.19
   1  -9  -1   77.11   33.60
  -1   9   1  117.46   30.49
  -1   9   1  126.86   38.19
   0  -9  -1   80.82   31.75
   0  -9  -1  100.12   27.19
   0  -9  -1  105.01   35.15
   0   9   1   41.08   19.54
   0   9   1   16.74   19.71
   0   9   1   64.04   30.80
  -1  -9  -1  183.32   34.43
  -1  -9  -1  134.89   45.87
  -1  -9  -1   92.36   33.74
   1   9   1  164.13   33.99
   1   9   1  104.83   37.30
   1   9   1  134.49   27.74
   1   9   1  246.16   64.01
  -2  -9  -1    4.99   13.90
  -2  -9  -1    6.59   38.08
   2   9   1   17.15   15.22
   2   9   1   -7.94   23.53
   2   9   1    7.88   22.42
   2   9   1    4.96    9.19
  -3  -9  -1    4.66   15.11
  -3  -9  -1   -6.62   20.37
   3   9   1   23.26   26.86
   3   9   1    1.78   21.98
   3   9   1    0.39   26.30
   3   9   1   -5.81   17.13
   3   9   1   11.61   11.28
  -4  -9  -1   39.01   19.51
  -4  -9  -1   28.79   24.98
   4   9   1   33.34   28.71
   4   9   1   82.79   34.22
   4   9   1   30.94   12.36
   4   9   1   12.16   24.62
  -5  -9  -1  -30.70   25.41
  -5  -9  -1    0.09   14.19
   5   9   1   39.61   23.63
   5   9   1    8.85   31.82
   5   9   1   43.16   29.28
   5   9   1   10.42   10.19
   5   9   1   20.44   28.19
  -6  -9  -1    1.10   24.64
  -6  -9  -1  -18.65   16.20
   6   9   1   -6.82   21.91
   6   9   1  -19.10   32.07
   6   9   1   -1.44    8.30
   6   9   1   12.64   35.68
   7   9   1  -17.17   35.62
   7   9   1  -22.95   34.30
  11 -10  -1   24.01   30.59
  11 -10  -1    9.60   27.32
  11 -10  -1   34.05   22.38
  11 -10  -1   34.26   44.08
  10 -10  -1  -18.63   18.04
  10 -10  -1   12.63   26.18
  10 -10  -1  -52.73   22.08
  10 -10  -1   25.66   42.94
 -10  10   1  -24.56   33.33
   9 -10  -1  -39.08   20.23
   9 -10  -1   -4.23   18.39
   9 -10  -1   17.60   22.58
  -9  10   1   23.53   16.56
  -9  10   1  -15.93   23.87
   8 -10  -1  -25.45   16.36
   8 -10  -1  -19.38   18.86
  -8  10   1   -6.64   17.87
  -8  10   1   -7.44   20.33
  -8  10   1  -16.42   38.35
   7 -10  -1  -19.32   25.78
   7 -10  -1  -11.99   16.61
   7 -10  -1   -2.16   18.83
   7 -10  -1   39.34   27.49
  -7  10   1   30.20   28.16
  -7  10   1   84.82   36.51
  -7  10   1    7.57   17.07
   6 -10  -1    9.17   29.94
   6 -10  -1   20.48   17.82
   6 -10  -1   24.34   18.82
   6 -10  -1   -4.71   21.83
  -6  10   1  -14.14   22.70
  -6  10   1   12.47    7.14
  -6  10   1    3.92   15.69
  -6  10   1    7.68   21.50
   5 -10  -1  -31.44   15.66
   5 -10  -1   62.97   23.80
   5 -10  -1   29.61   29.80
   5 -10  -1    9.86   25.13
  -5  10   1   18.30   12.96
  -5  10   1   14.83   17.22
  -5  10   1    8.60   24.56
   4 -10  -1   -7.65   14.98
   4 -10  -1   19.79   17.92
   4 -10  -1    1.93   24.94
  -4  10   1   -3.87   20.53
  -4  10   1    0.92   11.66
  -4  10   1    7.34   13.99
   3 -10  -1   23.49   15.35
   3 -10  -1   11.76   19.19
  -3  10   1   14.25   16.69
  -3  10   1  -30.50   13.65
   2 -10  -1   33.31   25.29
   2 -10  -1   50.62   22.79
  -2  10   1   63.77   33.82
  -2  10   1   21.78   16.63
  -2  10   1   43.78   23.55
   1 -10  -1   93.27   28.65
   1 -10  -1   61.27   28.21
  -1  10   1   41.35   25.20
  -1  10   1   27.12   20.43
  -1  10   1  101.09   39.61
   0 -10  -1   43.05   23.40
   0 -10  -1    5.59   12.54
   0  10   1   -1.38   26.88
   0  10   1   -1.92   14.05
   0  10   1  -14.03   17.34
  -1 -10  -1   24.30   28.34
  -1 -10  -1  -20.80   12.57
   1  10   1  -28.36   20.76
   1  10   1   18.81   21.91
  -2 -10  -1   26.63   18.44
  -2 -10  -1   64.37   47.92
   2  10   1   -4.16   19.90
   2  10   1   14.62   25.93
   2  10   1   42.29   22.42
   2  10   1   24.80   15.12
   2  10   1   20.00   28.32
  -3 -10  -1   21.89   26.81
   3  10   1    2.22   26.54
   3  10   1  -20.99   24.98
   3  10   1   -0.60   12.34
   3  10   1  -25.70   25.54
   3  10   1   -7.51   21.08
  -4 -10  -1    8.82   20.85
  -4 -10  -1   40.51   32.22
   4  10   1   28.72   37.62
   4  10   1   21.66   13.86
   4  10   1   57.50   39.13
   4  10   1    4.54   29.19
  -5 -10  -1    2.11   16.87
  -5 -10  -1   -6.80   32.95
   5  10   1   29.42   14.12
   5  10   1  -76.22   28.37
   5  10   1   11.76   53.96
  -6 -10  -1   71.68   57.61
  -6 -10  -1   62.75   24.55
   6  10   1   55.22   49.99
   6  10   1  -62.39   48.29
  10 -11  -1  -22.31   20.24
  10 -11  -1    5.29   30.95
  10 -11  -1   14.16   31.86
 -10  11   1   -0.15   17.33
   9 -11  -1  -29.36   26.24
   9 -11  -1    1.16   23.35
   9 -11  -1   34.64   25.28
  -9  11   1   24.10   32.20
   8 -11  -1   63.17   28.88
   8 -11  -1    3.69   19.03
   8 -11  -1  -13.35   20.21
  -8  11   1   12.46   27.11
  -8  11   1  -19.36   20.81
  -8  11   1   26.56   37.48
   7 -11  -1    2.93   35.55
   7 -11  -1    4.24   23.33
   7 -11  -1    9.60   24.20
   7 -11  -1   13.51   17.91
  -7  11   1   -7.88   18.28
  -7  11   1  -35.91   25.46
  -7  11   1    0.49   28.98
   6 -11  -1  -10.83   27.61
   6 -11  -1    5.86   21.12
   6 -11  -1   19.35   23.58
   6 -11  -1   36.78   27.56
  -6  11   1   19.86   31.40
  -6  11   1    4.30    8.69
  -6  11   1    7.91   25.31
  -6  11   1   -0.20    8.73
   5 -11  -1   13.55   19.06
   5 -11  -1   25.05   28.48
   5 -11  -1  -17.70   12.46
  -5  11   1  -11.70   24.89
  -5  11   1   49.75   25.17
  -5  11   1   24.48   23.64
  -5  11   1   13.28   15.79
   4 -11  -1    4.70   12.27
   4 -11  -1   -1.31   29.53
   4 -11  -1   -0.40   18.56
  -4  11   1   -0.04   13.51
  -4  11   1   21.67   28.63
  -4  11   1    7.03   19.56
  -4  11   1   45.19   24.31
   3 -11  -1   36.26   21.29
   3 -11  -1   -3.38   19.64
   3 -11  -1   48.49   32.62
  -3  11   1  -33.40   24.62
  -3  11   1   32.61   26.15
  -3  11   1  -28.00   28.79
  -3  11   1    6.10   16.43
   2 -11  -1   -0.68   33.52
   2 -11  -1   16.66   25.55
   2 -11  -1   22.78   17.91
  -2  11   1  -19.68   19.27
  -2  11   1   30.59   25.73
  -2  11   1  -16.77   15.13
  -2  11   1   19.09   19.13
  -2  11   1  -25.65   27.48
   1 -11  -1  -26.70   28.46
   1 -11  -1   22.31   27.03
   1 -11  -1    0.53   16.29
  -1  11   1   31.70   29.33
  -1  11   1   15.15   19.74
  -1  11   1   -5.69   18.37
  -1  11   1   25.98   22.95
  -1  11   1   -7.55   19.62
   0 -11  -1    6.43   34.80
   0 -11  -1   45.86   30.40
   0 -11  -1  -19.82   15.01
   0  11   1   -2.94   18.50
   0  11   1  -24.58   14.38
   0  11   1   23.02   35.77
   0  11   1   30.84   28.81
  -1 -11  -1   11.52   33.07
  -1 -11  -1   11.27   16.14
  -1 -11  -1   11.13   33.07
   1  11   1  -17.24   21.30
   1  11   1  -21.24   23.32
   1  11   1    9.09   14.26
  -2 -11  -1   28.74   22.05
  -2 -11  -1 -100.44   40.58
  -2 -11  -1   -1.91   35.65
   2  11   1  -25.38   29.28
   2  11   1  -10.82   14.45
   2  11   1  -22.74   26.79
  -3 -11  -1   -1.62   16.95
   3  11   1   18.14   15.09
   3  11   1    5.53   29.71
   3  11   1  -43.25   38.16
  -4 -11  -1   -6.06   21.18
  -4 -11  -1   -6.99   36.51
   4  11   1   15.91   37.97
   4  11   1   48.91   42.22
   9 -12  -1    3.70   32.78
   9 -12  -1  -23.63   30.79
   9 -12  -1   12.55   31.64
  -9  12   1   53.11   28.76
  -9  12   1   -6.52   34.37
   8 -12  -1   17.67   34.11
   8 -12  -1   26.63   26.46
   7 -12  -1    4.96   22.62
   7 -12  -1   35.73   36.30
  -7  12   1  -17.56   33.09
   6 -12  -1  -38.83   15.92
   6 -12  -1  -27.88   25.88
  -6  12   1    0.95    8.55
  -6  12   1    6.41   24.62
  -6  12   1   -5.73   11.78
  -6  12   1   -9.07   29.78
   5 -12  -1   -1.26   18.00
   5 -12  -1  -12.51   24.93
  -5  12   1   34.91   23.02
  -5  12   1   37.21   30.18
  -5  12   1   -6.67   16.06
   4 -12  -1   22.45   25.62
   4 -12  -1   46.88   28.07
  -4  12   1   -7.75   28.08
  -4  12   1  -12.04   17.49
  -4  12   1   53.57   36.05
   3 -12  -1   37.87   32.52
  -3  12   1   40.57   26.30
  -3  12   1   56.21   37.82
   2 -12  -1  -10.10   25.65
   2 -12  -1   12.99   21.08
  -2  12   1  -49.32   28.04
  -2  12   1   14.05   22.56
   1 -12  -1  -23.58   26.59
   1 -12  -1  -23.51   19.82
  -1  12   1  -39.77   32.73
  -1  12   1   27.36   26.19
   0 -12  -1   38.28   19.37
   0 -12  -1   41.31   44.76
   0  12   1  -12.70   30.45
  -1 -12  -1   54.62   62.81
  -1 -12  -1   -7.61   17.49
   1  12   1    4.72   30.18
   1  12   1    8.74   30.33
  -2 -12  -1  -12.23   53.86
  -2 -12  -1  -16.50   23.55
   2  12   1  -20.91   29.54
  -3 -12  -1  -20.59   25.71
   3  12   1  -36.42   35.37
   3  12   1  -28.61   43.29
   7 -13  -1  -24.78   50.15
   7 -13  -1    4.61   25.71
  -7  13   1  -35.96   33.76
   6 -13  -1   37.01   25.17
   6 -13  -1  -14.16   35.01
  -6  13   1   32.16   13.26
  -6  13   1  -22.34   37.56
  -6  13   1   40.81   26.08
   5 -13  -1    5.30   31.83
   5 -13  -1  -34.39   19.33
  -5  13   1   33.58   22.81
  -5  13   1   17.59   38.97
   4 -13  -1   23.07   33.74
  -4  13   1   25.36   25.76
   3 -13  -1  -19.90   29.73
  -3  13   1    0.54   24.30
   2 -13  -1  -13.77   35.23
   2 -13  -1  -24.02   31.81
  -2  13   1  -16.07   72.14
  -2  13   1  -11.09   34.06
   1 -13  -1  -10.56   30.44
   1 -13  -1   17.04   44.47
  -1  13   1  -12.07   49.29
  -1  13   1  -32.89   31.65
   0 -13  -1   12.20   29.79
   0 -13  -1 -101.57   45.78
   0  13   1   62.35   43.43
   0  13   1   -7.08   33.04
   0  14  -2   48.87   49.27
   0  14  -2   18.01   34.57
   0 -14   2  -10.62   21.32
   0 -14   2  -42.52   33.93
  -1  14  -2   43.99   37.63
  -1  14  -2    1.91   31.81
   1 -14   2  -15.12   22.69
   1 -14   2   26.46   34.94
  -2  14  -2   -2.94   28.47
   2 -14   2   11.20   25.66
   2 -14   2   41.13   44.83
  -3  14  -2   -9.44   38.18
  -3  14  -2   -4.88   26.26
   3 -14   2  -31.07   26.38
  -4  14  -2    0.91   25.48
  -4  14  -2    8.09   40.04
  -5  14  -2  -12.08   21.48
  -5  14  -2   -2.36   12.86
   5 -14   2   51.44   28.28
   5 -14   2   -3.65   25.91
  -6  14  -2  -28.83   39.14
  -6  14  -2    7.46   21.96
   6 -14   2  -15.32   36.12
   6 -14   2   49.62   29.16
   6 -14   2   13.72   22.37
   7 -14   2   -6.07   52.09
   3  13  -2   -2.93   47.97
   3  13  -2  -17.27   41.99
  -3 -13   2   17.48   23.95
  -3 -13   2  -81.39   44.84
   2  13  -2   18.88   34.33
  -2 -13   2   30.05   23.09
  -2 -13   2    5.95   40.92
  -2 -13   2  -15.14   39.46
   1  13  -2  -10.06   31.17
   1  13  -2   -3.93   31.58
  -1 -13   2    7.19   17.92
  -1 -13   2  102.25   48.03
   0  13  -2   21.34   24.72
   0 -13   2   -1.19   15.27
   0 -13   2   -7.74   23.07
  -1  13  -2   31.79   27.14
  -1  13  -2   23.98   29.69
   1 -13   2    7.87   20.60
   1 -13   2   45.17   24.40
  -2  13  -2   22.89   31.60
   2 -13   2    3.28   21.18
   2 -13   2  -33.67   15.85
  -3  13  -2  -11.17   33.51
  -3  13  -2  -15.75   19.71
   3 -13   2    3.71   19.78
   3 -13   2  -21.74   21.34
  -4  13  -2   34.12   27.65
  -4  13  -2  -28.29   30.80
  -4  13  -2   -6.16   17.85
   4 -13   2  -22.07   15.27
   4 -13   2  -42.75   22.52
  -5  13  -2    8.15   11.45
  -5  13  -2  -18.54   17.36
  -5  13  -2  -45.73   22.93
  -5  13  -2  -14.06   32.09
   5 -13   2  -40.49   22.90
   5 -13   2  -21.56   21.27
   5 -13   2  -32.68   13.83
  -6  13  -2   10.01   16.18
  -6  13  -2    2.61   17.51
  -6  13  -2   32.23   39.50
  -6  13  -2    2.85   26.53
   6 -13   2   -0.41   33.36
   6 -13   2  -13.54   36.07
   6 -13   2  -18.52   26.08
  -7  13  -2   -1.42   17.90
  -7  13  -2  -18.37   24.65
  -7  13  -2   28.84   28.22
  -7  13  -2    5.34   33.85
   7 -13   2   26.23   26.73
   7 -13   2  -22.43   27.57
   7 -13   2  -25.17   24.77
  -8  13  -2  -46.40   25.62
  -8  13  -2   -0.65   34.93
   8 -13   2  -12.42   31.30
   8 -13   2  -29.69   18.27
   8 -13   2  -81.51   30.65
  -9  13  -2   22.87   38.07
   4  12  -2   25.89   26.69
   4  12  -2   39.65   36.69
  -4 -12   2  -20.00   19.72
   3  12  -2   32.25   39.72
   3  12  -2  -24.85   24.02
  -3 -12   2   -4.88   18.88
  -3 -12   2  -48.29   32.91
   2  12  -2   57.28   40.69
   2  12  -2   -8.80   26.34
  -2 -12   2   13.44   17.33
  -2 -12   2   35.48   41.96
   1  12  -2  -25.77   22.25
   1  12  -2   21.78   29.28
   1  12  -2   35.90   28.95
  -1 -12   2  -28.00   24.85
  -1 -12   2  -18.05   16.61
  -1 -12   2   11.33   31.89
   0  12  -2   12.17   33.69
   0  12  -2   -6.56   18.80
   0  12  -2  -14.22   23.60
   0 -12   2  -44.63   26.20
   0 -12   2  -13.88   18.41
   0 -12   2   28.17   20.34
  -1  12  -2   31.52   32.20
  -1  12  -2   44.31   20.51
  -1  12  -2   43.76   24.06
   1 -12   2   36.24   23.63
   1 -12   2   -4.35   19.54
   1 -12   2   42.41   32.94
  -2  12  -2    2.31   21.21
  -2  12  -2   30.03   31.44
  -2  12  -2   64.48   27.45
   2 -12   2   20.95   29.00
   2 -12   2    9.10   18.19
   2 -12   2   21.75   18.06
  -3  12  -2   25.96   34.04
  -3  12  -2   57.98   24.99
  -3  12  -2    1.60   19.54
   3 -12   2   -4.49   19.25
   3 -12   2  -13.12   24.51
   3 -12   2   20.66   18.91
  -4  12  -2   27.95   30.48
  -4  12  -2   32.93   23.98
   4 -12   2  -11.13   17.99
   4 -12   2   92.01   39.60
  -5  12  -2   -5.94    9.66
  -5  12  -2    3.80   19.83
  -5  12  -2  -10.51   24.62
  -5  12  -2  -22.36   24.63
   5 -12   2    8.87   20.03
   5 -12   2   11.86   15.72
   5 -12   2    7.73   36.61
   5 -12   2   16.14   21.82
  -6  12  -2   40.06   28.41
  -6  12  -2   22.42   14.76
  -6  12  -2  -13.23   31.79
  -6  12  -2  -31.53   21.41
   6 -12   2   -2.30   42.44
   6 -12   2   31.21   22.86
   6 -12   2   -0.56   21.58
   6 -12   2   36.17   25.41
  -7  12  -2   -3.97   15.96
   7 -12   2  -27.74   38.94
   7 -12   2  -21.00   20.00
   7 -12   2    3.02   21.85
   7 -12   2   19.76   21.11
  -8  12  -2   -1.12   21.02
  -8  12  -2   11.52   28.81
  -8  12  -2   11.39   12.95
  -8  12  -2   -8.29    7.97
   8 -12   2    7.71   22.71
   8 -12   2   -9.30   21.43
   8 -12   2  -23.33   24.08
  -9  12  -2   45.88   36.16
  -9  12  -2   11.45   21.64
   9 -12   2    7.65   24.68
   9 -12   2   35.16   31.93
   9 -12   2  -59.23   40.82
 -10  12  -2   43.52   25.66
  10 -12   2   37.11   33.73
   6  11  -2   13.37   32.20
  -6 -11   2  -19.20   17.40
  -6 -11   2   49.47   27.41
   5  11  -2   37.26   42.88
   5  11  -2   49.14   37.21
  -5 -11   2  -16.65   27.70
  -5 -11   2   -8.94   17.88
   4  11  -2   -3.61   25.08
   4  11  -2   51.55   29.63
  -4 -11   2  -26.21   27.12
  -4 -11   2   43.60   20.08
   3  11  -2  -14.40   20.73
   3  11  -2   -0.24   27.55
   3  11  -2  -28.61   19.43
   3  11  -2   30.12   28.55
  -3 -11   2   18.20   27.11
  -3 -11   2   -4.51   14.21
   2  11  -2   51.08   31.39
   2  11  -2  -13.15   23.55
   2  11  -2   26.43   20.22
   2  11  -2   -7.33   19.96
   1  11  -2  -21.57   24.30
  -1 -11   2  -14.43   16.75
   0  11  -2   43.74   21.02
   0  11  -2   13.87   28.36
   0 -11   2   50.85   20.88
   0 -11   2   29.99   18.92
  -1  11  -2   35.11   24.43
  -1  11  -2    4.81   18.62
   1 -11   2   10.81   18.57
   1 -11   2   37.68   19.33
  -2  11  -2   -6.72   26.45
   2 -11   2   28.74   23.73
   2 -11   2   34.52   19.55
  -3  11  -2    5.42   23.06
   3 -11   2    2.90   18.92
   3 -11   2   24.20   16.76
   3 -11   2  -15.68   11.99
  -4  11  -2  -27.21   27.54
   4 -11   2    3.65   13.31
   4 -11   2   -7.68   17.78
   4 -11   2   -1.94   17.37
  -5  11  -2   -0.85    9.17
  -5  11  -2  -30.52   18.43
  -5  11  -2   50.88   25.05
  -5  11  -2   -0.94   23.41
   5 -11   2    5.69   22.66
   5 -11   2  -12.29   27.43
   5 -11   2   21.38   24.40
   5 -11   2   45.43   20.26
  -6  11  -2   27.38   25.45
  -6  11  -2    2.47   10.99
  -6  11  -2    3.79   16.71
   6 -11   2   27.14   18.09
   6 -11   2    2.75   15.69
   6 -11   2   21.53   33.65
   6 -11   2   16.87   17.34
  -7  11  -2   36.69   18.91
  -7  11  -2   36.86   27.39
  -7  11  -2   49.90   27.56
   7 -11   2   18.37   21.37
   7 -11   2   -3.17   18.81
   7 -11   2    5.80   18.64
  -8  11  -2   -1.16   18.75
  -8  11  -2   -9.21   28.98
  -8  11  -2   14.89   23.93
   8 -11   2   17.60   22.23
   8 -11   2   39.80   37.20
   8 -11   2   12.57   20.40
   8 -11   2  -11.95   24.51
  -9  11  -2   11.84   23.80
  -9  11  -2   43.46   30.58
   9 -11   2  -23.26   19.78
   9 -11   2   16.90   22.15
   9 -11   2  144.10   45.84
 -10  11  -2   18.87   17.42
  10 -11   2    1.47   44.29
  10 -11   2   11.84   22.69
  10 -11   2  -13.09   20.05
  10 -11   2  -14.34   27.69
  11 -11   2   16.96   25.97
  11 -11   2   12.02   30.07
  11 -11   2   17.45   31.83
   7  10  -2  -28.19   26.65
   7  10  -2   62.60   35.08
   6  10  -2   55.03   33.40
   6  10  -2   12.79   21.22
  -6 -10   2   27.85   20.23
  -6 -10   2  -10.49   13.15
   5  10  -2   59.49   26.17
   5  10  -2    9.48   20.97
   5  10  -2  -23.86   24.22
   5  10  -2   11.67   33.20
  -5 -10   2   19.86   15.02
   4  10  -2   23.06   31.82
   4  10  -2   18.50   24.47
   4  10  -2   44.76   32.90
   4  10  -2   13.46   29.12
  -4 -10   2   56.15   21.90
  -4 -10   2   40.59   26.07
   3  10  -2    1.65   15.93
   3  10  -2  -48.34   17.94
   3  10  -2   30.81   23.79
   3  10  -2    5.26   21.01
  -3 -10   2   -8.49   21.21
  -3 -10   2  -12.69   11.89
   2  10  -2  -13.27   17.02
   2  10  -2   -5.14   17.17
   2  10  -2  -24.39   18.68
  -2 -10   2  -26.96   22.65
  -2 -10   2   28.69   15.78
  -2 -10   2   13.13   20.03
   1  10  -2  -11.58   14.37
   1  10  -2   31.75   15.04
   1  10  -2  -37.14   14.63
  -1 -10   2    7.64   21.54
  -1 -10   2    3.92   12.16
  -1 -10   2   13.43   15.26
   0  10  -2  -14.39   12.58
   0  10  -2  -41.95   15.91
   0 -10   2   -0.38   13.49
   0 -10   2   28.19   21.70
   0 -10   2    5.41   10.86
  -1  10  -2    6.33   21.68
  -1  10  -2    6.74   17.42
   1 -10   2   14.65   15.22
   1 -10   2   10.78   13.61
   1 -10   2   41.47   22.42
  -2  10  -2    5.85   14.87
  -2  10  -2  -30.11   17.26
   2 -10   2   17.10   16.30
   2 -10   2   20.13   13.59
   2 -10   2  -14.42   10.72
  -3  10  -2    1.56   18.71
  -3  10  -2   18.81   13.84
   3 -10   2  -21.63    9.60
   3 -10   2   -4.56   13.80
   3 -10   2   -1.03    9.67
  -4  10  -2    1.68   13.10
  -4  10  -2   14.02   20.69
   4 -10   2   12.26   18.26
   4 -10   2    3.81   15.30
   4 -10   2  -19.49   17.97
   4 -10   2    7.78   16.01
  -5  10  -2   84.19   33.07
  -5  10  -2  137.87   59.94
  -5  10  -2  106.07   28.93
   5 -10   2  103.30   28.83
   5 -10   2   40.49   25.01
   5 -10   2  131.39   37.83
   5 -10   2   99.94   35.50
  -6  10  -2   14.41   20.51
  -6  10  -2    7.04    8.09
  -6  10  -2  -22.86   11.32
   6 -10   2   -3.13   16.70
   6 -10   2   -4.64   11.41
   6 -10   2  -12.96   20.08
   6 -10   2  -41.62   18.92
  -7  10  -2   19.38   13.64
  -7  10  -2   46.18   30.85
  -7  10  -2   76.40   30.02
  -7  10  -2   51.34   20.76
   7 -10   2   90.95   34.13
   7 -10   2   48.55   28.09
   7 -10   2   15.90   21.53
  -8  10  -2   -6.77   13.99
  -8  10  -2   10.11   21.02
  -8  10  -2   40.26   19.27
   8 -10   2   81.73   36.68
   8 -10   2   22.33   22.46
   8 -10   2   37.27   27.52
   8 -10   2   27.46   19.59
  -9  10  -2   11.00   15.86
  -9  10  -2   -4.20   25.67
   9 -10   2   49.39   34.29
   9 -10   2   16.48   25.40
   9 -10   2    4.77   21.22
   9 -10   2  -11.08   18.03
 -10  10  -2   49.26   34.14
  10 -10   2   19.17   26.22
  10 -10   2   63.34   55.52
  10 -10   2   29.99   18.62
  10 -10   2  -15.86   17.75
  11 -10   2    3.45   25.44
  11 -10   2  -27.81   26.95
  11 -10   2   10.36   39.44
  11 -10   2   72.01   25.09
   8   9  -2   37.29   26.65
   8   9  -2  -39.07   29.32
   8   9  -2   21.14   37.29
   7   9  -2   46.66   29.11
   7   9  -2    7.44   26.25
   6   9  -2   73.96   35.27
   6   9  -2   57.45   33.24
   6   9  -2   56.84   24.96
  -6  -9   2   68.44   19.13
   5   9  -2  106.25   31.85
   5   9  -2  147.15   34.59
   5   9  -2   34.14   34.64
  -5  -9   2   86.34   21.62
  -5  -9   2  148.93   32.53
   4   9  -2   37.48   31.06
   4   9  -2   39.44   19.24
   4   9  -2    4.07   18.85
   4   9  -2   75.13   26.22
  -4  -9   2   58.49   18.87
   3   9  -2   40.38   24.83
   3   9  -2  -13.60   12.33
   3   9  -2    4.20   13.79
  -3  -9   2  -15.32    9.98
  -3  -9   2  -14.65   16.68
   2   9  -2   54.83   22.04
   2   9  -2   57.03   27.43
   2   9  -2   39.40   20.48
  -2  -9   2   99.29   27.12
  -2  -9   2   46.29   26.93
  -2  -9   2   65.95   20.80
   1   9  -2   99.22   30.00
   1   9  -2  101.36   32.21
  -1  -9   2  114.44   26.63
  -1  -9   2  108.65   27.01
  -1  -9   2  101.49   29.24
   0   9  -2   77.00   25.18
   0   9  -2  102.53   34.27
   0   9  -2   54.47   18.66
   0  -9   2   62.51   19.30
   0  -9   2   46.31   23.68
   0  -9   2   92.20   26.03
  -1   9  -2   14.06   24.09
  -1   9  -2   32.89   17.76
  -1   9  -2   55.05   19.74
   1  -9   2   63.15   21.39
   1  -9   2   56.71   20.93
   1  -9   2   36.34   26.51
  -2   9  -2   14.26   13.71
  -2   9  -2   12.36   18.30
  -2   9  -2   11.17   13.93
   2  -9   2    1.80   12.03
   2  -9   2    0.25   14.91
   2  -9   2   17.48   13.11
   2  -9   2   -5.31   11.35
  -3   9  -2   26.76   22.86
  -3   9  -2   13.77   15.53
  -3   9  -2   17.74   14.80
   3  -9   2   20.54   17.13
   3  -9   2   25.71   18.54
   3  -9   2   15.31   14.35
   3  -9   2   13.37   17.66
  -4   9  -2   15.18   19.45
  -4   9  -2   20.68   17.29
  -4   9  -2   27.73   14.47
   4  -9   2   18.31   12.50
   4  -9   2  -12.58   14.21
   4  -9   2   10.67   14.33
   4  -9   2   32.40   18.52
  -5   9  -2  105.98   30.39
  -5   9  -2   78.30   22.48
  -5   9  -2   72.32   28.28
   5  -9   2   60.24   22.53
   5  -9   2   84.55   34.26
   5  -9   2   57.53   24.63
   5  -9   2   93.47   28.33
  -6   9  -2   18.91   19.35
  -6   9  -2  -17.24   14.53
  -6   9  -2   16.03   10.21
   6  -9   2    2.31   21.22
   6  -9   2   21.43   20.12
   6  -9   2   10.05   14.66
   6  -9   2   -3.58   15.13
  -7   9  -2  -14.23   14.78
  -7   9  -2    6.96   16.73
  -7   9  -2  -16.88   11.87
  -7   9  -2    3.58    9.07
   7  -9   2  -17.58   12.21
   7  -9   2  -25.56   19.86
   7  -9   2  -25.81   12.96
   7  -9   2    1.37   13.92
  -8   9  -2  -14.31   14.97
  -8   9  -2    1.57   13.12
  -8   9  -2   -2.76    8.06
   8  -9   2   25.91   20.41
   8  -9   2   -4.73   11.69
   8  -9   2   22.10   30.50
  -9   9  -2   15.31   23.35
   9  -9   2  -20.81   18.00
   9  -9   2   21.79   21.52
   9  -9   2  -10.74   23.64
   9  -9   2  -23.70   14.29
 -10   9  -2  -13.65   23.50
  10  -9   2  -33.24   26.89
  10  -9   2   -5.85   17.40
  10  -9   2   11.05   18.76
  10  -9   2  -10.47   16.50
  11  -9   2  -27.23   19.35
  11  -9   2  -32.19   18.95
  11  -9   2  -49.24   31.89
  11  -9   2   -1.02   33.17
  12  -9   2  -15.32   35.40
  12  -9   2   -6.11   28.01
  12  -9   2   47.61   45.40
  12  -9   2  -52.82   20.63
   9   8  -2   10.56   32.64
   9   8  -2    1.62   34.40
   9   8  -2  -47.27   31.94
   8   8  -2   10.34   27.40
   8   8  -2   19.36   28.34
   8   8  -2   26.34   21.15
   8   8  -2   43.15   27.94
   7   8  -2  -34.57   20.10
   7   8  -2   20.68   25.05
   7   8  -2   -0.04   19.01
   7   8  -2    4.51   31.91
   6   8  -2   34.46   23.99
   6   8  -2   53.30   22.47
   6   8  -2   91.49   34.31
   6   8  -2  -11.38   25.93
  -6  -8   2   48.89   12.98
  -6  -8   2   65.72   14.98
   5   8  -2   -6.46   20.24
   5   8  -2   24.49   24.92
   5   8  -2   18.36   18.01
   5   8  -2    4.06   14.41
  -5  -8   2   23.21   12.83
  -5  -8   2   -5.46   14.57
   4   8  -2   -7.60   10.93
   4   8  -2   -0.88   18.13
   4   8  -2    1.43   14.64
  -4  -8   2    5.88   10.34
  -4  -8   2   -1.87   11.92
   3   8  -2   63.36   27.56
   3   8  -2   48.19   20.32
   3   8  -2   37.00   21.10
  -3  -8   2   32.28   19.42
   2   8  -2  155.03   35.24
   2   8  -2  192.26   44.92
   2   8  -2  125.81   25.56
  -2  -8   2  163.57   28.84
  -2  -8   2  130.47   29.70
  -2  -8   2  164.06   35.71
   1   8  -2   70.72   29.33
   1   8  -2   89.49   23.53
  -1  -8   2   77.86   24.04
  -1  -8   2  108.27   25.42
  -1  -8   2   73.33   19.54
   0   8  -2   65.97   22.43
   0   8  -2  105.70   26.02
   0   8  -2   69.72   27.62
   0  -8   2   91.99   22.28
   0  -8   2   95.87   23.15
  -1   8  -2   73.77   26.13
  -1   8  -2   48.10   18.56
  -1   8  -2   48.08   15.96
   1  -8   2   77.49   26.15
   1  -8   2   66.61   19.79
   1  -8   2   60.04   19.67
  -2   8  -2  111.49   28.63
  -2   8  -2  110.70   31.12
   2  -8   2  157.52   30.98
   2  -8   2  148.00   41.85
   2  -8   2  163.02   32.54
   2  -8   2  153.33   34.31
  -3   8  -2  225.15   30.55
  -3   8  -2  204.22   38.62
  -3   8  -2  186.65   40.65
   3  -8   2  167.79   38.97
   3  -8   2  191.13   34.02
   3  -8   2  261.39   43.89
   3  -8   2  181.90   35.46
  -4   8  -2   17.18   13.66
  -4   8  -2   -0.50    4.99
  -4   8  -2    6.55   12.39
  -4   8  -2    1.56    9.67
   4  -8   2    7.65   14.75
   4  -8   2    6.92   11.94
   4  -8   2   25.22   13.30
   4  -8   2    8.03   15.88
  -5   8  -2  107.76   23.81
  -5   8  -2  148.89   34.29
  -5   8  -2   90.70   28.79
   5  -8   2  147.69   30.23
   5  -8   2  206.40   42.41
   5  -8   2  139.39   33.16
   5  -8   2  122.09   33.01
  -6   8  -2  339.55   34.95
  -6   8  -2  331.67   44.31
  -6   8  -2  382.85   43.72
   6  -8   2  288.01   54.50
   6  -8   2  357.11   49.46
   6  -8   2  364.28   38.94
   6  -8   2  333.92   54.96
  -7   8  -2   55.41   24.19
  -7   8  -2   93.17   26.14
  -7   8  -2  122.78   23.59
  -7   8  -2   58.01   16.47
   7  -8   2  102.35   31.03
   7  -8   2   78.82   30.29
   7  -8   2  133.50   28.62
   7  -8   2   84.16   32.35
  -8   8  -2   -0.29    8.13
  -8   8  -2    8.21   11.84
  -8   8  -2   -4.80    9.16
  -8   8  -2  -15.10   16.71
   8  -8   2    0.17   12.61
   8  -8   2   20.96   19.06
   8  -8   2    5.48   16.15
   9  -8   2  -22.80   13.49
   9  -8   2   21.47   23.90
   9  -8   2   26.32   23.32
   9  -8   2    0.61   14.03
 -10   8  -2   15.44   24.94
  10  -8   2   -1.23   14.56
  10  -8   2    3.02   17.73
  10  -8   2    2.10   23.35
  10  -8   2    4.12   23.71
 -11   8  -2   26.78   25.16
  11  -8   2  -25.76   19.07
  11  -8   2  -27.14   20.33
  11  -8   2   47.40   22.23
  11  -8   2   -7.41   29.31
  12  -8   2    6.93   27.70
  12  -8   2   10.75   19.11
  12  -8   2    1.78   20.17
  12  -8   2    1.34   31.13
  10   7  -2   11.49   31.80
  10   7  -2    2.49   41.94
  10   7  -2    1.31   22.63
   9   7  -2   -6.48   31.64
   9   7  -2    1.24   18.43
   9   7  -2   67.12   38.23
   8   7  -2   40.76   18.49
   8   7  -2   31.36   28.88
   8   7  -2   16.48   20.85
   7   7  -2    2.33   23.15
   7   7  -2   15.25   16.42
   7   7  -2  -14.51   17.88
   6   7  -2   40.83   21.15
   6   7  -2   30.39   17.53
   6   7  -2   30.19   22.78
   6   7  -2   -5.87   18.14
  -6  -7   2   22.47    9.29
   5   7  -2    4.67   11.74
   5   7  -2   14.18   15.23
   5   7  -2    4.87   13.19
   5   7  -2   22.87   15.39
  -5  -7   2    7.22    8.52
  -5  -7   2   16.51   10.69
   4   7  -2   18.51   16.46
   4   7  -2   10.87   15.80
   4   7  -2    6.66   13.24
  -4  -7   2   -3.42    8.86
  -4  -7   2   26.16   13.12
   3   7  -2   27.21   19.53
   3   7  -2   32.88   14.02
   3   7  -2   -8.27   13.63
  -3  -7   2   24.80   11.99
  -3  -7   2   14.85   15.52
   2   7  -2   -0.07   15.42
   2   7  -2    6.28    9.90
   2   7  -2    3.79   10.19
  -2  -7   2    7.11   10.29
  -2  -7   2   28.16   13.02
  -2  -7   2   -1.14   11.52
   1   7  -2   -0.49   10.68
   1   7  -2   -4.15   14.17
   1   7  -2    9.04   10.75
  -1  -7   2   14.05   11.28
  -1  -7   2    1.34    6.70
  -1  -7   2   -8.26   10.77
   0   7  -2  217.43   27.40
   0   7  -2  237.81   44.16
   0   7  -2  166.13   31.06
   0  -7   2  205.30   39.72
   0  -7   2  246.46   26.53
   0  -7   2  182.59   24.66
  -1   7  -2   69.24   19.47
  -1   7  -2   69.08   22.21
  -1   7  -2   63.79   24.77
   1  -7   2   80.36   23.60
   1  -7   2   56.50   17.16
   1  -7   2   58.19   18.51
   1  -7   2   58.98   22.51
  -2   7  -2    3.93    9.90
  -2   7  -2   38.30   18.65
  -2   7  -2   36.12   14.86
   2  -7   2   -1.28    8.70
   2  -7   2    9.02    9.27
   2  -7   2   16.50   11.56
   2  -7   2   14.44   16.07
  -3   7  -2  730.67   49.94
  -3   7  -2  654.32   56.73
  -3   7  -2  713.70   56.26
   3  -7   2  767.11   56.38
   3  -7   2  713.85   60.47
   3  -7   2  708.12   49.36
   3  -7   2  738.95   55.35
  -4   7  -2   69.71   22.94
  -4   7  -2   76.05   19.20
  -4   7  -2   84.52   24.99
   4  -7   2  113.13   24.62
   4  -7   2   80.10   27.90
   4  -7   2  140.98   32.83
   4  -7   2   83.62   23.63
  -5   7  -2  483.04   46.58
  -5   7  -2  558.70   41.43
   5  -7   2  497.49   42.42
   5  -7   2  476.12   49.85
   5  -7   2  515.92   55.02
   5  -7   2  519.81   51.30
  -6   7  -2  172.33   37.02
  -6   7  -2  185.58   33.43
  -6   7  -2  140.14   24.05
   6  -7   2  192.42   31.75
   6  -7   2  155.74   39.26
   6  -7   2  224.86   45.60
   6  -7   2  188.84   39.53
  -7   7  -2   29.66   12.00
  -7   7  -2   12.76   15.13
  -7   7  -2   25.18   15.09
  -7   7  -2   15.02   10.01
   7  -7   2   30.26   16.20
   7  -7   2   52.86   22.08
   7  -7   2   56.54   23.77
   7  -7   2   12.61   18.44
  -8   7  -2   13.07   15.50
  -8   7  -2    2.65    9.37
   8  -7   2   -2.94   13.13
   8  -7   2    1.45   12.73
   8  -7   2  -13.10   14.33
   8  -7   2   25.50   20.03
  -9   7  -2    9.16    8.82
  -9   7  -2   17.97   18.71
   9  -7   2   58.14   36.40
   9  -7   2   25.36   22.46
   9  -7   2   19.64   18.39
   9  -7   2   21.53   15.26
  10  -7   2   51.06   27.07
  10  -7   2   17.98   20.50
  10  -7   2   10.37   21.66
  10  -7   2   15.82   15.54
  11  -7   2   26.57   22.21
  11  -7   2    8.87   14.28
  11  -7   2   -0.18   22.77
  11  -7   2  -22.45   16.81
  12  -7   2    7.10   24.85
  12  -7   2    4.44   24.37
  12  -7   2  -40.34   17.65
  12  -7   2   16.62   28.57
  13  -7   2   80.24   28.18
  13  -7   2    7.86   20.59
  13  -7   2   31.26   38.08
  10   6  -2  -75.75   36.13
  10   6  -2   32.48   21.57
  10   6  -2    6.64   24.92
   9   6  -2   26.76   33.47
   9   6  -2   36.85   15.33
   9   6  -2   70.79   29.62
   8   6  -2   58.48   37.89
   8   6  -2  137.60   36.92
   8   6  -2  149.75   27.89
   7   6  -2  100.41   30.78
   7   6  -2   93.41   41.55
   6   6  -2   -7.82   16.76
   6   6  -2  -25.18   14.56
   6   6  -2    0.85   10.70
   5   6  -2   97.94   21.97
   5   6  -2   65.83   26.02
  -5  -6   2  128.00   17.39
  -5  -6   2  109.31   14.54
   4   6  -2   62.48   18.03
   4   6  -2   74.01   27.41
   4   6  -2   75.12   22.39
  -4  -6   2   75.59   16.33
  -4  -6   2   77.06   18.90
   3   6  -2   80.31   28.27
   3   6  -2  130.49   27.31
   3   6  -2  122.84   23.53
  -3  -6   2  111.04   21.45
  -3  -6   2  109.15   26.15
   2   6  -2  119.88   23.32
   2   6  -2  111.55   24.75
   2   6  -2  120.21   30.97
  -2  -6   2   60.79   15.20
  -2  -6   2   97.92   20.62
  -2  -6   2  103.60   23.26
   1   6  -2   34.69   13.32
   1   6  -2   26.68   14.15
   1   6  -2    7.23   14.09
  -1  -6   2   15.74    7.63
  -1  -6   2   25.63   14.06
  -1  -6   2    9.18   10.12
   0   6  -2   13.45   10.90
   0   6  -2   14.87   11.64
   0   6  -2   31.89   17.51
   0  -6   2   35.13   15.51
   0  -6   2   40.37   14.20
   0  -6   2   25.55   15.89
   0  -6   2   32.12   11.49
  -1   6  -2   94.97   21.33
  -1   6  -2   92.08   22.99
  -1   6  -2   96.41   25.63
   1  -6   2   78.07   19.02
   1  -6   2   92.37   20.20
   1  -6   2   95.71   25.77
   1  -6   2   71.00   23.42
  -2   6  -2   72.32   18.23
  -2   6  -2   97.49   23.61
  -2   6  -2   54.07   22.25
   2  -6   2   89.90   25.05
   2  -6   2   86.93   22.72
   2  -6   2   69.77   18.80
   2  -6   2   68.76   19.89
  -3   6  -2  293.92   39.15
  -3   6  -2  319.19   36.40
  -3   6  -2  321.33   30.07
  -3   6  -2  281.01   32.50
   3  -6   2  373.67   36.89
   3  -6   2  329.17   38.13
   3  -6   2  328.03   30.97
   3  -6   2  320.16   34.51
  -4   6  -2   34.32   16.56
  -4   6  -2   33.13   16.33
  -4   6  -2   34.31   17.60
  -4   6  -2   24.87   11.82
   4  -6   2   65.37   18.60
   4  -6   2   32.66   18.55
   4  -6   2   69.35   20.55
   4  -6   2   49.24   21.03
  -5   6  -2  -13.47    8.12
  -5   6  -2    4.62    7.52
  -5   6  -2   -5.98   11.51
  -5   6  -2    5.22    8.81
   5  -6   2   -0.65    8.07
   5  -6   2   11.88   11.49
   5  -6   2   13.37   12.03
   5  -6   2   10.65   13.54
  -6   6  -2    2.28   10.80
  -6   6  -2   -8.36    5.98
  -6   6  -2   17.40    8.60
  -6   6  -2   -4.08    9.43
   6  -6   2   -2.74    9.31
   6  -6   2   -3.50    8.96
   6  -6   2    4.99    9.02
   6  -6   2   45.02   21.19
  -7   6  -2   -2.43    5.29
  -7   6  -2   -7.50    5.79
  -7   6  -2   13.61    8.51
  -7   6  -2   -8.79   12.77
   7  -6   2   10.38    9.53
   7  -6   2   48.03   22.87
   7  -6   2   -8.56    9.44
   7  -6   2  -11.72    7.96
  -8   6  -2    3.36   14.38
  -8   6  -2    0.49    8.83
   8  -6   2    1.35   14.22
   8  -6   2    6.76   11.20
   8  -6   2    5.99   14.76
   8  -6   2    5.85    8.11
   8  -6   2   18.50   17.99
  -9   6  -2   14.84   11.58
  -9   6  -2   35.07   18.84
   9  -6   2   46.12   21.50
   9  -6   2   55.30   25.52
   9  -6   2   13.16   17.41
   9  -6   2   59.67   18.06
  10  -6   2    8.72   18.15
  10  -6   2   22.00   18.06
  10  -6   2   27.05   13.08
  10  -6   2   52.65   30.87
  10  -6   2   46.47   17.98
  11  -6   2  -15.37   19.27
  11  -6   2    0.07   16.54
  11  -6   2    6.07   13.35
  11  -6   2  -13.53   32.48
  11  -6   2   -4.52    9.60
  12  -6   2   36.68   22.13
  12  -6   2   29.98   16.79
  12  -6   2   18.36   21.97
  12  -6   2   29.83   16.81
  13  -6   2   22.18   19.79
  13  -6   2  -12.41   15.26
  13  -6   2  -21.39   18.03
  13  -6   2   -3.75   28.75
  13  -6   2  -26.52   17.11
  11   5  -2   47.48   58.78
  10   5  -2   20.15   35.70
  10   5  -2   51.90   22.83
   9   5  -2    8.54   13.42
   9   5  -2   11.61   22.02
   9   5  -2   10.99   31.45
   8   5  -2   19.08   21.93
   8   5  -2   72.03   17.79
   8   5  -2   50.08   20.72
   7   5  -2  -24.56   12.75
   7   5  -2   20.16   17.36
   7   5  -2   20.25    9.89
   6   5  -2   68.49   17.87
   6   5  -2   39.74   23.02
   6   5  -2   53.86   23.98
   5   5  -2  185.12   22.87
   5   5  -2  183.42   36.47
  -5  -5   2  164.41   11.05
  -5  -5   2  217.44   15.30
   4   5  -2  357.90   30.18
   4   5  -2  387.19   42.18
  -4  -5   2  381.80   24.87
  -4  -5   2  365.38   29.11
   3   5  -2   -9.06   10.77
   3   5  -2  -16.73    6.70
   3   5  -2    7.52    8.52
  -3  -5   2   -7.82    7.74
  -3  -5   2   18.42    8.41
   2   5  -2  135.15   30.55
   2   5  -2  124.47   23.62
   2   5  -2  159.95   20.60
  -2  -5   2  156.59   18.98
  -2  -5   2  137.01   16.37
  -2  -5   2  175.14   29.98
   1   5  -2  912.67   48.28
   1   5  -2  950.15   53.03
  -1  -5   2  906.32   46.16
  -1  -5   2  923.88   38.33
  -1  -5   2  899.91   56.11
   0   5  -2  354.70   31.96
   0   5  -2  359.33   29.93
   0   5  -2  320.44   43.32
   0  -5   2  376.15   37.28
   0  -5   2  301.04   30.49
   0  -5   2  382.04   26.29
   0  -5   2  322.38   27.56
  -1   5  -2  631.16   42.18
  -1   5  -2  605.72   47.72
  -1   5  -2  598.32   37.77
   1  -5   2  522.84   44.50
   1  -5   2  576.42   38.08
   1  -5   2  530.05   38.93
   1  -5   2  595.18   37.38
  -2   5  -2  167.34   28.48
  -2   5  -2  166.05   21.22
  -2   5  -2  163.61   30.42
   2  -5   2  158.51   20.84
   2  -5   2  179.91   32.87
   2  -5   2  162.02   26.59
  -3   5  -2  698.23   57.19
  -3   5  -2  739.04   42.24
  -3   5  -2  703.02   48.23
  -3   5  -2  708.78   48.28
   3  -5   2  713.12   50.58
   3  -5   2  689.12   50.68
   3  -5   2  720.72   47.93
  -4   5  -2 1319.52   70.53
  -4   5  -2 1294.46   84.11
  -4   5  -2 1437.41   67.39
  -4   5  -2 1381.04   59.09
   4  -5   2 1165.17   84.14
   4  -5   2 1380.35   71.55
   4  -5   2 1226.99   70.07
   4  -5   2 1419.44   74.88
  -5   5  -2  130.17   22.61
  -5   5  -2  128.54   16.53
  -5   5  -2  155.15   30.66
  -5   5  -2  108.16   32.14
   5  -5   2  168.09   32.54
   5  -5   2  144.77   29.21
   5  -5   2  226.75   39.17
  -6   5  -2    0.61    6.43
  -6   5  -2   11.39   12.15
  -6   5  -2    1.16    7.34
  -6   5  -2   -4.76    4.70
   6  -5   2   -8.62   10.96
   6  -5   2   -1.60    7.34
   6  -5   2    0.99    8.94
   6  -5   2    0.78    9.59
   6  -5   2   -3.62    4.40
  -7   5  -2   19.78   12.56
   7  -5   2   82.17   18.74
   7  -5   2   20.54   11.73
   7  -5   2   58.95   19.31
   7  -5   2   58.88   23.79
   7  -5   2   50.30   20.10
  -8   5  -2   23.30   12.22
  -8   5  -2   17.19   14.41
   8  -5   2    5.45   12.00
   8  -5   2   24.93   11.13
   8  -5   2   23.33   15.21
   8  -5   2   29.40   16.26
   8  -5   2   32.23   14.76
   9  -5   2   10.21   10.16
   9  -5   2   17.78   16.06
   9  -5   2  -11.97   10.89
   9  -5   2  -28.05   11.57
   9  -5   2    6.33    9.77
  10  -5   2    2.43   11.88
  10  -5   2   13.43   15.27
  10  -5   2   -8.96   11.06
  10  -5   2  -18.47   11.79
  10  -5   2    9.96   22.10
  11  -5   2    0.88   13.37
  11  -5   2  -27.96   13.48
  11  -5   2   43.58   21.27
  11  -5   2  -12.91   11.86
  12  -5   2   -9.83   17.18
  12  -5   2    6.06   16.05
  12  -5   2   20.43   17.24
  12  -5   2   -5.39   22.64
  13  -5   2    9.69   19.28
  13  -5   2   16.02   21.07
  13  -5   2  -38.73   28.04
  13  -5   2    1.65   18.12
  13  -5   2   -5.13   21.61
  11   4  -2  -32.55   20.89
  11   4  -2   31.62   22.45
  11   4  -2    3.98   28.25
  11   4  -2   -7.62   10.16
  11   4  -2  -15.93   14.01
  11   4  -2  -18.83   28.75
  10   4  -2   21.38   11.08
  10   4  -2   13.08   10.70
  10   4  -2   50.42   27.08
  10   4  -2   13.19   16.71
  10   4  -2   23.54   29.69
   9   4  -2   10.47   20.16
   9   4  -2  -28.29   21.93
   9   4  -2   16.24    9.65
   9   4  -2   -7.12   14.73
   9   4  -2   -1.23    8.25
   8   4  -2   -8.16   18.28
   8   4  -2   -8.74    5.67
   8   4  -2    3.82   20.09
   8   4  -2   -3.95   13.15
   8   4  -2   -8.38    8.07
   7   4  -2   -0.66   13.56
   7   4  -2   -2.66    5.08
   7   4  -2  -19.11    7.35
   7   4  -2  -20.04   12.19
   6   4  -2  -16.02   11.19
   6   4  -2   12.32    5.54
   6   4  -2   46.01   17.61
   6   4  -2  -23.68   21.51
   6   4  -2   10.83    9.22
   5   4  -2   25.87   18.27
   5   4  -2   51.45   12.88
   5   4  -2   44.96    5.74
   5   4  -2   61.35   10.70
   4   4  -2    3.36    5.95
   4   4  -2   -6.10   10.38
  -4  -4   2    5.49    4.56
   3   4  -2  479.14   40.54
   3   4  -2  507.54   31.01
  -3  -4   2  442.26   31.04
  -3  -4   2  445.34   25.77
   2   4  -2  723.51   49.18
   2   4  -2  686.49   42.39
   2   4  -2  787.56   39.78
  -2  -4   2  671.13   41.70
  -2  -4   2  761.66   36.66
   1   4  -2  204.22   20.21
   1   4  -2  193.98   25.75
   1   4  -2  202.21   21.83
  -1  -4   2  190.40   24.05
  -1  -4   2  203.52   20.02
  -1  -4   2  203.53   13.64
   0   4  -2   22.31    9.64
   0   4  -2    8.51   11.17
   0   4  -2   30.03   11.57
   0  -4   2    4.95    8.84
   0  -4   2   24.20    7.49
   0  -4   2   27.44   11.63
   0  -4   2   23.41   10.18
  -1   4  -2  394.44   34.50
  -1   4  -2  357.75   28.54
  -1   4  -2  326.95   24.93
   1  -4   2  323.63   25.16
   1  -4   2  353.20   32.14
   1  -4   2  323.07   27.59
  -2   4  -2  946.65   49.96
  -2   4  -2  912.44   52.25
  -2   4  -2  894.45   43.67
  -2   4  -2  873.14   59.16
   2  -4   2  933.78   48.68
   2  -4   2  924.31   53.38
   2  -4   2  899.40   43.68
  -3   4  -2  612.83   40.37
  -3   4  -2  634.16   35.78
  -3   4  -2  641.05   43.00
  -3   4  -2  660.11   55.27
   3  -4   2  706.67   46.13
   3  -4   2  629.29   42.62
   3  -4   2  645.79   36.67
  -4   4  -2   61.58   15.62
  -4   4  -2   69.22   13.35
  -4   4  -2   84.20   20.30
  -4   4  -2   67.71   23.98
   4  -4   2   87.78   20.98
   4  -4   2   80.99   20.44
   4  -4   2   63.45   14.84
   4  -4   2   64.50   20.32
  -5   4  -2   54.64   22.50
  -5   4  -2   49.52   10.54
  -5   4  -2   73.28   21.08
  -5   4  -2   59.71   12.99
   5  -4   2   54.77   17.86
   5  -4   2   73.36   15.94
   5  -4   2   63.99   24.09
   5  -4   2   54.13   20.08
  -6   4  -2   11.49   17.94
  -6   4  -2   52.47   20.47
   6  -4   2   53.97   20.17
   6  -4   2   33.04   22.86
   6  -4   2   45.86   13.59
   6  -4   2   17.05   12.40
  -7   4  -2  105.47   24.65
  -7   4  -2  198.41   37.43
   7  -4   2   94.74   23.43
   7  -4   2  152.07   31.80
   7  -4   2  141.98   18.40
   7  -4   2  138.90   25.45
  -8   4  -2   77.74   23.13
   8  -4   2  155.90   35.83
   8  -4   2   58.21   20.74
   8  -4   2  120.63   19.64
   8  -4   2   86.42   21.16
   8  -4   2  100.73   29.06
   9  -4   2    6.47   12.24
   9  -4   2   -4.01    9.85
   9  -4   2  -14.79   11.89
   9  -4   2  -11.96    8.41
  10  -4   2   14.09   12.42
  10  -4   2   40.26   25.33
  10  -4   2   30.98   17.67
  10  -4   2   37.18   23.32
  11  -4   2   12.44   13.98
  11  -4   2   26.93   18.27
  11  -4   2  -14.81   13.23
  11  -4   2   60.64   14.76
  11  -4   2  -16.27   10.29
  12  -4   2   30.29   14.36
  12  -4   2   -7.75   19.88
  12  -4   2   20.34   14.54
  12  -4   2   12.57   23.63
  12  -4   2    8.77   20.21
  13  -4   2   34.48   16.13
  13  -4   2    8.29   16.78
  13  -4   2   -9.75   21.71
  13  -4   2   23.05   24.96
  13  -4   2   -9.26   22.42
  12   3  -2  -63.63   35.26
  12   3  -2   16.75   13.18
  12   3  -2    5.68   22.43
  12   3  -2   35.44   30.19
  12   3  -2   29.00   19.05
  11   3  -2   71.97   25.28
  11   3  -2   70.25   32.78
  11   3  -2   54.28   12.84
  11   3  -2   34.10   17.49
  11   3  -2   36.67   38.74
  10   3  -2  115.24   23.70
  10   3  -2   51.92   37.91
  10   3  -2  158.11   38.27
  10   3  -2   89.93   16.24
  10   3  -2  134.33   26.69
   9   3  -2    2.14    7.46
   9   3  -2   -3.76   18.43
   9   3  -2   11.35   11.92
   8   3  -2   78.35   13.70
   8   3  -2   40.34   31.19
   8   3  -2   53.08   14.79
   8   3  -2   56.10   18.73
   7   3  -2   79.02   31.85
   7   3  -2   99.91   17.47
   7   3  -2  120.37   16.60
   7   3  -2  151.91   27.61
   6   3  -2    9.72   16.76
   6   3  -2   31.21    9.59
   6   3  -2   30.94   12.48
   6   3  -2   25.26    8.51
   5   3  -2   -0.87    3.24
   5   3  -2    3.56    5.49
   5   3  -2  -10.07    6.98
   4   3  -2    8.31    8.66
   4   3  -2    3.00    5.39
   4   3  -2    2.02    2.70
   3   3  -2 1093.66   53.05
   3   3  -2 1054.59   42.46
  -3  -3   2 1110.87   35.97
  -3  -3   2 1171.69   42.70
   2   3  -2    9.23    6.43
   2   3  -2   -3.87    7.70
  -2  -3   2    5.21    4.09
  -2  -3   2    3.24    6.52
   1   3  -2    4.84    5.92
   1   3  -2    3.50    6.38
   1   3  -2    0.83    7.24
  -1  -3   2    2.64    2.52
  -1  -3   2   -2.45    4.95
  -1  -3   2    6.40    7.43
   0   3  -2    7.88    8.50
   0   3  -2   12.84    7.21
   0   3  -2   13.99    7.74
   0  -3   2   15.22    7.81
   0  -3   2    8.71    6.97
   0  -3   2   12.12   10.05
  -1   3  -2   17.80   10.70
  -1   3  -2   19.07    9.04
  -1   3  -2   20.74    8.12
   1  -3   2   14.83    8.15
   1  -3   2   15.72   10.95
  -2   3  -2  540.87   29.74
  -2   3  -2  560.95   34.89
  -2   3  -2  601.83   48.86
  -2   3  -2  582.28   36.35
   2  -3   2  574.25   34.62
   2  -3   2  509.12   34.43
   2  -3   2  580.88   43.75
   2  -3   2  533.68   30.01
  -3   3  -2   18.35   15.06
  -3   3  -2   23.19    9.99
  -3   3  -2   52.47   13.34
  -3   3  -2   35.08    9.43
   3  -3   2   36.71   14.42
   3  -3   2   48.30   11.75
   3  -3   2   26.53   16.81
   3  -3   2   42.82   13.72
  -4   3  -2    2.95    5.27
  -4   3  -2    6.05   11.99
  -4   3  -2    9.50    9.14
   4  -3   2    7.08    7.74
   4  -3   2   -9.70    6.22
  -5   3  -2  104.29   24.60
  -5   3  -2  104.62   32.92
   5  -3   2   80.86   18.42
   5  -3   2  100.56   15.99
   5  -3   2  115.59   31.68
   5  -3   2  148.38   29.45
  -6   3  -2   92.10   22.62
  -6   3  -2   88.82   32.97
   6  -3   2   89.39   15.89
   6  -3   2   89.04   33.65
   6  -3   2   85.27   18.40
   6  -3   2   78.32   21.42
  -7   3  -2   49.97   19.09
   7  -3   2   28.32   13.78
   7  -3   2   84.30   23.68
   7  -3   2   75.27   21.60
   7  -3   2   61.29   13.46
  -8   3  -2   20.66   14.51
   8  -3   2   19.17   12.51
   8  -3   2   55.50   20.76
   8  -3   2   15.38   12.75
   8  -3   2   46.72   11.70
   9  -3   2    7.55   11.69
   9  -3   2   -8.83    5.60
   9  -3   2    7.01   12.73
   9  -3   2   -2.15    6.83
  10  -3   2  360.24   28.25
  10  -3   2  416.14   51.97
  10  -3   2  259.57   51.78
  10  -3   2  301.56   52.20
  11  -3   2   -0.67   10.82
  11  -3   2  -10.73   14.59
  11  -3   2    7.31   15.56
  11  -3   2   -6.07   11.02
  11  -3   2  -19.72   14.33
  12  -3   2    6.65   14.00
  12  -3   2    5.38   20.94
  12  -3   2    5.23   13.42
  12  -3   2    5.79   21.25
  12  -3   2   -6.00   23.08
  13  -3   2    3.38   25.99
  13  -3   2   -6.38   21.45
  13  -3   2   -4.79   29.25
  13  -3   2    2.90   13.60
  12   2  -2   31.70   34.36
  12   2  -2   41.58   24.09
  12   2  -2   30.26   19.17
  12   2  -2    5.08   10.28
  12   2  -2    2.39   18.62
  11   2  -2   51.19   24.88
  11   2  -2   52.50   21.12
  11   2  -2   31.29    9.34
  11   2  -2   42.10   17.87
  11   2  -2  -11.32   28.32
  10   2  -2    1.18   14.04
  10   2  -2   17.36    7.63
  10   2  -2   -5.65    9.31
  10   2  -2    0.74   10.51
  10   2  -2   -8.09   21.71
   9   2  -2   30.29   15.50
   9   2  -2   38.55    8.58
   9   2  -2   32.00   14.58
   9   2  -2   -8.35   17.85
   9   2  -2   10.65   11.79
   8   2  -2  190.66   22.41
   8   2  -2   95.84   33.42
   8   2  -2  181.67   14.53
   7   2  -2  142.42   17.27
   7   2  -2   68.72   27.17
   7   2  -2  126.45   12.04
   7   2  -2  123.82   17.81
   6   2  -2  105.60   15.27
   6   2  -2   79.17   14.36
   6   2  -2   81.53   11.13
   6   2  -2  137.86   51.48
   5   2  -2   83.42   14.71
   5   2  -2   75.18   12.72
   4   2  -2 2737.21   77.02
   4   2  -2 2691.86   77.81
   3   2  -2 1842.75   52.29
   3   2  -2 1901.97   60.27
   2   2  -2  421.01   24.82
   2   2  -2  381.92   16.41
  -2  -2   2  388.24   19.94
  -2  -2   2  471.20   18.62
  -2  -2   2  404.34   14.64
   1   2  -2  369.47   23.82
   1   2  -2  334.90   18.90
   1   2  -2  372.44   20.39
  -1  -2   2  344.40   18.66
  -1  -2   2  370.20   19.83
  -1  -2   2  316.45   21.05
   0   2  -2 1242.58   48.05
   0   2  -2 1176.12   40.43
   0   2  -2 1128.95   40.80
   0  -2   2 1148.19   40.47
   0  -2   2 1188.18   46.31
   0  -2   2 1164.11   40.04
  -1   2  -2  825.92   38.19
  -1   2  -2  773.54   34.46
  -1   2  -2  763.69   32.27
  -1   2  -2  807.32   54.16
   1  -2   2  819.00   48.01
   1  -2   2  801.46   33.27
   1  -2   2  777.15   37.43
   1  -2   2  843.98   35.47
  -2   2  -2   -0.82   11.10
  -2   2  -2   -9.86    4.64
  -2   2  -2    8.41    7.77
  -2   2  -2    1.60    4.89
   2  -2   2    9.70   12.30
   2  -2   2    1.00    5.91
   2  -2   2    4.60    7.18
   2  -2   2    4.75    5.41
  -3   2  -2   18.56    8.36
  -3   2  -2   49.30   14.27
  -3   2  -2   39.36   19.83
  -3   2  -2   24.78    8.31
   3  -2   2   27.61   10.02
   3  -2   2   55.03   22.50
   3  -2   2   38.27    9.89
   3  -2   2   34.52   11.22
  -4   2  -2   21.06   18.94
  -4   2  -2   16.40    4.48
  -4   2  -2   17.47    5.13
  -4   2  -2   11.70    8.98
   4  -2   2   16.52   10.62
   4  -2   2   27.42    8.46
   4  -2   2   22.57   20.28
   4  -2   2   22.57    8.84
  -5   2  -2  102.52   37.64
   5  -2   2   83.17   20.41
   5  -2   2  112.09   16.42
   5  -2   2  130.90   37.92
   5  -2   2   69.07   14.89
  -7   2  -2   15.65   12.80
   7  -2   2   21.86    8.81
   7  -2   2   25.39    8.92
   7  -2   2   -7.02   10.36
   7  -2   2    7.95   12.98
   8  -2   2   35.87   10.30
   8  -2   2   67.16   22.68
   8  -2   2   63.32   14.17
   8  -2   2   46.55   20.48
   9  -2   2  105.22   18.71
   9  -2   2  106.12   18.75
   9  -2   2   62.16   23.77
  10  -2   2   -3.70   12.09
  10  -2   2    8.87   10.22
  10  -2   2    5.42   14.08
  10  -2   2   11.79    9.16
  11  -2   2    1.65   17.15
  11  -2   2   14.84   16.12
  11  -2   2   -5.21   11.63
  11  -2   2    0.59   12.17
  11  -2   2  -10.12    9.54
  12  -2   2  -12.08   11.27
  12  -2   2   35.68   20.91
  12  -2   2  -36.47   17.24
  12  -2   2   -2.47   14.58
  12  -2   2    4.97   33.02
  13  -2   2   -0.64   21.92
  13  -2   2    5.74   13.71
  13  -2   2   -4.64   15.16
  13  -2   2    4.58   26.95
  13  -2   2   -3.39   28.28
  13   1  -2    5.64   22.86
  13   1  -2   32.63   20.34
  13   1  -2   -4.38   31.38
  12   1  -2  -23.86   19.86
  12   1  -2  -22.42   25.59
  12   1  -2    0.95   10.35
  12   1  -2  -24.52   13.69
  11   1  -2   -6.63    9.53
  11   1  -2   -2.78   14.37
  11   1  -2    3.77   13.91
  11   1  -2    0.02    5.47
  11   1  -2  -22.63   20.20
  10   1  -2   18.91   15.06
  10   1  -2    9.12   24.72
  10   1  -2   19.91    9.85
  10   1  -2    2.71   15.65
   9   1  -2   -3.14   13.30
   9   1  -2   -2.53    9.65
   9   1  -2   20.55    6.84
   9   1  -2   12.76   11.86
   8   1  -2   12.57   14.62
   8   1  -2   10.15    9.23
   8   1  -2    6.65    4.19
   8   1  -2    4.08    9.72
   7   1  -2    2.27   10.23
   7   1  -2    1.58    6.69
   7   1  -2   -9.87    6.15
   6   1  -2   61.80   16.68
   6   1  -2   24.40   23.99
   6   1  -2   39.25   12.75
   5   1  -2  298.11   25.06
   4   1  -2  689.77   35.06
   3   1  -2  219.78   10.39
   3   1  -2  217.53   10.57
   3   1  -2  222.52   17.02
   2   1  -2    0.92    3.09
   2   1  -2    5.98    3.59
   2   1  -2    2.74    3.15
  -2  -1   2    3.45    2.06
  -2  -1   2    3.33    3.69
  -2  -1   2    2.49    2.30
   1   1  -2  289.34   20.41
   1   1  -2  298.29   16.02
   1   1  -2  312.03   17.03
   1   1  -2  284.86   11.20
  -1  -1   2  289.84   11.33
  -1  -1   2  307.83   16.08
  -1  -1   2  279.64   14.99
  -1  -1   2  283.88   17.98
   0   1  -2 4340.36  103.82
   0   1  -2 4622.94  136.68
   0   1  -2 4744.07  112.21
   0   1  -2 4396.29  109.63
   0  -1   2 4670.30  111.74
   0  -1   2 4476.84  109.04
   0  -1   2 4477.08  104.08
   0  -1   2 4579.07  126.93
  -1   1  -2  289.76   19.53
  -1   1  -2  284.01   18.34
   1  -1   2  329.30   35.78
   1  -1   2  296.98   18.52
   1  -1   2  321.54   22.92
   1  -1   2  319.62   19.25
  -2   1  -2  137.16   13.49
  -2   1  -2  142.71   32.01
  -2   1  -2  109.48   12.87
   2  -1   2  111.70   14.35
   2  -1   2  147.90   33.27
  -3   1  -2   48.51    9.30
  -3   1  -2   39.93    8.63
  -3   1  -2   26.73   19.31
   3  -1   2   51.50   14.69
   3  -1   2   32.49    9.17
   3  -1   2   43.48    9.72
   3  -1   2   18.20   21.12
  -4   1  -2  506.33   60.63
   4  -1   2  501.88   27.96
   4  -1   2  505.22   27.84
   4  -1   2  503.99   59.94
   4  -1   2  490.08   35.04
  -5   1  -2  368.30   55.01
   5  -1   2  372.28   55.98
   5  -1   2  345.40   23.87
   5  -1   2  352.30   32.86
   5  -1   2  339.14   23.86
  -6   1  -2  105.10   38.51
   6  -1   2  174.46   49.50
   6  -1   2  128.50   15.93
   6  -1   2  108.14   24.17
   6  -1   2  125.04   15.93
  -7   1  -2   64.26   23.22
   7  -1   2   70.17   26.43
   7  -1   2  121.59   29.49
   7  -1   2  111.01   17.80
   7  -1   2  106.26   19.26
   8  -1   2  279.46   26.03
   8  -1   2  337.89   52.00
   9  -1   2   31.08   19.83
   9  -1   2   46.82   22.85
  10  -1   2    4.28   10.56
  10  -1   2   22.37   24.97
  10  -1   2   14.77   15.37
  10  -1   2   57.84   12.78
  11  -1   2   -6.73   15.04
  11  -1   2    9.08   15.12
  11  -1   2  -21.65   24.68
  12  -1   2    8.21   21.18
  12  -1   2   63.45   28.41
  12  -1   2   -2.37   14.73
  12  -1   2   26.02   12.13
  12  -1   2  -19.44   18.71
  13  -1   2   -2.21   23.75
  13  -1   2    6.60   17.77
  13  -1   2   -6.40   24.38
  13  -1   2   30.62   30.57
  13   0  -2  -20.36   24.41
  13   0  -2    8.77   21.41
  13   0  -2   31.67   23.38
  12   0  -2  -22.64   14.41
  12   0  -2   23.34   17.35
  12   0  -2  -12.76   22.62
  11   0  -2   68.17   25.31
  11   0  -2   23.43   23.44
  11   0  -2   59.60   20.86
  10   0  -2   32.07   25.37
  10   0  -2   37.81   19.54
   9   0  -2   29.33   16.82
   9   0  -2   29.15   20.43
   9   0  -2   30.53   17.44
   8   0  -2   38.23   15.03
   8   0  -2    5.96   11.35
   8   0  -2   13.89   11.60
   7   0  -2   -2.83    8.56
   7   0  -2   -0.11    7.57
   7   0  -2   17.93    8.81
   6   0  -2    0.48   15.40
   6   0  -2   14.78   10.33
   6   0  -2   -3.39    5.45
   5   0  -2 1018.67   52.39
   5   0  -2 1054.82   46.35
   4   0  -2   10.36    7.41
   4   0  -2   18.32    7.13
   3   0  -2  208.77   19.36
   3   0  -2  186.79    9.06
   3   0  -2  211.13   14.10
   3   0  -2  219.95   10.45
  -3   0   2  202.94   19.31
   2   0  -2  105.34    8.46
   2   0  -2  113.63    7.61
   2   0  -2  121.32   10.19
   2   0  -2  114.75   13.47
  -2   0   2  123.45    7.94
  -2   0   2  115.79    7.83
  -2   0   2  106.04    6.88
  -2   0   2  111.41   13.78
   1   0  -2  337.38   23.10
   1   0  -2  396.06   28.46
   1   0  -2  355.08   17.47
   1   0  -2  334.75   18.83
  -1   0   2  363.24   18.68
  -1   0   2  379.94   26.63
  -1   0   2  375.54   12.74
  -1   0   2  337.45   16.61
  -1   0   2  339.16   23.80
   0   0  -2  367.35   19.24
   0   0  -2  322.17   32.05
   0   0  -2  331.50   31.25
   0   0  -2  345.13   21.98
   0   0   2  325.85   20.09
   0   0   2  348.53   19.55
   0   0   2  321.67   28.64
   0   0   2  361.43   33.24
  -1   0  -2  605.48   27.05
  -1   0  -2  646.93   51.35
   1   0   2  789.67   64.09
   1   0   2  601.27   48.33
   1   0   2  548.92   29.22
   1   0   2  582.81   29.83
  -2   0  -2  192.06   38.86
  -2   0  -2  183.41   29.12
  -2   0  -2  169.28   14.79
   2   0   2  249.43   47.17
   2   0   2  164.10   16.94
   2   0   2  163.91   14.72
  -3   0  -2   12.96    6.86
  -3   0  -2   20.39   21.83
  -3   0  -2   25.47    7.65
   3   0   2   20.98    9.01
   3   0   2   36.41   24.73
   3   0   2   29.57    8.56
  -4   0  -2  411.81   56.47
   4   0   2  263.39   19.81
   4   0   2  393.65   57.48
   4   0   2  305.09   23.58
  -5   0  -2  -15.88   13.74
   5   0   2    6.99    7.45
   5   0   2  -18.08   16.90
   5   0   2    2.72    5.16
  -6   0  -2  165.97   51.02
   6   0   2  147.40   54.35
   6   0   2  141.82   16.60
   6   0   2  149.71   19.67
   7   0   2  440.56   30.43
   7   0   2  432.72   33.33
   7   0   2  360.31   39.61
   8   0   2  905.24   66.73
   8   0   2  869.85   45.56
   8   0   2  868.62   50.49
   9   0   2   -2.09   14.14
   9   0   2    9.34    8.74
   9   0   2    8.23   15.89
   9   0   2    7.21    9.35
  10   0   2  -24.49   16.72
  10   0   2   21.79   11.69
  10   0   2   63.49   31.92
  11   0   2   50.33   28.22
  11   0   2   44.56   16.70
  11   0   2   43.87   14.19
  11   0   2  -10.94   20.51
  11   0   2   19.93   26.63
  12   0   2    9.23   14.36
  12   0   2    0.22   27.19
  12   0   2   61.74   28.73
  12   0   2  -24.59   32.93
  12   0   2   32.70   20.98
  13  -1  -2   17.01   19.10
  13  -1  -2   18.21   27.89
  13  -1  -2   -0.31   21.96
  12  -1  -2    0.55   20.72
  12  -1  -2   -6.90   20.22
  12  -1  -2  -11.88   14.93
  11  -1  -2    8.57   16.16
  11  -1  -2   29.05   18.93
  11  -1  -2   32.87   18.71
  10  -1  -2   40.59   25.90
  10  -1  -2  123.56   30.90
  10  -1  -2   89.83   26.86
   9  -1  -2   -2.64   13.81
   9  -1  -2    8.51   11.13
   9  -1  -2   25.48   14.45
   8  -1  -2   27.03   15.48
   8  -1  -2   35.43   15.64
   8  -1  -2   30.80   14.53
   7  -1  -2  193.73   27.78
   7  -1  -2  249.82   27.02
   7  -1  -2  274.99   32.50
   6  -1  -2 1459.28   72.66
   6  -1  -2 1429.15   62.53
   6  -1  -2 1287.95   35.80
   6  -1  -2 1551.79   97.70
   5  -1  -2  471.66   46.13
   5  -1  -2  489.41   38.07
   5  -1  -2  452.02   17.71
   5  -1  -2  495.49   31.23
   4  -1  -2   82.54   18.52
   4  -1  -2   73.85    7.58
   4  -1  -2   61.98   11.82
  -4   1   2   66.92   13.68
  -4   1   2   58.35   14.96
   3  -1  -2   80.26    8.61
   3  -1  -2   77.43   16.99
   3  -1  -2   74.26   12.01
  -3   1   2   70.28   16.00
  -3   1   2   64.22    5.87
  -3   1   2   49.60    4.82
   2  -1  -2   89.63   10.60
   2  -1  -2   96.82   17.33
   2  -1  -2   85.03   13.59
   2  -1  -2   97.98    9.58
   2  -1  -2   80.49   14.19
  -2   1   2   88.33    9.37
  -2   1   2   81.44   15.75
  -2   1   2   81.11   12.17
  -2   1   2   89.20    9.94
   1  -1  -2  793.53   37.74
   1  -1  -2  762.63   40.44
   1  -1  -2  774.67   44.52
   1  -1  -2  837.43   32.62
  -1   1   2  839.79   41.08
  -1   1   2  847.64   31.79
  -1   1   2  787.48   31.85
  -1   1   2  876.24   47.22
  -1   1   2  775.10   36.21
   0  -1  -2  494.09   25.21
   0  -1  -2  483.80   45.68
   0  -1  -2  482.97   29.97
   0  -1  -2  542.74   38.56
   0   1   2  521.72   44.84
   0   1   2  512.44   30.71
   0   1   2  536.48   34.06
   0   1   2  518.66   25.46
  -1  -1  -2   72.61   29.73
  -1  -1  -2   48.37   10.83
  -1  -1  -2   54.84   23.67
  -1  -1  -2   69.24   15.51
   1   1   2   41.65    9.64
   1   1   2   55.01   21.18
   1   1   2   24.23   20.79
   1   1   2   34.37   11.29
  -2  -1  -2   23.91   22.59
  -2  -1  -2    4.92    6.02
  -2  -1  -2   25.34   10.12
   2   1   2    6.67   19.33
   2   1   2   21.09    7.83
   2   1   2   13.86    9.69
   2   1   2   31.28   24.62
  -3  -1  -2   57.95   27.40
  -3  -1  -2   40.79   11.90
  -3  -1  -2   50.89   11.20
   3   1   2   43.74   10.84
   3   1   2   39.75   13.55
   3   1   2   28.50   26.93
  -4  -1  -2   14.71    5.98
  -4  -1  -2   16.99    7.07
  -4  -1  -2   10.42   18.53
   4   1   2    0.57   19.17
   4   1   2   10.11    8.48
   4   1   2    1.92    6.31
  -5  -1  -2   23.39   19.14
   5   1   2   20.99   11.25
   5   1   2    4.20   20.87
   5   1   2   21.00    8.30
   6   1   2  -12.06    7.78
   6   1   2    2.93    7.03
   6   1   2    8.57   15.83
   7   1   2  362.05   35.14
   7   1   2  335.73   27.61
   7   1   2  238.11   54.94
   8   1   2    6.60   14.95
   8   1   2    3.40    8.41
   8   1   2    5.81   11.72
   9   1   2   23.23   21.82
   9   1   2   -2.16   14.36
   9   1   2   -2.72    8.37
  10   1   2   23.21   21.18
  10   1   2   12.29   21.47
  10   1   2  -10.36   13.31
  10   1   2   -2.43   11.85
  11   1   2   42.03   16.01
  11   1   2   24.89   28.21
  11   1   2   24.44   18.51
  11   1   2   -5.25   23.26
  12   1   2   31.60   38.15
  12   1   2    3.74   12.17
  12   1   2   -8.32   24.17
  12   1   2    1.58   19.84
  13  -2  -2   23.08   22.65
  13  -2  -2    1.81   20.47
  12  -2  -2  -15.93   16.30
  12  -2  -2   32.38   17.13
  12  -2  -2   -5.30   16.58
  11  -2  -2  -11.28    9.59
  11  -2  -2    7.58   14.78
  11  -2  -2    9.69   15.82
  11  -2  -2  -15.07   13.26
  10  -2  -2   -5.27   11.93
  10  -2  -2  -16.80   12.63
  10  -2  -2   -1.54   11.99
  10  -2  -2    3.86    6.59
   9  -2  -2   11.88    7.27
   9  -2  -2  -11.83    8.79
   9  -2  -2   16.44   14.64
   9  -2  -2    9.78   13.26
   8  -2  -2   46.69   15.68
   8  -2  -2   99.49   27.01
   8  -2  -2  103.93   13.60
   8  -2  -2   82.48   11.02
   8  -2  -2  101.14   23.30
   7  -2  -2   84.00   14.14
   7  -2  -2   57.06   16.32
   7  -2  -2  139.72   26.88
   7  -2  -2   84.36   25.28
   7  -2  -2  100.65   10.76
   6  -2  -2  229.74   18.96
   6  -2  -2  239.24   25.11
   6  -2  -2  232.96   31.48
   6  -2  -2  187.98   14.95
   6  -2  -2  248.37   31.17
  -6   2   2  249.11   25.12
   5  -2  -2    5.02    5.42
   5  -2  -2    1.80    7.48
   5  -2  -2    3.42    4.31
   5  -2  -2    3.55    5.77
   5  -2  -2   -3.51    7.09
  -5   2   2    0.84    7.73
  -5   2   2    2.33    7.03
   4  -2  -2  464.18   28.46
   4  -2  -2  451.59   29.07
   4  -2  -2  439.15   23.60
   4  -2  -2  457.27   25.08
   4  -2  -2  407.41   35.98
  -4   2   2  435.05   16.85
  -4   2   2  380.49   27.04
  -4   2   2  444.26   18.04
  -4   2   2  417.83   36.11
   3  -2  -2  657.38   30.68
   3  -2  -2  663.96   36.66
   3  -2  -2  592.87   41.47
   3  -2  -2  703.87   34.49
  -3   2   2  656.95   33.88
  -3   2   2  648.07   42.51
  -3   2   2  703.04   29.16
   2  -2  -2 1143.92   56.26
   2  -2  -2 1120.40   51.71
   2  -2  -2 1027.51   47.36
   2  -2  -2 1138.18   44.31
   2  -2  -2 1140.32   45.26
  -2   2   2 1141.93   55.01
  -2   2   2 1167.69   43.41
  -2   2   2 1232.31   51.60
  -2   2   2 1148.62   49.45
  -2   2   2 1165.16   46.68
   1  -2  -2    4.85    8.10
   1  -2  -2    6.53    6.76
   1  -2  -2    3.34    7.15
   1  -2  -2    2.51   10.80
  -1   2   2    8.47   11.09
  -1   2   2   13.26    9.92
  -1   2   2    9.70    6.83
  -1   2   2   19.94    8.57
  -1   2   2   16.29    9.78
   0  -2  -2  344.11   32.05
   0  -2  -2  388.56   41.79
   0  -2  -2  316.11   28.41
   0  -2  -2  386.07   24.93
   0   2   2  319.52   29.18
   0   2   2  413.69   46.84
   0   2   2  359.18   24.55
   0   2   2  348.22   28.65
  -1  -2  -2  693.97   55.83
  -1  -2  -2  802.15   37.76
  -1  -2  -2  703.45   43.35
  -1  -2  -2  860.70   70.24
   1   2   2  866.30   75.46
   1   2   2  754.78   45.73
   1   2   2  827.03   48.47
   1   2   2  759.52   36.77
  -2  -2  -2  385.98   25.79
  -2  -2  -2  409.47   55.36
  -2  -2  -2  380.24   31.14
   2   2   2  375.62   33.82
   2   2   2  493.67   64.95
   2   2   2  415.43   40.74
   2   2   2  356.69   25.04
  -3  -2  -2  115.09   42.52
  -3  -2  -2   93.82   16.63
  -3  -2  -2   67.01   17.47
   3   2   2   83.23   21.39
   3   2   2  116.41   42.84
   3   2   2   97.36   17.64
  -4  -2  -2   13.99    9.65
   4   2   2   37.01   11.18
   4   2   2    8.59   10.16
   4   2   2   -4.81   19.99
  -5  -2  -2  573.51   24.99
  -5  -2  -2  553.96   22.75
   5   2   2  588.10   46.39
   5   2   2  647.69   96.60
   5   2   2  507.79   59.56
   5   2   2  551.20   34.78
   6   2   2  950.35   76.59
   6   2   2  854.23   45.67
   7   2   2   -3.40    8.13
   7   2   2    0.81   17.71
   7   2   2   26.35   16.65
   8   2   2    2.81   13.78
   8   2   2   -8.08    8.73
   8   2   2   -6.51   18.29
   9   2   2   -8.12   15.02
   9   2   2    4.03   23.64
   9   2   2   18.67   12.52
  10   2   2   -3.97   10.14
  10   2   2    6.65   24.61
  10   2   2   31.31   19.52
  10   2   2   -0.92   18.17
  11   2   2  -13.69   19.18
  11   2   2  -17.06   22.61
  11   2   2   51.96   59.29
  11   2   2  -29.18   31.19
  12   2   2  100.18   46.45
  12   2   2   -9.97   15.76
  12   2   2  -54.49   62.37
  12   2   2   69.92   39.16
  12   2   2   22.72   20.63
  13  -3  -2   30.29   20.21
  13  -3  -2   59.07   14.36
  13  -3  -2   20.78   10.74
  13  -3  -2    5.01   25.49
  13  -3  -2   24.36   24.37
  12  -3  -2    5.84   20.02
  12  -3  -2    8.50   16.28
  12  -3  -2   -7.45    8.78
  12  -3  -2   -2.83   14.55
  12  -3  -2   55.20   28.91
  11  -3  -2   14.04   14.77
  11  -3  -2    0.75   13.77
  11  -3  -2   -1.98    8.02
  11  -3  -2   12.68   18.29
  11  -3  -2   -0.11   12.49
  10  -3  -2   17.46    8.01
  10  -3  -2   19.22   11.61
  10  -3  -2  -17.29   11.76
  10  -3  -2  -15.54   10.46
  10  -3  -2   19.88   15.25
   9  -3  -2   -3.26    7.12
   9  -3  -2   22.20   11.34
   9  -3  -2    3.86    9.20
   9  -3  -2   16.38   16.22
   9  -3  -2  -10.19   10.08
   8  -3  -2   19.23   15.06
   8  -3  -2    4.79   10.37
   8  -3  -2   24.66    9.29
   8  -3  -2   22.49    9.47
   8  -3  -2   23.58   11.31
   7  -3  -2    0.52    6.75
   7  -3  -2    5.99    5.03
   7  -3  -2   18.02   11.10
   7  -3  -2    1.53    8.56
   7  -3  -2   16.71   13.77
  -7   3   2    7.32   10.93
   6  -3  -2   19.96   11.09
   6  -3  -2    9.57    6.39
   6  -3  -2   23.74    8.81
   6  -3  -2   28.95   15.41
  -6   3   2   26.37   12.43
   5  -3  -2   51.24   15.61
   5  -3  -2   40.52   16.53
   5  -3  -2   39.56   12.77
   5  -3  -2   36.97   10.86
  -5   3   2   33.68    6.14
  -5   3   2   64.15   16.16
  -5   3   2   50.57   19.01
  -5   3   2   41.12    7.09
   4  -3  -2    5.86    6.71
   4  -3  -2    6.60    6.02
   4  -3  -2   -8.53    5.72
   4  -3  -2   -0.96    6.86
  -4   3   2    1.05    5.43
  -4   3   2   -7.36    6.71
  -4   3   2    1.43    4.25
   3  -3  -2  386.73   26.87
   3  -3  -2  371.05   36.04
   3  -3  -2  350.35   31.80
   3  -3  -2  379.14   28.30
  -3   3   2  411.67   30.42
  -3   3   2  362.06   24.96
  -3   3   2  393.89   36.15
  -3   3   2  418.60   32.18
  -3   3   2  424.47   20.63
   2  -3  -2   22.68   12.70
   2  -3  -2   25.40   10.96
   2  -3  -2   45.34   13.18
   2  -3  -2   45.25   15.72
  -2   3   2   30.99   11.17
  -2   3   2   15.97   10.78
  -2   3   2   21.85    8.96
  -2   3   2   33.52   13.19
  -2   3   2   18.49   11.58
   1  -3  -2    3.60    8.87
   1  -3  -2   15.83   11.63
   1  -3  -2   20.87   10.98
  -1   3   2   15.01   12.69
  -1   3   2   18.02    8.52
  -1   3   2    9.47    8.56
  -1   3   2   15.11   12.58
  -1   3   2   15.81    9.42
   0  -3  -2    3.75   10.59
   0  -3  -2    3.57    6.56
   0  -3  -2  -10.58    6.92
   0   3   2    2.31    6.78
   0   3   2    0.80   14.60
   0   3   2    5.43    6.93
   0   3   2    2.89    8.83
  -1  -3  -2   30.47   19.75
  -1  -3  -2   39.73   13.04
  -1  -3  -2   30.72   14.24
   1   3   2   32.68   13.07
   1   3   2   32.51   24.72
   1   3   2   30.05   14.93
   1   3   2   49.05   13.43
  -3  -3  -2  207.92   26.53
  -3  -3  -2  186.25   20.32
   3   3   2  228.41   38.67
   3   3   2  231.33   60.67
   3   3   2  209.13   22.39
  -4  -3  -2  578.67   35.28
  -4  -3  -2  488.70   38.00
   4   3   2  541.42  105.38
   4   3   2  502.03   51.51
   4   3   2  625.43   51.12
   4   3   2  551.79   36.77
  -5  -3  -2 1358.19   52.28
  -5  -3  -2 1383.49   57.70
   5   3   2 1280.66   60.35
   5   3   2 1438.88   82.69
   5   3   2 1337.48   92.27
   6   3   2  174.92   51.88
   6   3   2  380.65   44.96
   6   3   2  292.41   28.95
   7   3   2   -1.34   15.84
   7   3   2  -27.10   28.11
   7   3   2   -3.48    9.98
   7   3   2   20.72   15.29
   8   3   2  143.22   53.58
   8   3   2   26.67   36.32
   8   3   2   67.20   29.33
   8   3   2  109.53   24.19
   9   3   2   42.29   35.30
   9   3   2   57.11   42.98
   9   3   2  114.76   32.37
   9   3   2  103.92   30.09
  10   3   2   92.21   46.83
  10   3   2   64.64   25.02
  10   3   2   37.44   37.22
  10   3   2   50.65   19.51
  11   3   2   11.94   39.43
  11   3   2    3.21   14.05
  11   3   2    8.87   23.75
  11   3   2  -26.97   45.49
  11   3   2  -46.55   22.11
  13  -4  -2   60.64   20.24
  13  -4  -2    4.49   12.86
  13  -4  -2   13.39   11.79
  13  -4  -2   -2.47   23.86
  13  -4  -2   20.12   22.13
  12  -4  -2    7.69    9.67
  12  -4  -2    1.06   20.39
  12  -4  -2    2.22   10.73
  12  -4  -2    9.64   19.45
  12  -4  -2  -11.91   17.43
  11  -4  -2   11.84    8.91
  11  -4  -2    3.53    7.51
  11  -4  -2   -1.82   15.24
  11  -4  -2   -1.84   16.44
  11  -4  -2    2.52   14.30
  10  -4  -2   53.70   18.63
  10  -4  -2   40.18   20.59
  10  -4  -2   19.01   18.53
  10  -4  -2   34.89   13.12
  10  -4  -2   16.74    7.87
   9  -4  -2  131.00   29.10
   9  -4  -2  144.70   36.69
   9  -4  -2  122.16   26.52
  -9   4   2  158.46   30.98
   8  -4  -2  249.07   30.92
   8  -4  -2  206.39   36.21
   8  -4  -2  206.35   40.57
  -8   4   2  243.21   39.60
   7  -4  -2    2.07    8.16
   7  -4  -2   -7.79    9.38
   7  -4  -2   -5.21    8.13
   7  -4  -2    2.42    9.68
  -7   4   2   -0.69    9.19
   6  -4  -2   79.42   20.35
   6  -4  -2   57.65   21.75
   6  -4  -2   47.52   13.46
   6  -4  -2   66.56   19.32
  -6   4   2   48.97    6.49
  -6   4   2   53.65   15.43
  -6   4   2   63.14    8.04
   5  -4  -2  237.19   27.43
   5  -4  -2  243.71   40.68
   5  -4  -2  188.75   29.28
   5  -4  -2  192.00   25.90
  -5   4   2  189.75   18.03
  -5   4   2  226.56   32.32
  -5   4   2  150.95   26.86
   4  -4  -2   85.96   21.44
   4  -4  -2  135.93   30.15
   4  -4  -2  117.01   23.59
   4  -4  -2   84.86   21.28
  -4   4   2   82.44   19.56
  -4   4   2   74.73   14.81
  -4   4   2   87.72   22.25
  -4   4   2   98.04   21.41
   3  -4  -2    8.74    8.51
   3  -4  -2    2.39    8.95
   3  -4  -2   -8.13    8.00
  -3   4   2   -1.18    7.02
  -3   4   2    0.20    6.22
  -3   4   2   11.74    7.95
  -3   4   2   -7.85    7.07
  -3   4   2    9.15    7.38
   2  -4  -2   11.50   10.24
   2  -4  -2   18.02   11.84
   2  -4  -2   14.42   13.59
   2  -4  -2   20.17   12.70
  -2   4   2    7.93   11.53
  -2   4   2   10.02   11.89
  -2   4   2   17.63   10.97
  -2   4   2    6.85    7.32
  -2   4   2    8.84    9.41
   1  -4  -2    1.38    8.03
   1  -4  -2   -0.30    8.10
   1  -4  -2   -0.15    7.70
  -1   4   2   -1.11    6.09
  -1   4   2   20.06   16.72
  -1   4   2    8.41   10.13
  -1   4   2   -1.02    7.24
  -1   4   2   -8.46    5.58
   0  -4  -2   53.33   15.14
   0  -4  -2   45.73   18.50
   0  -4  -2   36.99   16.02
   0   4   2    8.20   19.41
   0   4   2   36.50   14.74
   0   4   2   36.55   18.17
   0   4   2   33.75   13.16
   0   4   2   21.29   10.62
  -1  -4  -2   -6.47   16.17
  -1  -4  -2    2.54    9.22
  -1  -4  -2    5.20    8.44
   1   4   2   -3.13    7.82
   1   4   2  -13.04   16.01
   1   4   2    0.33    6.74
   1   4   2   -4.17    9.00
  -2  -4  -2   -3.31    6.68
  -2  -4  -2   24.34   13.08
   2   4   2    3.11   13.34
   2   4   2    2.05    6.98
   2   4   2   20.23   26.81
   2   4   2   -2.98    5.91
  -3  -4  -2   47.06   15.09
  -3  -4  -2   63.25   19.76
   3   4   2   95.94   47.85
   3   4   2   41.50   16.12
   3   4   2   64.97   24.93
   3   4   2   86.11   20.47
  -4  -4  -2    6.11    9.21
  -4  -4  -2   20.14   13.63
   4   4   2  -13.47    7.86
   4   4   2    6.02    9.71
   4   4   2   13.59   14.21
   4   4   2   -3.53   12.50
  -5  -4  -2   37.22   15.72
  -5  -4  -2   62.02   15.65
   5   4   2   38.60   18.90
   5   4   2   17.47   23.71
   5   4   2   77.45   27.17
   5   4   2   41.87   16.84
  -6  -4  -2    5.61    5.69
   6   4   2   33.62   16.90
   6   4   2   -2.83   15.70
   6   4   2   -1.86   15.63
   6   4   2   28.53   19.23
   7   4   2  -20.62   14.87
   7   4   2  -26.76   16.36
   7   4   2    4.27   19.08
   8   4   2    1.22   19.72
   8   4   2   27.31   26.09
   8   4   2   16.39   15.20
   8   4   2    3.26   19.61
   9   4   2   12.57   25.91
   9   4   2   43.28   17.55
   9   4   2   69.11   26.77
   9   4   2   25.29   35.41
  10   4   2   22.94   23.77
  10   4   2   10.18   16.97
  10   4   2    3.16   32.64
  11   4   2   22.02   69.35
  11   4   2   33.41   31.60
  11   4   2   15.72   17.01
  11   4   2  -36.54   35.13
  11   4   2  -12.00   18.40
  13  -5  -2  -24.74   14.72
  13  -5  -2  -20.79   24.66
  13  -5  -2    0.80   21.00
  12  -5  -2  -15.02   13.04
  12  -5  -2  -31.31   18.64
  12  -5  -2   -7.63   21.24
  11  -5  -2    9.98   11.55
  11  -5  -2    2.00   18.57
  11  -5  -2   12.76   17.71
  11  -5  -2   20.03   20.26
  10  -5  -2   16.86   25.04
  10  -5  -2   40.44   14.70
  10  -5  -2   11.97   16.23
  10  -5  -2   39.34   17.34
 -10   5   2   45.74   20.78
   9  -5  -2   -4.51   17.29
   9  -5  -2   32.36   15.27
   9  -5  -2   19.83   15.87
  -9   5   2   28.15   16.73
   8  -5  -2   39.63   13.73
   8  -5  -2   36.71   19.20
   8  -5  -2   19.86   17.86
   8  -5  -2   36.10   17.31
  -8   5   2   12.41   16.69
   7  -5  -2  -17.45   12.64
   7  -5  -2   11.54   15.41
   7  -5  -2   15.28   10.00
   7  -5  -2    8.10   13.46
  -7   5   2    4.01   11.69
   6  -5  -2  210.84   36.97
   6  -5  -2  188.06   38.32
   6  -5  -2  222.97   25.36
   6  -5  -2  201.71   34.96
  -6   5   2  230.16   37.52
  -6   5   2  221.95   20.34
   5  -5  -2  128.65   23.02
   5  -5  -2   95.05   25.50
   5  -5  -2   97.62   23.68
   5  -5  -2   76.22   25.18
  -5   5   2   87.27   23.40
  -5   5   2  124.75   25.88
  -5   5   2  100.94   18.56
  -5   5   2   68.82   23.29
   4  -5  -2   11.01   11.48
   4  -5  -2    2.77    7.57
   4  -5  -2   -3.12    8.61
   4  -5  -2    1.40   11.34
  -4   5   2    6.35   10.25
  -4   5   2    0.63    5.37
  -4   5   2   11.71    7.98
  -4   5   2    4.42   10.58
  -4   5   2    1.38    9.15
   3  -5  -2   58.23   16.34
   3  -5  -2  108.00   27.89
   3  -5  -2   58.43   19.11
   3  -5  -2   54.47   21.36
  -3   5   2   57.41   18.75
  -3   5   2   31.97   13.76
  -3   5   2   51.98   18.23
  -3   5   2   53.03   19.31
  -3   5   2   67.22   21.66
   2  -5  -2  504.15   38.52
   2  -5  -2  536.63   47.36
   2  -5  -2  450.56   44.40
  -2   5   2  527.45   39.43
  -2   5   2  567.68   49.65
  -2   5   2  522.72   42.80
  -2   5   2  495.30   43.13
  -2   5   2  521.46   55.39
   1  -5  -2  413.18   41.94
   1  -5  -2  398.37   40.96
   1  -5  -2  395.45   34.34
  -1   5   2  460.45   59.19
  -1   5   2  368.12   36.00
  -1   5   2  353.87   33.11
  -1   5   2  299.39   37.36
  -1   5   2  347.68   36.13
   0  -5  -2   35.85   18.23
   0  -5  -2   61.19   17.32
   0  -5  -2   43.49   19.57
   0   5   2   18.03   10.21
   0   5   2   54.78   17.35
   0   5   2   20.78   20.99
   0   5   2    7.05   14.01
   0   5   2   36.18   16.46
  -1  -5  -2   93.65   26.66
  -1  -5  -2  100.19   22.75
  -1  -5  -2   91.58   36.93
   1   5   2  103.04   22.57
   1   5   2   59.23   20.84
   1   5   2   73.94   19.51
   1   5   2   71.93   37.96
   1   5   2   69.92   25.20
  -2  -5  -2   78.64   19.07
  -2  -5  -2   28.98   28.78
  -2  -5  -2   53.37   21.07
   2   5   2   74.79   19.15
   2   5   2   44.08   33.46
   2   5   2   39.32   14.91
   2   5   2   54.44   25.87
  -3  -5  -2  400.82   34.78
  -3  -5  -2  359.84   41.84
   3   5   2  435.48   38.97
   3   5   2  409.94   49.38
   3   5   2  397.27   36.29
   3   5   2  236.99   53.09
  -4  -5  -2  643.90   54.69
  -4  -5  -2  770.19   47.08
   4   5   2  731.53   67.33
   4   5   2  740.18   52.21
   4   5   2  474.84   68.67
   4   5   2  747.52   51.35
  -5  -5  -2   15.63   14.62
  -5  -5  -2   -8.32   13.04
   5   5   2   13.71   15.64
   5   5   2   15.42   17.42
   5   5   2   23.21   14.16
   5   5   2   -0.39   16.55
  -6  -5  -2    1.78   10.73
  -6  -5  -2   24.14   10.43
   6   5   2   26.45   20.72
   6   5   2    5.26   20.71
   6   5   2   -8.79   12.72
   6   5   2    3.16   10.19
   7   5   2    7.56   11.94
   7   5   2   15.19   16.21
   7   5   2   -5.64   21.03
   7   5   2    1.03   17.81
   8   5   2    3.42   15.53
   8   5   2  -14.93   16.00
   8   5   2    1.87   22.12
   8   5   2  -14.13   19.84
   9   5   2  -27.84   13.97
   9   5   2   22.26   32.13
   9   5   2   -9.47   20.32
  10   5   2   -9.82   20.92
  10   5   2   56.16   42.00
  10   5   2   43.47   25.09
  13  -6  -2  -32.50   31.93
  13  -6  -2   -7.78   29.39
  13  -6  -2  -16.57   17.90
  13  -6  -2   10.45   26.78
  12  -6  -2  -21.03   24.40
  12  -6  -2   43.87   22.14
  12  -6  -2   -3.81   27.54
  11  -6  -2    2.52   21.04
  11  -6  -2  -45.88   22.11
  11  -6  -2   -6.16   12.79
  11  -6  -2    2.75   18.37
  10  -6  -2    9.59   17.68
  10  -6  -2    2.85   16.15
  10  -6  -2    9.63   10.11
 -10   6   2   28.37   20.47
   9  -6  -2   -8.61   10.29
   9  -6  -2   19.13   17.82
   9  -6  -2    2.61   16.21
   9  -6  -2    7.40   17.00
  -9   6   2  -31.64   12.19
   8  -6  -2   13.93   11.11
   8  -6  -2   -5.45   10.06
   8  -6  -2   -7.35   15.28
   8  -6  -2   -6.44   10.24
  -8   6   2   -0.37    9.53
   7  -6  -2   15.07   14.29
   7  -6  -2    6.18    9.18
   7  -6  -2  -16.93    9.30
   7  -6  -2   -2.85   13.86
  -7   6   2    2.93    6.93
  -7   6   2  -11.33   13.43
   6  -6  -2   18.28   14.20
   6  -6  -2   35.92   15.82
   6  -6  -2   37.42   20.65
   6  -6  -2  103.60   27.44
  -6   6   2   95.10   27.16
  -6   6   2   31.67   11.45
   5  -6  -2   17.30   11.61
   5  -6  -2   -4.76    8.25
   5  -6  -2  -24.61   11.81
   5  -6  -2   -4.16   10.49
  -5   6   2   -9.20   11.06
  -5   6   2    5.61    8.75
  -5   6   2   -6.55   10.76
  -5   6   2   -0.76   10.58
   4  -6  -2    2.45   11.59
   4  -6  -2    7.95   10.13
   4  -6  -2   27.35   15.26
   4  -6  -2    9.20    9.90
  -4   6   2  -11.24    9.37
  -4   6   2    4.51    6.86
  -4   6   2    2.66    4.69
  -4   6   2    6.80   10.97
  -4   6   2   -7.38   11.33
   3  -6  -2  215.51   33.86
   3  -6  -2  282.39   48.08
   3  -6  -2  192.62   34.28
   3  -6  -2  250.33   43.63
  -3   6   2  216.19   28.11
  -3   6   2  291.64   46.83
  -3   6   2  247.13   41.53
  -3   6   2  306.60   37.59
   2  -6  -2  182.53   36.54
   2  -6  -2  186.27   37.31
   2  -6  -2  223.17   28.50
  -2   6   2  270.16   34.38
  -2   6   2  245.28   43.37
  -2   6   2  182.23   33.62
  -2   6   2  217.32   47.18
  -2   6   2  210.85   27.32
   1  -6  -2   16.26   15.10
   1  -6  -2   25.30   14.42
   1  -6  -2   31.76   17.49
  -1   6   2   37.38   25.05
  -1   6   2   37.67   22.80
  -1   6   2   14.03   14.31
  -1   6   2    9.20   15.30
  -1   6   2   37.93   14.76
   0  -6  -2    7.26   10.78
   0  -6  -2  -10.81   11.69
   0  -6  -2    1.71   12.19
   0   6   2   14.14    9.96
   0   6   2   10.33   10.80
   0   6   2    8.74   11.49
   0   6   2    1.27   15.57
   0   6   2   -2.47   13.07
  -1  -6  -2  428.40   48.77
  -1  -6  -2  357.71   51.97
  -1  -6  -2  429.05   38.20
   1   6   2  450.54   41.43
   1   6   2  558.20   58.80
  -2  -6  -2  430.60   48.45
  -2  -6  -2  354.88   66.43
  -2  -6  -2  410.07   37.65
   2   6   2  416.54   38.27
   2   6   2  299.39   58.54
   2   6   2  398.53   50.47
   2   6   2  339.33   35.30
  -3  -6  -2  354.40   36.36
  -3  -6  -2  393.71   48.30
   3   6   2  289.00   66.65
   3   6   2  299.16   52.88
   3   6   2  346.92   35.66
   3   6   2  377.35   39.47
  -4  -6  -2   16.67   12.85
  -4  -6  -2   14.19   18.31
   4   6   2   42.35   30.04
   4   6   2   59.42   28.39
   4   6   2   20.23   13.93
   4   6   2   34.37   17.94
  -5  -6  -2  -25.17   14.46
  -5  -6  -2   -9.08   11.51
   5   6   2  -20.43   15.55
   5   6   2   19.49   15.17
   5   6   2    8.28   10.27
   5   6   2   -8.23   19.29
  -6  -6  -2   60.11   21.30
   6   6   2   58.43   31.14
   6   6   2   70.72   23.00
   6   6   2   53.58   20.54
   6   6   2   47.51   31.44
   7   6   2   -8.70   28.87
   7   6   2   56.36   33.40
   7   6   2   28.63   20.86
   7   6   2   49.35   19.56
   8   6   2   11.69   28.73
   8   6   2  -21.75   16.69
   8   6   2  -18.06   14.06
   9   6   2   55.71   22.87
   9   6   2   10.59   37.74
   9   6   2  107.33   48.07
   9   6   2   12.52   21.15
  12  -7  -2  -27.12   32.40
  12  -7  -2  -22.02   26.62
  12  -7  -2    5.84   21.02
  12  -7  -2   32.99   20.16
  11  -7  -2   42.16   16.33
  11  -7  -2  -23.96   21.38
  11  -7  -2   29.78   21.13
  11  -7  -2  -57.28   25.64
  10  -7  -2  -13.75   14.68
  10  -7  -2  119.64   35.42
  10  -7  -2   26.28   15.10
 -10   7   2    1.87   20.20
   9  -7  -2   11.55   15.09
   9  -7  -2   37.84   24.31
   9  -7  -2    9.47   24.74
   9  -7  -2   25.15   17.81
  -9   7   2    8.76   18.95
   8  -7  -2   37.31   18.97
   8  -7  -2   66.35   24.84
   8  -7  -2   67.95   27.83
   8  -7  -2   27.15   17.00
  -8   7   2   30.81   10.65
  -8   7   2   32.76   20.47
   7  -7  -2   12.36   17.67
   7  -7  -2  -17.18   13.63
   7  -7  -2    6.66   13.27
   7  -7  -2    9.65   11.00
  -7   7   2   36.27   20.32
  -7   7   2    3.29   10.27
   6  -7  -2    4.45   13.92
   6  -7  -2   18.49   13.85
   6  -7  -2   -0.78   17.17
   6  -7  -2    8.34   13.98
  -6   7   2    8.73    9.83
  -6   7   2    2.34   14.08
  -6   7   2   13.18   15.66
   5  -7  -2   49.67   18.91
   5  -7  -2   67.97   25.38
   5  -7  -2   48.40   24.14
   5  -7  -2   56.26   22.89
  -5   7   2   40.42   20.21
  -5   7   2  104.21   30.06
  -5   7   2   81.22   19.90
  -5   7   2   50.06   20.91
   4  -7  -2   -8.46   12.68
   4  -7  -2   -5.90   13.92
   4  -7  -2    4.72   12.68
   4  -7  -2  -12.08   10.68
  -4   7   2  -14.13   10.69
  -4   7   2   -1.70   13.56
  -4   7   2    0.61    8.90
  -4   7   2    0.21    5.39
  -4   7   2  -11.62   10.35
   3  -7  -2    9.58   18.84
   3  -7  -2   15.92   13.91
   3  -7  -2   16.30   16.82
  -3   7   2   11.75   18.90
  -3   7   2    9.15   13.81
  -3   7   2   20.63   19.03
  -3   7   2    5.16    8.97
   2  -7  -2    0.37   13.39
   2  -7  -2   -0.47    9.41
   2  -7  -2  -26.45   10.97
  -2   7   2    4.78   10.71
  -2   7   2   -2.55    9.68
  -2   7   2   20.51   14.05
  -2   7   2  -13.90   10.06
  -2   7   2   11.14   12.25
   1  -7  -2   14.88   15.75
   1  -7  -2   43.48   21.37
   1  -7  -2   35.76   15.45
  -1   7   2   29.05   22.15
  -1   7   2   60.26   22.04
  -1   7   2   39.90   17.45
  -1   7   2   19.12   15.28
  -1   7   2   32.99   15.73
   0  -7  -2    0.68   17.97
   0  -7  -2   49.62   20.96
   0  -7  -2   -8.53   16.42
   0   7   2    8.76   13.24
   0   7   2   59.77   18.49
   0   7   2   26.25   19.38
   0   7   2   -3.93   17.33
   0   7   2   41.02   16.98
  -1  -7  -2  107.90   27.09
  -1  -7  -2   61.76   25.79
  -1  -7  -2  132.24   42.01
   1   7   2   63.25   23.29
   1   7   2   42.44   24.43
   1   7   2   67.30   24.64
   1   7   2   71.22   29.46
   1   7   2   63.48   19.57
  -2  -7  -2  -21.47   28.25
  -2  -7  -2   -1.40   11.66
  -2  -7  -2  -14.12   15.56
   2   7   2    4.12   16.91
   2   7   2   39.15   18.76
   2   7   2  -10.73   15.14
   2   7   2    6.82   10.62
   2   7   2    4.17   12.94
  -3  -7  -2    6.57   12.56
  -3  -7  -2   11.97   18.44
   3   7   2    2.58   17.29
   3   7   2   21.35   18.79
   3   7   2   -2.32   10.33
   3   7   2    5.21   16.78
   3   7   2   18.79   16.15
  -4  -7  -2   12.21   14.27
   4   7   2    7.16   19.42
   4   7   2   32.21   17.69
   4   7   2   -3.90   20.01
   4   7   2   25.20   14.25
  -5  -7  -2   31.74   20.40
  -5  -7  -2   27.84   17.07
   5   7   2   20.95   34.44
   5   7   2   10.09   15.96
   5   7   2   17.58   13.00
  -6  -7  -2    7.67   12.70
  -6  -7  -2   23.13   20.26
   6   7   2    4.61   10.21
   6   7   2   25.10   21.75
   6   7   2   66.48   50.69
   6   7   2   24.10   27.08
   7   7   2   -6.16   18.35
   7   7   2    9.47   30.75
   7   7   2   -3.94   11.09
   7   7   2   17.73   25.54
   8   7   2  104.17   40.82
   8   7   2   26.70   34.91
   8   7   2   21.54   16.86
   8   7   2   24.99   24.51
   9   7   2   30.25   15.59
   9   7   2  -47.93   37.74
   9   7   2   38.22   26.41
   9   7   2    9.12   36.90
  12  -8  -2   84.96   38.57
  12  -8  -2   12.08   20.77
  12  -8  -2   13.53   40.71
  12  -8  -2  -17.31   23.42
 -12   8   2   23.64   31.90
  11  -8  -2    9.13   31.53
  11  -8  -2   20.53   21.70
  10  -8  -2   12.48   17.46
  10  -8  -2  -46.23   25.36
  10  -8  -2   21.93   24.72
  10  -8  -2   -6.01   14.18
   9  -8  -2   20.46   27.18
   9  -8  -2   12.27   16.65
   9  -8  -2    4.11   20.32
   9  -8  -2   20.79   21.03
  -9   8   2   37.65   22.10
   8  -8  -2   45.65   18.97
   8  -8  -2   11.04   26.65
   8  -8  -2   29.77   22.64
   8  -8  -2   53.50   23.10
  -8   8   2    9.42   12.45
  -8   8   2  103.60   32.92
   7  -8  -2   11.29   14.83
   7  -8  -2    4.02   20.27
   7  -8  -2   22.18   19.85
   7  -8  -2   18.96   17.87
  -7   8   2   13.58   11.39
  -7   8   2   34.12   19.66
  -7   8   2  -15.00   15.21
   6  -8  -2   24.68   19.67
   6  -8  -2   23.22   17.36
   6  -8  -2   22.96   16.38
   6  -8  -2   39.24   22.21
  -6   8   2   30.62   16.62
  -6   8   2   46.75   20.07
  -6   8   2   40.51   22.70
   5  -8  -2   56.70   24.52
   5  -8  -2   53.82   23.75
   5  -8  -2   98.04   25.40
   5  -8  -2    8.53   18.96
  -5   8   2   40.59   24.13
  -5   8   2   24.43   19.71
  -5   8   2   50.16   19.84
  -5   8   2   50.39   24.76
   4  -8  -2  149.01   38.04
   4  -8  -2  135.34   35.47
   4  -8  -2  175.81   34.08
   4  -8  -2  189.67   39.38
  -4   8   2  166.03   38.79
  -4   8   2  132.10   28.78
  -4   8   2  152.42   38.78
  -4   8   2  102.91   28.76
   3  -8  -2   66.59   29.16
   3  -8  -2   73.75   28.77
   3  -8  -2  107.93   28.38
  -3   8   2  108.45   32.53
  -3   8   2  103.82   28.97
  -3   8   2   95.94   25.11
  -3   8   2   95.21   29.81
   2  -8  -2  -17.35   12.89
   2  -8  -2   -7.94   11.56
   2  -8  -2   -4.45    9.60
  -2   8   2    1.68   12.36
  -2   8   2  -12.53   10.66
  -2   8   2   11.70   14.02
  -2   8   2   19.13   15.56
  -2   8   2   17.12   19.56
   1  -8  -2  196.43   42.68
   1  -8  -2  170.07   43.35
   1  -8  -2  183.46   36.62
  -1   8   2  124.66   34.40
  -1   8   2  184.58   40.52
  -1   8   2  200.79   45.31
  -1   8   2  131.27   28.05
   0  -8  -2   54.54   21.30
   0  -8  -2   54.09   29.05
   0  -8  -2   49.11   25.78
   0   8   2   36.67   24.66
   0   8   2   18.09   20.54
   0   8   2   29.93   17.14
   0   8   2    9.95   16.72
  -1  -8  -2  108.55   28.09
  -1  -8  -2   70.35   42.37
  -1  -8  -2  137.22   35.77
   1   8   2  132.54   29.00
   1   8   2  109.92   39.95
   1   8   2   68.64   31.55
   1   8   2   77.90   22.98
  -2  -8  -2   57.02   27.28
  -2  -8  -2   58.87   20.57
  -2  -8  -2  116.49   55.60
   2   8   2   24.83   28.50
   2   8   2   36.64   20.78
   2   8   2   31.21   27.16
   2   8   2   32.25   15.60
  -3  -8  -2   34.81   24.67
  -3  -8  -2    8.06   15.53
   3   8   2   -3.61   23.47
   3   8   2   10.48   11.72
   3   8   2   13.00   17.55
  -4  -8  -2   19.10   14.46
  -4  -8  -2   29.68   23.29
   4   8   2  -40.12   14.82
   4   8   2  -11.52    9.10
   4   8   2   -2.11   22.87
   4   8   2   14.80   26.07
   4   8   2   -0.59   35.53
  -5  -8  -2  -16.24   13.25
  -5  -8  -2   44.26   25.55
   5   8   2   -2.61   30.02
   5   8   2   54.40   28.47
   5   8   2    5.25   12.08
   5   8   2   11.34   20.56
   5   8   2   20.50   25.49
  -6  -8  -2   73.87   30.61
  -6  -8  -2   -1.59   15.26
   6   8   2  -11.79   20.08
   6   8   2  -19.61   11.75
   6   8   2  -15.86   30.62
   6   8   2   -0.42   25.24
  -7  -8  -2   -1.35   14.09
  -7  -8  -2  -10.61   18.92
   7   8   2  -47.07   28.68
   7   8   2  -15.33   28.97
   7   8   2  -12.11   13.43
   7   8   2   10.62   25.74
   8   8   2  -15.44   13.13
   8   8   2   33.53   35.88
   8   8   2   19.29   44.46
  11  -9  -2   -6.72   25.74
  11  -9  -2   54.47   43.21
  11  -9  -2   -1.37   17.63
 -11   9   2  -78.81   30.58
  10  -9  -2   -9.38   20.44
  10  -9  -2   22.11   55.43
  10  -9  -2   33.08   28.88
 -10   9   2   21.73   29.08
   9  -9  -2   35.36   25.43
   9  -9  -2  -10.13   16.22
   9  -9  -2   21.62   18.49
   9  -9  -2  -51.87   24.71
  -9   9   2  -29.60   19.57
  -9   9   2   12.96   12.51
   8  -9  -2   24.71   22.32
   8  -9  -2   10.46   23.26
   8  -9  -2  -41.84   23.32
   8  -9  -2    0.40   16.20
  -8   9   2   31.19   22.01
   7  -9  -2    7.87   22.52
   7  -9  -2    5.53   18.27
   7  -9  -2  -18.30   27.02
   7  -9  -2   31.34   21.23
  -7   9   2    5.14   14.63
  -7   9   2   35.41   23.64
   6  -9  -2   22.85   26.10
   6  -9  -2    6.15   19.87
   6  -9  -2   -3.77   16.86
  -6   9   2   23.41   24.59
  -6   9   2    1.76   17.64
  -6   9   2   22.51   17.01
   5  -9  -2   81.22   29.79
   5  -9  -2   50.88   28.47
   5  -9  -2   82.07   29.06
   5  -9  -2   61.08   31.74
  -5   9   2   83.09   31.95
  -5   9   2   49.66   28.60
  -5   9   2   30.00   17.79
  -5   9   2   41.94   13.48
  -5   9   2   82.58   28.93
   4  -9  -2   -0.88   19.45
   4  -9  -2   17.14   17.05
   4  -9  -2   43.54   26.12
  -4   9   2   20.82   17.04
  -4   9   2   20.83   18.43
  -4   9   2    9.95   16.12
  -4   9   2   63.18   28.90
  -4   9   2   70.12   28.15
   3  -9  -2    0.71   13.04
   3  -9  -2   -5.35   15.36
  -3   9   2   10.01   14.37
  -3   9   2   27.34   19.37
  -3   9   2   10.44   15.92
  -3   9   2   -2.06   12.65
  -3   9   2  -25.76   18.28
   2  -9  -2   72.13   25.48
   2  -9  -2   33.84   23.74
  -2   9   2   18.23   17.45
  -2   9   2   26.49   16.16
  -2   9   2   17.89   15.33
  -2   9   2   56.44   29.68
  -2   9   2    1.75   17.91
   1  -9  -2   96.93   41.27
   1  -9  -2   86.68   32.34
   1  -9  -2  105.33   26.81
  -1   9   2  125.59   42.46
  -1   9   2  104.71   51.19
  -1   9   2   61.28   27.43
   0  -9  -2   13.51   24.61
   0  -9  -2   73.35   24.74
   0   9   2  124.92   47.46
   0   9   2   62.81   29.26
   0   9   2   86.12   25.09
  -1  -9  -2  -13.68   25.56
  -1  -9  -2    7.85   24.95
  -1  -9  -2    8.16   12.87
   1   9   2   -2.33   13.49
   1   9   2   29.60   26.15
   1   9   2   22.29   26.03
   1   9   2  -13.75   15.47
  -2  -9  -2  122.43   35.05
  -2  -9  -2  147.63   57.88
  -2  -9  -2   68.72   24.00
   2   9   2   68.36   27.63
   2   9   2   42.24   33.04
   2   9   2   86.43   23.13
  -3  -9  -2   70.67   32.32
  -3  -9  -2   12.92   17.54
   3   9   2   24.00   29.97
   3   9   2   30.94   13.99
   3   9   2   21.39   31.33
   3   9   2   32.33   26.44
   3   9   2    6.61   29.49
  -4  -9  -2   20.96   17.82
  -4  -9  -2   47.96   32.30
   4   9   2   19.43   31.68
   4   9   2   -2.85   28.97
   4   9   2   19.62   22.58
   4   9   2   22.83   14.17
   4   9   2   -6.87   25.37
  -5  -9  -2    1.63   31.37
  -5  -9  -2   11.61   16.89
   5   9   2   -7.68   11.79
   5   9   2  161.70   65.87
   5   9   2   -9.81   32.20
   5   9   2   23.51   24.79
  -6  -9  -2   21.87   20.69
   6   9   2  -22.65   32.16
   6   9   2    2.56   13.94
   6   9   2   96.05   43.03
   7   9   2   93.30   52.03
  10 -10  -2   -3.54   21.73
  10 -10  -2   12.05   48.55
  10 -10  -2  -27.83   23.25
 -10  10   2  -17.05   33.59
   9 -10  -2  -88.13   33.09
   9 -10  -2    1.89   18.97
   9 -10  -2   -5.44   30.19
   9 -10  -2   34.60   23.08
  -9  10   2  -15.56   36.01
  -9  10   2   -8.56   14.67
   8 -10  -2    7.75   19.73
   8 -10  -2   20.75   18.46
   8 -10  -2  -35.16   31.60
   8 -10  -2   11.86   28.65
  -8  10   2   -2.00   17.02
  -8  10   2   31.60   30.41
  -8  10   2   -5.01   23.14
   7 -10  -2   -4.47   19.90
   7 -10  -2   44.65   32.89
   7 -10  -2   14.01   22.36
   7 -10  -2    1.56   24.29
  -7  10   2   43.66   38.28
  -7  10   2    3.12   25.66
  -7  10   2  -16.91   14.90
   6 -10  -2  -18.64   17.89
   6 -10  -2   20.44   19.57
   6 -10  -2   35.10   50.95
   6 -10  -2    0.14   22.35
  -6  10   2   45.13   26.46
  -6  10   2  -11.75   15.61
  -6  10   2   21.26   27.04
   5 -10  -2   18.15   16.66
   5 -10  -2  -24.80   17.83
  -5  10   2  -36.21   23.03
  -5  10   2   -7.90    9.63
  -5  10   2   -8.84   22.05
  -5  10   2    5.07   21.53
   4 -10  -2  -28.99   23.36
   4 -10  -2   14.52   21.02
   4 -10  -2  -16.12   13.54
  -4  10   2  -11.33   19.88
  -4  10   2   11.22   19.91
  -4  10   2   -7.97   19.38
  -4  10   2    2.41   11.93
   3 -10  -2   12.93   17.37
   3 -10  -2  -13.72   17.43
  -3  10   2  -16.02   13.38
  -3  10   2   18.38   29.67
  -3  10   2   11.22   17.60
  -3  10   2   16.19   24.51
  -3  10   2   40.64   28.72
   2 -10  -2   -7.64   18.78
   2 -10  -2  -25.62   13.72
  -2  10   2    8.82   19.42
  -2  10   2  -14.33   17.07
  -2  10   2   49.59   28.77
  -2  10   2    7.66   18.79
  -2  10   2   -3.00   14.97
   1 -10  -2    7.65   27.48
   1 -10  -2   -5.35   28.97
   1 -10  -2   19.23   20.12
  -1  10   2  -19.62   24.65
  -1  10   2  -10.39   18.64
  -1  10   2   10.24   16.43
  -1  10   2   24.76   26.92
   0 -10  -2    6.18   27.09
   0 -10  -2   19.44   17.35
   0 -10  -2  -42.93   22.89
   0  10   2   46.76   25.19
   0  10   2   32.41   29.31
   0  10   2   13.67   23.35
   0  10   2   -5.46   13.08
  -1 -10  -2   16.12   17.55
  -1 -10  -2  -34.85   34.40
  -1 -10  -2   76.14   34.64
   1  10   2   28.68   22.34
   1  10   2   21.11   26.33
   1  10   2    2.19   14.26
   1  10   2   14.36   17.91
   1  10   2   15.85   28.21
  -2 -10  -2  -52.80   45.30
  -2 -10  -2   14.15   19.20
  -2 -10  -2   -6.58   31.64
   2  10   2   36.11   29.49
   2  10   2    3.05   30.84
   2  10   2   19.21   21.55
   2  10   2  105.79   43.91
   2  10   2    3.03   16.98
  -3 -10  -2   40.99   35.75
  -3 -10  -2   -4.27   19.87
   3  10   2  -55.80   25.87
   3  10   2   -1.25   28.02
   3  10   2   -4.03   14.71
  -4 -10  -2    3.65   20.13
   4  10   2    9.88   30.76
   4  10   2  -12.89   29.32
   4  10   2    2.60   16.06
  -5 -10  -2  -22.67   49.14
  -5 -10  -2   23.88   26.30
   5  10   2  -43.77   48.59
   5  10   2   17.42   41.15
   5  10   2   28.82   15.91
   9 -11  -2   -1.17   23.12
   9 -11  -2  -54.42   53.56
   9 -11  -2   46.74   31.48
  -9  11   2   -8.13   23.98
   8 -11  -2  -22.95   23.14
   8 -11  -2    9.45   20.02
  -8  11   2  -26.82   27.30
  -8  11   2    8.87   23.17
   7 -11  -2   -6.54   23.48
   7 -11  -2   10.66   26.10
   7 -11  -2    1.11   19.49
  -7  11   2    1.31   34.07
   6 -11  -2   10.18   24.92
   6 -11  -2  -26.77   18.13
  -6  11   2   37.86   34.56
  -6  11   2   95.74   41.10
  -6  11   2   -3.30    8.87
  -6  11   2   20.77   23.94
   5 -11  -2   -5.77   24.30
   5 -11  -2  -16.87   33.16
   5 -11  -2  -33.82   16.32
  -5  11   2   -7.77   17.90
  -5  11   2  -34.92   24.67
  -5  11   2   17.82   31.88
   4 -11  -2    0.08   22.04
   4 -11  -2  -46.77   29.23
   4 -11  -2   10.19   17.55
  -4  11   2  -21.46   27.53
  -4  11   2   20.21   30.82
  -4  11   2    5.59   15.62
  -4  11   2   -6.97   23.26
   3 -11  -2   37.18   36.69
   3 -11  -2   31.21   28.55
   3 -11  -2   50.99   25.06
  -3  11   2   37.77   35.67
  -3  11   2   28.75   28.07
  -3  11   2   11.89   22.76
  -3  11   2   59.85   31.25
  -3  11   2   -1.21   18.44
   2 -11  -2   -7.93   35.86
   2 -11  -2   18.27   42.99
   2 -11  -2   10.95   17.39
  -2  11   2   13.36   18.43
  -2  11   2   -6.13   17.39
  -2  11   2    7.96   19.29
  -2  11   2  -43.11   20.12
  -2  11   2  -30.39   26.68
   1 -11  -2  -25.74   32.53
   1 -11  -2  -46.20   24.94
   1 -11  -2   33.55   20.34
  -1  11   2  -11.96   20.76
  -1  11   2   -4.01   28.75
  -1  11   2   18.30   22.88
  -1  11   2   18.33   31.76
  -1  11   2  -19.86   15.96
   0 -11  -2   11.45   34.69
   0 -11  -2   36.53   38.41
   0 -11  -2   -5.28   17.45
   0  11   2  -29.84   28.84
   0  11   2   14.99   20.64
   0  11   2  -12.31   22.83
  -1 -11  -2    8.28   38.52
  -1 -11  -2   -7.72   20.71
  -1 -11  -2  -90.33   41.03
   1  11   2   39.77   31.99
   1  11   2    8.62   17.86
   1  11   2    2.89   29.83
  -2 -11  -2   -0.16   36.17
  -2 -11  -2   60.44   66.21
  -2 -11  -2   -0.14   21.36
   2  11   2  -10.81   28.43
   2  11   2    0.14   17.25
  -3 -11  -2   -5.66   20.83
  -3 -11  -2   27.44   47.23
   3  11   2  -11.14   28.99
   3  11   2   23.67   37.96
   3  11   2    6.78   19.19
  -4 -11  -2  -39.00   23.84
  -4 -11  -2  -16.25   41.49
   4  11   2   32.15   44.10
   8 -12  -2   57.78   40.71
  -8  12   2  -18.01   28.58
  -8  12   2   -3.66   34.97
   7 -12  -2   29.74   24.92
   7 -12  -2  -43.88   28.47
  -7  12   2   28.06   35.51
  -7  12   2   22.74   25.49
   6 -12  -2    9.24   21.06
   6 -12  -2   24.26   28.45
  -6  12   2   -1.78    7.72
  -6  12   2   -4.71   37.68
  -6  12   2    4.73   11.47
  -6  12   2  -19.42   27.09
   5 -12  -2  -14.06   29.47
  -5  12   2    5.47   14.27
  -5  12   2   -8.01   34.34
  -5  12   2   -4.27   28.48
   4 -12  -2  -34.41   27.06
  -4  12   2  -12.42   18.12
  -4  12   2   49.41   39.41
   3 -12  -2  -51.14   28.12
   3 -12  -2  -20.92   28.18
  -3  12   2    6.25   20.08
   2 -12  -2   19.40   36.10
   2 -12  -2   -7.60   33.88
  -2  12   2   48.49   34.74
  -2  12   2  -20.87   19.75
   1 -12  -2    8.96   34.63
   1 -12  -2   -4.39   37.43
  -1  12   2  -50.02   30.81
  -1  12   2   -1.74   24.61
  -1  12   2   12.00   25.86
   0 -12  -2   17.45   25.26
   0 -12  -2   68.55   62.86
   0  12   2   63.02   40.17
   0  12   2   68.37   33.08
   0  12   2    7.50   22.84
  -1 -12  -2   63.62   59.64
  -1 -12  -2    0.35   22.96
   1  12   2   12.13   32.51
   1  12   2   17.47   40.24
   1  12   2   17.28   22.06
  -2 -12  -2   73.24   66.03
  -2 -12  -2   35.97   28.92
   2  12   2   10.12   48.65
   2  12   2  -29.16   20.15
   2  12   2   82.56   56.25
   5 -13  -2   -8.58   33.47
   5 -13  -2  -15.88   19.00
  -5  13   2  -24.85   34.87
  -5  13   2    1.02   20.91
   4 -13  -2  -10.07   34.62
   4 -13  -2   -9.13   19.94
  -4  13   2  -17.69   35.66
  -4  13   2   19.76   24.25
   3 -13  -2    2.35   39.49
   3 -13  -2    0.77   22.86
  -3  13   2    1.95   25.62
  -3  13   2   96.79   53.54
   2 -13  -2  -25.53   21.98
   2 -13  -2   51.26   44.04
  -2  13   2    8.98   27.52
  -2  13   2   54.40   44.11
   1 -13  -2  -20.74   21.71
   1 -13  -2   86.13   60.39
  -1  13   2  -45.38   42.57
  -1  13   2    2.59   30.43
   1  14  -3  -95.80   36.86
   1  14  -3   33.89   35.61
  -1 -14   3   -7.85   34.49
  -1 -14   3   45.10   45.65
   0  14  -3   69.99   46.14
   0  14  -3   -8.80   25.99
   0 -14   3  -14.82   26.29
   0 -14   3  -38.98   26.76
  -1  14  -3   56.70   42.17
   1 -14   3   -8.32   23.96
   1 -14   3  -25.83   27.33
  -2  14  -3   70.96   35.57
   2 -14   3    7.23   23.61
   2 -14   3    0.80   27.97
  -3  14  -3    3.37   39.66
   3 -14   3  -10.63   21.08
   3 -14   3   27.94   27.56
  -4  14  -3   -2.47   18.01
   4 -14   3   -4.55   25.35
   4 -14   3   19.30   21.29
  -5  14  -3   -6.64   14.56
  -5  14  -3  -31.36   33.57
   5 -14   3   -8.67   28.06
  -6  14  -3  -34.43   32.72
  -6  14  -3  -16.17   18.52
   6 -14   3   -8.79   22.93
   6 -14   3    4.66   31.10
   6 -14   3   22.19   32.57
  -7  14  -3   -8.71   19.80
  -7  14  -3    3.22   28.76
  -7  14  -3  -27.35   40.30
   7 -14   3    7.24   29.00
   7 -14   3   -5.33   25.18
   7 -14   3    8.22   22.16
   3  13  -3   44.10   64.65
   3  13  -3   12.49   27.17
  -3 -13   3  -30.90   40.28
  -3 -13   3   12.64   22.12
   2  13  -3  -21.80   26.82
   2  13  -3  -19.08   34.03
  -2 -13   3  -11.13   20.14
  -2 -13   3   35.05   44.11
   1  13  -3   26.99   29.79
  -1 -13   3   -2.11   18.03
  -1 -13   3  -34.55   37.18
  -1 -13   3  -24.88   31.33
   0  13  -3   21.71   27.73
   0 -13   3   52.85   36.23
   0 -13   3  -17.39   18.74
   0 -13   3   30.90   24.30
  -1  13  -3  -66.79   29.71
   1 -13   3  -26.15   35.73
   1 -13   3   13.57   20.99
   1 -13   3   30.57   20.95
  -2  13  -3   15.80   33.02
   2 -13   3  -28.84   19.67
   2 -13   3    7.42   20.84
  -3  13  -3   27.03   24.59
  -3  13  -3  -72.20   30.86
   3 -13   3   42.27   22.33
   3 -13   3   14.48   22.23
  -4  13  -3   27.19   30.14
  -4  13  -3    1.48   20.38
   4 -13   3    4.83   15.99
   4 -13   3   24.20   26.07
   4 -13   3  -34.59   15.63
  -5  13  -3  -19.91   28.17
  -5  13  -3  -11.51   12.84
  -5  13  -3    0.52   25.36
   5 -13   3    8.98   23.41
   5 -13   3   -4.18   15.03
   5 -13   3  -10.71   23.70
  -6  13  -3    4.01   30.99
  -6  13  -3   17.88   24.01
  -6  13  -3   -1.39   15.53
   6 -13   3  -12.01   22.79
   6 -13   3    2.03   22.80
   6 -13   3   44.84   25.29
  -7  13  -3   -0.91   26.67
  -7  13  -3   -6.90   19.36
  -7  13  -3   56.41   43.95
   7 -13   3   33.94   37.90
   7 -13   3   31.07   26.27
   7 -13   3   28.66   27.10
  -8  13  -3  -36.58   33.90
  -8  13  -3    8.51   25.53
  -8  13  -3    7.37   18.91
   8 -13   3    3.00   27.84
   8 -13   3  -17.46   27.00
   8 -13   3  -12.73   21.71
  -9  13  -3   13.04   34.84
   9 -13   3   31.42   44.84
   9 -13   3   26.20   32.91
   9 -13   3  -33.73   29.05
   5  12  -3  -20.10   29.36
   5  12  -3   51.07   41.94
  -5 -12   3   -0.62   20.53
  -5 -12   3  -16.48   33.83
   4  12  -3   34.03   30.31
   3  12  -3   -5.17   23.60
   3  12  -3   92.90   43.45
  -3 -12   3   46.84   20.91
  -3 -12   3   38.62   34.10
   2  12  -3   37.84   30.51
   2  12  -3   17.43   24.88
  -2 -12   3   -4.80   26.96
  -2 -12   3   12.90   30.80
  -2 -12   3  -21.71   16.67
   1  12  -3   10.48   23.83
   1  12  -3  -29.82   24.07
   1  12  -3  -32.75   17.91
  -1 -12   3    7.98   21.33
  -1 -12   3   23.80   20.51
  -1 -12   3   23.08   30.70
   0  12  -3   51.46   22.40
   0  12  -3  -22.48   23.47
   0  12  -3   -5.84   22.30
   0 -12   3    0.71   18.07
   0 -12   3   37.30   17.70
  -1  12  -3    2.66   25.15
  -1  12  -3   25.44   28.68
  -1  12  -3    0.55   28.22
   1 -12   3   22.06   21.38
   1 -12   3   -5.62   32.13
   1 -12   3    0.71   21.24
  -2  12  -3   47.21   38.96
  -2  12  -3   24.33   21.98
  -2  12  -3   21.41   21.64
   2 -12   3    3.74   30.91
   2 -12   3    0.37   16.08
   2 -12   3   26.63   21.48
  -3  12  -3   13.68   23.63
  -3  12  -3   -6.23   23.42
   3 -12   3  -15.72   19.70
   3 -12   3    9.53   32.18
   3 -12   3   15.48   15.56
   3 -12   3   -6.47   17.82
  -4  12  -3   43.37   21.74
  -4  12  -3   35.42   24.60
   4 -12   3   57.35   25.18
   4 -12   3   -3.98   15.83
   4 -12   3   48.29   34.99
  -5  12  -3   42.76   32.13
  -5  12  -3    0.77   20.68
  -5  12  -3    2.71   13.14
  -5  12  -3   46.23   31.08
   5 -12   3   24.98   23.52
   5 -12   3  -36.03   14.82
   5 -12   3  -23.62   29.26
   5 -12   3   18.47   17.69
  -6  12  -3   -7.70    9.64
  -6  12  -3   39.24   31.38
  -6  12  -3  -23.35   26.03
   6 -12   3  -10.97   22.61
   6 -12   3   11.46   21.99
   6 -12   3   24.34   34.88
   6 -12   3   20.13   20.46
  -7  12  -3  -25.83   34.94
  -7  12  -3   -7.68   16.18
   7 -12   3    8.91   20.69
   7 -12   3    2.40   31.14
   7 -12   3    0.54   18.80
   7 -12   3   15.63   20.27
  -8  12  -3  -20.84   13.63
  -8  12  -3   -6.37   29.04
  -8  12  -3    3.16   21.60
   8 -12   3   48.00   28.21
   8 -12   3   -9.64   20.44
   8 -12   3   51.93   29.19
  -9  12  -3   10.67   22.57
  -9  12  -3   -8.31   27.59
   9 -12   3   61.14   22.63
   9 -12   3   38.26   28.89
   9 -12   3   52.33   48.82
 -10  12  -3   -4.54   28.16
 -10  12  -3   40.99   26.29
  10 -12   3   15.97   25.07
  10 -12   3   74.29   34.01
   6  11  -3  -28.63   29.80
   6  11  -3   29.34   33.66
  -6 -11   3   -1.38   22.44
  -6 -11   3  -16.15   14.04
   5  11  -3  -12.81   32.05
  -5 -11   3   10.05   16.51
   4  11  -3   11.48   22.44
   4  11  -3   -5.99   24.96
   4  11  -3   64.09   24.28
   4  11  -3   10.36   29.01
  -4 -11   3  -36.33   23.71
  -4 -11   3   -5.32   15.64
   3  11  -3    3.83   25.66
   3  11  -3   83.87   30.16
   3  11  -3  -20.06   23.80
  -3 -11   3   -8.10   25.47
  -3 -11   3    3.92   12.25
   2  11  -3  -41.36   29.20
   2  11  -3    4.27   27.62
   2  11  -3   19.25   27.61
  -2 -11   3   21.37   14.87
  -2 -11   3    9.05   23.72
  -2 -11   3   -1.33   22.66
   1  11  -3    2.57   24.03
   1  11  -3  -25.67   16.36
   1  11  -3  -20.37   15.00
  -1 -11   3   12.05   16.92
  -1 -11   3   16.16   16.00
   0  11  -3   19.71   22.47
   0  11  -3   39.55   25.56
  -1  11  -3  -28.19   13.88
   1 -11   3   19.05   16.97
   1 -11   3    8.48   20.17
  -2  11  -3   -2.11   23.43
   2 -11   3  -12.82   17.14
   2 -11   3   10.00   14.91
   2 -11   3    9.47   16.20
  -3  11  -3   -2.01   36.42
   3 -11   3    6.70   14.05
   3 -11   3   12.40   15.57
   3 -11   3   24.51   19.49
  -4  11  -3   32.11   18.98
  -4  11  -3   22.25   24.26
   4 -11   3  168.29   42.50
   4 -11   3   27.27   20.25
   4 -11   3   -3.90   14.32
  -5  11  -3   40.96   23.46
  -5  11  -3   31.06   30.21
  -5  11  -3   13.02   13.31
   5 -11   3   45.48   35.26
   5 -11   3    1.55   20.93
   5 -11   3   71.39   27.03
   5 -11   3   79.45   31.96
  -6  11  -3    1.01   16.77
  -6  11  -3   11.31   28.06
  -6  11  -3   10.99    9.50
   6 -11   3   13.33   22.33
   6 -11   3    4.61   32.66
   6 -11   3   -9.30   16.19
   6 -11   3   60.78   25.51
  -7  11  -3  -10.87   12.47
  -7  11  -3  -30.94   22.58
  -7  11  -3  -20.06   15.38
  -7  11  -3    7.26   22.92
   7 -11   3  -29.48   12.08
   7 -11   3    3.03   16.96
   7 -11   3  -40.49   31.73
   7 -11   3   14.29   18.14
  -8  11  -3   32.81   26.40
  -8  11  -3   -2.01   14.58
  -8  11  -3   15.12   25.21
  -8  11  -3   23.40   19.14
   8 -11   3    0.03   19.65
   8 -11   3    6.50   23.24
   8 -11   3   34.41   24.90
   8 -11   3   36.64   36.59
  -9  11  -3   35.46   25.78
  -9  11  -3    0.00   11.49
  -9  11  -3   20.11   28.17
   9 -11   3   44.12   31.41
   9 -11   3   13.92   36.34
   9 -11   3  -12.34   23.69
   9 -11   3   52.81   26.28
 -10  11  -3   11.37   16.43
  10 -11   3  -36.42   20.09
  10 -11   3   -3.84   18.96
  10 -11   3  -53.92   21.26
  10 -11   3  -56.07   36.41
  11 -11   3   16.61   26.25
  11 -11   3   13.15   29.84
  11 -11   3   41.85   31.49
   7  10  -3   31.44   33.60
   7  10  -3  -25.45   24.70
   6  10  -3   30.22   24.97
   6  10  -3   45.72   24.68
   6  10  -3   44.02   35.36
   6  10  -3   53.75   36.79
  -6 -10   3   48.46   20.00
   5  10  -3   56.79   36.21
   5  10  -3   25.04   29.14
   5  10  -3   67.37   31.80
  -5 -10   3   69.16   21.87
  -5 -10   3   65.04   30.06
   4  10  -3   51.81   26.29
   4  10  -3   62.05   30.34
   4  10  -3   40.11   20.61
  -4 -10   3   43.35   22.22
  -4 -10   3   19.56   15.23
   3  10  -3   41.02   31.12
   3  10  -3   77.50   30.29
   3  10  -3    8.50   15.97
  -3 -10   3   23.82   21.95
  -3 -10   3   19.42   13.64
   2  10  -3  -17.59   15.61
   2  10  -3   28.31   18.67
  -2 -10   3   54.36   24.69
  -2 -10   3   -4.77   12.53
  -2 -10   3    1.07   17.45
   1  10  -3   29.56   15.66
   1  10  -3    3.79   15.69
   1  10  -3   -0.79   23.28
  -1 -10   3   27.12   16.45
  -1 -10   3   19.25   20.72
  -1 -10   3   20.24   14.99
   0  10  -3   -3.71   14.62
   0  10  -3   -7.78   17.80
   0 -10   3   19.71   12.83
   0 -10   3   62.70   25.29
   0 -10   3  -15.46   22.90
  -1  10  -3  -12.58   16.99
  -1  10  -3    4.31   14.12
   1 -10   3   19.80   20.92
   1 -10   3  -11.31   10.96
   1 -10   3   15.41   14.83
  -2  10  -3   23.13   15.66
  -2  10  -3   31.14   18.87
  -2  10  -3   36.96   25.90
   2 -10   3   22.75   17.44
   2 -10   3   24.09   15.75
   2 -10   3    7.49   14.83
  -3  10  -3    5.20   13.56
  -3  10  -3  -15.90   16.34
   3 -10   3   -3.68   11.05
   3 -10   3   -0.78   12.86
   3 -10   3   26.10   17.18
  -4  10  -3    9.64    9.26
  -4  10  -3   30.32   22.61
  -4  10  -3   20.20   16.99
   4 -10   3  -22.74   20.43
   4 -10   3   26.23   17.79
   4 -10   3   51.99   22.83
   4 -10   3   48.65   23.47
  -5  10  -3   59.01   25.07
  -5  10  -3   19.68   15.99
   5 -10   3   57.90   24.55
   5 -10   3   84.23   30.54
   5 -10   3   54.15   24.02
   5 -10   3   47.56   20.89
  -6  10  -3    5.71    8.37
  -6  10  -3   30.88   20.05
  -6  10  -3  -10.64   13.15
   6 -10   3  -17.96   19.70
   6 -10   3   -5.52   13.98
   6 -10   3  -19.33   22.09
   6 -10   3   24.67   20.82
  -7  10  -3    6.21   13.65
  -7  10  -3  -22.44   13.44
  -7  10  -3   35.64   21.33
  -7  10  -3  -25.84   17.27
   7 -10   3  -20.89   16.09
   7 -10   3   37.85   26.69
   7 -10   3   20.90   19.16
   7 -10   3  -15.15   17.28
  -8  10  -3   -6.76   10.24
  -8  10  -3  -19.54   13.87
  -8  10  -3  -24.26   19.23
   8 -10   3  -10.87   18.57
   8 -10   3   34.35   27.71
   8 -10   3  -10.02   17.03
   8 -10   3    8.60   15.02
  -9  10  -3    0.87   14.37
  -9  10  -3  -11.62   10.84
   9 -10   3  -14.18   18.28
   9 -10   3  -30.45   14.45
   9 -10   3    6.03   20.32
   9 -10   3   13.54   31.08
  10 -10   3    5.97   20.03
  10 -10   3  -18.64   17.87
  10 -10   3   32.06   34.73
  10 -10   3   15.32   18.02
  11 -10   3    4.04   25.32
  11 -10   3   90.88   27.80
  11 -10   3  -11.55   24.82
  11 -10   3   24.39   41.14
   8   9  -3   93.88   51.64
   8   9  -3    9.96   30.55
   8   9  -3  -18.22   36.39
   8   9  -3  -13.18   23.15
   7   9  -3   -5.35   21.90
   7   9  -3  -22.75   24.06
   7   9  -3  -13.98   26.80
   7   9  -3  -51.55   22.64
   6   9  -3   -1.26   30.11
   6   9  -3   71.86   26.77
   6   9  -3   66.70   28.86
   6   9  -3   54.21   37.27
  -6  -9   3   50.11   16.71
  -6  -9   3   78.55   15.83
   5   9  -3   47.99   32.64
   5   9  -3   44.40   26.77
   5   9  -3    9.86   20.09
  -5  -9   3   12.01   18.75
  -5  -9   3   16.88   13.49
   4   9  -3  -32.93   17.62
   4   9  -3   -7.99   14.43
   4   9  -3    4.62   13.61
  -4  -9   3    0.62   10.49
  -4  -9   3   -2.72   15.18
   3   9  -3   63.49   24.83
   3   9  -3   73.13   31.47
   3   9  -3   53.27   21.32
  -3  -9   3   51.80   18.25
  -3  -9   3   48.67   22.23
   2   9  -3   52.38   32.87
   2   9  -3   63.64   27.63
   2   9  -3   87.33   24.22
  -2  -9   3   92.36   24.26
  -2  -9   3  125.56   34.33
  -2  -9   3   60.60   21.03
   1   9  -3  144.88   38.04
   1   9  -3   95.42   26.08
   1   9  -3  110.24   29.96
  -1  -9   3   70.62   24.67
  -1  -9   3  126.15   28.18
  -1  -9   3   82.02   19.92
   0   9  -3   86.43   34.06
   0   9  -3   81.57   21.71
   0   9  -3   60.87   20.45
   0  -9   3   83.75   22.43
   0  -9   3   75.06   27.75
   0  -9   3   64.03   27.02
  -1   9  -3   78.16   30.71
  -1   9  -3   29.93   14.49
  -1   9  -3   26.88   18.30
   1  -9   3   55.56   25.37
   1  -9   3   64.41   20.57
   1  -9   3   55.19   24.23
   1  -9   3   57.06   19.91
  -2   9  -3   68.73   28.05
  -2   9  -3   90.06   24.79
  -2   9  -3   27.11   18.14
   2  -9   3   43.23   24.08
   2  -9   3   80.67   23.79
   2  -9   3   60.53   22.25
   2  -9   3   58.81   22.35
  -3   9  -3   89.55   32.85
  -3   9  -3   60.30   24.91
  -3   9  -3   77.66   22.96
   3  -9   3   82.65   29.32
   3  -9   3   58.18   22.69
   3  -9   3   53.39   23.13
   3  -9   3   61.88   23.51
  -4   9  -3   12.88   17.00
  -4   9  -3    1.83   12.62
  -4   9  -3    9.56    8.09
  -4   9  -3   27.85   15.44
   4  -9   3   22.58   15.96
   4  -9   3   21.83   15.92
   4  -9   3    7.30   13.39
   4  -9   3   26.89   21.15
  -5   9  -3   22.34   16.74
  -5   9  -3   -0.67    8.04
  -5   9  -3   -2.51   14.45
  -5   9  -3   22.55   15.59
   5  -9   3  -10.46   12.57
   5  -9   3    4.55   13.71
   5  -9   3   -5.36    9.08
   5  -9   3   20.95   22.02
  -6   9  -3   86.47   31.67
  -6   9  -3  110.64   35.05
  -6   9  -3  167.46   39.32
   6  -9   3  130.40   36.81
   6  -9   3  105.08   31.41
   6  -9   3  129.47   29.73
   6  -9   3  126.07   35.76
  -7   9  -3   51.24   20.82
  -7   9  -3   52.80   27.98
  -7   9  -3   32.29   19.63
  -7   9  -3  122.27   29.57
   7  -9   3   60.73   29.40
   7  -9   3   63.15   25.50
   7  -9   3   84.82   33.56
   7  -9   3   59.64   33.29
  -8   9  -3    7.95   10.93
  -8   9  -3  -19.41   10.04
  -8   9  -3   -9.14   17.30
   8  -9   3   19.30   19.85
   8  -9   3  -12.80   12.01
   8  -9   3   -0.29   15.20
   8  -9   3   -6.42   22.89
  -9   9  -3   51.16   39.35
  -9   9  -3  -25.49    9.50
  -9   9  -3   -4.75    9.85
   9  -9   3   -3.62   25.36
   9  -9   3  -23.04   14.34
   9  -9   3  -15.83   16.73
   9  -9   3    8.38   17.67
 -10   9  -3    5.64   10.52
 -10   9  -3  -14.56   25.90
  10  -9   3  -23.07   15.17
  10  -9   3    0.37   19.43
  10  -9   3    0.81   20.34
  10  -9   3  -46.23   25.02
  11  -9   3  -16.30   16.63
  11  -9   3   38.51   34.16
  11  -9   3   -1.44   18.46
  11  -9   3  -11.79   22.14
  12  -9   3  -18.81   19.77
  12  -9   3   -8.79   25.92
  12  -9   3   14.23   26.71
  12  -9   3   20.31   40.43
   9   8  -3   30.65   22.61
   9   8  -3  -18.50   26.75
   9   8  -3   -5.01   41.42
   8   8  -3   11.83   18.51
   8   8  -3   -6.86   34.93
   8   8  -3    9.56   28.82
   8   8  -3    0.02   26.40
   7   8  -3   23.43   27.51
   7   8  -3  -19.86   19.24
   7   8  -3    6.17   15.47
   6   8  -3   16.40   20.06
   6   8  -3   19.11   16.23
   6   8  -3   -1.68   17.73
   6   8  -3  -18.45   21.67
  -6  -8   3    7.37    6.39
  -6  -8   3    2.60   13.14
   5   8  -3   17.82   13.92
   5   8  -3    0.99   19.37
   5   8  -3    6.51   16.11
  -5  -8   3    0.53    9.28
  -5  -8   3    1.88   11.99
   4   8  -3   31.27   17.44
   4   8  -3   48.28   23.91
  -4  -8   3   36.47   16.48
  -4  -8   3    5.69    9.87
   3   8  -3    1.26   17.83
   3   8  -3   27.03   13.97
   3   8  -3   14.09   14.08
  -3  -8   3   15.95   13.82
  -3  -8   3   21.77   12.99
   2   8  -3   99.39   32.23
   2   8  -3   86.31   25.60
   2   8  -3   95.50   23.92
  -2  -8   3  137.61   32.92
  -2  -8   3  171.41   22.35
  -2  -8   3   99.81   24.03
   1   8  -3   17.31   15.07
   1   8  -3    8.00   12.45
   1   8  -3   12.90   15.58
  -1  -8   3   25.05   10.67
  -1  -8   3   36.14   16.71
  -1  -8   3   11.69   12.06
   0   8  -3   82.21   30.35
   0   8  -3   97.33   23.56
   0   8  -3   98.20   37.04
   0  -8   3  122.42   24.98
   0  -8   3  103.84   30.75
   0  -8   3  119.20   23.28
  -1   8  -3  248.75   46.61
  -1   8  -3  274.53   51.10
   1  -8   3  345.31   40.69
   1  -8   3  222.26   49.20
   1  -8   3  346.00   34.65
   1  -8   3  305.49   34.98
  -2   8  -3  184.55   41.21
  -2   8  -3  104.27   25.28
   2  -8   3  125.14   27.10
   2  -8   3  156.51   31.32
   2  -8   3   94.69   26.67
  -3   8  -3  114.02   23.87
  -3   8  -3  132.00   30.29
  -3   8  -3  164.80   36.90
   3  -8   3  153.39   34.08
   3  -8   3  185.59   34.26
   3  -8   3  180.86   36.85
  -4   8  -3    2.53    6.23
  -4   8  -3   -0.74   14.39
  -4   8  -3    8.35   11.34
  -4   8  -3   -2.05    9.79
   4  -8   3   -5.03    9.90
   4  -8   3    8.09   11.15
   4  -8   3    5.45   10.33
   4  -8   3    7.86   17.27
  -5   8  -3   60.19   22.31
  -5   8  -3   27.25   11.81
  -5   8  -3   45.14   22.43
  -5   8  -3   72.85   20.38
   5  -8   3   57.41   23.98
   5  -8   3   64.33   23.96
   5  -8   3   77.08   24.40
   5  -8   3   73.49   28.46
  -6   8  -3   47.90   18.89
  -6   8  -3  112.62   29.56
  -6   8  -3  105.53   24.29
  -6   8  -3   97.79   28.27
   6  -8   3  166.14   31.93
   6  -8   3  141.97   35.62
   6  -8   3  148.98   35.70
   6  -8   3  101.59   32.56
  -7   8  -3   18.52   17.93
  -7   8  -3   35.35   20.13
  -7   8  -3   42.47   15.01
   7  -8   3   12.86   15.99
   7  -8   3   40.44   22.85
   7  -8   3   26.68   14.94
   7  -8   3   44.14   22.99
  -8   8  -3   23.44   14.03
  -8   8  -3  -10.80   16.80
  -8   8  -3   31.30   14.19
   8  -8   3   14.52   14.28
   8  -8   3    3.90   19.00
   8  -8   3   22.25   18.30
  -9   8  -3   -4.74   13.03
   9  -8   3   16.64   18.98
   9  -8   3   31.29   26.66
   9  -8   3   19.01   20.73
   9  -8   3   -5.81   13.52
 -10   8  -3   13.07   13.40
 -10   8  -3  -19.66   30.52
  10  -8   3   12.53   20.32
  10  -8   3  -12.26   25.55
  10  -8   3   11.34   17.55
  10  -8   3  -24.20   22.11
 -11   8  -3   15.77   25.36
  11  -8   3  -40.52   19.68
  11  -8   3   10.70   17.07
  11  -8   3  -21.57   28.02
  11  -8   3   26.31   21.02
  12  -8   3   17.33   31.75
  12  -8   3    2.69   20.88
  12  -8   3    0.33   20.92
  12  -8   3  -49.68   29.05
  10   7  -3   48.26   34.60
  10   7  -3  -48.13   18.27
   9   7  -3   -2.40   28.77
   9   7  -3   27.98   17.13
   9   7  -3  -19.04   22.12
   8   7  -3  101.66   35.25
   8   7  -3   56.98   35.54
   8   7  -3  133.24   29.43
   8   7  -3   79.85   32.32
   7   7  -3   71.97   28.91
   7   7  -3   99.24   24.55
   7   7  -3   32.71   34.30
   7   7  -3   97.85   30.95
   6   7  -3   21.40   18.03
   6   7  -3   14.53   18.25
   6   7  -3   -1.97   11.63
   5   7  -3    8.46   12.46
   5   7  -3    8.17   17.87
   5   7  -3    1.56   13.84
  -5  -7   3    7.62    9.58
  -5  -7   3   10.35    8.44
   4   7  -3   35.44   19.21
   4   7  -3   65.96   22.08
   4   7  -3   31.41   22.56
  -4  -7   3   36.40   16.38
  -4  -7   3   39.36   13.39
   3   7  -3    5.34   18.42
   3   7  -3   26.61   15.63
   3   7  -3   17.78   13.32
  -3  -7   3   16.25   11.83
  -3  -7   3   14.76   14.08
   2   7  -3    1.84    9.90
   2   7  -3    5.15   10.94
   2   7  -3   21.86   20.26
  -2  -7   3    9.85   10.68
  -2  -7   3   13.91    7.27
  -2  -7   3   27.86   15.55
   1   7  -3   19.46   18.92
   1   7  -3   16.70   11.09
   1   7  -3   25.77   15.01
  -1  -7   3    0.69   12.65
  -1  -7   3   18.55    9.11
  -1  -7   3   21.33   12.32
   0   7  -3   -4.22   12.14
   0   7  -3   -4.35    9.21
   0   7  -3   -3.81    7.48
   0  -7   3    2.56   10.10
   0  -7   3    4.73    6.31
   0  -7   3  -16.80   10.64
   0  -7   3  -11.92    8.96
  -1   7  -3    5.24    8.49
  -1   7  -3   10.09    9.21
  -1   7  -3   -6.64   13.58
   1  -7   3    3.78    7.64
   1  -7   3    1.73    7.95
   1  -7   3   -0.51   11.89
   1  -7   3    4.91   11.78
  -2   7  -3   13.91   10.12
  -2   7  -3    9.98   11.00
  -2   7  -3    8.81   15.54
   2  -7   3   11.58   12.83
   2  -7   3   -5.17    8.74
   2  -7   3    3.27    9.43
   2  -7   3   -0.40    8.60
  -3   7  -3    3.23   10.59
  -3   7  -3   32.46   15.01
  -3   7  -3   16.23    9.60
  -3   7  -3   37.74   19.10
   3  -7   3   29.31   17.04
   3  -7   3   18.41   12.73
   3  -7   3   17.77   16.64
   3  -7   3   33.52   15.30
  -4   7  -3   -3.57   11.37
  -4   7  -3    7.19    9.69
  -4   7  -3   -7.36    6.96
  -4   7  -3  -12.32    9.83
   4  -7   3  -13.71    8.24
   4  -7   3   -9.23   11.08
   4  -7   3    5.81   12.12
   4  -7   3    9.82   12.08
  -5   7  -3   -4.88    9.19
  -5   7  -3   -5.95   13.37
  -5   7  -3    6.43    6.83
  -5   7  -3    7.59    8.28
   5  -7   3    1.73   11.40
   5  -7   3    2.31   10.67
   5  -7   3    8.67   11.15
   5  -7   3   14.40   12.65
  -6   7  -3   22.30   15.32
  -6   7  -3  -16.48   13.02
  -6   7  -3    0.52   10.90
  -6   7  -3   11.91    9.50
   6  -7   3   21.63   17.93
   6  -7   3   10.35   16.87
   6  -7   3   23.31   16.00
   6  -7   3   13.36   10.58
  -7   7  -3   -4.65   10.34
  -7   7  -3   -9.10   10.17
  -7   7  -3   19.32   11.30
  -7   7  -3    6.88    8.42
   7  -7   3    8.91   13.69
   7  -7   3  -15.84    8.90
   7  -7   3   -9.11   14.34
   7  -7   3   19.61   16.07
  -8   7  -3   18.26    8.98
  -8   7  -3   23.96   15.17
  -8   7  -3   10.76   18.78
   8  -7   3   17.64   19.19
   8  -7   3   -3.99   12.65
   8  -7   3   20.00   17.70
  -9   7  -3    6.38   13.67
   9  -7   3   46.07   22.63
   9  -7   3   17.77   17.69
   9  -7   3   15.27   15.27
   9  -7   3   22.78   20.07
 -10   7  -3   14.20   14.44
 -10   7  -3   33.09   27.45
  10  -7   3   29.14   26.28
  10  -7   3    6.68    9.96
  10  -7   3   31.01   25.30
  10  -7   3   80.24   25.67
  10  -7   3   47.66   18.70
  11  -7   3    9.66   10.76
  11  -7   3   12.05   25.73
  11  -7   3   30.98   21.05
  11  -7   3  -14.00   14.21
  11  -7   3    7.87   21.05
  12  -7   3  -47.16   18.90
  12  -7   3   -4.48   24.43
  12  -7   3  -19.42   22.41
  12  -7   3  -37.30   17.09
  12  -7   3   14.85   13.99
  13  -7   3  -22.59   27.91
  13  -7   3   -9.66   16.73
  13  -7   3  -10.26   20.96
  13  -7   3   23.42   35.27
  13  -7   3   21.07   23.60
  10   6  -3  -32.33   26.32
  10   6  -3  -31.60   15.00
  10   6  -3   66.42   25.46
   9   6  -3   28.18   26.21
   9   6  -3   28.32   35.14
   9   6  -3   17.38   17.14
   8   6  -3   41.42   32.39
   8   6  -3  145.85   36.45
   7   6  -3   -3.12   17.60
   7   6  -3    1.77   10.52
   6   6  -3   73.92   26.17
   6   6  -3   62.57   18.89
   5   6  -3  166.01   32.51
   5   6  -3  210.33   24.82
   5   6  -3  126.37   33.24
  -5  -6   3  158.00   15.26
  -5  -6   3  149.89   16.39
   4   6  -3  217.08   25.55
   4   6  -3  184.86   34.47
   4   6  -3  169.13   36.17
  -4  -6   3  157.21   26.04
  -4  -6   3  180.65   19.51
   3   6  -3   89.94   19.37
   3   6  -3   57.74   24.17
   3   6  -3   97.65   22.18
  -3  -6   3   94.41   22.56
   2   6  -3   -6.03   12.30
   2   6  -3    2.27    8.43
   2   6  -3    0.78    6.86
  -2  -6   3   -0.01    3.62
  -2  -6   3    8.45   10.94
  -2  -6   3    3.91    6.88
   1   6  -3 1305.66   80.75
   1   6  -3 1272.98   67.24
   1   6  -3 1334.75   65.34
  -1  -6   3 1349.76   50.53
  -1  -6   3 1376.72   75.13
  -1  -6   3 1391.62   63.77
   0   6  -3  438.33   35.51
   0   6  -3  470.83   47.72
   0   6  -3  510.18   41.82
   0  -6   3  538.76   33.63
   0  -6   3  446.17   39.15
   0  -6   3  501.27   37.30
   0  -6   3  528.98   46.46
  -1   6  -3   71.16   19.23
  -1   6  -3   66.04   19.07
  -1   6  -3   82.61   25.48
   1  -6   3  110.23   22.61
   1  -6   3   94.73   26.43
   1  -6   3   70.80   19.24
   1  -6   3   82.82   18.23
  -2   6  -3    3.03   12.76
  -2   6  -3    3.32    8.84
  -2   6  -3    4.19    7.90
   2  -6   3   14.47   11.71
   2  -6   3   17.88   12.98
   2  -6   3    8.14    8.57
   2  -6   3    3.97    8.02
  -3   6  -3   -4.61    6.03
  -3   6  -3  -11.69    6.87
  -3   6  -3    6.21   11.43
  -3   6  -3   -0.23   10.97
   3  -6   3    8.76   10.49
   3  -6   3    1.01    9.41
   3  -6   3    2.06    7.58
   3  -6   3    2.41   11.92
  -4   6  -3  103.39   20.62
  -4   6  -3  125.22   34.16
  -4   6  -3  134.76   28.56
  -4   6  -3   97.25   24.68
   4  -6   3  142.88   26.85
   4  -6   3  123.79   30.29
   4  -6   3   97.16   25.15
  -5   6  -3   36.72   13.40
  -5   6  -3    6.81   21.65
  -5   6  -3   34.50   21.26
  -5   6  -3   57.06   19.53
   5  -6   3   18.70   17.36
   5  -6   3   48.75   15.95
   5  -6   3   33.71   16.62
  -6   6  -3   -0.34    8.94
  -6   6  -3   -1.58    8.49
  -6   6  -3   11.07   11.16
   6  -6   3   11.72   15.32
   6  -6   3   14.51   10.36
   6  -6   3  -21.20   11.01
  -7   6  -3    1.54   11.72
  -7   6  -3    0.17    9.36
  -7   6  -3    5.09    7.31
  -7   6  -3    0.30    6.25
   7  -6   3    2.31    9.30
   7  -6   3   -6.52   10.78
   7  -6   3    3.72    9.66
   7  -6   3    4.43    5.73
   7  -6   3   -4.18   12.84
  -8   6  -3    3.72   10.43
  -8   6  -3   13.20   16.97
   8  -6   3   -7.34   13.68
   8  -6   3   -0.47   13.36
   8  -6   3   -0.96    9.69
   8  -6   3   -8.68   11.82
   8  -6   3    4.48    8.18
  -9   6  -3   -8.69   14.67
  -9   6  -3    0.01   12.09
   9  -6   3   16.47   15.41
   9  -6   3    4.66   11.99
   9  -6   3    6.27    9.02
   9  -6   3    0.50   13.82
   9  -6   3  -28.70   15.42
 -10   6  -3  -25.44   11.41
  10  -6   3   10.17   16.74
  10  -6   3    0.86   16.06
  10  -6   3    5.24   11.13
  10  -6   3  -11.50   11.94
  10  -6   3    2.70   18.95
  11  -6   3  -12.22   12.17
  11  -6   3  -14.59   16.46
  11  -6   3   -1.47   18.27
  11  -6   3   -4.52   13.58
  11  -6   3  -10.63   18.10
  12  -6   3  -13.67   26.25
  12  -6   3  -32.48   17.19
  12  -6   3   70.63   33.30
  12  -6   3   21.99   17.89
  12  -6   3   31.84   19.53
  13  -6   3   -0.07   18.05
  13  -6   3  -43.01   34.93
  13  -6   3  -27.06   27.06
  13  -6   3   64.71   21.16
  13  -6   3   16.67   21.39
  11   5  -3   15.27   29.83
  11   5  -3   66.91   28.51
  11   5  -3  -29.91   21.77
  11   5  -3    8.00   22.00
  10   5  -3  -18.31   13.06
  10   5  -3   -5.34   18.10
  10   5  -3   26.85   31.90
   9   5  -3   34.49   27.50
   9   5  -3  -18.54   16.05
   9   5  -3   18.76   13.05
   8   5  -3    1.87   15.22
   8   5  -3    3.75    8.94
   7   5  -3    6.33   10.67
   7   5  -3   -6.20   16.34
   7   5  -3    5.32   15.31
   6   5  -3   38.04   18.99
   6   5  -3   21.50   12.28
   5   5  -3   67.55   24.11
   5   5  -3  100.70   19.22
   4   5  -3   68.55   18.07
   4   5  -3   46.19   19.49
   4   5  -3   35.39   13.39
  -4  -5   3   46.55   12.58
  -4  -5   3   58.09   11.78
   3   5  -3   16.51    8.58
   3   5  -3   -2.25   10.35
   3   5  -3    8.08    9.84
  -3  -5   3   -9.42    6.86
  -3  -5   3    9.58    7.07
   2   5  -3  928.55   52.00
   2   5  -3  902.64   48.22
  -2  -5   3  908.00   52.69
  -2  -5   3  829.29   42.71
   1   5  -3  704.84   43.69
   1   5  -3  734.12   42.76
  -1  -5   3  682.04   40.09
  -1  -5   3  721.41   49.28
  -1  -5   3  692.98   44.54
  -1  -5   3  747.38   31.32
   0   5  -3  280.64   25.47
   0   5  -3  234.33   25.91
   0   5  -3  286.91   50.33
   0  -5   3  227.47   24.01
   0  -5   3  219.78   28.53
   0  -5   3  283.01   22.21
   0  -5   3  250.94   26.68
  -1   5  -3   11.52   13.45
  -1   5  -3   26.98   11.60
  -1   5  -3   13.24    9.51
   1  -5   3   18.40   10.34
   1  -5   3    8.75   12.18
   1  -5   3   16.45   11.46
  -2   5  -3  615.68   47.92
  -2   5  -3  507.00   53.05
  -2   5  -3  585.78   42.20
  -2   5  -3  581.77   38.21
   2  -5   3  558.32   48.32
   2  -5   3  598.46   47.15
  -3   5  -3  956.86   58.34
  -3   5  -3  895.44   55.07
  -3   5  -3  871.85   48.01
  -3   5  -3  879.38   72.90
   3  -5   3  901.85   55.47
   3  -5   3  917.48   59.08
  -4   5  -3   73.10   32.96
  -4   5  -3   82.07   21.56
  -4   5  -3  106.00   24.45
   4  -5   3  137.27   25.71
   4  -5   3   72.50   21.43
   4  -5   3  101.33   24.20
  -5   5  -3   -0.53    7.58
  -5   5  -3   -5.99   12.20
  -5   5  -3   -0.80    8.07
  -5   5  -3   -1.29    6.21
   5  -5   3   24.60   13.87
   5  -5   3   15.54   10.01
   5  -5   3    6.63   13.14
   5  -5   3    4.52    8.24
  -6   5  -3    3.72    9.41
  -6   5  -3   19.77   14.79
  -6   5  -3   14.58    8.00
  -6   5  -3   18.65    9.50
   6  -5   3    3.80    9.08
   6  -5   3    9.63    9.58
   6  -5   3   -3.29    7.14
   6  -5   3   14.20   13.39
  -7   5  -3  163.26   34.57
  -7   5  -3   80.23   25.14
   7  -5   3  120.63   30.68
   7  -5   3   75.67   28.38
   7  -5   3  159.63   26.32
   7  -5   3  162.89   29.21
  -8   5  -3   72.13   24.69
  -8   5  -3   32.03   16.95
   8  -5   3   45.42   16.32
   8  -5   3   89.54   23.80
   8  -5   3   80.12   25.46
   8  -5   3   65.68   20.29
  -9   5  -3   15.87   12.85
   9  -5   3   -9.71   12.43
   9  -5   3   27.34   18.25
   9  -5   3   11.08   14.20
   9  -5   3   21.43   17.03
   9  -5   3  -10.70    9.24
  10  -5   3    5.49   10.13
  10  -5   3   12.85   15.42
  10  -5   3   18.82   21.91
  10  -5   3   31.77   15.17
  11  -5   3   -5.58   14.62
  11  -5   3  -23.83   16.93
  11  -5   3   29.73   18.81
  11  -5   3  -10.04   12.92
  11  -5   3  101.78   22.03
  12  -5   3  -24.36   20.85
  12  -5   3    9.90   18.61
  12  -5   3   33.47   22.46
  12  -5   3  -12.69   13.79
  13  -5   3  -15.25   35.38
  13  -5   3    1.12   23.17
  13  -5   3   -3.29   18.18
  13  -5   3   22.56   19.81
  11   4  -3   60.08   25.15
  11   4  -3  138.43   32.54
  11   4  -3    1.20   39.39
  11   4  -3   39.75   14.94
  11   4  -3   20.88   12.83
  11   4  -3  -19.65   27.24
  10   4  -3   91.77   18.04
  10   4  -3  146.44   20.12
  10   4  -3   52.45   36.87
  10   4  -3  123.07   27.27
   9   4  -3   28.70   10.35
   9   4  -3   14.39   15.11
   9   4  -3   23.85   10.27
   8   4  -3   52.79   11.70
   8   4  -3   57.16   14.94
   8   4  -3   11.90   22.08
   7   4  -3   39.64   18.75
   7   4  -3   56.34   11.06
   7   4  -3   60.97   14.26
   6   4  -3   42.11   16.88
   6   4  -3   37.03    7.23
   6   4  -3   54.96   13.40
   5   4  -3   25.49   13.36
   5   4  -3   48.74   11.76
   4   4  -3   16.50   12.70
   4   4  -3   15.99    8.90
  -4  -4   3   23.11    6.44
  -4  -4   3   22.97    6.13
   3   4  -3  142.79   27.15
   3   4  -3  124.68   22.13
   3   4  -3  117.42   15.87
  -3  -4   3  135.34   20.31
  -3  -4   3  131.39   17.45
   2   4  -3   72.50   15.69
   2   4  -3   50.42   13.87
   2   4  -3   35.67   15.28
  -2  -4   3   45.71   13.97
  -2  -4   3   45.99   12.01
   1   4  -3  101.18   17.61
   1   4  -3   94.98   22.01
   1   4  -3  116.18   19.52
  -1  -4   3   91.10   16.03
  -1  -4   3   84.15   19.14
  -1  -4   3   88.13   19.99
   0   4  -3  108.46   18.98
   0   4  -3   78.26   20.47
   0   4  -3  131.73   17.31
   0  -4   3  105.88   22.75
   0  -4   3  120.90   20.83
   0  -4   3  112.48   19.11
  -1   4  -3   44.63   13.34
  -1   4  -3   67.95   15.68
  -1   4  -3   52.93   17.42
   1  -4   3   57.65   13.87
   1  -4   3   15.80   11.63
   1  -4   3   40.74   12.92
  -2   4  -3  171.13   19.26
  -2   4  -3  157.41   34.25
  -2   4  -3  154.61   24.66
  -2   4  -3  153.43   26.58
   2  -4   3  171.64   19.96
   2  -4   3  159.71   20.85
   2  -4   3  143.81   26.06
  -3   4  -3  168.69   19.74
  -3   4  -3  222.77   27.26
  -3   4  -3  242.18   26.29
  -3   4  -3  199.40   41.37
   3  -4   3  215.59   26.62
   3  -4   3  201.60   25.62
   3  -4   3  190.53   36.38
   3  -4   3  173.26   20.52
  -4   4  -3   10.53   15.33
  -4   4  -3   15.40   10.89
  -4   4  -3    4.77   10.36
  -4   4  -3    9.53    7.20
   4  -4   3    4.09    7.47
   4  -4   3   10.53    9.51
   4  -4   3   14.98   15.14
   4  -4   3   -2.55    9.28
  -5   4  -3    7.43    8.72
  -5   4  -3   15.83    7.91
  -5   4  -3    8.58   16.46
   5  -4   3   13.36   10.26
   5  -4   3   -6.07    7.12
   5  -4   3   -5.08   11.66
   5  -4   3    8.46    7.66
  -6   4  -3  175.95   48.52
  -6   4  -3  208.08   37.93
   6  -4   3  194.26   21.61
   6  -4   3  162.54   43.83
   6  -4   3  125.43   25.59
   6  -4   3  218.09   37.82
  -7   4  -3  104.58   31.80
   7  -4   3  130.37   31.53
   7  -4   3   91.87   21.55
   7  -4   3  146.70   28.07
   7  -4   3   74.67   23.45
  -8   4  -3   21.52   14.50
   8  -4   3   33.39   12.72
   8  -4   3   33.24   13.40
   8  -4   3   52.63   21.51
   8  -4   3   40.64   16.68
  -9   4  -3    8.47   15.23
   9  -4   3  -11.71   11.65
   9  -4   3   -1.95    8.63
   9  -4   3   -8.73    9.63
   9  -4   3   12.96   10.23
  10  -4   3  384.34   69.50
  10  -4   3  270.65   29.42
  11  -4   3   76.19   18.95
  11  -4   3   62.43   28.04
  11  -4   3   52.55   27.99
  11  -4   3   11.98   17.96
  12  -4   3   -7.85   14.43
  12  -4   3  -20.33   13.70
  12  -4   3    9.36   20.66
  12  -4   3   51.54   23.42
  12  -4   3   33.73   26.65
  13  -4   3  -10.05   25.31
  13  -4   3  -14.57   28.87
  13  -4   3  -11.86   17.86
  13  -4   3    3.29   31.36
  12   3  -3  -29.87   30.21
  12   3  -3   21.79   28.09
  12   3  -3   25.90   17.87
  12   3  -3   53.52   12.35
  11   3  -3   15.99   21.73
  11   3  -3    7.24   11.68
  11   3  -3   27.90   35.03
  11   3  -3   45.20   18.51
  11   3  -3   77.02   21.34
  10   3  -3   50.79   35.66
  10   3  -3   58.30   15.92
  10   3  -3   52.75   25.92
  10   3  -3   30.55   18.18
  10   3  -3   66.20   13.92
   9   3  -3  -11.77    9.67
   9   3  -3   19.43   11.01
   9   3  -3  -11.50   11.70
   9   3  -3   -6.76   21.00
   9   3  -3   14.77    8.11
   8   3  -3  187.20   17.71
   8   3  -3  186.40   22.15
   8   3  -3  125.99   39.40
   8   3  -3  151.93   26.07
   7   3  -3  136.61   15.32
   7   3  -3  118.28   21.98
   7   3  -3  129.99   17.25
   6   3  -3  142.98   14.94
   6   3  -3  146.84   15.98
   6   3  -3  158.57   21.18
   5   3  -3   -0.25    6.99
   5   3  -3   15.44    6.16
   5   3  -3   14.03    6.97
   4   3  -3  415.56   30.85
   4   3  -3  380.89   24.19
   4   3  -3  373.98   19.61
   3   3  -3 2491.10   85.65
   3   3  -3 2534.60   75.60
   3   3  -3 2086.64   64.44
  -3  -3   3 2439.20   65.00
  -3  -3   3 2785.70   83.63
   2   3  -3  718.79   34.17
   2   3  -3  716.36   34.73
   2   3  -3  647.70   39.90
  -2  -3   3  727.64   31.89
  -2  -3   3  696.19   35.18
  -2  -3   3  702.12   23.35
   1   3  -3   -4.69    4.94
   1   3  -3    1.65    4.75
   1   3  -3    2.80    8.38
  -1  -3   3   -5.63    5.39
  -1  -3   3    6.82    6.64
  -1  -3   3    1.19    5.39
   0   3  -3  172.08   22.51
   0   3  -3  142.97   16.11
   0   3  -3  164.05   16.60
   0  -3   3  181.91   17.33
   0  -3   3  127.94   15.26
   0  -3   3  153.46   23.21
  -1   3  -3   93.46   23.87
  -1   3  -3   96.00   15.90
  -1   3  -3  109.50   20.97
  -1   3  -3  127.01   19.70
   1  -3   3  115.86   15.15
   1  -3   3  112.01   17.45
   1  -3   3  124.52   22.26
  -2   3  -3   71.99   16.75
  -2   3  -3   92.06   26.12
  -2   3  -3   59.58   13.18
  -2   3  -3   78.27   18.18
   2  -3   3   59.75   20.25
   2  -3   3   39.71   14.08
   2  -3   3   75.26   15.23
   2  -3   3   79.78   18.29
  -3   3  -3   31.32   19.16
  -3   3  -3   40.99   13.84
  -3   3  -3   23.29    9.03
  -3   3  -3   35.35   13.96
   3  -3   3   22.99   18.73
   3  -3   3   29.72   12.92
   3  -3   3   25.47   11.98
   3  -3   3   38.83   10.86
  -4   3  -3  -16.89   10.04
  -4   3  -3   -0.56    5.23
  -4   3  -3    8.08    7.76
  -4   3  -3   11.33   10.54
   4  -3   3   -6.49    6.73
   4  -3   3    5.59    9.89
   4  -3   3    3.97    6.41
   4  -3   3   -0.68   11.13
  -5   3  -3   57.93   10.36
  -5   3  -3   80.34   22.93
  -5   3  -3   45.39   23.39
  -5   3  -3   52.66   10.98
   5  -3   3   59.21   19.02
   5  -3   3   58.68   13.75
   5  -3   3   79.36   30.85
   5  -3   3   49.12   14.81
  -6   3  -3   40.65   28.69
   6  -3   3  122.10   37.91
  -7   3  -3   15.88   15.95
   7  -3   3   12.11   13.01
   7  -3   3   13.68   12.76
   7  -3   3   16.98    9.36
   7  -3   3    6.56    9.44
   8  -3   3  -18.74   10.66
   8  -3   3   22.13    8.57
   8  -3   3   11.81    9.96
   8  -3   3    2.46    8.90
  -9   3  -3   16.94   14.33
   9  -3   3   24.58   19.34
   9  -3   3   19.32   17.61
   9  -3   3   31.78   14.33
   9  -3   3   11.81   13.89
  10  -3   3  185.86   50.06
  10  -3   3  126.66   22.78
  10  -3   3  101.02   23.76
  11  -3   3   36.25   16.23
  11  -3   3   10.57   21.31
  11  -3   3   22.84   22.64
  11  -3   3   13.02   18.98
  11  -3   3   -6.91   11.74
  12  -3   3   18.39   24.11
  12  -3   3   29.79   25.64
  12  -3   3  -21.38   14.21
  12  -3   3   26.86   19.88
  13  -3   3    1.70   29.95
  13  -3   3    3.17   16.17
  13  -3   3  -16.79   17.77
  13  -3   3   17.86   26.99
  12   2  -3  -39.49   15.38
  12   2  -3   -2.41    8.40
  12   2  -3    2.99   22.81
  12   2  -3   -5.31   31.08
  12   2  -3   40.38   15.57
  11   2  -3   -2.26   16.73
  11   2  -3   -9.30   13.22
  11   2  -3    9.35    7.91
  11   2  -3    1.87   14.17
  11   2  -3   -9.02   32.13
  10   2  -3   -2.84   10.35
  10   2  -3   14.12    7.76
  10   2  -3    1.25   21.77
  10   2  -3   14.70   13.52
  10   2  -3   -1.35   10.74
   9   2  -3   -7.14    8.20
   9   2  -3   18.37   17.65
   9   2  -3   -0.59   11.70
   9   2  -3    5.34    5.89
   9   2  -3    8.69   10.47
   8   2  -3   27.05    7.66
   8   2  -3    8.78   17.64
   8   2  -3   42.35   15.63
   8   2  -3   38.44   10.92
   7   2  -3   65.13   15.87
   7   2  -3   74.57    9.98
   7   2  -3   59.51   12.12
   6   2  -3   18.62    8.58
   6   2  -3   31.85   10.83
   6   2  -3   46.80    8.57
   5   2  -3   57.86   11.43
   5   2  -3   75.78   10.87
   5   2  -3   69.64   14.44
   4   2  -3  990.46   36.10
   4   2  -3  987.01   40.26
   4   2  -3 1009.22   42.09
   3   2  -3  515.33   27.75
   3   2  -3  486.96   26.12
   3   2  -3  494.84   24.20
  -3  -2   3  490.99   15.38
  -3  -2   3  481.84   15.19
  -3  -2   3  463.90   23.85
   2   2  -3    4.05    6.36
   2   2  -3    1.79    4.91
   2   2  -3   11.80    7.16
   2   2  -3    5.47    4.24
  -2  -2   3   -3.03    7.04
  -2  -2   3    3.24    4.40
  -2  -2   3    5.92    4.46
   1   2  -3  207.99   17.29
   1   2  -3  191.47   13.22
   1   2  -3  221.77   19.68
  -1  -2   3  203.90   13.41
  -1  -2   3  187.44   15.71
  -1  -2   3  180.47   23.63
  -1  -2   3  198.23   17.76
   0   2  -3  352.25   20.97
   0   2  -3  351.44   36.10
   0   2  -3  353.58   26.34
   0   2  -3  350.21   22.98
   0  -2   3  370.53   23.28
   0  -2   3  357.64   20.36
   0  -2   3  373.61   25.67
  -1   2  -3  684.69   37.25
  -1   2  -3  723.92   35.38
  -1   2  -3  819.96   64.36
  -1   2  -3  706.27   34.43
   1  -2   3  689.59   33.97
   1  -2   3  669.02   33.49
   1  -2   3  815.95   63.13
   1  -2   3  654.07   36.25
  -2   2  -3    2.04    8.10
  -2   2  -3    9.52    6.67
  -2   2  -3   -0.12   12.74
  -2   2  -3    5.68    7.07
   2  -2   3    7.87    7.96
   2  -2   3   10.49    7.56
   2  -2   3   25.45   10.78
   2  -2   3    3.21   11.28
  -3   2  -3   89.19   27.47
  -3   2  -3  112.25   17.50
  -3   2  -3   76.15   15.82
  -3   2  -3   88.91   19.24
   3  -2   3   99.86   18.81
   3  -2   3  107.79   32.72
   3  -2   3   92.32   17.11
   3  -2   3  128.46   22.23
  -4   2  -3  270.79   21.61
  -4   2  -3  284.83   57.10
   4  -2   3  305.83   23.86
   4  -2   3  348.07   62.48
   4  -2   3  296.11   26.47
  -5   2  -3  234.73   56.71
   5  -2   3  224.79   24.53
   5  -2   3  224.73   27.57
   5  -2   3  220.37   21.43
  -6   2  -3  146.70   50.11
   6  -2   3  209.71   50.73
   6  -2   3  126.40   25.42
  -7   2  -3   -3.15   10.09
   7  -2   3   -7.94    7.86
   7  -2   3   26.45   11.58
   7  -2   3   10.97   12.72
   7  -2   3  -10.65    5.27
  -8   2  -3  153.17   41.70
   8  -2   3  223.66   24.59
   8  -2   3  282.16   28.54
   8  -2   3  266.59   35.40
   9  -2   3   16.78   15.46
   9  -2   3   17.46   16.78
   9  -2   3    0.46   10.83
  10  -2   3    1.28   11.12
  10  -2   3   21.72   18.74
  10  -2   3    2.49   14.24
  11  -2   3   -3.20   13.37
  11  -2   3   23.43   19.92
  11  -2   3   21.14   12.46
  12  -2   3    7.83   14.36
  12  -2   3  -25.31   16.20
  12  -2   3   -9.10   12.38
  12  -2   3  -16.44   15.99
  12  -2   3   33.79   29.27
  13  -2   3  -16.96   24.09
  13  -2   3    6.09   27.93
  13  -2   3   16.64   32.17
  13  -2   3   32.77   18.80
  13  -2   3  -24.98   12.71
  13   1  -3   32.29   36.38
  13   1  -3   20.38   25.47
  13   1  -3   53.90   23.11
  12   1  -3  -14.80   16.83
  12   1  -3   -1.98   25.37
  12   1  -3   54.25   25.32
  11   1  -3   20.71   24.12
  11   1  -3    2.43   13.73
  11   1  -3    1.36   14.09
  10   1  -3   41.96   27.82
  10   1  -3   34.48    8.96
  10   1  -3   23.21   16.18
  10   1  -3   29.78   18.87
   9   1  -3   34.22   14.97
   9   1  -3  -18.01   11.46
   9   1  -3    6.93   11.92
   9   1  -3   30.82    6.86
   8   1  -3   14.61   10.42
   8   1  -3   21.25    5.23
   8   1  -3    6.93    5.18
   8   1  -3   30.57   13.89
   8   1  -3    5.10   16.73
   7   1  -3   22.05    5.24
   7   1  -3   37.97   16.53
   7   1  -3   13.45   12.60
   7   1  -3   21.50    5.21
   6   1  -3   24.18   12.12
   6   1  -3   25.43    5.10
   6   1  -3    9.52    8.22
   6   1  -3   27.50    5.47
   5   1  -3    9.18    3.98
   5   1  -3   17.61    7.72
   5   1  -3   16.64    9.05
   5   1  -3   16.94    4.64
   4   1  -3   37.29    7.02
   4   1  -3   46.59    7.86
   4   1  -3   43.51    9.06
   4   1  -3   34.01    9.90
  -4  -1   3   36.22   11.20
   3   1  -3  182.19   18.12
   3   1  -3  200.60   14.38
   3   1  -3  216.72   19.72
  -3  -1   3  210.17   18.87
   2   1  -3   91.61   11.42
   2   1  -3  117.72   15.47
   2   1  -3  108.98    4.96
   2   1  -3   97.11   11.48
  -2  -1   3  112.47   10.48
  -2  -1   3   99.29    9.63
  -2  -1   3  100.24   13.42
   1   1  -3 1205.75   43.13
   1   1  -3 1156.64   43.46
   1   1  -3 1056.07   56.09
   1   1  -3 1115.19   61.73
  -1  -1   3 1162.09   30.49
  -1  -1   3 1154.28   41.49
  -1  -1   3 1176.86   52.32
  -1  -1   3 1176.27   41.80
   0   1  -3  437.40   26.08
   0   1  -3  489.88   27.57
   0   1  -3  497.51   44.89
   0   1  -3  498.96   45.03
   0  -1   3  538.93   46.34
   0  -1   3  441.65   25.39
   0  -1   3  432.32   21.30
   0  -1   3  494.43   45.42
   0  -1   3  449.44   26.04
  -1   1  -3   71.39   14.50
  -1   1  -3  104.04   28.63
  -1   1  -3   83.75   14.58
   1  -1   3   65.92   12.67
   1  -1   3   69.01   13.27
   1  -1   3   87.37   30.25
   1  -1   3   65.95   13.05
  -2   1  -3    7.02    7.16
  -2   1  -3   -0.81    5.56
  -2   1  -3   12.55   15.52
   2  -1   3   12.74   16.59
   2  -1   3   -1.03    4.95
   2  -1   3    1.21    6.08
   2  -1   3    2.08    6.37
  -3   1  -3  539.09   62.36
  -3   1  -3  581.00   32.42
  -3   1  -3  538.26   32.16
   3  -1   3  615.12   34.51
   3  -1   3  556.91   32.73
   3  -1   3  585.69   37.16
   3  -1   3  611.60   68.06
  -4   1  -3  349.10   22.81
  -4   1  -3  398.87   57.13
   4  -1   3  294.35   29.84
   4  -1   3  380.69   69.81
   4  -1   3  386.85   27.90
  -5   1  -3   44.23   30.19
   5  -1   3   21.07   10.49
   5  -1   3   -2.93   25.01
   5  -1   3   12.64   12.01
  -6   1  -3   24.55   22.81
   6  -1   3   22.09   13.43
   6  -1   3   14.99   21.20
   6  -1   3    9.91    8.19
  -7   1  -3  144.20   36.62
   7  -1   3  215.41   38.45
   7  -1   3  225.79   25.17
   7  -1   3  156.47   40.60
   8  -1   3 1249.24   80.49
   8  -1   3 1270.12   59.41
   8  -1   3 1171.14   59.07
   9  -1   3   66.29   24.49
   9  -1   3   99.52   30.49
   9  -1   3   71.16   19.52
   9  -1   3   54.27   28.87
  10  -1   3    9.21   17.52
  10  -1   3   47.77   15.78
  10  -1   3   36.19   23.13
  10  -1   3   11.09   14.25
  11  -1   3    0.90   21.63
  11  -1   3   21.06   21.69
  11  -1   3   -1.95   14.63
  11  -1   3   35.80   13.58
  12  -1   3   56.30   28.59
  12  -1   3   48.08   20.10
  12  -1   3   26.26   33.61
  12  -1   3   46.20   17.07
  12  -1   3    8.17   29.12
  13   0  -3  -27.38   23.72
  13   0  -3   -1.81   20.10
  13   0  -3    9.13   24.08
  12   0  -3   13.09   22.05
  12   0  -3   19.01   17.56
  12   0  -3  -16.39   14.74
  11   0  -3   17.42   13.64
  11   0  -3   43.63   21.01
  11   0  -3   13.28   23.17
  10   0  -3   78.58   23.20
  10   0  -3   58.17   25.30
  10   0  -3   57.90   22.10
   9   0  -3    2.44   10.36
   9   0  -3    1.60   13.59
   9   0  -3   22.11   13.44
   8   0  -3  -16.96    8.10
   8   0  -3    9.84    3.70
   8   0  -3   16.32   11.50
   8   0  -3    7.03   10.08
   7   0  -3  160.75   25.86
   7   0  -3  159.89   28.96
   7   0  -3  110.07    7.66
   7   0  -3   99.62   26.14
   7   0  -3  124.56    8.95
   6   0  -3  868.48   27.13
   6   0  -3  899.46   44.36
   6   0  -3  973.94   30.01
   5   0  -3  374.38   16.48
   5   0  -3  396.04   25.25
   5   0  -3  375.46   32.58
   5   0  -3  402.35   18.73
  -5   0   3  365.14   31.96
   4   0  -3   67.92   11.91
   4   0  -3   44.54   13.39
   4   0  -3   62.69   10.70
   4   0  -3   59.07    8.62
  -4   0   3   64.23   16.06
   3   0  -3  471.25   24.67
   3   0  -3  414.97   30.93
   3   0  -3  430.39   20.95
   3   0  -3  426.38   17.93
  -3   0   3  411.51   14.81
  -3   0   3  414.16   30.23
  -3   0   3  445.05   16.03
   2   0  -3  684.33   49.17
   2   0  -3  645.51   38.46
   2   0  -3  653.07   31.01
   2   0  -3  641.74   28.31
  -2   0   3  623.12   28.03
  -2   0   3  607.09   18.92
  -2   0   3  609.93   36.05
   1   0  -3   16.56    7.50
   1   0  -3   12.75   11.89
   1   0  -3   24.29    9.36
   1   0  -3    9.46   10.84
  -1   0   3    9.71    9.64
  -1   0   3   18.37    6.83
  -1   0   3   14.62    8.60
  -1   0   3   11.05    7.22
   0   0  -3   19.55    9.52
   0   0  -3   12.90   19.26
   0   0  -3   37.98   11.08
   0   0  -3   20.83   16.52
   0   0   3   33.52   17.54
   0   0   3   30.68    9.08
   0   0   3   22.92    9.28
   0   0   3   12.02   13.55
  -1   0  -3  121.15   33.50
  -1   0  -3  125.52   16.63
  -1   0  -3  135.42   15.63
   1   0   3  189.22   43.94
   1   0   3  116.20   14.77
   1   0   3  118.55   19.30
   1   0   3  150.31   41.47
  -2   0  -3   70.99   13.97
  -2   0  -3   84.80   17.04
  -2   0  -3  107.30   36.04
   2   0   3   90.72   15.63
   2   0   3   68.59   30.03
   2   0   3  114.86   20.75
  -3   0  -3   51.11   25.63
  -3   0  -3   34.51   12.33
  -3   0  -3   43.53   11.79
   3   0   3   55.15   12.53
   3   0   3    5.70   15.89
   3   0   3   34.66   13.03
  -4   0  -3  225.56   19.50
  -4   0  -3  243.93   61.31
  -4   0  -3  243.57   20.52
   4   0   3  413.27   80.37
   4   0   3  182.05   22.45
   4   0   3  183.35   19.68
  -5   0  -3   53.63    8.10
  -5   0  -3   41.51    6.67
  -5   0  -3   93.71   35.19
   5   0   3   62.94   17.02
   5   0   3  101.01   44.56
   5   0   3   42.60   13.00
  -6   0  -3   14.35   15.74
   6   0   3   55.43   14.08
   6   0   3   47.27   22.12
   6   0   3   70.35   17.71
  -7   0  -3  249.27   60.15
   7   0   3  212.34   47.11
   7   0   3  293.60   28.52
   7   0   3  306.68   32.30
   7   0   3  265.84   35.23
   8   0   3    5.34   11.92
   8   0   3    2.53   15.98
   8   0   3    4.13   18.88
   9   0   3   11.02   23.59
   9   0   3   50.81   24.36
   9   0   3   28.13   15.53
   9   0   3   41.73   17.87
  10   0   3   -6.89   16.41
  10   0   3   35.16   12.24
  10   0   3   13.39   29.75
  11   0   3   16.77   31.88
  11   0   3   42.62   15.19
  11   0   3   42.15   29.83
  11   0   3   46.91   21.55
  12   0   3   65.54   22.68
  12   0   3   68.51   32.67
  12   0   3   29.17   37.67
  13  -1  -3   20.89   21.92
  13  -1  -3  -34.75   19.22
  12  -1  -3   -1.18   18.19
  12  -1  -3   12.39   18.34
  12  -1  -3  -15.93   30.87
  11  -1  -3    5.28   15.52
  11  -1  -3   19.80   19.69
  11  -1  -3   -0.07   12.78
  10  -1  -3   22.38   13.17
  10  -1  -3    9.40   14.82
  10  -1  -3    8.67   14.97
   9  -1  -3   -2.59    4.24
   9  -1  -3   -1.30    9.91
   9  -1  -3    0.79    8.69
   9  -1  -3   -9.15   11.48
   8  -1  -3   63.09    8.22
   8  -1  -3   43.78   30.79
   8  -1  -3   89.19   21.80
   8  -1  -3   65.56   20.51
   7  -1  -3  216.22   24.37
   7  -1  -3  144.52   28.00
   7  -1  -3  221.94   31.50
   7  -1  -3  226.39   14.08
   6  -1  -3  499.72   53.33
   6  -1  -3  572.40   45.49
   6  -1  -3  505.11   22.99
   6  -1  -3  527.65   34.16
   5  -1  -3  195.37   18.24
   5  -1  -3  163.27   33.96
   5  -1  -3  191.65   14.71
  -5   1   3  195.87   18.43
  -5   1   3  203.13   25.84
   4  -1  -3  104.71   11.97
   4  -1  -3   94.81   11.31
   4  -1  -3   94.28   21.04
  -4   1   3   93.06   12.05
  -4   1   3  131.17   25.28
   3  -1  -3  171.35   21.11
   3  -1  -3  140.82   13.80
   3  -1  -3  150.73   17.41
   3  -1  -3  158.47   22.10
   3  -1  -3  162.28   13.04
  -3   1   3  155.07   13.85
  -3   1   3  155.47   14.17
  -3   1   3  175.26   21.78
   2  -1  -3  461.69   35.72
   2  -1  -3  472.94   30.72
   2  -1  -3  489.56   37.75
   2  -1  -3  429.91   24.96
  -2   1   3  421.07   24.14
  -2   1   3  492.57   34.59
  -2   1   3  450.09   22.78
  -2   1   3  448.25   33.87
  -2   1   3  426.32   27.61
   1  -1  -3   -0.67    8.49
   1  -1  -3   -3.17    7.83
   1  -1  -3   14.41    6.50
   1  -1  -3   -1.98    5.74
  -1   1   3    3.11    7.55
  -1   1   3   -2.67    7.63
  -1   1   3   -2.87    6.10
  -1   1   3   -2.10    4.53
   0  -1  -3  295.05   38.54
   0  -1  -3  262.95   35.56
   0  -1  -3  236.17   20.12
   0  -1  -3  215.34   23.01
   0   1   3  235.82   27.34
   0   1   3  226.12   19.28
   0   1   3  302.01   40.99
   0   1   3  247.31   25.06
  -1  -1  -3  260.97   26.33
  -1  -1  -3  272.49   53.76
  -1  -1  -3  396.67   59.09
  -1  -1  -3  251.07   21.46
   1   1   3  244.34   20.73
   1   1   3  268.08   35.51
   1   1   3  269.03   26.59
   1   1   3  277.53   50.63
  -2  -1  -3 1056.48   55.17
  -2  -1  -3 1210.32   97.39
  -2  -1  -3 1147.01   50.03
   2   1   3 1182.69   94.91
   2   1   3 1058.74   75.71
   2   1   3 1158.27   58.73
   2   1   3 1154.52   49.30
  -3  -1  -3    1.34    6.02
  -3  -1  -3    5.56    7.95
  -3  -1  -3   12.94   20.21
   3   1   3   -7.82    9.07
   3   1   3  -10.93    4.45
   3   1   3  -12.16   12.36
  -4  -1  -3  -11.60   11.26
  -4  -1  -3    5.20    6.41
  -4  -1  -3   19.23    9.20
   4   1   3   13.40   24.16
   4   1   3    8.79    7.39
   4   1   3    9.80    9.29
  -5  -1  -3   12.83    6.92
  -5  -1  -3    9.32   25.72
   5   1   3   28.92   14.35
   5   1   3   35.93   11.66
   5   1   3   42.01   35.61
  -6  -1  -3  372.21   75.64
   6   1   3  304.23   62.08
   6   1   3  383.94   31.46
   7   1   3  237.35   26.84
   7   1   3  175.04   46.28
   7   1   3  259.80   33.39
   8   1   3   -2.31   14.42
   8   1   3   12.38   12.61
   8   1   3  -20.84   13.65
   9   1   3    0.33   18.32
   9   1   3    3.48   10.78
   9   1   3    0.43   27.92
   9   1   3   11.99   13.57
  10   1   3   -3.22   15.86
  10   1   3    5.65   11.42
  10   1   3  -11.42   20.79
  10   1   3   24.95   16.35
  11   1   3    2.00   25.87
  11   1   3   -9.59   20.55
  11   1   3  -16.68   32.53
  11   1   3   -8.73   18.18
  12   1   3  -55.31   32.55
  12   1   3   -6.30   27.31
  12   1   3  -11.52   23.05
  12   1   3   18.30   15.34
  13  -2  -3   24.44   24.75
  13  -2  -3   30.10   28.27
  13  -2  -3   -3.45   18.15
  12  -2  -3    1.00    7.49
  12  -2  -3  -33.83   16.13
  12  -2  -3   34.43   19.98
  12  -2  -3   -0.13   10.35
  12  -2  -3   -8.49   15.79
  11  -2  -3   -2.63   10.30
  11  -2  -3   -0.75   11.74
  11  -2  -3   49.81   22.38
  11  -2  -3    3.18    7.26
  11  -2  -3  -30.53   11.09
  10  -2  -3    0.78   10.91
  10  -2  -3   26.39   10.27
  10  -2  -3   25.31   14.21
   9  -2  -3   -2.94    8.48
   9  -2  -3    4.31   10.63
   9  -2  -3    4.86    6.02
   9  -2  -3    1.35   10.59
   8  -2  -3   10.62    6.76
   8  -2  -3    8.76    8.59
   8  -2  -3   44.42   18.60
   8  -2  -3    3.72    8.92
   8  -2  -3   20.26   11.65
   7  -2  -3   13.37    9.95
   7  -2  -3    3.42    5.49
   7  -2  -3    3.73    6.96
   7  -2  -3   -3.69    6.17
   7  -2  -3   16.89   12.56
   6  -2  -3   54.27   19.90
   6  -2  -3   47.30   14.83
   6  -2  -3   67.37   19.58
   6  -2  -3   65.21   14.36
   6  -2  -3   67.08   12.45
  -6   2   3   70.88   21.66
  -6   2   3   62.98   15.11
   5  -2  -3   23.37    9.73
   5  -2  -3   11.67   11.48
   5  -2  -3   20.54    9.46
   5  -2  -3   28.53    9.20
   5  -2  -3   27.91    9.31
  -5   2   3   23.92   12.76
  -5   2   3   39.33   11.91
   4  -2  -3  444.40   40.36
   4  -2  -3  429.07   26.59
   4  -2  -3  422.98   28.31
   4  -2  -3  436.31   28.01
   4  -2  -3  476.87   33.33
  -4   2   3  497.80   25.67
  -4   2   3  445.65   39.31
  -4   2   3  465.45   29.17
  -4   2   3  448.38   24.69
   3  -2  -3  216.28   27.47
   3  -2  -3  254.96   23.50
   3  -2  -3  255.22   25.35
   3  -2  -3  242.02   20.35
   3  -2  -3  273.27   21.55
  -3   2   3  263.09   21.47
  -3   2   3  290.89   20.68
  -3   2   3  253.18   28.53
   2  -2  -3   40.98   15.54
   2  -2  -3   38.20   11.05
   2  -2  -3   31.66   13.73
   2  -2  -3   19.85   12.11
  -2   2   3   38.51   14.97
  -2   2   3   21.16   11.88
  -2   2   3   47.94   16.56
  -2   2   3   29.78    9.62
  -2   2   3   28.53    9.23
   1  -2  -3   19.69   12.70
   1  -2  -3   22.04   15.50
   1  -2  -3   25.89   10.55
   1  -2  -3   16.61   11.57
  -1   2   3    9.64   10.69
  -1   2   3   23.71   14.88
  -1   2   3   30.13   11.25
  -1   2   3   23.63   12.81
  -1   2   3   35.18   10.54
   0  -2  -3  846.00   59.96
   0  -2  -3  927.33   73.75
   0  -2  -3  795.40   40.84
   0  -2  -3  795.86   49.74
   0   2   3  906.00   53.37
   0   2   3  848.25   71.42
   0   2   3  815.82   40.97
   0   2   3  799.63   50.41
  -1  -2  -3 1146.51   80.52
  -1  -2  -3 1231.90   53.67
  -1  -2  -3 1229.99   63.84
  -1  -2  -3 1235.76   93.61
   1   2   3 1142.76   51.43
   1   2   3 1316.13  100.94
   1   2   3 1158.49   61.96
   1   2   3 1254.45   69.06
  -2  -2  -3  536.55   66.34
  -2  -2  -3  532.55   33.95
  -2  -2  -3  517.38   40.20
   2   2   3  486.42   41.14
   2   2   3  499.41   32.97
   2   2   3  562.37   52.93
  -3  -2  -3  147.24   48.25
  -3  -2  -3  147.86   26.79
  -3  -2  -3  151.61   23.80
   3   2   3  185.88   62.48
   3   2   3  134.48   22.05
   3   2   3  163.30   41.69
   3   2   3  157.25   31.03
  -4  -2  -3  264.98   23.51
  -4  -2  -3  244.99   26.62
  -4  -2  -3  229.57   58.64
   4   2   3  237.85   56.17
   4   2   3  258.35   24.89
   4   2   3  294.34   74.09
   4   2   3  237.05   31.64
  -5  -2  -3  444.84   28.78
  -5  -2  -3  391.64   30.97
   5   2   3  405.85   32.64
   5   2   3  451.24   44.10
   5   2   3  666.00  102.00
   6   2   3  673.20   55.77
   6   2   3  714.25   80.91
   6   2   3  711.27   44.89
   7   2   3   26.83   14.04
   7   2   3  -31.81   35.87
   7   2   3   -2.68   16.36
   7   2   3   11.87   14.46
   8   2   3  -34.02   34.69
   8   2   3    2.11   10.38
   8   2   3    8.61   17.23
   8   2   3    9.79   22.25
   9   2   3  -11.05   18.71
   9   2   3   14.72   23.39
   9   2   3   42.29   16.04
   9   2   3   -9.78   41.28
  10   2   3    9.84   25.84
  10   2   3   82.43   29.78
  10   2   3   -2.40   28.11
  10   2   3   22.15   17.66
  10   2   3   76.16   55.82
  11   2   3    4.50   28.69
  11   2   3   37.50   23.16
  11   2   3  -14.66   68.60
  11   2   3  -10.70   12.67
  11   2   3  -36.74   28.82
  13  -3  -3  -10.37   15.85
  13  -3  -3   32.90   31.17
  13  -3  -3    4.26   17.45
  13  -3  -3  -14.33   10.12
  12  -3  -3    5.00   15.88
  12  -3  -3   25.95   22.12
  12  -3  -3    2.53   11.12
  12  -3  -3    7.63   18.01
  11  -3  -3   -0.95   16.18
  11  -3  -3  -10.16    9.43
  11  -3  -3  -18.08    7.01
  11  -3  -3   -3.31   12.34
  11  -3  -3    3.48   12.35
  10  -3  -3    4.97   12.28
  10  -3  -3   12.11   15.56
  10  -3  -3  -23.24    9.94
  10  -3  -3   25.17    8.25
   9  -3  -3   30.35   10.61
   9  -3  -3   64.92   12.93
   9  -3  -3   72.34   18.48
   9  -3  -3   46.70   20.63
   9  -3  -3   52.69   19.31
   8  -3  -3  186.09   19.92
   8  -3  -3  202.23   40.06
   8  -3  -3  169.06   31.67
   8  -3  -3  180.89   24.67
  -8   3   3  129.95   26.12
   7  -3  -3   -2.45    2.56
   7  -3  -3    1.15    8.10
   7  -3  -3    3.67   12.03
   7  -3  -3    0.84    2.51
   7  -3  -3    4.75    8.63
   7  -3  -3    3.88    5.97
  -7   3   3   -1.84    8.32
   6  -3  -3   53.11   13.46
   6  -3  -3   74.81   18.25
   6  -3  -3   77.27   24.28
   6  -3  -3   79.90   19.16
  -6   3   3   73.08   16.80
  -6   3   3   68.54   22.06
   5  -3  -3  229.29   40.59
   5  -3  -3  250.55   25.25
   5  -3  -3  233.54   21.69
   5  -3  -3  232.55   26.70
  -5   3   3  222.80   18.41
  -5   3   3  235.68   24.50
  -5   3   3  253.49   33.89
  -5   3   3  237.04   16.99
   4  -3  -3   26.83   10.41
   4  -3  -3   17.79   10.01
   4  -3  -3    5.80    9.52
   4  -3  -3   21.12   13.54
  -4   3   3   16.22    8.89
  -4   3   3   15.44    7.36
  -4   3   3    9.23   11.31
   3  -3  -3   23.00   13.76
   3  -3  -3   30.39   12.04
   3  -3  -3   29.84   11.63
   3  -3  -3   24.16   13.50
   3  -3  -3   26.76   10.95
  -3   3   3   26.19    9.42
  -3   3   3   32.86   12.10
  -3   3   3   25.48   13.57
  -3   3   3   11.99    7.96
  -3   3   3   35.83   13.85
   2  -3  -3    7.63   10.66
   2  -3  -3    0.40    7.62
   2  -3  -3   -8.73    6.97
  -2   3   3    4.28    6.79
  -2   3   3    4.62   10.50
  -2   3   3   -6.02    8.03
  -2   3   3    4.85    6.51
   1  -3  -3   -2.34    8.73
   1  -3  -3    2.07    8.69
   1  -3  -3   -2.18   10.51
   1  -3  -3   16.11   10.86
  -1   3   3    9.31    9.15
  -1   3   3   16.18    9.78
  -1   3   3    0.58   10.00
  -1   3   3    7.94   12.43
  -1   3   3    7.98    9.06
   0  -3  -3   90.18   27.02
   0  -3  -3  106.34   24.41
   0  -3  -3   72.44   26.12
   0   3   3  115.36   39.42
   0   3   3   88.73   22.38
   0   3   3  108.76   31.21
   0   3   3   91.80   19.63
  -1  -3  -3   34.85   17.60
  -1  -3  -3   38.46   25.35
  -1  -3  -3   56.27   18.56
  -1  -3  -3  111.97   34.15
   1   3   3   47.51   13.93
   1   3   3   79.89   21.31
   1   3   3   32.07   16.22
   1   3   3   91.57   42.90
  -2  -3  -3   25.49   35.92
  -2  -3  -3   18.52   21.44
  -2  -3  -3    8.87   10.85
  -2  -3  -3   11.49   10.36
   2   3   3    6.47   11.93
   2   3   3   -1.66    8.58
   2   3   3   -5.45   17.49
   2   3   3   -5.31    9.64
  -3  -3  -3  277.55   32.36
   3   3   3  301.19   40.86
   3   3   3  297.01   79.70
   3   3   3  327.12   29.22
   3   3   3  342.66   39.99
  -4  -3  -3  266.81   27.17
  -4  -3  -3  221.64   29.81
   4   3   3  286.55   37.80
   4   3   3  197.04   48.76
   4   3   3  242.71   26.38
   4   3   3  259.72   48.67
  -5  -3  -3  227.57   28.07
  -5  -3  -3  231.75   24.69
   5   3   3  242.62   28.02
   5   3   3  312.91   49.91
   5   3   3  232.63   48.98
   5   3   3  183.17   50.97
  -6  -3  -3  191.55   17.25
   6   3   3  215.19   27.58
   6   3   3  270.95   46.33
   6   3   3  150.85   53.18
   6   3   3  179.18   52.09
   7   3   3   -5.29   18.38
   7   3   3  -14.39    8.67
   7   3   3   13.61   31.99
   7   3   3   12.85   16.62
   8   3   3   27.86   15.93
   8   3   3   -0.89   29.31
   8   3   3   40.10   23.07
   8   3   3   11.70   25.11
   9   3   3   21.17   32.18
   9   3   3   64.57   28.89
   9   3   3  112.50   45.03
   9   3   3   69.10   21.73
  10   3   3    6.66   15.31
  10   3   3  -35.36   37.17
  10   3   3   26.80   26.70
  10   3   3   -1.96   29.79
  11   3   3   20.72   31.59
  11   3   3   49.88   40.86
  11   3   3   38.86   20.03
  11   3   3  -50.10   53.26
  11   3   3   17.93   32.98
  13  -4  -3    4.80   22.37
  13  -4  -3    8.75   22.83
  13  -4  -3   31.62   15.57
  13  -4  -3    0.72   25.94
  12  -4  -3   18.21   13.81
  12  -4  -3   24.17   18.16
  12  -4  -3   -5.05   20.19
  12  -4  -3   19.69   17.88
  11  -4  -3   15.96   20.47
  11  -4  -3  -12.43    9.17
  11  -4  -3  -34.21   13.74
  11  -4  -3   13.04   16.15
  10  -4  -3    4.07   15.92
  10  -4  -3   62.97   14.36
  10  -4  -3   27.86   19.87
   9  -4  -3  189.54   42.66
   9  -4  -3  126.28   29.57
   9  -4  -3  141.26   29.09
   9  -4  -3  132.54   21.70
  -9   4   3  144.32   29.05
   8  -4  -3   32.51   16.30
   8  -4  -3   38.94   16.54
   8  -4  -3   10.24   19.24
   8  -4  -3   35.00   13.16
  -8   4   3   25.75   14.72
   7  -4  -3  -11.92    7.21
   7  -4  -3   -2.94    8.52
   7  -4  -3   14.10   12.41
   7  -4  -3   11.39   11.86
  -7   4   3    2.81    8.94
   6  -4  -3  209.05   24.27
   6  -4  -3  166.92   35.81
   6  -4  -3  217.58   36.14
   6  -4  -3  206.88   26.70
  -6   4   3  244.65   18.76
  -6   4   3  219.89   28.76
  -6   4   3  259.36   19.90
   5  -4  -3  138.73   32.92
   5  -4  -3  134.08   29.60
   5  -4  -3  162.19   25.04
   5  -4  -3  153.57   27.70
  -5   4   3  106.71   27.22
  -5   4   3  121.96   16.20
  -5   4   3  148.03   27.85
   4  -4  -3  150.21   29.69
   4  -4  -3  114.91   30.40
   4  -4  -3  172.70   27.10
  -4   4   3   93.14   16.87
  -4   4   3  187.46   25.07
  -4   4   3  113.24   26.37
  -4   4   3  122.03   23.04
   3  -4  -3  201.12   35.24
   3  -4  -3  236.31   32.22
   3  -4  -3  164.37   38.73
   3  -4  -3  240.93   25.73
  -3   4   3  231.39   31.48
  -3   4   3  218.70   26.22
  -3   4   3  218.42   23.51
  -3   4   3  196.92   28.13
  -3   4   3  187.70   28.35
   2  -4  -3  225.60   30.76
   2  -4  -3  236.85   33.24
   2  -4  -3  257.73   26.82
  -2   4   3  214.83   28.78
  -2   4   3  241.29   27.15
  -2   4   3  247.21   32.87
  -2   4   3  198.92   24.01
  -2   4   3  269.99   38.26
   1  -4  -3  760.88   56.48
   1  -4  -3  809.22   47.49
   1  -4  -3  775.41   59.33
  -1   4   3  737.68   56.02
  -1   4   3  785.95   54.96
  -1   4   3  800.64   51.27
  -1   4   3  857.06   78.14
  -1   4   3  755.69   46.41
   0  -4  -3  489.33   46.18
   0  -4  -3  565.91   39.94
   0  -4  -3  546.78   53.37
   0   4   3  561.30   72.66
   0   4   3  574.42   40.12
   0   4   3  465.99   45.91
   0   4   3  557.98   45.27
  -1  -4  -3  173.83   35.46
  -1  -4  -3  156.47   44.74
  -1  -4  -3  231.46   33.79
   1   4   3  210.43   29.21
   1   4   3  197.85   24.78
   1   4   3  176.36   35.69
   1   4   3  212.76   55.19
  -2  -4  -3   33.01   35.09
  -2  -4  -3   56.25   20.00
  -2  -4  -3   58.24   17.69
   2   4   3   55.71   16.71
   2   4   3   34.50   37.76
   2   4   3   48.84   17.56
   2   4   3   58.20   24.38
  -3  -4  -3  130.31   25.26
  -3  -4  -3  108.33   27.65
   3   4   3  109.50   23.83
   3   4   3   74.78   31.47
   3   4   3  102.31   27.00
   3   4   3   61.86   24.86
  -4  -4  -3  157.47   30.92
  -4  -4  -3  111.99   23.89
   4   4   3   76.05   30.38
   4   4   3   97.31   29.49
   4   4   3  132.75   29.56
   4   4   3  179.89   31.21
  -5  -4  -3   55.73   19.40
   5   4   3   42.62   26.13
   5   4   3   43.93   22.26
   5   4   3   69.82   21.58
   5   4   3   28.10   19.33
  -6  -4  -3  -15.36    9.84
   6   4   3   -2.87   11.34
   6   4   3  -26.31   16.22
   6   4   3  -14.76   14.41
   6   4   3   -5.09   14.57
   7   4   3  -41.61   16.95
   7   4   3  -31.89   20.79
   7   4   3    7.81   23.39
   7   4   3  -26.16   11.08
   8   4   3    2.26   17.91
   8   4   3   13.07   24.70
   8   4   3   34.28   30.34
   8   4   3  -29.40   13.41
   9   4   3   -0.06   15.00
   9   4   3   26.15   32.36
   9   4   3   11.08   25.45
   9   4   3   18.56   22.58
  10   4   3  -25.80   36.74
  10   4   3   -0.37   31.85
  10   4   3  -27.23   15.49
  10   4   3    5.81   28.14
  13  -5  -3    6.52   16.95
  13  -5  -3  -45.42   31.35
  13  -5  -3   -7.40   30.51
  12  -5  -3  -23.13   17.82
  12  -5  -3  -47.45   23.58
  12  -5  -3   21.50   15.35
  12  -5  -3  -29.49   22.39
  11  -5  -3  -17.45   20.09
  11  -5  -3    5.16   17.68
  11  -5  -3  -27.01   11.69
  11  -5  -3  -25.41   13.75
  10  -5  -3   -4.07   12.53
  10  -5  -3   41.00   24.67
  10  -5  -3  -16.14   16.03
  10  -5  -3    1.72   11.40
 -10   5   3   -1.67   15.10
   9  -5  -3   23.02   18.32
   9  -5  -3   -1.82   11.33
   9  -5  -3   -9.71   16.66
   9  -5  -3   -6.49   10.17
  -9   5   3  -10.14   11.36
   8  -5  -3   10.70   14.96
   8  -5  -3  -20.48   10.81
   8  -5  -3   -7.64   10.06
   8  -5  -3   14.35   15.19
  -8   5   3  -20.46   10.95
   7  -5  -3    2.87    8.96
   7  -5  -3   11.06   12.32
   7  -5  -3  -28.84   12.25
   7  -5  -3   -0.29    9.01
  -7   5   3   -1.65    8.18
  -7   5   3    5.41    6.08
   6  -5  -3  121.07   32.32
   6  -5  -3   59.80   21.94
   6  -5  -3  112.07   22.53
   6  -5  -3   81.80   23.30
  -6   5   3   96.73   30.23
  -6   5   3   77.50   23.16
  -6   5   3   94.43   16.88
   5  -5  -3   80.13   20.07
   5  -5  -3  111.41   29.30
   5  -5  -3  111.58   23.23
   5  -5  -3  100.81   30.19
  -5   5   3  119.23   38.24
  -5   5   3   93.91   29.63
  -5   5   3   77.86   16.13
  -5   5   3  116.91   26.18
   4  -5  -3   35.42   15.56
   4  -5  -3   42.90   18.31
   4  -5  -3   85.41   26.52
   4  -5  -3   50.94   16.49
  -4   5   3   20.85    6.78
  -4   5   3   35.79   17.46
  -4   5   3   64.71   21.34
  -4   5   3   48.48   14.02
  -4   5   3   41.76   17.27
   3  -5  -3  243.14   29.27
   3  -5  -3  171.65   37.98
   3  -5  -3  205.90   38.12
  -3   5   3  162.61   34.12
  -3   5   3  160.43   29.87
  -3   5   3  279.85   36.86
  -3   5   3  213.17   25.99
  -3   5   3  189.79   37.07
   2  -5  -3  615.34   54.54
   2  -5  -3  651.73   57.23
   2  -5  -3  681.92   46.35
  -2   5   3  703.94   69.08
  -2   5   3  654.63   48.20
  -2   5   3  616.27   45.43
  -2   5   3  678.38   55.71
  -2   5   3  663.26   53.69
   1  -5  -3  513.50   40.67
   1  -5  -3  466.75   47.61
   1  -5  -3  544.21   53.47
  -1   5   3  504.81   45.59
  -1   5   3  506.92   49.68
  -1   5   3  463.60   43.69
  -1   5   3  454.17   63.80
  -1   5   3  533.21   41.39
   0  -5  -3  310.30   32.45
   0  -5  -3  331.52   41.36
   0  -5  -3  345.58   45.93
   0   5   3  351.49   73.98
   0   5   3  320.91   32.96
   0   5   3  318.23   37.91
   0   5   3  331.32   52.96
   0   5   3  339.84   37.05
  -1  -5  -3  307.05   38.43
  -1  -5  -3  317.81   59.34
  -1  -5  -3  294.23   31.91
   1   5   3  307.88   74.62
   1   5   3  253.45   44.71
   1   5   3  257.95   30.28
   1   5   3  279.51   33.23
  -2  -5  -3  541.60   90.48
  -2  -5  -3  519.94   50.90
  -2  -5  -3  490.86   41.87
   2   5   3  501.49   54.77
   2   5   3  324.38   57.73
   2   5   3  483.01   42.08
   2   5   3  438.03   42.87
  -3  -5  -3  182.46   37.47
  -3  -5  -3  240.10   35.70
   3   5   3  177.39   41.76
   3   5   3  265.08   44.40
   3   5   3  260.73   34.34
  -4  -5  -3   41.89   19.23
  -4  -5  -3   23.25   15.72
   4   5   3    4.56   19.39
   4   5   3   26.30   20.13
   4   5   3  -13.73   11.44
   4   5   3    8.06   13.17
  -5  -5  -3   52.15   20.73
  -5  -5  -3   47.60   17.37
   5   5   3   67.18   22.44
   5   5   3    7.40   19.36
   5   5   3   87.68   24.75
   5   5   3  114.17   37.19
  -6  -5  -3  109.99   24.80
   6   5   3   15.87   23.31
   6   5   3   53.19   22.54
   6   5   3   81.76   26.27
   6   5   3   67.79   27.77
   7   5   3   67.61   29.31
   7   5   3  -36.81   28.73
   7   5   3    0.22   15.39
   7   5   3  -17.53   14.25
   8   5   3  -35.73   25.56
   8   5   3  -13.94   15.39
   8   5   3  -12.57   23.40
   8   5   3  -31.03   18.38
   9   5   3  -10.69   31.11
   9   5   3   10.46   17.83
   9   5   3   -2.86   50.41
   9   5   3   -4.26   30.90
  10   5   3   33.70   28.67
  10   5   3   66.14   35.02
  10   5   3   -4.76   35.68
  12  -6  -3    1.47   19.34
  12  -6  -3   11.56   22.67
  12  -6  -3   91.50   31.13
  12  -6  -3   40.29   17.80
  11  -6  -3   33.09   22.88
  11  -6  -3   18.85   23.13
  11  -6  -3  -23.45   15.87
  11  -6  -3   16.01   15.77
 -11   6   3   16.89   18.29
  10  -6  -3    9.42   16.20
  10  -6  -3   10.43   18.67
  10  -6  -3  -36.47   19.38
 -10   6   3    0.58   15.24
   9  -6  -3   13.22   19.04
   9  -6  -3   16.68   19.08
   9  -6  -3   13.48   12.70
   9  -6  -3   18.67   16.95
  -9   6   3    9.36   16.95
   8  -6  -3   34.79   22.44
   8  -6  -3   45.70   27.52
   8  -6  -3   37.41   16.48
   8  -6  -3   56.24   20.09
  -8   6   3   36.49   18.23
   7  -6  -3   94.72   40.26
   7  -6  -3   30.18   19.19
   7  -6  -3   48.90   16.85
   7  -6  -3   21.47   15.74
  -7   6   3   70.03   26.36
  -7   6   3    6.17    9.13
   6  -6  -3  -16.61   10.18
   6  -6  -3   10.48   11.80
   6  -6  -3   20.12   14.98
  -6   6   3    5.13   15.03
  -6   6   3   -7.51   12.68
  -6   6   3  -18.23   12.45
  -6   6   3    7.08    8.51
   5  -6  -3    1.12    9.97
   5  -6  -3   -0.83    9.34
   5  -6  -3   13.29   14.46
  -5   6   3   14.18    9.94
  -5   6   3  -10.76    9.97
  -5   6   3   23.27   17.39
  -5   6   3   -3.22   10.77
   4  -6  -3    6.65    8.84
   4  -6  -3   -1.85   12.36
   4  -6  -3   -4.85    9.71
  -4   6   3    4.77   12.83
  -4   6   3  -10.10    8.38
  -4   6   3    0.77    6.62
  -4   6   3   -2.87    8.05
  -4   6   3    2.20   10.45
   3  -6  -3   -5.74    9.94
   3  -6  -3    2.35    9.90
  -3   6   3   11.26   12.57
  -3   6   3  -12.63    8.93
  -3   6   3    3.19    6.59
  -3   6   3  -16.21   10.73
  -3   6   3   -2.18   12.91
   2  -6  -3   19.21   15.45
   2  -6  -3   14.82   12.79
  -2   6   3    7.49   13.52
  -2   6   3    3.46   10.48
  -2   6   3    5.43   15.69
  -2   6   3   11.10   12.46
  -2   6   3   22.28   12.91
   1  -6  -3   10.13   16.24
   1  -6  -3    7.32    9.20
  -1   6   3    2.25    9.72
  -1   6   3    1.20   11.48
  -1   6   3   17.33   21.36
  -1   6   3  -13.41   13.38
  -1   6   3   10.37   10.29
   0  -6  -3    3.97   18.72
   0  -6  -3    8.31   10.90
   0  -6  -3   26.21   23.42
   0   6   3   30.66   21.31
   0   6   3  -10.40   12.81
   0   6   3   21.40   12.24
   0   6   3    9.79   12.75
   0   6   3   20.37   12.75
  -1  -6  -3  132.06   28.96
  -1  -6  -3   96.11   35.24
  -1  -6  -3  144.39   49.11
   1   6   3  121.04   27.76
   1   6   3  112.96   24.93
   1   6   3  141.16   38.29
   1   6   3   92.57   27.41
   1   6   3   62.93   23.67
  -2  -6  -3   75.95   44.61
  -2  -6  -3   69.74   21.54
   2   6   3   33.26   20.31
   2   6   3   88.57   23.10
   2   6   3   70.79   21.80
   2   6   3   58.82   25.13
  -3  -6  -3    4.66   11.41
  -3  -6  -3    1.29   22.15
   3   6   3   -1.54   14.89
   3   6   3   25.45   15.48
   3   6   3   -0.01    9.28
   3   6   3    9.66   16.26
  -4  -6  -3   22.16   21.71
  -4  -6  -3   44.16   17.65
   4   6   3   69.44   23.70
   4   6   3   55.71   29.07
   4   6   3   50.32   19.61
   4   6   3   80.51   36.37
  -5  -6  -3   79.15   26.08
  -5  -6  -3   68.45   20.20
   5   6   3   95.92   36.24
   5   6   3   83.07   23.67
   5   6   3   71.62   21.35
   5   6   3   18.50   30.45
  -6  -6  -3   12.20   12.57
  -6  -6  -3   25.61   20.58
   6   6   3  -13.96   24.56
   6   6   3   13.81   18.65
   6   6   3   -7.14   24.29
   6   6   3    3.40   17.40
  -7  -6  -3   15.32   14.13
  -7  -6  -3   23.96   10.45
   7   6   3   98.17   52.19
   7   6   3    5.82   19.97
   7   6   3   34.65   19.96
   7   6   3    9.41   29.96
   8   6   3   12.54   22.66
   8   6   3   60.73   28.45
   8   6   3    1.32   33.12
   9   6   3    3.52   36.30
   9   6   3   45.46   44.46
   9   6   3  100.53   29.92
  12  -7  -3   57.42   35.09
  12  -7  -3   27.44   20.49
  12  -7  -3   -2.73   31.87
  12  -7  -3   55.75   24.39
  11  -7  -3   15.62   26.32
  11  -7  -3   28.60   31.24
  11  -7  -3   -2.17   25.56
  11  -7  -3   29.06   19.67
  10  -7  -3    8.38   16.09
  10  -7  -3  -38.09   18.10
  10  -7  -3   30.22   23.62
  10  -7  -3  -24.17   17.63
 -10   7   3  -14.79   18.17
   9  -7  -3   33.11   26.14
   9  -7  -3    4.28   14.98
   9  -7  -3   20.42   24.58
   9  -7  -3    8.62   14.93
  -9   7   3   64.14   24.24
   8  -7  -3   95.16   26.57
   8  -7  -3  101.18   35.03
   8  -7  -3  129.04   34.90
   8  -7  -3   75.31   21.34
  -8   7   3   74.72   17.20
  -8   7   3   62.57   13.53
  -8   7   3   98.52   31.45
   7  -7  -3   13.63   14.17
   7  -7  -3   28.07   22.45
   7  -7  -3   29.20   16.38
   7  -7  -3    8.01   20.64
  -7   7   3   28.04   19.40
  -7   7   3   10.01   10.24
   6  -7  -3    7.46   15.02
   6  -7  -3   35.39   18.35
   6  -7  -3   23.96   14.98
   6  -7  -3   -8.29   10.86
  -6   7   3   -7.61   12.58
  -6   7   3   -1.86   10.42
  -6   7   3  -11.05   15.30
  -6   7   3  -19.86   15.15
   5  -7  -3   61.81   22.91
   5  -7  -3   62.20   27.03
   5  -7  -3   43.47   26.81
   5  -7  -3   70.93   22.67
  -5   7   3   56.91   26.36
  -5   7   3   28.71   18.03
  -5   7   3   61.77   18.78
  -5   7   3   51.08   22.68
   4  -7  -3  175.24   38.91
   4  -7  -3  132.05   37.87
   4  -7  -3  144.19   30.29
  -4   7   3   74.18   20.44
  -4   7   3   95.11   29.87
  -4   7   3  175.05   39.33
  -4   7   3   98.74   28.04
  -4   7   3   56.92   16.03
   3  -7  -3  141.57   32.28
   3  -7  -3  162.44   38.35
   3  -7  -3  179.70   44.04
  -3   7   3   64.18   18.98
  -3   7   3  120.19   26.42
  -3   7   3   72.82   25.10
  -3   7   3  220.57   45.03
  -3   7   3   92.09   27.35
   2  -7  -3   -4.03   12.99
   2  -7  -3   32.56   20.80
   2  -7  -3   11.05   18.00
  -2   7   3   57.91   25.20
  -2   7   3    7.03   19.04
  -2   7   3   34.33   16.20
  -2   7   3   17.19   13.87
  -2   7   3   19.45   15.58
   1  -7  -3   14.27   20.79
   1  -7  -3   62.92   20.04
   1  -7  -3   58.83   26.33
  -1   7   3   39.92   17.96
  -1   7   3   15.02   15.64
  -1   7   3   59.15   23.60
  -1   7   3   28.91   21.24
  -1   7   3   12.39   18.55
   0  -7  -3   13.70   17.83
   0  -7  -3   22.97   27.72
   0  -7  -3   12.24   14.61
   0   7   3   18.55   16.17
   0   7   3   11.04   13.12
   0   7   3   10.49   14.70
   0   7   3    7.98   14.02
   0   7   3   19.60   19.36
  -1  -7  -3   46.40   17.51
  -1  -7  -3   24.69   32.50
  -1  -7  -3   28.86   18.64
   1   7   3   30.62   23.39
   1   7   3   45.45   19.06
   1   7   3   12.25   18.64
   1   7   3   16.64   15.37
   1   7   3   40.68   25.30
  -2  -7  -3   29.14   21.75
  -2  -7  -3   17.79   11.86
  -2  -7  -3  -26.50   38.74
   2   7   3   12.37   12.96
   2   7   3   11.08   23.75
   2   7   3    8.04   19.01
   2   7   3   23.76   14.50
  -3  -7  -3   15.87   12.50
  -3  -7  -3   53.28   26.37
   3   7   3   18.41   18.32
   3   7   3   34.78   27.52
   3   7   3   16.34   24.88
   3   7   3   24.39   15.79
  -4  -7  -3    4.55   19.50
  -4  -7  -3   -7.97   11.35
   4   7   3   19.90   14.13
   4   7   3  -17.77   19.53
   4   7   3  -12.93   21.01
   4   7   3   -4.60    9.42
  -5  -7  -3   23.56   25.79
  -5  -7  -3  -12.55   13.49
   5   7   3  -19.60   14.65
   5   7   3  -10.62   20.04
   5   7   3  -47.50   20.65
   5   7   3    3.09   10.54
  -6  -7  -3   10.91   22.63
  -6  -7  -3   17.02   14.28
   6   7   3  -19.01   24.29
   6   7   3   -8.66   13.02
   6   7   3   16.49   19.49
   6   7   3   28.09   26.70
  -7  -7  -3    3.85   15.69
  -7  -7  -3  -15.90   14.18
  -7  -7  -3    3.93   15.63
   7   7   3  -12.74   14.70
   7   7   3   -9.32   17.51
   7   7   3   46.56   30.69
   7   7   3    0.81   27.62
   8   7   3   24.07   19.52
   8   7   3   47.33   32.27
   8   7   3    3.36   42.64
   8   7   3    3.64   26.35
  12  -8  -3   25.31   32.32
  11  -8  -3   18.94   24.97
  11  -8  -3  -29.72   23.04
  11  -8  -3   32.45   35.17
  11  -8  -3   24.41   17.88
 -11   8   3   12.40   33.51
  10  -8  -3   -4.55   17.03
  10  -8  -3   19.82   35.11
  10  -8  -3    3.84   21.14
  10  -8  -3   10.14   17.67
   9  -8  -3   81.90   32.72
   9  -8  -3   12.99   19.91
   9  -8  -3  -36.39   14.75
   9  -8  -3   22.82   21.64
  -9   8   3    0.59    8.85
  -9   8   3  -11.34   20.71
   8  -8  -3  -18.67   19.48
   8  -8  -3  -11.76   14.60
   8  -8  -3    2.72   18.72
  -8   8   3   19.44   13.24
  -8   8   3  -24.80   21.34
   7  -8  -3   -3.95   14.32
   7  -8  -3    8.93   20.49
   7  -8  -3  -36.95   17.59
   7  -8  -3   -3.74   15.99
  -7   8   3  -32.80   16.89
  -7   8   3    2.34   12.85
  -7   8   3  -35.06   16.42
   6  -8  -3    5.53   17.90
   6  -8  -3   15.70   18.86
   6  -8  -3   53.18   27.08
  -6   8   3   46.51   22.48
  -6   8   3    5.47   15.33
  -6   8   3   62.66   23.83
  -6   8   3   24.01   18.55
   5  -8  -3   96.20   33.72
   5  -8  -3  144.83   33.34
   5  -8  -3  133.49   40.74
  -5   8   3   88.97   24.92
  -5   8   3  151.38   37.54
  -5   8   3  105.77   32.23
  -5   8   3  133.01   33.08
   4  -8  -3   67.44   31.16
   4  -8  -3  123.21   31.43
   4  -8  -3   89.31   32.55
  -4   8   3  106.38   32.52
  -4   8   3   62.99   17.91
  -4   8   3   59.12   20.86
  -4   8   3   76.19   29.19
  -4   8   3   36.87   22.87
   3  -8  -3   44.85   22.94
   3  -8  -3    6.14   13.27
   3  -8  -3   -5.16   16.49
  -3   8   3   29.21   18.27
  -3   8   3   -6.05   16.97
  -3   8   3   -5.11   10.09
  -3   8   3   17.60   16.88
  -3   8   3   11.50   14.19
   2  -8  -3    6.80   14.67
   2  -8  -3   -4.59   13.01
  -2   8   3    3.09   17.04
  -2   8   3   10.07   13.70
  -2   8   3   -5.97   11.61
  -2   8   3    0.92   12.70
  -2   8   3    5.34   14.41
   1  -8  -3  127.92   36.42
   1  -8  -3  111.40   29.05
   1  -8  -3  121.06   37.76
  -1   8   3   56.14   25.72
  -1   8   3  107.80   29.62
  -1   8   3   77.96   27.82
  -1   8   3  159.13   43.04
  -1   8   3   99.34   32.84
   0  -8  -3  109.91   42.84
   0  -8  -3   98.80   36.08
   0  -8  -3   61.61   22.26
   0   8   3  107.09   36.71
   0   8   3  107.93   29.09
   0   8   3   45.12   23.82
   0   8   3   78.91   23.87
  -1  -8  -3   31.62   19.75
  -1  -8  -3   47.87   36.26
  -1  -8  -3   27.79   25.50
   1   8   3   17.48   23.37
   1   8   3   61.89   25.14
   1   8   3   -7.00   15.68
  -2  -8  -3   60.72   31.14
  -2  -8  -3   88.08   27.04
  -2  -8  -3   71.26   54.93
   2   8   3   64.26   31.82
   2   8   3   62.94   25.35
   2   8   3   33.17   26.31
  -3  -8  -3    9.06   24.91
  -3  -8  -3    9.09   16.34
   3   8   3  -17.53   22.08
   3   8   3   -5.03   15.77
   3   8   3   -4.39   16.54
   3   8   3   70.88   29.15
  -4  -8  -3   25.48   28.86
  -4  -8  -3   14.93   17.50
   4   8   3   67.93   20.67
   4   8   3    8.62   30.86
   4   8   3   20.50   30.41
   4   8   3   26.95   25.85
  -5  -8  -3    8.85   29.69
  -5  -8  -3  -37.14   14.62
   5   8   3   -1.63   16.15
   5   8   3  -27.73   28.96
   5   8   3  -18.05   19.60
   5   8   3   34.46   30.29
  -6  -8  -3    4.10   16.47
   6   8   3   13.48   30.56
   6   8   3  -22.35   15.79
   6   8   3   -0.07   25.30
   6   8   3  -45.56   26.09
  -7  -8  -3   34.69   25.97
   7   8   3  -46.29   39.39
   7   8   3   22.10   33.94
   7   8   3    9.34   18.43
  11  -9  -3   18.34   28.64
  11  -9  -3  -44.26   18.15
  11  -9  -3  119.34   46.70
 -11   9   3   82.70   43.72
  10  -9  -3   22.31   17.34
  10  -9  -3   39.76   40.25
  10  -9  -3   27.53   23.53
  10  -9  -3   10.84   35.55
 -10   9   3   57.58   33.35
   9  -9  -3   12.31   18.46
   9  -9  -3   -4.40   17.30
   9  -9  -3  -22.22   23.21
  -9   9   3  -24.85   22.77
  -9   9   3   -4.27   13.21
  -9   9   3    0.45   22.69
   8  -9  -3   61.47   38.22
   8  -9  -3   10.84   20.28
   8  -9  -3    0.60   23.44
   8  -9  -3   -5.10   16.67
  -8   9   3   -4.65   15.40
  -8   9   3  -66.70   40.90
   7  -9  -3  -31.13   27.59
   7  -9  -3   -4.53   14.70
   7  -9  -3  -23.45   21.40
   7  -9  -3  -37.59   17.25
  -7   9   3    9.93   22.19
  -7   9   3    7.79   15.90
   6  -9  -3    1.73   21.35
   6  -9  -3   24.40   24.92
   6  -9  -3   -1.00   17.55
  -6   9   3  -14.95   23.30
  -6   9   3  -14.58   13.95
  -6   9   3   42.74   23.83
   5  -9  -3   -4.17   13.65
   5  -9  -3    1.63   24.27
   5  -9  -3    9.18   22.73
  -5   9   3    6.78   17.77
  -5   9   3    1.23    9.00
  -5   9   3   -4.52   15.32
  -5   9   3   23.81   24.66
  -5   9   3  -18.56   22.60
   4  -9  -3  -12.57    9.77
   4  -9  -3   -7.95   19.77
   4  -9  -3    4.90   18.93
  -4   9   3   18.23   21.36
  -4   9   3   10.75   16.87
  -4   9   3   -7.59   15.05
  -4   9   3    8.09   17.46
  -4   9   3  -17.45   16.10
   3  -9  -3   13.71   17.64
   3  -9  -3   16.22   17.85
  -3   9   3   36.80   24.84
  -3   9   3   -8.72   15.88
  -3   9   3    3.19   13.38
   2  -9  -3   27.83   18.41
   2  -9  -3    7.61   19.69
  -2   9   3   44.03   30.44
  -2   9   3   22.24   20.51
  -2   9   3   14.06   17.35
   1  -9  -3   13.68   21.41
   1  -9  -3   -7.22   22.03
  -1   9   3   -4.62   13.46
  -1   9   3   -3.62   12.39
  -1   9   3    9.25   20.24
   0  -9  -3    3.83   13.69
   0  -9  -3  -13.66   22.27
   0   9   3  -40.38   19.45
   0   9   3   31.57   18.96
   0   9   3  -30.56   17.47
   0   9   3    8.44   15.18
  -1  -9  -3   -7.76   32.43
  -1  -9  -3   14.12   14.39
   1   9   3   13.43   25.00
   1   9   3   40.67   26.97
   1   9   3   44.64   19.65
  -2  -9  -3  -17.29   45.09
  -2  -9  -3   15.11   15.23
   2   9   3   -1.29   19.94
   2   9   3    4.18   23.74
   2   9   3  -16.56   19.61
   2   9   3    8.93   21.57
   2   9   3   26.04   15.27
  -3  -9  -3   56.54   23.34
   3   9   3    3.12   18.08
   3   9   3   73.00   31.25
   3   9   3   -2.09   28.92
   3   9   3   29.11   38.16
   3   9   3   17.97   26.39
   4   9   3   19.09   29.24
   4   9   3    0.83   26.43
   4   9   3   25.38   35.82
   4   9   3   28.74   16.97
  -5  -9  -3   11.63   21.02
  -5  -9  -3  -22.01   32.80
   5   9   3   -2.44   17.60
   5   9   3   26.23   30.21
   5   9   3   17.31   48.05
  -6  -9  -3    7.16   22.82
  -6  -9  -3  -20.08   34.18
   6   9   3   51.11   56.30
   6   9   3  -13.06   34.21
  10 -10  -3   15.42   22.90
  10 -10  -3  -18.26   33.55
  10 -10  -3    9.76   26.59
   9 -10  -3   29.47   26.24
   9 -10  -3   14.86   25.53
   9 -10  -3   -3.41   23.82
  -9  10   3    3.28   18.81
  -9  10   3   39.75   45.01
   8 -10  -3  -10.22   20.82
   8 -10  -3    9.95   20.78
   8 -10  -3  -10.16   21.99
   8 -10  -3    8.26   36.59
  -8  10   3   16.41   20.15
  -8  10   3   62.82   38.20
   7 -10  -3  -12.77   30.70
   7 -10  -3  -35.66   20.10
   7 -10  -3  -35.05   13.79
  -7  10   3   25.49   18.58
  -7  10   3    4.61   26.61
  -7  10   3   97.01   42.84
   6 -10  -3    1.78   35.56
   6 -10  -3   27.26   32.48
   6 -10  -3   11.46   21.28
  -6  10   3    9.58   28.12
   5 -10  -3    4.91   13.21
   5 -10  -3  -36.47   25.56
   5 -10  -3   -5.23   25.30
  -5  10   3   -1.61   10.19
  -5  10   3  -18.87   22.59
  -5  10   3   26.37   26.74
  -5  10   3   -4.78   22.11
   4 -10  -3   -6.11   30.53
   4 -10  -3    1.22   16.73
   4 -10  -3  -21.25   19.44
  -4  10   3   15.95   18.84
  -4  10   3    3.07   26.23
  -4  10   3   13.31   14.93
  -4  10   3    0.97   24.55
  -4  10   3    0.55   18.85
   3 -10  -3   -0.56   25.11
   3 -10  -3   31.61   18.41
   3 -10  -3   38.62   25.50
  -3  10   3    3.25   16.22
  -3  10   3    5.98   24.11
  -3  10   3   22.23   23.10
  -3  10   3   13.49   20.97
   2 -10  -3   24.97   16.90
   2 -10  -3    2.47   32.09
   2 -10  -3    7.86   22.28
  -2  10   3   -3.48   20.07
  -2  10   3  -31.24   20.19
  -2  10   3    4.74   17.23
  -2  10   3  -10.50   22.51
  -2  10   3    2.73   18.05
   1 -10  -3  -22.23   13.43
   1 -10  -3   16.63   32.53
   1 -10  -3    5.41   28.66
  -1  10   3  -10.64   27.62
  -1  10   3   16.97   19.32
  -1  10   3   13.44   17.13
  -1  10   3  -13.44   18.77
  -1  10   3   12.50   29.64
   0 -10  -3   -8.27   30.50
   0 -10  -3  -61.47   30.39
   0 -10  -3   -3.30   16.92
   0  10   3   33.01   20.29
   0  10   3   10.62   26.74
   0  10   3  -40.80   21.79
   0  10   3   -5.79   15.28
  -1 -10  -3   34.29   53.73
  -1 -10  -3   36.36   36.88
  -1 -10  -3   20.56   23.45
   1  10   3   -0.60   18.38
   1  10   3   64.56   27.68
   1  10   3   13.05   28.94
   1  10   3  -18.58   24.68
  -2 -10  -3   16.88   32.18
  -2 -10  -3  -13.12   17.20
  -2 -10  -3  -34.72   48.89
   2  10   3    8.31   21.95
   2  10   3    4.40   19.17
  -3 -10  -3    1.60   21.63
  -3 -10  -3   46.45   40.43
   3  10   3   14.74   19.40
   3  10   3    3.25   33.31
   3  10   3    5.89   32.54
  -4 -10  -3   -6.98   22.37
  -4 -10  -3  -47.89   56.73
   4  10   3  -19.72   31.68
   4  10   3   17.31   50.51
   4  10   3  -24.82   18.31
  -5 -10  -3  322.60  112.78
  -5 -10  -3    7.66   25.13
   5  10   3  -33.49   39.89
   5  10   3  -14.44   20.32
   9 -11  -3    9.88   26.89
   9 -11  -3   25.32   31.95
   9 -11  -3  121.38   44.05
  -9  11   3    8.98   27.67
  -8  11   3  -10.32   30.56
  -8  11   3   -3.51   29.07
   7 -11  -3   -1.08   16.48
   7 -11  -3   28.51   47.23
  -7  11   3   -1.13   24.98
  -7  11   3   16.72   32.14
   5 -11  -3   11.22   30.98
   5 -11  -3  -12.58   18.47
  -5  11   3  -15.93   24.45
  -5  11   3  -42.89   19.83
  -5  11   3   19.63   28.26
  -5  11   3  -28.68   26.71
   4 -11  -3  -41.06   27.50
  -4  11   3  -12.06   22.97
  -4  11   3   11.89   17.22
  -4  11   3  -17.87   28.33
  -4  11   3    2.09   23.27
  -4  11   3   11.96   30.66
   3 -11  -3   36.60   31.75
   3 -11  -3   22.19   24.54
  -3  11   3   -7.71   20.92
  -3  11   3   38.80   33.78
  -3  11   3   58.26   25.80
  -3  11   3  -64.03   27.91
  -3  11   3    0.29   16.41
   2 -11  -3   31.00   28.59
   2 -11  -3   17.23   19.34
  -2  11   3    4.66   26.56
  -2  11   3  -15.85   20.64
  -2  11   3  -16.56   17.44
   1 -11  -3   65.08   38.77
   1 -11  -3   -6.93   19.06
  -1  11   3   40.50   28.70
  -1  11   3  -16.60   28.43
  -1  11   3    6.33   21.62
   0 -11  -3  -15.91   19.36
   0 -11  -3   -1.04   55.67
   0  11   3    2.33   28.18
   0  11   3  -49.64   23.06
   0  11   3    0.48   20.45
  -1 -11  -3  -56.32   49.19
  -1 -11  -3    4.74   20.60
   1  11   3   12.64   35.83
   1  11   3   29.21   20.52
   1  11   3    0.37   31.08
  -2 -11  -3    5.19   62.62
  -2 -11  -3    5.16   19.25
   2  11   3   60.31   22.18
   2  11   3  -35.38   29.60
   2  11   3   27.14   64.81
  -3 -11  -3  -12.54   24.75
   3  11   3   28.59   38.50
   3  11   3   30.21   32.19
   7 -12  -3  102.02   40.09
   7 -12  -3   24.32   26.10
  -7  12   3  -47.16   29.21
  -7  12   3  -28.44   38.03
   6 -12  -3  -33.86   33.58
   6 -12  -3   10.48   33.12
  -6  12   3  -31.13   36.11
   5 -12  -3   63.43   30.12
  -5  12   3   -5.84   17.29
  -5  12   3  -39.92   30.30
   4 -12  -3   21.18   32.72
   4 -12  -3   27.19   28.05
  -4  12   3   19.75   21.91
  -4  12   3  -28.97   34.64
   3 -12  -3    0.41   22.41
   3 -12  -3   25.55   36.64
  -3  12   3  -10.52   44.80
  -3  12   3   23.36   37.15
  -3  12   3   -1.97   21.00
   2 -12  -3  -21.48   22.17
   2 -12  -3   12.98   45.56
  -2  12   3    0.97   31.55
  -2  12   3   20.05   33.43
  -2  12   3  -10.82   22.43
   1 -12  -3    9.08   46.07
   1 -12  -3   -4.11   18.97
  -1  12   3   22.42   25.01
  -1  12   3   -4.45   23.10
   0 -12  -3    2.08   55.47
   0 -12  -3   21.08   26.90
   0  12   3  -10.49   30.12
   0  12   3  -31.97   39.29
  -1 -12  -3  -27.04   21.28
  -1 -12  -3  -21.36   60.97
   1  12   3  -45.41   32.36
   1  12   3   24.91   34.66
   1  12   3  -16.35   27.47
  -3  15  -4   30.97   38.08
   3 -15   4  -29.12   28.45
   3 -15   4   16.91   26.26
   4 -15   4  -23.16   28.71
   1  14  -4   88.09   43.00
  -1 -14   4  -16.08   19.07
  -1 -14   4  -56.11   31.92
   0 -14   4   53.98   27.12
   0 -14   4   38.27   26.86
  -1  14  -4  -21.03   36.80
   1 -14   4  -48.27   21.43
  -2  14  -4  -21.01   34.05
   2 -14   4    3.93   25.28
   3 -14   4    5.71   23.68
   3 -14   4  -11.23   23.51
  -4  14  -4    8.57   37.21
   4 -14   4   60.55   27.58
   4 -14   4   22.11   19.56
   4 -14   4    5.68   23.03
  -5  14  -4  -15.61   34.43
  -5  14  -4  -28.35   16.63
   5 -14   4    5.97   28.50
   5 -14   4    7.30   30.55
   5 -14   4    2.36   19.58
  -6  14  -4    4.42   16.88
   6 -14   4    8.01   24.74
  -7  14  -4  -43.46   28.55
  -7  14  -4   -2.70   36.45
   7 -14   4   76.17   48.78
   7 -14   4  -71.80   25.69
   4  13  -4   10.66   31.76
   3  13  -4  -30.41   41.01
   3  13  -4  -10.21   26.87
  -3 -13   4   47.08   39.10
  -3 -13   4  -13.01   21.38
   2  13  -4  -30.00   30.13
  -2 -13   4   13.37   33.12
  -2 -13   4   55.81   23.31
   1  13  -4   15.86   32.86
  -1 -13   4   22.06   19.97
  -1 -13   4  -12.71   24.92
  -1 -13   4  -31.23   30.87
   0  13  -4    6.14   31.80
   0 -13   4  -38.95   31.55
   0 -13   4  -21.72   20.07
   0 -13   4    6.05   20.66
  -1  13  -4  -19.52   27.14
   1 -13   4    7.89   20.50
   1 -13   4   -1.50   17.60
   1 -13   4  -18.87   34.87
  -2  13  -4   55.23   31.78
   2 -13   4   -1.84   17.53
   2 -13   4    5.64   19.93
   2 -13   4   95.89   36.61
  -3  13  -4   51.34   24.13
  -3  13  -4   -7.70   34.51
   3 -13   4   22.90   20.66
   3 -13   4  -48.24   43.46
   3 -13   4   19.42   23.70
   3 -13   4    5.70   14.90
  -4  13  -4   -6.76   13.87
  -4  13  -4    0.23   29.37
  -4  13  -4    2.46   24.47
   4 -13   4   -7.71   18.00
   4 -13   4   27.23   18.68
   4 -13   4  -12.65   21.23
  -5  13  -4  -32.23   31.90
  -5  13  -4  -16.84   15.36
  -5  13  -4  -21.66   22.49
   5 -13   4   33.29   22.00
   5 -13   4   36.97   25.72
   5 -13   4  -53.27   21.33
  -6  13  -4  -60.30   31.91
  -6  13  -4   33.63   24.86
  -6  13  -4   26.91   15.35
   6 -13   4    6.34   23.28
   6 -13   4   40.61   23.41
   6 -13   4   27.91   23.85
  -7  13  -4   22.80   22.97
  -7  13  -4   -3.52   33.44
   7 -13   4   60.89   31.25
   7 -13   4   37.15   20.81
  -8  13  -4   18.39   25.64
  -8  13  -4   14.47   22.67
  -8  13  -4  -28.65   34.47
   8 -13   4  -47.24   34.42
   8 -13   4   21.01   25.32
  -9  13  -4    3.66   18.40
  -9  13  -4  -12.66   32.05
   9 -13   4   10.65   24.16
   9 -13   4  -21.74   24.95
   9 -13   4   47.33   36.99
   5  12  -4  -37.96   28.62
   5  12  -4   56.34   39.07
  -5 -12   4  -15.47   31.25
  -5 -12   4    4.51   20.45
   4  12  -4    3.64   35.55
  -4 -12   4   14.90   33.63
   3  12  -4  -13.11   24.05
   3  12  -4  -66.50   27.96
  -3 -12   4   13.35   17.57
   2  12  -4  -37.29   30.47
   2  12  -4    2.97   22.89
   2  12  -4   28.23   23.06
  -2 -12   4  -36.98   20.67
  -2 -12   4  -14.88   16.11
  -2 -12   4   21.73   28.63
   1  12  -4   37.77   30.10
   1  12  -4   -2.92   20.35
   1  12  -4   -6.58   21.98
  -1 -12   4    8.43   15.56
  -1 -12   4   28.71   20.40
  -1 -12   4    6.90   28.24
   0  12  -4   18.70   19.32
   0  12  -4   -3.60   25.41
   0  12  -4   -7.95   20.59
   0 -12   4    6.98   29.24
   0 -12   4   30.90   18.52
   0 -12   4   26.02   17.11
  -1  12  -4   39.31   26.69
  -1  12  -4    6.82   23.80
  -1  12  -4  -21.78   20.67
   1 -12   4  -34.84   36.39
   1 -12   4   -4.47   14.87
   1 -12   4    1.79   14.01
  -2  12  -4   15.35   28.59
  -2  12  -4  -22.87   22.05
  -2  12  -4   58.21   38.43
   2 -12   4   -3.90   15.97
   2 -12   4    2.71   16.21
   2 -12   4   25.70   22.29
  -3  12  -4  -20.99   18.79
  -3  12  -4   25.28   28.25
  -3  12  -4   16.13   21.59
   3 -12   4    7.62   16.41
   3 -12   4   -4.12   16.16
   3 -12   4    4.85   21.40
  -4  12  -4   21.69   21.08
  -4  12  -4   24.05   21.98
  -4  12  -4   29.07   16.86
  -4  12  -4  -45.07   23.30
   4 -12   4   -3.03   13.09
   4 -12   4    1.66   17.96
   4 -12   4    7.21   17.50
   4 -12   4   40.38   29.87
  -5  12  -4   34.94   25.42
  -5  12  -4   13.92   27.03
  -5  12  -4   46.36   24.15
   5 -12   4   24.94   29.22
   5 -12   4    2.83   22.52
   5 -12   4   14.42   20.78
   5 -12   4   15.76   18.52
  -6  12  -4   16.47   14.50
  -6  12  -4   17.85   26.60
  -6  12  -4  -14.82   24.70
   6 -12   4   -5.30   33.30
   6 -12   4    6.00   16.96
   6 -12   4   -5.69   18.44
   6 -12   4  -22.28   18.56
  -7  12  -4  -57.17   27.28
  -7  12  -4   -6.40   18.96
   7 -12   4   85.96   36.98
   7 -12   4    9.37   18.66
   7 -12   4   -8.03   20.17
   7 -12   4   25.72   19.94
  -8  12  -4   -0.61   17.01
  -8  12  -4  -28.27   19.59
  -8  12  -4   -9.23   28.16
   8 -12   4   33.00   22.56
   8 -12   4  -13.64   19.02
   8 -12   4  -46.65   39.89
   8 -12   4    9.34   24.26
  -9  12  -4    7.08   24.46
  -9  12  -4   30.57   31.04
  -9  12  -4  -20.88   15.98
   9 -12   4   39.48   44.90
   9 -12   4   63.96   26.69
   9 -12   4  -43.71   41.19
  10 -12   4   55.86   34.46
   6  11  -4   -4.78   31.65
  -6 -11   4    2.59   14.05
  -6 -11   4  -16.37   19.39
   5  11  -4   14.21   29.87
   5  11  -4    9.46   29.51
   5  11  -4   30.50   25.41
   5  11  -4   48.74   28.43
  -5 -11   4  -17.95   22.80
  -5 -11   4   36.19   19.67
   4  11  -4   -2.22   25.58
   4  11  -4    0.37   24.40
   4  11  -4   97.79   41.85
  -4 -11   4   24.35   16.33
  -4 -11   4   42.90   25.93
   3  11  -4  -12.75   28.26
   3  11  -4   16.07   31.21
   3  11  -4   36.44   22.44
  -3 -11   4   -3.37   22.25
  -3 -11   4  -23.70   11.78
   2  11  -4   28.49   20.65
   2  11  -4   -5.18   22.27
   2  11  -4  -45.73   22.54
  -2 -11   4    0.56   14.10
  -2 -11   4  -14.54   23.64
  -2 -11   4   -2.70   16.20
   1  11  -4  -16.61   13.41
   1  11  -4  -15.78   14.38
   1  11  -4   42.25   27.34
  -1 -11   4    8.66   21.81
  -1 -11   4  -21.72   10.89
  -1 -11   4    9.91   13.79
   0  11  -4    1.36   22.19
   0  11  -4   18.15   21.31
   0 -11   4  -14.33   12.11
   0 -11   4   20.21   14.11
  -1  11  -4  -20.43   24.93
  -1  11  -4   13.89   16.87
   1 -11   4   -6.79   25.95
   1 -11   4    3.96   11.62
  -2  11  -4   10.76   16.94
   2 -11   4   20.07   13.67
  -3  11  -4  -15.70   21.63
   3 -11   4   -0.04   12.11
   3 -11   4    6.66   15.20
   3 -11   4  -21.43   11.05
  -4  11  -4   11.42   18.11
  -4  11  -4   13.88   22.33
  -4  11  -4   11.88   15.14
   4 -11   4   19.95   18.54
   4 -11   4   -8.47   13.70
   4 -11   4   13.67   16.18
  -5  11  -4   17.09   13.13
  -5  11  -4   23.87   17.26
  -5  11  -4  -20.74   21.88
   5 -11   4   47.33   22.70
   5 -11   4    2.20   15.06
   5 -11   4   -2.11   16.79
   5 -11   4   -4.42   26.04
  -6  11  -4   11.44   10.10
  -6  11  -4  -12.52   23.21
  -6  11  -4   -2.26   16.93
   6 -11   4  -28.79   12.59
   6 -11   4   15.79   14.91
   6 -11   4  -20.51   23.75
   6 -11   4   13.32   19.34
  -7  11  -4    8.35   26.25
  -7  11  -4   -9.84   15.05
  -7  11  -4    2.45   24.07
  -7  11  -4  -13.45   14.51
   7 -11   4   24.61   21.76
   7 -11   4   -1.73   15.53
   7 -11   4  -28.79   14.15
   7 -11   4   -6.76   30.38
  -8  11  -4    3.60   16.12
  -8  11  -4   16.36   18.64
  -8  11  -4  -28.32   22.36
  -8  11  -4  -16.95   24.15
   8 -11   4  -18.44   17.29
   8 -11   4    2.08   45.69
   8 -11   4  -14.68   19.09
   8 -11   4   12.70   22.24
  -9  11  -4   -8.62   14.18
  -9  11  -4   -5.87   21.00
   9 -11   4   19.78   18.18
   9 -11   4   -8.16   33.79
   9 -11   4   20.85   26.59
   9 -11   4   -6.18   18.09
 -10  11  -4   -1.00   16.56
 -10  11  -4   -9.07   16.33
  10 -11   4    9.32   19.71
  10 -11   4  -25.06   25.01
  10 -11   4   38.78   43.69
  11 -11   4  -10.71   21.63
  11 -11   4   19.95   30.77
   7  10  -4   -1.53   28.41
   7  10  -4   -7.06   24.48
   7  10  -4   49.22   30.36
   7  10  -4  -20.57   22.92
   6  10  -4   67.93   36.43
   6  10  -4  105.74   32.14
   6  10  -4  -12.51   21.79
  -6 -10   4   46.51   17.81
  -6 -10   4   67.21   23.65
   5  10  -4   39.11   34.91
   5  10  -4   45.26   27.99
   5  10  -4  136.20   32.20
  -5 -10   4  108.88   22.90
  -5 -10   4   59.13   25.48
   4  10  -4   10.69   20.79
   4  10  -4   25.34   24.60
   4  10  -4   23.38   18.75
  -4 -10   4    6.41   16.23
  -4 -10   4   18.08   13.94
   3  10  -4   20.66   20.19
   3  10  -4   20.97   16.20
  -3 -10   4   15.82   16.55
  -3 -10   4   10.58   13.96
   2  10  -4   38.41   19.44
   2  10  -4   33.19   20.39
   2  10  -4   21.07   23.77
  -2 -10   4   19.64   16.54
  -2 -10   4    2.22   16.36
  -2 -10   4   31.37   21.94
   1  10  -4   45.81   23.39
   1  10  -4   69.02   31.93
   1  10  -4   79.65   22.48
  -1 -10   4   18.43   13.09
  -1 -10   4   56.00   22.53
  -1 -10   4   28.39   26.96
   0  10  -4  111.94   38.27
   0  10  -4   50.55   21.94
   0  10  -4   59.96   30.31
   0 -10   4   93.28   24.01
   0 -10   4   66.14   31.57
   0 -10   4  130.35   26.37
  -1  10  -4   -9.35   13.77
  -1  10  -4  -16.22   16.55
   1 -10   4    2.46   12.61
   1 -10   4   20.33   17.65
   1 -10   4   17.81   19.60
  -2  10  -4  115.85   37.09
  -2  10  -4   51.96   22.01
  -2  10  -4   88.13   27.88
   2 -10   4   86.67   25.73
   2 -10   4   51.75   31.19
   2 -10   4  100.03   28.59
   2 -10   4   80.26   27.84
  -3  10  -4   39.60   17.70
  -3  10  -4   34.95   18.54
  -3  10  -4   11.01   22.36
   3 -10   4    1.94   16.47
   3 -10   4   63.21   24.30
   3 -10   4   51.94   22.02
  -4  10  -4    8.60    9.49
  -4  10  -4   19.85   22.93
  -4  10  -4   49.52   21.32
   4 -10   4  -39.64   19.04
   4 -10   4   57.89   24.09
   4 -10   4   36.83   18.07
   4 -10   4   18.91   17.68
  -5  10  -4    5.64   15.17
  -5  10  -4  -12.16   16.68
  -5  10  -4    5.50    9.62
   5 -10   4    1.30   15.12
   5 -10   4   -3.96   14.44
   5 -10   4    1.86   12.75
   5 -10   4   29.34   22.44
  -6  10  -4   -9.28   12.01
  -6  10  -4   11.00   19.97
  -6  10  -4    6.91   12.11
   6 -10   4    6.90   13.39
   6 -10   4    5.96   22.01
   6 -10   4   -5.73   18.59
   6 -10   4   13.72   17.26
  -7  10  -4   86.08   28.48
  -8  10  -4  -38.85   14.87
  -8  10  -4   23.13   25.43
  -8  10  -4   -7.05   20.04
  -8  10  -4  -11.56   14.61
   8 -10   4   37.00   28.53
   8 -10   4   19.93   19.87
   8 -10   4  -23.76   16.42
   8 -10   4   19.22   23.89
  -9  10  -4   -1.87   15.25
  -9  10  -4   16.53   28.90
  -9  10  -4   -5.36   14.84
   9 -10   4  -18.88   20.28
   9 -10   4  -11.11   16.37
   9 -10   4   19.64   33.18
   9 -10   4   -2.05   15.87
 -10  10  -4   -2.58   15.56
  10 -10   4   -8.91   19.71
  10 -10   4    2.22   19.60
  10 -10   4    8.67   53.39
  10 -10   4    8.29   19.08
  11 -10   4   -7.89   34.39
  11 -10   4  -13.13   19.45
  11 -10   4   11.36   23.77
   8   9  -4   17.91   29.73
   8   9  -4   12.26   30.97
   8   9  -4   21.40   27.88
   7   9  -4  -38.93   18.77
   7   9  -4  -22.52   21.78
   7   9  -4    0.86   24.26
   6   9  -4    1.38   19.78
   6   9  -4   20.80   21.00
  -6  -9   4   22.03    9.68
  -6  -9   4    5.41   10.71
   5   9  -4   20.19   16.20
   5   9  -4    8.02   22.65
   5   9  -4   -1.86   13.42
  -5  -9   4   15.91   12.55
  -5  -9   4  -11.66   13.34
   4   9  -4   36.13   24.09
   4   9  -4   -0.29   13.15
   4   9  -4   12.03   16.89
  -4  -9   4    7.80   10.48
  -4  -9   4   27.78   17.11
   3   9  -4   22.83   16.29
   3   9  -4   -3.46   20.58
   3   9  -4   12.83   19.61
  -3  -9   4   26.50   15.09
   2   9  -4   13.25   25.29
   2   9  -4   57.57   18.79
   2   9  -4   27.40   20.02
  -2  -9   4   56.90   14.42
  -2  -9   4   42.64   18.09
  -2  -9   4   47.24   23.80
   1   9  -4   46.35   20.98
   1   9  -4  101.68   26.24
   1   9  -4  115.86   35.07
  -1  -9   4   85.93   18.30
  -1  -9   4   58.96   18.41
  -1  -9   4   60.31   25.74
   0   9  -4   -4.63   19.27
   0   9  -4   14.80   12.11
   0   9  -4   16.88   14.65
   0  -9   4   16.50   15.40
   0  -9   4    7.45    9.36
   0  -9   4   10.76   16.22
  -1   9  -4  109.05   27.94
  -1   9  -4  155.27   39.43
  -1   9  -4  140.25   30.69
   1  -9   4  103.86   24.10
   1  -9   4  116.46   27.26
   1  -9   4  121.79   32.63
   1  -9   4   69.96   24.74
  -2   9  -4  133.78   38.94
  -2   9  -4  106.42   29.00
  -2   9  -4   95.07   23.48
   2  -9   4  156.79   33.54
   2  -9   4  156.72   32.06
   2  -9   4  126.67   27.63
   2  -9   4  137.70   36.48
  -3   9  -4   73.29   26.95
  -3   9  -4   93.92   32.23
  -3   9  -4   61.54   21.93
   3  -9   4   60.33   21.61
   3  -9   4   76.82   23.84
   3  -9   4   68.74   22.10
   3  -9   4   62.43   28.21
  -4   9  -4    9.23    8.96
  -4   9  -4    9.64   13.00
  -4   9  -4   26.11   19.69
  -4   9  -4   -2.66   11.13
   4  -9   4   -4.15   11.65
   4  -9   4   -4.56   12.45
   4  -9   4    2.21   16.48
   4  -9   4   -1.17   10.17
  -5   9  -4    5.34   15.77
  -5   9  -4   60.38   20.64
  -5   9  -4    7.01   12.59
  -5   9  -4   11.44   18.44
   5  -9   4   45.77   20.95
   5  -9   4   25.23   18.42
   5  -9   4   35.23   22.59
   5  -9   4   39.55   21.20
  -6   9  -4   31.97   22.78
  -6   9  -4   22.01   16.14
   6  -9   4   82.44   29.29
   6  -9   4   64.16   23.97
   6  -9   4   32.31   22.73
   6  -9   4  101.21   37.37
  -7   9  -4   39.79   22.72
  -7   9  -4   16.05   14.22
  -7   9  -4    9.77   13.05
   7  -9   4   -2.91   18.05
   7  -9   4    5.81   24.78
   7  -9   4   44.90   25.40
   7  -9   4   26.51   19.92
  -8   9  -4  -14.82   10.72
  -8   9  -4  -37.05   17.55
  -8   9  -4    2.70   18.35
  -8   9  -4   -8.64   11.99
   8  -9   4   -0.24   12.79
   8  -9   4   -2.15   16.51
   8  -9   4   -7.41   22.67
   8  -9   4    4.27   16.78
  -9   9  -4   -1.99   14.20
  -9   9  -4  -19.19   10.54
  -9   9  -4  -29.53   24.08
  -9   9  -4   -8.75   10.62
   9  -9   4   20.79   24.82
   9  -9   4  -17.61   14.99
   9  -9   4   16.01   18.09
   9  -9   4   -8.66   16.45
 -10   9  -4   -6.52   16.00
 -10   9  -4  -29.58   20.10
  10  -9   4   24.90   22.11
  10  -9   4  -67.56   25.32
  10  -9   4  -15.25   20.62
  10  -9   4  -18.53   17.50
 -11   9  -4    3.10   16.63
  11  -9   4   36.86   20.19
  11  -9   4    2.92   22.84
  11  -9   4   29.37   33.36
  11  -9   4   43.26   44.14
  12  -9   4    0.83   23.39
  12  -9   4   26.04   27.72
  12  -9   4  -43.13   21.50
   9   8  -4  -28.60   26.70
   9   8  -4   -6.50   26.01
   9   8  -4   10.12   28.17
   9   8  -4   25.18   24.14
   8   8  -4   39.08   26.23
   8   8  -4   70.87   37.93
   8   8  -4   19.91   25.40
   8   8  -4   48.71   24.62
   7   8  -4    8.86   22.20
   7   8  -4   29.67   26.42
   7   8  -4   28.23   26.00
   7   8  -4    2.82   17.82
   6   8  -4   13.95   20.40
   6   8  -4    8.87   21.59
   6   8  -4   25.18   16.94
   5   8  -4   20.17   20.34
   5   8  -4   15.28   16.68
   5   8  -4   -0.51   13.07
  -5  -8   4   13.71   12.66
   4   8  -4   -4.40   16.60
   4   8  -4    8.65   13.31
   4   8  -4    7.03   11.48
  -4  -8   4   11.67   10.42
  -4  -8   4    5.54   13.44
   3   8  -4   20.46   12.82
   3   8  -4    5.38   10.42
   3   8  -4  -24.90   14.98
  -3  -8   4  -15.03   10.51
  -3  -8   4    2.36   10.05
   2   8  -4    2.80   14.65
   2   8  -4  -12.59    7.17
  -2  -8   4    2.35   12.97
  -2  -8   4    2.20    5.59
  -2  -8   4    3.04    7.78
   1   8  -4   17.60   18.08
   1   8  -4   23.66   14.71
   1   8  -4   12.68   12.49
  -1  -8   4   -0.57   12.88
  -1  -8   4   18.32   12.73
  -1  -8   4   31.13   10.81
   0   8  -4   14.48   11.96
   0   8  -4   13.82   14.65
   0   8  -4   -7.89    7.84
   0  -8   4  -13.92   11.20
   0  -8   4   -1.10    8.64
   0  -8   4    9.31    8.07
   0  -8   4    3.20   12.93
  -1   8  -4  -17.91   15.18
  -1   8  -4    5.60   12.70
   1  -8   4   -2.10    8.53
   1  -8   4   15.43   13.91
   1  -8   4   15.62    9.96
   1  -8   4    3.17   11.08
  -2   8  -4   28.70   20.69
  -2   8  -4   20.56   14.52
  -2   8  -4   22.52   14.71
   2  -8   4   25.57   13.99
   2  -8   4   34.55   17.33
   2  -8   4    8.73   12.34
  -3   8  -4   13.62   18.28
  -3   8  -4   13.77   11.26
  -3   8  -4    3.81    6.38
  -3   8  -4   25.49   15.73
   3  -8   4   42.60   19.73
   3  -8   4   26.65   22.33
   3  -8   4   31.25   16.67
   3  -8   4   43.48   17.17
  -4   8  -4  -16.80   13.56
  -4   8  -4   -1.65    9.35
  -4   8  -4    2.53    9.24
   4  -8   4   38.74   24.36
   4  -8   4   19.80   15.36
   4  -8   4   13.29   11.89
   4  -8   4   14.26   13.51
  -5   8  -4   48.32   22.94
  -5   8  -4   59.68   18.71
  -5   8  -4   43.05   17.06
  -5   8  -4   65.48   24.48
   5  -8   4   54.88   20.42
   5  -8   4   35.37   22.60
   5  -8   4   81.80   27.78
   5  -8   4   49.72   20.68
  -6   8  -4   20.50   14.24
  -6   8  -4   57.31   23.14
  -6   8  -4   51.19   22.68
  -6   8  -4   21.67   13.01
   6  -8   4   55.23   23.57
   6  -8   4   78.52   22.62
   6  -8   4   56.87   24.58
   6  -8   4    2.90   21.42
  -7   8  -4   -0.12   17.25
  -7   8  -4  -10.56    9.58
  -7   8  -4   -5.97   16.01
  -7   8  -4    0.36   10.25
   7  -8   4   45.75   21.30
   7  -8   4    6.49   16.76
   7  -8   4   -5.53   11.16
   7  -8   4   16.77   16.23
  -8   8  -4  -10.82   10.40
  -8   8  -4   27.48   15.37
  -8   8  -4   -7.03    9.63
   8  -8   4    4.49   11.85
   8  -8   4  -14.24   18.05
   8  -8   4   29.57   17.52
  -9   8  -4   30.09   26.18
  -9   8  -4   19.33   14.23
   9  -8   4  -17.83   13.36
   9  -8   4   49.56   28.00
   9  -8   4   38.27   23.39
   9  -8   4   -0.15   17.64
 -10   8  -4   -4.70   24.98
 -10   8  -4    3.23   16.80
  10  -8   4   13.72   17.45
  10  -8   4  -10.97   23.31
  10  -8   4  -32.15   24.48
  10  -8   4   36.55   26.67
 -11   8  -4   42.39   19.10
  11  -8   4   29.23   31.34
  11  -8   4   49.53   30.47
  11  -8   4   38.94   20.24
  11  -8   4   -2.12   30.05
  12  -8   4   -5.07   25.36
  12  -8   4   13.45   26.40
  10   7  -4   33.35   32.10
  10   7  -4  -35.73   27.80
  10   7  -4   30.00   20.41
  10   7  -4   54.60   28.07
   9   7  -4  -10.57   17.39
   9   7  -4   51.02   29.44
   9   7  -4  -19.15   24.86
   9   7  -4   28.73   32.14
   8   7  -4   64.17   29.77
   8   7  -4  128.55   25.11
   8   7  -4    5.82   34.16
   8   7  -4   66.39   28.60
   7   7  -4   84.39   23.32
   7   7  -4  127.96   33.09
   7   7  -4  132.53   35.89
   6   7  -4   15.38   17.63
   6   7  -4    4.32   12.74
   6   7  -4   29.02   19.04
   5   7  -4   74.35   26.93
   5   7  -4   68.16   23.64
  -5  -7   4   52.25   12.30
  -5  -7   4   64.80   15.15
   4   7  -4  106.69   27.21
   4   7  -4  130.08   34.88
   4   7  -4  156.83   28.98
  -4  -7   4  149.53   27.71
  -4  -7   4  104.72   20.78
   3   7  -4   69.99   30.57
   3   7  -4   85.42   22.15
   3   7  -4   85.18   21.54
  -3  -7   4   80.15   19.40
  -3  -7   4   94.20   24.36
   2   7  -4   42.92   17.53
   2   7  -4   60.09   18.61
   2   7  -4   46.17   22.76
  -2  -7   4   96.81   25.05
  -2  -7   4   64.38   17.39
  -2  -7   4   57.83    8.12
   1   7  -4  201.00   42.98
   1   7  -4  243.53   31.20
   1   7  -4  254.89   30.16
  -1  -7   4  255.99   21.73
  -1  -7   4  253.56   29.42
  -1  -7   4  247.99   41.36
   0   7  -4  676.84   48.83
   0   7  -4  646.36   58.99
   0   7  -4  576.48   47.17
   0  -7   4  755.96   42.98
   0  -7   4  609.75   49.48
   0  -7   4  650.85   56.82
   0  -7   4  619.19   45.51
  -1   7  -4  191.15   26.17
  -1   7  -4  230.91   30.54
  -1   7  -4  194.80   40.08
   1  -7   4  227.24   28.06
   1  -7   4  241.56   38.76
   1  -7   4  206.75   38.88
   1  -7   4  228.49   26.44
  -2   7  -4   -0.66    8.36
  -2   7  -4   17.94   10.56
  -2   7  -4    2.25   15.04
   2  -7   4    9.26    9.91
   2  -7   4    0.20   10.92
   2  -7   4    1.88    8.78
   2  -7   4   -3.74    9.61
  -3   7  -4   -1.68    7.35
  -3   7  -4    8.24   15.47
  -3   7  -4   -0.58    7.21
  -3   7  -4   49.56   21.86
   3  -7   4   -3.27   11.92
   3  -7   4    4.49    9.22
   3  -7   4   13.27   12.45
  -4   7  -4    1.81   14.09
  -4   7  -4    9.90   13.92
  -4   7  -4   31.15   13.66
  -4   7  -4   18.89   12.99
   4  -7   4   24.73   14.01
   4  -7   4   44.06   19.43
   4  -7   4   21.80   17.24
  -5   7  -4    2.50   12.55
  -5   7  -4   19.25   12.23
  -5   7  -4   -3.00   11.05
  -5   7  -4   19.96   11.79
   5  -7   4   29.69   16.02
   5  -7   4    6.65   10.87
   5  -7   4   14.42   12.64
  -6   7  -4  -11.19   10.79
  -6   7  -4  -10.20    8.15
  -6   7  -4  -12.63    7.94
  -6   7  -4   -0.28   10.70
   6  -7   4  -25.94   10.51
   6  -7   4    8.86   10.95
   6  -7   4   -6.75   10.08
  -7   7  -4    0.42   13.84
  -7   7  -4  -26.27   10.45
  -7   7  -4   -2.46   10.05
  -7   7  -4  -15.08    8.33
   7  -7   4    5.01   12.16
   7  -7   4   -2.19   29.41
  -8   7  -4    8.98   12.47
  -8   7  -4   18.53   22.91
  -8   7  -4   15.89    8.99
   8  -7   4    9.23   17.20
   8  -7   4   28.64   14.90
   8  -7   4   -3.77   17.82
   8  -7   4   17.04   17.10
   8  -7   4    4.90    9.25
  -9   7  -4    4.05   12.95
   9  -7   4    1.15   12.87
   9  -7   4  -23.96   14.77
   9  -7   4   11.64   10.47
   9  -7   4   49.68   22.92
   9  -7   4   38.13   22.88
 -10   7  -4   -2.75   18.66
  10  -7   4    5.57   20.18
  10  -7   4    4.09   14.24
  10  -7   4  -19.54   15.84
  10  -7   4    5.05   12.04
  10  -7   4   36.97   21.07
 -11   7  -4   20.85   19.40
  11  -7   4   10.10   20.96
  11  -7   4    6.78   13.61
  11  -7   4   18.95   21.22
  11  -7   4   30.56   22.11
  11  -7   4   83.60   25.99
  12  -7   4    1.64   21.47
  12  -7   4   62.60   22.82
  12  -7   4   41.44   22.56
  11   6  -4    7.27   52.46
  11   6  -4  -17.25   27.03
  10   6  -4    5.50   31.77
  10   6  -4  -21.20   15.13
  10   6  -4   30.83   26.71
   9   6  -4   -5.44   18.88
   9   6  -4   22.32   30.00
   9   6  -4   -0.81   15.78
   8   6  -4   16.43   18.08
   8   6  -4    4.57   15.19
   8   6  -4   26.38   25.01
   7   6  -4   -2.87   11.01
   7   6  -4   -6.96   12.78
   7   6  -4    8.70   18.74
   6   6  -4   16.53   13.08
   6   6  -4   23.97   16.31
   6   6  -4   61.82   24.22
   5   6  -4   71.35   17.80
   5   6  -4   79.64   26.78
   5   6  -4   76.63   21.44
  -5  -6   4   74.55   11.37
  -5  -6   4   54.10   16.69
   4   6  -4  129.56   27.05
   4   6  -4  125.37   23.66
   4   6  -4   94.09   28.07
  -4  -6   4  104.84   20.37
  -4  -6   4  137.85   20.77
   3   6  -4   96.69   22.18
   3   6  -4   86.60   19.50
   3   6  -4   78.09   27.21
  -3  -6   4  123.54   25.10
  -3  -6   4   80.96   25.28
   2   6  -4   60.63   18.58
   2   6  -4   81.12   26.78
   2   6  -4   80.72   18.72
  -2  -6   4   96.55   19.30
  -2  -6   4   55.47   17.87
  -2  -6   4   92.88    7.87
   1   6  -4  452.61   48.29
   1   6  -4  486.34   40.47
   1   6  -4  505.81   38.93
  -1  -6   4  538.82   42.46
  -1  -6   4  513.63   37.63
  -1  -6   4  510.18   44.13
  -1  -6   4  533.35   28.92
   0   6  -4  422.90   36.27
   0   6  -4  403.91   34.60
   0   6  -4  515.33   49.35
   0  -6   4  389.58   33.59
   0  -6   4  479.39   39.37
   0  -6   4  401.60   40.82
  -1   6  -4   18.66   12.16
  -1   6  -4    2.55    9.39
  -1   6  -4   16.94   15.36
   1  -6   4   24.41   13.74
   1  -6   4    9.99   10.33
   1  -6   4   44.80   19.30
  -2   6  -4   14.35   11.33
  -2   6  -4   -0.43    9.56
  -2   6  -4    8.30   14.10
  -2   6  -4   11.06   10.35
   2  -6   4   -1.39    8.85
   2  -6   4   14.18   13.71
   2  -6   4    8.51   11.55
  -3   6  -4  407.89   35.28
  -3   6  -4  426.70   40.34
  -3   6  -4  370.88   53.33
  -3   6  -4  442.26   45.46
   3  -6   4  451.53   36.59
   3  -6   4  326.11   39.65
   3  -6   4  408.00   38.79
  -4   6  -4  203.98   36.23
  -4   6  -4  209.08   35.71
  -4   6  -4  149.74   43.70
  -4   6  -4  199.58   25.46
   4  -6   4  227.07   39.76
   4  -6   4  167.86   32.83
   4  -6   4  172.04   29.13
  -5   6  -4   78.37   23.22
  -5   6  -4  103.03   28.06
  -5   6  -4   77.18   18.40
  -5   6  -4   39.83   16.64
   5  -6   4   99.34   28.09
   5  -6   4  105.65   22.89
   5  -6   4  124.15   31.02
  -6   6  -4   14.35   11.35
  -6   6  -4    7.14   13.89
  -6   6  -4    8.08    9.55
  -6   6  -4    6.73   10.04
   6  -6   4   10.15   13.02
   6  -6   4   21.05   15.75
   6  -6   4   14.30   11.31
   6  -6   4    3.55    7.75
  -7   6  -4  112.63   18.59
  -7   6  -4  112.22   20.30
  -7   6  -4   59.04   20.81
  -7   6  -4  132.43   33.53
   7  -6   4  122.18   34.68
   7  -6   4  129.29   25.88
   7  -6   4  120.00   31.08
   7  -6   4   57.62   18.62
  -8   6  -4   45.06   19.69
  -8   6  -4   27.78   16.85
   8  -6   4   33.98   17.58
   8  -6   4   23.48   14.94
   8  -6   4   29.19   15.60
   8  -6   4   42.99   19.94
  -9   6  -4   16.73   16.51
   9  -6   4   14.73   13.70
   9  -6   4    8.88   13.41
   9  -6   4   27.74   21.57
   9  -6   4   17.92   13.63
 -10   6  -4   -6.17   14.25
  10  -6   4   41.15   17.25
  10  -6   4   -3.53   15.89
  10  -6   4   -1.66   17.99
  10  -6   4   18.42   15.71
  10  -6   4    4.92   22.04
  11  -6   4   -0.70   13.31
  11  -6   4  -10.47   15.25
  11  -6   4    5.77   16.21
  11  -6   4    1.62   16.12
  11  -6   4   17.49   25.14
  12  -6   4   -2.68   17.92
  12  -6   4  -25.11   22.51
  12  -6   4   39.74   19.05
  12  -6   4    8.64   18.90
  12  -6   4   -4.05   18.39
  13  -6   4  -16.18   21.32
  13  -6   4   -5.27   20.72
  13  -6   4   36.36   21.60
  13  -6   4   -6.58   21.43
  11   5  -4   40.27   24.77
  11   5  -4   13.41   24.62
  11   5  -4    7.07   18.94
  11   5  -4   -4.30   31.84
  10   5  -4    9.82   14.90
  10   5  -4   47.75   34.01
  10   5  -4   32.03   22.19
   9   5  -4  -31.95   19.69
   9   5  -4   -1.14   12.68
   9   5  -4   45.54   22.04
   8   5  -4   -0.48    9.21
   8   5  -4   24.78   16.14
   8   5  -4  -19.22   16.45
   7   5  -4   -2.14   14.88
   7   5  -4   16.90   10.69
   6   5  -4   21.28   11.52
   6   5  -4   41.90   18.56
   5   5  -4   16.94    9.01
   5   5  -4   12.57   13.21
   5   5  -4  -10.53    7.94
   4   5  -4   41.04   18.64
   4   5  -4   22.98   11.80
   4   5  -4   23.43   12.82
  -4  -5   4   45.97   10.81
  -4  -5   4   51.83   12.34
   3   5  -4   -4.07    5.94
   3   5  -4    2.84   11.12
   3   5  -4    8.97    6.73
  -3  -5   4   -1.84    6.08
  -3  -5   4    3.41    5.30
   2   5  -4   20.90   10.39
   2   5  -4   29.78   12.15
   2   5  -4   28.63   15.54
  -2  -5   4   13.89    9.56
  -2  -5   4   34.03   13.07
  -2  -5   4   17.18    4.37
  -2  -5   4   25.88    8.14
   1   5  -4   93.24   19.10
   1   5  -4   94.58   19.42
   1   5  -4   84.46   26.12
  -1  -5   4  103.59   21.95
  -1  -5   4   81.59   20.24
  -1  -5   4  104.97   18.99
   0   5  -4    9.74    8.34
   0   5  -4    4.92    5.24
   0   5  -4    7.33   14.27
   0  -5   4   -4.07    7.29
   0  -5   4    6.28    9.32
   0  -5   4   -4.20    5.62
  -1   5  -4    2.23    6.48
  -1   5  -4   12.64    9.47
  -1   5  -4    8.34   12.05
   1  -5   4   16.11   12.35
   1  -5   4   12.40   11.55
   1  -5   4    7.46    9.39
  -2   5  -4  257.18   27.97
  -2   5  -4  270.73   66.91
  -2   5  -4  207.91   24.57
  -2   5  -4  147.93   36.04
   2  -5   4  229.23   25.22
   2  -5   4  219.57   29.29
   2  -5   4  246.76   33.31
  -3   5  -4  239.39   25.63
  -3   5  -4  297.44   31.38
  -3   5  -4  248.94   48.31
  -3   5  -4  350.81   52.44
   3  -5   4  284.93   30.78
   3  -5   4  238.78   32.35
   3  -5   4  289.17   28.92
  -4   5  -4  140.28   43.58
  -4   5  -4  208.49   23.89
  -4   5  -4  210.87   34.96
  -4   5  -4  180.86   31.99
   4  -5   4  184.15   33.95
   4  -5   4  225.08   36.30
   4  -5   4  208.82   25.04
   4  -5   4  222.60   42.46
  -5   5  -4   36.92   14.48
  -5   5  -4   80.41   32.45
  -5   5  -4    9.41    9.05
  -5   5  -4    7.83   11.45
   5  -5   4   14.80   13.45
   5  -5   4   28.39   16.52
   5  -5   4   27.68   13.20
  -6   5  -4  139.71   33.96
  -6   5  -4  125.66   20.61
  -6   5  -4  102.45   26.95
  -6   5  -4  146.56   23.98
   6  -5   4   76.29   23.36
   6  -5   4  188.49   34.18
   6  -5   4  154.75   26.34
   6  -5   4  112.89   29.02
  -7   5  -4   25.95   20.05
  -7   5  -4    7.39   16.43
   7  -5   4   38.63   18.55
   7  -5   4   62.49   19.78
   7  -5   4   82.70   19.63
  -8   5  -4   49.27   23.46
   8  -5   4   86.51   20.21
   8  -5   4   41.19   16.27
   8  -5   4   25.58   16.03
   8  -5   4   81.79   26.07
  -9   5  -4   25.11   16.97
   9  -5   4    3.07   15.85
   9  -5   4   -6.83   10.52
   9  -5   4    6.26   11.56
   9  -5   4   41.11   15.56
 -10   5  -4   46.44   27.71
  10  -5   4   91.53   22.66
  10  -5   4   38.73   26.09
  10  -5   4   83.33   29.92
  10  -5   4   40.26   15.41
  11  -5   4   95.56   35.47
  11  -5   4  118.32   27.01
  11  -5   4   90.42   33.64
  11  -5   4  108.62   40.38
  12  -5   4   47.81   27.76
  12  -5   4   23.95   19.00
  12  -5   4   72.22   31.03
  12  -5   4   29.59   27.63
  12  -5   4   62.24   20.43
  13  -5   4    2.99   28.91
  13  -5   4   -2.43   22.36
  13  -5   4  -25.17   23.31
  13  -5   4   21.28   21.33
  13  -5   4   52.90   21.71
  12   4  -4   30.40   15.85
  12   4  -4   31.56   25.00
  12   4  -4   13.60   21.41
  12   4  -4    8.30   16.50
  12   4  -4   -6.72   42.43
  11   4  -4   29.36   34.89
  11   4  -4   78.24   29.19
  11   4  -4    9.83   15.18
  11   4  -4   30.46   15.21
  11   4  -4   35.37   20.58
  10   4  -4   87.40   16.57
  10   4  -4   33.82   22.42
  10   4  -4   82.75   21.63
  10   4  -4   67.88   15.70
  10   4  -4   56.63   35.33
   9   4  -4   11.67    9.85
   9   4  -4   14.30    9.27
   9   4  -4   -4.35   19.42
   9   4  -4   40.57   18.45
   8   4  -4   10.38   17.03
   8   4  -4   12.15    8.33
   8   4  -4   46.62   13.60
   7   4  -4   85.10   16.87
   7   4  -4   45.08   18.63
   7   4  -4   63.06   12.64
   6   4  -4   85.83   21.48
   6   4  -4  109.36   12.60
   6   4  -4  115.89   18.43
   5   4  -4   44.99   15.76
   5   4  -4   30.80    7.92
   5   4  -4   48.56   13.16
   4   4  -4   12.59   12.92
   4   4  -4   34.08   11.62
   4   4  -4    8.16    7.97
  -4  -4   4   38.93   12.57
  -4  -4   4   26.67    6.89
   3   4  -4  497.37   33.22
   3   4  -4  488.85   32.06
   3   4  -4  544.89   41.37
  -3  -4   4  524.97   28.27
  -3  -4   4  555.59   32.87
   2   4  -4  691.22   37.00
   2   4  -4  717.59   39.52
   2   4  -4  648.59   45.58
  -2  -4   4  663.12   40.05
  -2  -4   4  703.35   31.14
  -2  -4   4  649.85   34.73
   1   4  -4   12.72   11.15
   1   4  -4    4.76    5.96
   1   4  -4   16.57    9.49
  -1  -4   4    8.87    9.66
  -1  -4   4    9.38    7.40
  -1  -4   4    1.96    6.70
   0   4  -4   92.38   17.66
   0   4  -4   97.16   18.33
   0   4  -4   99.79   23.15
   0  -4   4   90.36   20.50
   0  -4   4   86.18   18.60
   0  -4   4   95.02   18.02
  -1   4  -4    1.36    6.83
  -1   4  -4    4.49   11.52
  -1   4  -4   11.70    9.14
  -1   4  -4    3.85   10.11
   1  -4   4   10.59    8.85
   1  -4   4   17.25    9.58
   1  -4   4    0.63    8.99
  -2   4  -4   51.70   15.10
  -2   4  -4   44.54   13.77
  -2   4  -4   69.15   20.10
  -2   4  -4   45.16   21.53
   2  -4   4   72.72   16.51
   2  -4   4   48.00   16.90
   2  -4   4   99.51   20.49
  -3   4  -4   76.74   29.04
  -3   4  -4   69.33   18.46
  -3   4  -4  149.31   27.64
  -3   4  -4   70.21   15.71
   3  -4   4   61.71   25.51
   3  -4   4   77.07   23.33
   3  -4   4   90.22   21.09
   3  -4   4  102.45   21.14
  -4   4  -4    8.67    9.30
  -4   4  -4    6.11    7.49
  -4   4  -4    2.38    9.23
  -4   4  -4   27.23   21.84
   4  -4   4    9.21   10.32
   4  -4   4   -5.03   12.37
   4  -4   4   12.64    8.53
   4  -4   4   11.83   10.46
  -5   4  -4   91.84   33.94
  -5   4  -4   95.00   25.22
  -5   4  -4   86.84   19.74
  -5   4  -4   50.54   12.63
   5  -4   4   85.68   35.32
   5  -4   4   77.99   21.72
   5  -4   4   57.64   19.42
  -6   4  -4  131.27   16.67
  -6   4  -4  147.86   31.92
  -6   4  -4   96.33   26.07
   6  -4   4  183.24   21.82
   6  -4   4  228.40   41.47
   6  -4   4   67.01   22.80
   6  -4   4  130.11   25.67
  -7   4  -4   -1.49   10.13
   7  -4   4  -12.36    6.22
   7  -4   4   17.93   10.94
   7  -4   4    0.33   10.15
   7  -4   4   16.77    9.82
  -8   4  -4   14.98   15.25
   8  -4   4    8.00   11.75
   8  -4   4   18.23   11.07
   8  -4   4   -6.30    7.14
   8  -4   4   14.42    9.52
   9  -4   4   -6.83   11.28
   9  -4   4  -18.21   11.16
   9  -4   4   10.66    9.78
   9  -4   4   -3.98   13.76
 -10   4  -4   41.87   26.61
  10  -4   4  139.67   37.71
  10  -4   4  121.76   25.59
  10  -4   4   48.89   27.34
  10  -4   4   99.39   23.10
  11  -4   4   -5.08   17.40
  11  -4   4   20.35   15.90
  11  -4   4   35.89   16.87
  11  -4   4   28.87   22.53
  12  -4   4   14.23   30.76
  12  -4   4   19.32   23.84
  12  -4   4   27.80   18.15
  12  -4   4   -3.68   17.52
  12  -4   4   60.39   25.27
  13  -4   4   38.71   29.12
  13  -4   4   -4.09   26.41
  13  -4   4    2.15   18.40
  12   3  -4   15.83   21.73
  12   3  -4   60.25   42.09
  12   3  -4    2.13   15.26
  12   3  -4  -14.91   17.36
  12   3  -4   31.20   13.04
  11   3  -4  -24.42   10.26
  11   3  -4   -2.53   16.14
  11   3  -4    9.43   16.38
  11   3  -4   12.10   12.79
  11   3  -4    6.82   23.38
  10   3  -4   -6.89   14.31
  10   3  -4    2.01    7.75
  10   3  -4  -11.09   22.32
  10   3  -4   20.74   11.42
   9   3  -4   19.42    8.59
   9   3  -4   14.01   12.58
   9   3  -4   -6.64   14.71
   9   3  -4   12.95   11.38
   9   3  -4  -29.18   11.27
   8   3  -4   86.15   20.90
   8   3  -4  143.81   16.79
   8   3  -4  112.78   21.39
   7   3  -4   44.29   14.40
   7   3  -4   73.23   13.51
   7   3  -4   43.29   12.49
   6   3  -4   32.93   10.08
   6   3  -4   19.14   11.86
   6   3  -4   36.23   11.33
   5   3  -4   18.90    8.66
   5   3  -4   39.76   10.25
   5   3  -4   22.37   11.25
   4   3  -4 1210.27   56.58
   4   3  -4 1151.81   47.65
   4   3  -4 1174.05   49.54
   3   3  -4 1053.13   45.37
   3   3  -4 1054.33   52.59
   3   3  -4 1074.40   42.97
  -3  -3   4 1050.47   38.63
  -3  -3   4 1026.47   38.12
  -3  -3   4 1084.91   41.02
   2   3  -4  478.25   34.58
   2   3  -4  502.22   30.39
   2   3  -4  464.55   25.30
  -2  -3   4  469.25   29.42
  -2  -3   4  516.81   28.35
  -2  -3   4  507.14   28.57
   1   3  -4   66.13   12.08
   1   3  -4   61.77   16.07
   1   3  -4   70.96   14.98
  -1  -3   4   65.73   22.82
  -1  -3   4   58.48   14.01
  -1  -3   4   81.75   13.29
  -1  -3   4   76.00   14.96
   0   3  -4  464.93   27.76
   0   3  -4  444.27   29.56
   0   3  -4  474.43   48.93
   0   3  -4  431.93   33.73
   0  -3   4  484.67   28.01
   0  -3   4  444.87   29.43
   0  -3   4  443.30   32.42
  -1   3  -4  608.36   59.50
  -1   3  -4  641.85   41.79
  -1   3  -4  640.27   36.07
  -1   3  -4  645.98   37.74
   1  -3   4  710.15   61.29
   1  -3   4  642.06   40.91
   1  -3   4  667.17   37.95
   1  -3   4  689.06   37.73
  -2   3  -4  237.87   26.90
  -2   3  -4  228.14   46.44
  -2   3  -4  244.52   24.13
  -2   3  -4  238.51   23.52
   2  -3   4  264.73   40.15
   2  -3   4  241.88   23.11
   2  -3   4  209.56   23.04
   2  -3   4  182.48   23.49
  -3   3  -4   21.71   11.72
  -3   3  -4    6.10   10.59
  -3   3  -4   11.51   19.55
  -3   3  -4   18.25    9.50
   3  -3   4   11.90    9.76
   3  -3   4   19.05   10.60
   3  -3   4   11.63    8.23
   3  -3   4   15.55   16.46
  -4   3  -4   51.69   28.32
  -4   3  -4   36.98   15.37
  -4   3  -4   25.64   12.47
  -4   3  -4   28.75   11.25
   4  -3   4   19.43   10.49
   4  -3   4   40.39   23.71
   4  -3   4   44.92   14.78
   4  -3   4   56.89   17.76
  -5   3  -4  349.77   28.23
  -5   3  -4  420.93   74.87
  -5   3  -4  350.27   26.16
   5  -3   4  337.49   32.75
   5  -3   4  339.88   35.34
   5  -3   4  497.21   66.04
   5  -3   4  411.42   31.89
  -6   3  -4   14.23    7.37
  -6   3  -4    9.87   21.22
  -6   3  -4    5.68    5.52
   6  -3   4    7.47    9.38
   6  -3   4    4.50    9.38
   6  -3   4   13.29   10.62
  -7   3  -4    8.27   12.35
   7  -3   4   -2.06   11.49
   7  -3   4   -2.62    9.75
   7  -3   4   -0.84    9.64
   7  -3   4   -3.81   13.27
  -8   3  -4   31.20   21.86
   8  -3   4   14.67   12.82
   8  -3   4   34.50   17.78
   8  -3   4   37.06   21.00
   8  -3   4   67.05   18.49
  -9   3  -4   -7.99   15.43
   9  -3   4    5.92   11.72
   9  -3   4   11.00   14.96
   9  -3   4    6.78   11.17
   9  -3   4    9.60   16.46
  10  -3   4  153.03   40.82
  10  -3   4  120.75   41.07
  10  -3   4  125.19   24.89
  10  -3   4  112.50   26.85
  11  -3   4   22.66   12.02
  11  -3   4  -11.92   13.74
  11  -3   4    4.37   15.59
  11  -3   4  -24.53   18.76
  12  -3   4    7.54   17.22
  12  -3   4   18.69   20.65
  12  -3   4   -7.75   26.47
  13  -3   4   -7.63   26.12
  13  -3   4    1.42   32.88
  13  -3   4   -3.94   25.18
  13  -3   4  -32.67   15.22
  12   2  -4  -27.57   14.54
  12   2  -4   38.77   14.95
  12   2  -4   18.29   19.14
  12   2  -4   26.92   33.35
  11   2  -4    9.16   13.95
  11   2  -4   -1.03   14.07
  11   2  -4   13.00    9.42
  11   2  -4  -50.32   27.02
  11   2  -4  -23.57   11.20
  10   2  -4  -15.80   15.54
  10   2  -4    6.58   12.88
  10   2  -4   -1.94   10.34
  10   2  -4   30.31    9.10
  10   2  -4   20.70   14.71
   9   2  -4   16.57   12.22
   9   2  -4    2.32    9.09
   9   2  -4   15.36    8.55
   9   2  -4  -12.85   12.27
   9   2  -4   13.47    7.05
   8   2  -4    8.32   14.58
   8   2  -4   14.90    6.88
   8   2  -4   15.44   11.45
   8   2  -4   21.05    8.67
   8   2  -4   10.47   10.45
   7   2  -4    5.94    7.23
   7   2  -4   -9.87    6.09
   7   2  -4   -0.25    5.68
   7   2  -4    3.51    5.93
   6   2  -4   25.11    7.80
   6   2  -4   12.45    9.97
   6   2  -4   24.20    8.78
   5   2  -4    0.92    5.88
   5   2  -4    3.86    6.36
   5   2  -4    6.98    5.46
   4   2  -4   55.78   12.37
   4   2  -4   61.18   14.21
   4   2  -4   61.47   12.33
  -4  -2   4   56.51   12.65
   3   2  -4  224.87   18.76
   3   2  -4  226.72   23.07
   3   2  -4  217.19   13.45
   3   2  -4  208.21   20.09
  -3  -2   4  207.30   13.93
  -3  -2   4  224.62   14.22
  -3  -2   4  237.89   20.29
   2   2  -4  144.44   15.70
   2   2  -4  157.47   17.83
   2   2  -4  181.32   29.45
   2   2  -4  150.91   10.16
  -2  -2   4  173.68   15.60
  -2  -2   4  156.19   17.76
  -2  -2   4  152.78   15.51
   1   2  -4   25.90   20.58
   1   2  -4   10.02    4.67
   1   2  -4   14.49   15.04
   1   2  -4    2.69    6.06
   1   2  -4   17.79    9.45
  -1  -2   4    6.18   14.14
  -1  -2   4   -2.02    5.38
  -1  -2   4    7.81    7.27
  -1  -2   4   10.67    4.65
   0   2  -4  542.34   27.46
   0   2  -4  626.80   37.15
   0   2  -4  568.82   34.11
   0   2  -4  634.23   60.57
   0  -2   4  500.72   32.24
   0  -2   4  592.91   28.69
   0  -2   4  772.85   62.91
   0  -2   4  519.81   52.31
   0  -2   4  585.63   33.19
  -1   2  -4  479.04   29.20
  -1   2  -4  532.15   34.96
  -1   2  -4  545.55   57.64
  -1   2  -4  498.84   32.40
   1  -2   4  505.69   32.27
   1  -2   4  512.22   30.80
   1  -2   4  494.76   33.43
   1  -2   4  692.39   69.93
  -2   2  -4   26.32   11.95
  -2   2  -4   23.44   21.24
  -2   2  -4   19.84   10.38
   2  -2   4   20.21   10.56
   2  -2   4   11.45    9.62
   2  -2   4   27.74   22.05
   2  -2   4   11.43    9.22
  -3   2  -4  152.63   19.99
  -3   2  -4  152.16   41.87
  -3   2  -4  156.20   20.92
   3  -2   4  145.79   23.63
   3  -2   4  144.76   23.71
   3  -2   4  161.42   19.89
   3  -2   4  168.52   43.51
  -4   2  -4 2017.88  134.48
  -4   2  -4 1973.62   73.84
  -4   2  -4 2115.19   76.86
   4  -2   4 2021.92   79.08
   4  -2   4 2083.66   77.65
   4  -2   4 2149.38   87.80
   4  -2   4 1950.10  166.02
  -5   2  -4  195.50   58.61
  -5   2  -4  149.76   17.16
  -5   2  -4  145.26   18.35
   5  -2   4  219.69   36.91
   5  -2   4  136.86   23.43
   5  -2   4  185.21   49.96
   5  -2   4  181.67   27.30
  -6   2  -4    5.58   12.59
   6  -2   4    0.53   11.54
   6  -2   4   15.51    8.78
   6  -2   4  -16.51    6.96
   6  -2   4   -5.26    7.56
  -7   2  -4   -0.40   10.84
   7  -2   4    4.84   11.30
   7  -2   4    8.64   11.34
   7  -2   4    7.65   13.58
  -8   2  -4  195.29   46.23
   8  -2   4  311.10   39.86
   8  -2   4  283.26   32.13
   8  -2   4  149.13   43.80
   8  -2   4  240.72   27.73
  -9   2  -4  146.29   43.13
   9  -2   4  174.68   48.03
   9  -2   4  212.76   28.55
   9  -2   4  284.11   52.90
   9  -2   4  208.68   32.23
  10  -2   4   11.59   23.44
  10  -2   4   16.36   14.77
  10  -2   4  -12.26   14.53
  11  -2   4    6.26   23.62
  11  -2   4  -16.96   13.81
  11  -2   4  -11.79   15.24
  12  -2   4    7.04   28.45
  12  -2   4   16.58   18.55
  12  -2   4   52.08   18.12
  12  -2   4   26.85   25.58
  12   1  -4    4.50   27.94
  11   1  -4    7.68   15.27
  11   1  -4   21.69    9.49
  11   1  -4   11.65    7.35
  11   1  -4  -15.25   14.08
  11   1  -4  -17.85   22.45
  10   1  -4   39.26   22.26
  10   1  -4   47.73   11.43
  10   1  -4   54.70    9.83
  10   1  -4   45.84   18.66
  10   1  -4   46.82   18.68
   9   1  -4   52.91   11.12
   9   1  -4   43.01   16.13
   9   1  -4   16.75   19.65
   9   1  -4   61.05   18.86
   9   1  -4   92.73   11.15
   8   1  -4   27.87   13.52
   8   1  -4    8.51   16.70
   8   1  -4   35.19   15.16
   8   1  -4   17.06    7.75
   8   1  -4   13.68    7.27
   7   1  -4   20.08    9.31
   7   1  -4   12.19    5.81
   7   1  -4    5.86    8.43
   7   1  -4    2.45    5.55
   6   1  -4   63.88   16.91
   6   1  -4   71.31   11.41
   6   1  -4   71.56   15.09
   6   1  -4   66.50   11.42
   5   1  -4  430.86   34.86
   5   1  -4  453.57   24.24
   5   1  -4  434.40   24.14
   5   1  -4  431.75   23.68
  -5  -1   4  408.82   32.97
   4   1  -4   51.38   11.23
   4   1  -4   67.10   16.77
   4   1  -4   79.30   12.91
   4   1  -4   73.81    7.59
  -4  -1   4   60.92   14.69
   3   1  -4  180.10   22.35
   3   1  -4  195.64   17.40
   3   1  -4  202.45   18.03
  -3  -1   4  181.70   13.21
  -3  -1   4  200.87   21.43
  -3  -1   4  181.65   12.59
   2   1  -4   -1.68    7.15
   2   1  -4    0.85    6.40
   2   1  -4    3.81    8.44
   2   1  -4    6.82    6.55
  -2  -1   4   -1.20    4.44
  -2  -1   4   -3.04    4.24
  -2  -1   4    4.80    7.02
   1   1  -4   60.54   13.89
   1   1  -4   66.08   14.21
   1   1  -4   46.78   22.00
   1   1  -4   70.90   23.71
  -1  -1   4   81.60   22.20
  -1  -1   4   77.46   14.77
  -1  -1   4   74.00   19.27
  -1  -1   4   64.84    7.29
  -1  -1   4   76.82   13.82
   0   1  -4  179.82   19.54
   0   1  -4  116.91   18.44
   0   1  -4  136.86   39.00
   0   1  -4  136.23   34.51
   0  -1   4  124.10   31.57
   0  -1   4  140.17   35.84
   0  -1   4  138.47   21.10
   0  -1   4  138.39   20.53
   0  -1   4  128.99   12.99
  -1   1  -4   42.90   12.67
  -1   1  -4   66.26   15.57
  -1   1  -4   66.44   32.07
   1  -1   4   67.44   15.70
   1  -1   4   57.82   13.62
   1  -1   4   84.73   37.96
   1  -1   4   83.64   40.68
  -2   1  -4   28.56   21.37
  -2   1  -4   38.15   12.50
  -2   1  -4   64.33   15.48
   2  -1   4   39.68   12.63
   2  -1   4   41.46   11.88
   2  -1   4   38.16   27.51
  -3   1  -4  145.83   45.74
  -3   1  -4  124.05   22.14
  -3   1  -4  148.25   22.79
   3  -1   4  117.15   45.10
   3  -1   4  119.89   22.36
   3  -1   4  101.91   18.13
  -4   1  -4  479.84   70.59
  -4   1  -4  450.76   32.65
  -4   1  -4  460.66   32.13
   4  -1   4  487.95   35.34
   4  -1   4  515.00   39.58
   4  -1   4  611.57   77.78
   4  -1   4  426.28   31.58
  -5   1  -4   -6.50    5.91
  -5   1  -4   -2.13    6.06
  -5   1  -4   33.84   27.49
   5  -1   4    2.25    7.32
   5  -1   4   15.24    9.21
   5  -1   4   26.67   26.49
   5  -1   4    9.28    8.78
  -6   1  -4  109.34   33.22
   6  -1   4  106.48   20.65
   6  -1   4   97.42   22.30
   6  -1   4  135.19   29.83
   6  -1   4   76.10   28.26
   7  -1   4  197.72   29.53
   7  -1   4  206.59   32.06
   7  -1   4  243.11   44.20
  -8   1  -4   26.71   21.27
   8  -1   4   82.11   23.08
   8  -1   4   37.86   24.05
   8  -1   4   82.23   29.54
   8  -1   4   90.21   21.13
   9  -1   4   -2.58   11.32
   9  -1   4   -6.06   16.08
   9  -1   4   10.39   15.08
  10  -1   4   25.08   12.22
  10  -1   4   14.64   14.01
  10  -1   4  -14.80   14.29
  11  -1   4   39.82   19.95
  11  -1   4    1.35   20.65
  11  -1   4   29.65   18.20
  11  -1   4   10.61   26.97
  12  -1   4    8.98   32.29
  12  -1   4  -14.75   21.26
  12  -1   4   44.69   19.85
  12  -1   4   10.16   35.98
  13   0  -4  -38.73   28.16
  13   0  -4    7.00   21.61
  13   0  -4    3.05   20.15
  12   0  -4   24.53   16.92
  12   0  -4  -11.02   16.10
  12   0  -4   22.91   24.49
  11   0  -4   95.67   27.73
  11   0  -4   10.98   19.39
  11   0  -4   44.95   18.70
  11   0  -4   33.11    9.95
  10   0  -4   44.53   18.46
  10   0  -4   65.63   23.83
  10   0  -4   44.88   23.92
  10   0  -4   58.05   10.23
   9   0  -4   13.80   16.25
   9   0  -4    8.59   11.84
   9   0  -4   23.20    7.35
   9   0  -4   26.97   14.23
   9   0  -4   17.31    7.70
   8   0  -4   20.81   11.57
   8   0  -4   23.47    7.51
   8   0  -4   -8.37   10.06
   8   0  -4   15.02   10.46
   8   0  -4   12.36    5.87
   7   0  -4  269.58   18.84
   7   0  -4  268.98   24.42
   7   0  -4  267.30   17.25
   7   0  -4  293.50   33.57
   6   0  -4  873.50   33.77
   6   0  -4  859.75   36.31
   6   0  -4  828.07   55.63
   6   0  -4  839.33   40.35
  -6   0   4  880.98   56.04
   5   0  -4  355.55   21.17
   5   0  -4  367.86   35.21
   5   0  -4  356.30   21.70
   5   0  -4  376.98   24.03
  -5   0   4  399.94   35.41
   4   0  -4   -0.70    6.17
   4   0  -4    6.06    5.52
   4   0  -4    1.61    3.29
   4   0  -4   15.61    7.09
  -4   0   4    3.37    7.31
   3   0  -4  404.27   38.43
   3   0  -4  398.78   24.95
   3   0  -4  458.56   28.82
   3   0  -4  466.36   37.56
  -3   0   4  381.90   22.48
  -3   0   4  452.69   35.08
  -3   0   4  433.30   15.44
  -3   0   4  461.49   22.71
   2   0  -4  412.58   26.14
   2   0  -4  411.38   36.27
   2   0  -4  460.78   45.45
   2   0  -4  395.73   28.64
  -2   0   4  392.43   16.75
  -2   0   4  429.97   34.17
  -2   0   4  424.47   24.46
  -2   0   4  407.81   26.50
   1   0  -4  109.36   17.65
   1   0  -4   91.31   26.78
   1   0  -4   69.86   23.52
  -1   0   4   69.96   19.68
  -1   0   4  106.42   23.53
  -1   0   4   95.59   17.46
  -1   0   4  106.59   16.33
   0   0  -4  423.28   52.40
   0   0  -4  437.34   51.42
   0   0  -4  454.07   30.26
   0   0  -4  381.48   30.84
   0   0   4  438.36   31.75
   0   0   4  388.38   41.35
   0   0   4  566.67   58.51
   0   0   4  409.50   27.34
  -1   0  -4  314.59   25.87
  -1   0  -4  307.86   28.84
  -1   0  -4  348.90   61.18
   1   0   4  292.21   23.89
   1   0   4  330.38   53.83
   1   0   4  338.64   50.77
  -2   0  -4  868.93   49.38
  -2   0  -4  947.65   46.74
  -2   0  -4  978.86   87.13
   2   0   4  905.68   45.53
   2   0   4  917.75   51.73
   2   0   4  954.78   88.69
   2   0   4  825.29   74.19
  -3   0  -4   59.91   15.20
  -3   0  -4   38.35   28.24
  -3   0  -4   63.90   17.82
   3   0   4   34.06   11.94
   3   0   4   67.83   18.54
   3   0   4   72.54   35.36
  -4   0  -4   17.44    9.74
  -4   0  -4   14.49    9.47
  -4   0  -4   -0.13   20.90
   4   0   4   14.66   10.43
   4   0   4   31.16   13.21
   4   0   4    3.69   16.27
  -5   0  -4   -2.89    6.75
  -5   0  -4   16.18   25.64
  -5   0  -4    6.00    8.64
   5   0   4    5.71   23.12
   5   0   4   -0.25   10.17
   5   0   4    9.76    8.43
  -6   0  -4   21.60   17.21
   6   0   4   22.04   23.79
   6   0   4   88.10   22.49
   6   0   4   61.36   17.90
  -7   0  -4    6.39   14.10
   7   0   4   10.01   11.06
   7   0   4  -25.24   11.38
   7   0   4   -4.04    9.56
   7   0   4    4.11   11.67
   8   0   4  131.30   25.64
   8   0   4   50.21   33.13
   8   0   4   95.12   33.08
   8   0   4  142.26   30.81
   9   0   4   11.23   18.81
   9   0   4  -20.08   21.53
  10   0   4   -2.67   16.68
  10   0   4    7.27   12.04
  10   0   4   -9.71   18.95
  10   0   4    5.29   24.15
  11   0   4   22.67   21.57
  11   0   4   22.07   21.98
  11   0   4   18.98   30.60
  11   0   4    9.13   15.09
  12   0   4   29.88   15.50
  12   0   4   -8.66   31.03
  12   0   4    3.03   27.44
  12   0   4   21.12   21.42
  13  -1  -4  -11.27   19.86
  13  -1  -4    7.86   21.93
  13  -1  -4  -30.88   22.17
  12  -1  -4    1.54   19.58
  12  -1  -4   17.98   17.91
  12  -1  -4    2.14    8.19
  12  -1  -4   27.29   21.52
  12  -1  -4   12.84   10.37
  11  -1  -4   32.63    9.97
  11  -1  -4   -9.11   13.75
  11  -1  -4   -0.27    7.60
  11  -1  -4    7.67   20.13
  11  -1  -4   21.24   18.08
  10  -1  -4  -12.83    9.21
  10  -1  -4  -11.10   12.17
  10  -1  -4   10.10    7.53
  10  -1  -4   -1.17   14.57
  10  -1  -4   -6.19    7.67
   9  -1  -4   19.20    7.21
   9  -1  -4  -21.35    9.36
   9  -1  -4    6.27   11.69
   9  -1  -4    0.18    9.00
   8  -1  -4  -14.77    8.72
   8  -1  -4   -4.82    4.97
   8  -1  -4  -14.08    6.55
   8  -1  -4   -4.53    8.60
   7  -1  -4  100.21   19.40
   7  -1  -4  107.99   13.03
   7  -1  -4   97.59   26.12
   6  -1  -4   39.85   11.48
   6  -1  -4   36.45   16.16
   6  -1  -4   35.68    9.29
  -6   1   4   56.15   18.49
   5  -1  -4   10.26    5.90
   5  -1  -4    3.69    8.30
   5  -1  -4    4.15    5.41
  -5   1   4   -0.53    4.09
  -5   1   4   -1.84    7.64
   4  -1  -4  172.12   17.05
   4  -1  -4  190.28   26.66
   4  -1  -4  173.55   14.35
   4  -1  -4  259.91   44.94
  -4   1   4  155.78   28.75
  -4   1   4  164.26   13.89
  -4   1   4  182.19   16.99
   3  -1  -4  311.81   23.31
   3  -1  -4  353.14   29.07
   3  -1  -4  289.87   32.11
   3  -1  -4  304.24   34.10
  -3   1   4  276.12   30.21
  -3   1   4  323.17   21.55
  -3   1   4  299.17   23.38
   2  -1  -4  282.75   36.15
   2  -1  -4  267.62   32.53
   2  -1  -4  305.96   28.38
   2  -1  -4  291.43   23.08
  -2   1   4  311.86   26.43
  -2   1   4  275.73   32.65
  -2   1   4  305.52   30.76
  -2   1   4  267.08   19.12
  -2   1   4  269.83   21.45
   1  -1  -4   32.70   13.63
   1  -1  -4   26.70   15.95
   1  -1  -4   20.65   16.51
   1  -1  -4   31.24   11.94
  -1   1   4   17.37    9.27
  -1   1   4   18.07   14.86
  -1   1   4   26.61   14.52
   0  -1  -4  832.42   43.42
   0  -1  -4  835.97   68.16
   0  -1  -4  803.02   49.84
   0  -1  -4  757.47   68.44
   0   1   4  861.17   51.12
   0   1   4  841.05   57.45
   0   1   4  905.17   78.93
   0   1   4  887.02   43.66
  -1  -1  -4 1750.89  107.56
  -1  -1  -4 1715.06   68.31
  -1  -1  -4 1841.29  120.60
  -1  -1  -4 1646.52   75.99
   1   1   4 1824.23  121.42
   1   1   4 1753.42   77.79
   1   1   4 1717.14   66.95
   1   1   4 1742.09   95.05
  -2  -1  -4 3181.23  104.07
  -2  -1  -4 2937.24  111.31
  -2  -1  -4 3524.80  181.05
   2   1   4 3087.87  101.20
   2   1   4 2847.55  140.81
   2   1   4 3083.73  114.00
   2   1   4 3301.98  226.87
  -3  -1  -4   35.52   12.81
  -3  -1  -4   38.20   28.52
  -3  -1  -4   48.45   16.09
   3   1   4   56.82   32.46
   3   1   4   86.32   18.10
   3   1   4  117.28   43.03
  -4  -1  -4  176.98   53.92
  -4  -1  -4   88.10   18.12
  -4  -1  -4   89.58   22.71
   4   1   4  120.90   46.17
   4   1   4  164.23   52.13
   4   1   4   92.84   19.70
   4   1   4   80.22   23.52
  -5  -1  -4  395.98   30.02
  -5  -1  -4  339.86   30.90
   5   1   4  338.70   37.82
   5   1   4  225.56   48.23
   5   1   4  522.50   94.92
   5   1   4  395.96   32.85
  -6  -1  -4  394.58   22.69
  -6  -1  -4  227.49   51.48
   6   1   4  255.44   53.15
   6   1   4  464.70   94.35
   6   1   4  426.79   43.51
   6   1   4  416.88   35.55
   7   1   4   44.92   15.89
   7   1   4   59.74   20.55
   7   1   4   17.40   20.21
   8   1   4   50.20   35.70
   8   1   4   39.27   17.83
   8   1   4   52.02   18.35
   9   1   4   13.14   16.10
   9   1   4   22.47   18.76
   9   1   4    2.45   23.11
   9   1   4   15.32   15.80
  10   1   4   14.46   24.75
  10   1   4  -21.84   12.14
  10   1   4   -4.59   25.44
  10   1   4   48.72   54.14
  10   1   4   -6.07   17.29
  11   1   4   15.06   28.40
  11   1   4  -23.68   11.84
  11   1   4  -66.20   63.46
  11   1   4  -45.05   18.75
  12   1   4  212.31  110.38
  12   1   4   -1.59   40.86
  13  -2  -4   22.90   28.98
  13  -2  -4   42.15   11.87
  13  -2  -4    4.90   22.37
  13  -2  -4   34.28   15.90
  13  -2  -4   -0.93   20.01
  12  -2  -4   58.36   22.78
  12  -2  -4   42.93   11.42
  12  -2  -4   82.64   16.56
  12  -2  -4   12.16   23.94
  12  -2  -4   -4.68   17.98
  11  -2  -4   -8.87    7.90
  11  -2  -4   -7.05   11.07
  11  -2  -4   19.90   13.34
  11  -2  -4    8.85   21.76
  11  -2  -4    9.31   18.95
  10  -2  -4   -1.19   12.38
  10  -2  -4   -1.30   12.33
  10  -2  -4   -4.92   10.91
  10  -2  -4  -12.98    7.49
  10  -2  -4   -2.61   15.98
   9  -2  -4   25.36   20.11
   9  -2  -4   13.37   11.77
   9  -2  -4   33.83   14.47
   9  -2  -4    2.90    8.36
   9  -2  -4   35.19   12.06
   8  -2  -4   47.99   12.46
   8  -2  -4   59.99   22.00
   8  -2  -4   48.92   14.99
   8  -2  -4   49.47   16.24
   8  -2  -4   70.53   17.58
   7  -2  -4   37.73   13.29
   7  -2  -4   13.16    8.90
   7  -2  -4   52.75   12.22
   7  -2  -4   21.88   14.06
   7  -2  -4   45.29   14.41
  -7   2   4   22.26   15.36
   6  -2  -4   61.59   13.48
   6  -2  -4   54.69   15.02
   6  -2  -4   41.27   13.31
   6  -2  -4   45.76   19.78
  -6   2   4   51.54   20.32
  -6   2   4   41.55   12.54
   5  -2  -4  193.73   23.13
   5  -2  -4  209.57   24.16
   5  -2  -4  203.35   20.44
   5  -2  -4  173.44   18.23
   5  -2  -4  226.97   38.93
  -5   2   4  151.86   30.18
  -5   2   4  195.52   13.96
  -5   2   4  175.29   18.21
  -5   2   4  163.81   14.83
   4  -2  -4   43.70   14.61
   4  -2  -4   31.96   13.32
   4  -2  -4   58.51   20.67
   4  -2  -4   42.82   11.57
   4  -2  -4   37.44   11.31
  -4   2   4   40.46   11.39
  -4   2   4   19.39    9.24
  -4   2   4   40.02   15.22
  -4   2   4   17.54    7.35
   3  -2  -4   17.84    8.59
   3  -2  -4   -2.77   10.38
   3  -2  -4   17.41   12.12
   3  -2  -4   17.13   12.33
  -3   2   4   10.48    6.48
  -3   2   4   16.09    7.94
  -3   2   4   18.61    8.33
  -3   2   4   23.46   11.00
  -3   2   4   15.42   12.07
   2  -2  -4   15.38   14.20
   2  -2  -4   -4.40    8.76
   2  -2  -4    4.11    7.48
  -2   2   4   -7.47    5.38
  -2   2   4   16.53   13.01
  -2   2   4    4.80    9.11
  -2   2   4    7.56    8.96
  -2   2   4    3.42    6.14
   1  -2  -4   23.05   14.55
   1  -2  -4   24.68   18.97
   1  -2  -4   42.27   13.37
   1  -2  -4   35.75   20.43
  -1   2   4   24.75   10.91
  -1   2   4    5.94    9.89
  -1   2   4   41.41   16.35
  -1   2   4   47.55   23.33
   0  -2  -4    8.60   20.25
   0  -2  -4   42.20   22.68
   0  -2  -4   12.37   16.92
   0  -2  -4   28.82   13.91
   0   2   4   28.29   20.73
   0   2   4   13.40    9.46
   0   2   4   23.55   15.68
  -1  -2  -4   14.53   11.45
  -1  -2  -4   11.79   11.60
  -1  -2  -4    2.13   17.87
  -1  -2  -4   -3.41   25.46
   1   2   4    3.92   10.22
   1   2   4  -10.20    8.00
   1   2   4    4.95   17.41
   1   2   4    3.42    7.12
  -2  -2  -4  492.87   68.82
  -2  -2  -4  485.02   43.20
  -2  -2  -4  515.44   39.67
  -2  -2  -4  621.29  110.65
   2   2   4  498.84   45.62
   2   2   4  470.17   52.66
   2   2   4  552.14   73.81
   2   2   4  488.45   35.50
  -3  -2  -4    5.69   10.34
  -3  -2  -4  -10.13   15.28
   3   2   4   -4.69    7.72
   3   2   4    7.88   10.64
   3   2   4   -8.17   19.48
  -4  -2  -4  431.15   36.16
  -4  -2  -4  368.65   36.58
  -4  -2  -4  415.56   87.87
   4   2   4  465.66   96.30
   4   2   4  381.85   42.76
   4   2   4  373.59   32.79
   4   2   4  454.22   77.44
  -5  -2  -4  170.90   22.71
  -5  -2  -4  169.68   28.98
   5   2   4  213.69   25.54
   5   2   4  227.58   41.92
   5   2   4  252.98   61.96
  -6  -2  -4   -6.42    8.67
  -6  -2  -4    4.97    7.89
   6   2   4   -4.03   11.28
   6   2   4   -0.09   10.65
   6   2   4   -9.39   29.82
   6   2   4   -9.69   13.16
   7   2   4    8.88   18.35
   7   2   4   10.77   16.63
   7   2   4   10.67   43.88
   7   2   4    2.50   10.94
   8   2   4   91.28   27.81
   8   2   4   81.14   41.46
   8   2   4   93.12   29.67
   8   2   4   66.90   63.31
   9   2   4   10.31   27.50
   9   2   4  214.36   74.69
   9   2   4   82.78   32.58
   9   2   4   66.39   23.31
  10   2   4   17.12   23.54
  10   2   4    8.06   19.27
  10   2   4   32.79   39.79
  10   2   4   45.95   20.67
  10   2   4  -48.24   60.05
  11   2   4    6.02   27.39
  11   2   4 -104.46   58.24
  11   2   4    3.12   15.72
  11   2   4  -23.40   26.00
  11   2   4   27.03   46.99
  13  -3  -4   48.11   15.08
  13  -3  -4   24.82   29.72
  13  -3  -4  -50.76   18.91
  13  -3  -4   42.02   26.78
  13  -3  -4    5.04   11.49
  12  -3  -4    6.31   23.31
  12  -3  -4    8.91   18.69
  12  -3  -4   14.06   17.58
  12  -3  -4   -1.11    9.86
  12  -3  -4   -5.81   11.06
  11  -3  -4   -9.99   13.26
  11  -3  -4   -9.12    7.67
  11  -3  -4    4.87   16.95
  11  -3  -4  -18.89   11.99
  11  -3  -4   -9.58    8.99
  10  -3  -4   19.38   20.53
  10  -3  -4   52.67   19.42
  10  -3  -4   48.95   13.33
  10  -3  -4   23.41   16.32
  10  -3  -4   10.12    8.64
   9  -3  -4  112.93   25.44
   9  -3  -4  147.46   38.00
   9  -3  -4  142.89   22.73
   9  -3  -4  108.83   24.16
   8  -3  -4  184.46   41.43
   8  -3  -4  136.94   26.90
   8  -3  -4  124.16   24.38
   8  -3  -4  149.23   23.96
  -8   3   4  126.11   24.64
   7  -3  -4   -0.11    9.18
   7  -3  -4   -7.76    7.65
   7  -3  -4   -2.89   10.98
   7  -3  -4   -9.14    7.20
  -7   3   4  -15.43    6.78
  -7   3   4   18.15   14.82
   6  -3  -4  305.43   32.34
   6  -3  -4  287.35   27.52
   6  -3  -4  286.50   47.75
   6  -3  -4  352.60   31.88
  -6   3   4  279.49   27.02
  -6   3   4  260.17   37.11
  -6   3   4  364.87   18.65
   5  -3  -4  307.40   27.46
   5  -3  -4  288.48   26.17
   5  -3  -4  342.67   34.49
   5  -3  -4  342.83   41.15
  -5   3   4  280.20   27.57
  -5   3   4  285.21   24.51
  -5   3   4  257.38   20.80
  -5   3   4  315.73   39.15
   4  -3  -4  341.64   35.46
   4  -3  -4  403.82   31.00
   4  -3  -4  325.46   38.31
   4  -3  -4  371.39   29.76
   4  -3  -4  351.10   29.22
  -4   3   4  371.40   40.15
  -4   3   4  362.41   30.29
  -4   3   4  311.04   25.32
   3  -3  -4  130.34   31.36
   3  -3  -4   76.65   20.35
   3  -3  -4  120.80   20.50
  -3   3   4   91.92   23.91
  -3   3   4   85.99   17.27
  -3   3   4   92.86   19.04
  -3   3   4  142.82   28.42
  -3   3   4   72.13   15.80
   2  -3  -4    4.66    7.97
   2  -3  -4   16.80   11.55
   2  -3  -4   -3.10    9.00
   2  -3  -4    4.50   12.10
  -2   3   4    5.08   13.51
  -2   3   4   12.77    9.16
  -2   3   4    1.96   10.43
  -2   3   4    2.05    6.94
  -2   3   4   -9.85    5.46
   1  -3  -4  339.98   37.64
   1  -3  -4  350.60   44.65
   1  -3  -4  326.40   46.55
   1  -3  -4  378.54   32.53
  -1   3   4  381.46   39.74
  -1   3   4  383.21   52.43
  -1   3   4  403.35   33.03
  -1   3   4  348.02   32.01
  -1   3   4  340.47   36.23
   0  -3  -4 1101.83   92.01
   0  -3  -4 1129.17   57.97
   0  -3  -4 1117.16   69.57
   0  -3  -4 1112.14   83.86
   0   3   4 1106.27   57.26
   0   3   4 1143.57   69.59
   0   3   4 1215.63  101.15
   0   3   4 1017.24   67.05
  -1  -3  -4    1.24    7.45
  -1  -3  -4  107.46   42.32
  -1  -3  -4   -8.72   10.43
  -1  -3  -4   -4.67   11.23
   1   3   4   10.80   20.18
   1   3   4    6.59   12.76
   1   3   4   12.02   11.74
   1   3   4    1.15    7.58
  -2  -3  -4   15.96   25.15
  -2  -3  -4   14.53   14.42
  -2  -3  -4    1.84    9.16
  -2  -3  -4  -13.22   35.60
   2   3   4   10.50   12.52
   2   3   4    8.70    9.55
   2   3   4   23.46   28.79
   2   3   4   14.44   14.14
  -3  -3  -4   -7.48    8.12
  -3  -3  -4   -6.98    9.70
  -3  -3  -4  -27.42   16.61
   3   3   4   -0.61   10.91
   3   3   4  -15.45   19.64
   3   3   4   -0.27   10.24
   3   3   4  -13.47    6.65
  -4  -3  -4    7.17   14.96
  -4  -3  -4   17.17   12.96
  -4  -3  -4   20.56   14.90
   4   3   4   15.17   10.39
   4   3   4   24.98   16.31
   4   3   4   45.95   25.72
   4   3   4   -2.87   10.36
  -5  -3  -4    2.29   11.39
  -5  -3  -4    5.41   10.67
   5   3   4   34.70   21.35
   5   3   4    1.00   13.86
   5   3   4   -2.31   11.82
   5   3   4   11.12   12.47
  -6  -3  -4   12.60    9.43
  -6  -3  -4   15.34   13.95
   6   3   4   -1.17   20.81
   6   3   4   39.50   18.30
   6   3   4   26.75   20.54
   6   3   4   -0.54   16.52
   7   3   4   67.80   39.18
   7   3   4   32.74   31.95
   7   3   4   35.13   20.14
   8   3   4   18.33   21.80
   8   3   4   24.16   22.99
   8   3   4   -2.54   30.19
   9   3   4   20.61   17.24
   9   3   4  -19.13   21.81
   9   3   4    8.33   24.33
   9   3   4   -3.71   34.69
  10   3   4  -48.20   44.16
  10   3   4    3.43   21.61
  10   3   4  -10.68   27.18
  10   3   4  -15.12   15.89
  11   3   4  -12.23   20.48
  11   3   4    5.62   50.08
  11   3   4   15.51   45.09
  11   3   4   66.54   35.76
  11   3   4   16.41   28.33
  13  -4  -4    5.94   15.59
  13  -4  -4   26.90   27.46
  13  -4  -4    5.22   23.31
  13  -4  -4  -37.16   24.12
  12  -4  -4   56.01   14.47
  12  -4  -4   44.75   20.29
  12  -4  -4  -30.40   20.08
  12  -4  -4  -33.90   15.81
  11  -4  -4  -36.00   14.25
  11  -4  -4    7.69   12.69
  11  -4  -4  -10.36   17.59
  11  -4  -4   -0.21   13.41
  10  -4  -4  -23.64   14.88
  10  -4  -4   -4.94   18.34
  10  -4  -4   32.01   14.32
  10  -4  -4   11.62   13.98
   9  -4  -4    0.08   12.19
   9  -4  -4    9.81   16.97
   9  -4  -4    4.77   15.23
   9  -4  -4    3.58    9.85
  -9   4   4   45.99   16.90
   8  -4  -4   53.07   26.43
   8  -4  -4   -6.75   12.24
   8  -4  -4    6.51    9.84
   8  -4  -4   -5.27    8.66
  -8   4   4   -2.44    9.26
   7  -4  -4    9.58    9.81
   7  -4  -4   -9.25   10.24
   7  -4  -4    3.50    8.39
   7  -4  -4  -13.32   10.86
  -7   4   4    6.45   13.03
  -7   4   4  -15.68    7.11
   6  -4  -4   24.70   12.85
   6  -4  -4   58.57   16.30
   6  -4  -4   33.86   19.97
   6  -4  -4   65.31   22.06
  -6   4   4   60.50   23.74
  -6   4   4   62.04   14.15
  -6   4   4   68.14   19.43
  -6   4   4   46.14   11.26
   5  -4  -4   56.00   22.92
   5  -4  -4   62.64   17.81
   5  -4  -4   72.76   23.84
   5  -4  -4   57.40   17.38
  -5   4   4   52.96   13.69
  -5   4   4   45.75   18.04
  -5   4   4   51.02   23.92
   4  -4  -4   12.56   11.43
   4  -4  -4   20.18   15.01
   4  -4  -4    4.06    7.69
   4  -4  -4  -10.08    8.26
  -4   4   4   -0.31    6.64
  -4   4   4    3.07    6.56
  -4   4   4   -7.18   10.19
  -4   4   4    7.90   10.47
  -4   4   4    1.40    4.94
   3  -4  -4  162.38   33.96
   3  -4  -4  131.54   33.29
   3  -4  -4  163.11   27.78
  -3   4   4  148.45   30.82
  -3   4   4  152.72   29.19
  -3   4   4  131.19   30.45
  -3   4   4  189.50   35.93
  -3   4   4  140.13   24.55
   2  -4  -4  810.68   67.03
   2  -4  -4  780.52   60.81
   2  -4  -4  907.48   72.74
   2  -4  -4  862.41   51.81
  -2   4   4  865.68   53.62
  -2   4   4  928.95   64.51
  -2   4   4  769.42   72.12
  -2   4   4  901.33   63.36
  -2   4   4  830.19   49.21
   1  -4  -4  794.43   75.29
   1  -4  -4  803.45   67.51
   1  -4  -4  761.85   49.07
   1  -4  -4  718.71   57.89
  -1   4   4  779.07   48.95
  -1   4   4  720.70   51.55
  -1   4   4  825.28   60.03
  -1   4   4  677.40   72.89
  -1   4   4  705.38   58.92
   0  -4  -4  194.59   46.78
   0  -4  -4  211.67   38.59
   0  -4  -4  178.63   47.45
   0  -4  -4  191.37   25.46
   0   4   4  168.91   48.43
   0   4   4  185.97   25.32
   0   4   4  225.41   38.91
   0   4   4  239.24   43.37
  -1  -4  -4    9.03   13.29
  -1  -4  -4    1.90   24.12
  -1  -4  -4  -26.11   15.12
  -1  -4  -4    9.91    9.98
   1   4   4   15.31   13.48
   1   4   4   26.44   16.07
   1   4   4   28.54   24.85
   1   4   4   25.35   18.48
  -2  -4  -4  208.09   33.26
  -2  -4  -4  236.13   69.74
  -2  -4  -4  162.25   37.81
   2   4   4  157.05   32.47
   2   4   4  108.69   36.12
   2   4   4  252.64   47.87
   2   4   4  149.09   29.23
  -3  -4  -4  264.75   46.55
  -3  -4  -4  220.88   28.64
   3   4   4  286.99   39.65
   3   4   4  311.78   52.84
   3   4   4  143.36   42.47
   3   4   4  269.01   45.05
[truncated: 833,632 more chars]
