# Supplementary material for: Self-Assembly by Tridentate or Bidentate Ligand: Synthesis and Vapor Adsorption Properties of Cu(II), Zn(II), Hg(II) and Cd(II) Complexes Derived from a Bis(pyridylhydrazone) Compound
Source: Molecules. 2020 Dec 29;26(1):109. doi: 10.3390/molecules26010109 (PMC7795747; doi:10.3390/molecules26010109)
Supplement: Supplementary file 1 [file molecules-26-00109-s001.zip › cif/complex 2.cif]

data_tt
_audit_creation_date               2020-06-27
_audit_creation_method
;
Olex2 1.2
(compiled 2018.05.29 svn.r3508 for OlexSys, GUI svn.r5506)
;
_shelx_SHELXL_version_number       '2018/3'
_audit_contact_author_address      ?
_audit_contact_author_email        ?
_audit_contact_author_name         ''
_audit_contact_author_phone        ?
_publ_contact_author_id_orcid      ?
_publ_section_references
;
Dolomanov, O.V., Bourhis, L.J., Gildea, R.J, Howard, J.A.K. & Puschmann, H.
 (2009), J. Appl. Cryst. 42, 339-341.

Sheldrick, G.M. (2015). Acta Cryst. A71, 3-8.

Sheldrick, G.M. (2015). Acta Cryst. C71, 3-8.
;
_chemical_name_common              ?
_chemical_name_systematic          ?
_chemical_formula_moiety           'C48 H48 Cl4 N12 O6 Zn2'
_chemical_formula_sum              'C48 H48 Cl4 N12 O6 Zn2'
_chemical_formula_weight           1161.52
_chemical_melting_point            ?
loop_
  _atom_type_symbol
  _atom_type_description
  _atom_type_scat_dispersion_real
  _atom_type_scat_dispersion_imag
  _atom_type_scat_source
 'C' 'C' 0.0033 0.0016 'International Tables Vol C Tables 4.2.6.8 and 6.1.1.4'
 'H' 'H' 0.0000 0.0000 'International Tables Vol C Tables 4.2.6.8 and 6.1.1.4'
 'Cl' 'Cl' 0.1484 0.1585 'International Tables Vol C Tables 4.2.6.8 and 6.1.1.4'
 'N' 'N' 0.0061 0.0033 'International Tables Vol C Tables 4.2.6.8 and 6.1.1.4'
 'O' 'O' 0.0106 0.0060 'International Tables Vol C Tables 4.2.6.8 and 6.1.1.4'
 'Zn' 'Zn' 0.2839 1.4301 'International Tables Vol C Tables 4.2.6.8 and 6.1.1.4'

_shelx_space_group_comment
;
The symmetry employed for this shelxl refinement is uniquely defined
by the following loop, which should always be used as a source of
symmetry information in preference to the above space-group names.
They are only intended as comments.
;
_space_group_crystal_system        'triclinic'
_space_group_IT_number             2
_space_group_name_H-M_alt          'P -1'
_space_group_name_Hall             '-P 1'
loop_
  _space_group_symop_operation_xyz
 'x, y, z'
 '-x, -y, -z'

_cell_length_a                     9.019(5)
_cell_length_b                     12.473(7)
_cell_length_c                     15.450(10)
_cell_angle_alpha                  93.56(2)
_cell_angle_beta                   103.431(19)
_cell_angle_gamma                  105.544(18)
_cell_volume                       1614.3(16)
_cell_formula_units_Z              1
_cell_measurement_reflns_used      7655
_cell_measurement_temperature      273(2)
_cell_measurement_theta_max        27.62
_cell_measurement_theta_min        2.33
_shelx_estimated_absorpt_T_max     ?
_shelx_estimated_absorpt_T_min     ?
_exptl_absorpt_coefficient_mu      0.957
_exptl_absorpt_correction_T_max    ?
_exptl_absorpt_correction_T_min    ?
_exptl_absorpt_correction_type     'none'
_exptl_absorpt_process_details     ?
_exptl_absorpt_special_details     ?
_exptl_crystal_colour              yellow
_exptl_crystal_colour_primary      yellow
_exptl_crystal_density_diffrn      1.195
_exptl_crystal_density_meas        ?
_exptl_crystal_density_method      ?
_exptl_crystal_description         block
_exptl_crystal_F_000               596
_exptl_crystal_size_max            ?
_exptl_crystal_size_mid            ?
_exptl_crystal_size_min            ?
_exptl_transmission_factor_max     ?
_exptl_transmission_factor_min     ?
_diffrn_reflns_av_R_equivalents    0.0780
_diffrn_reflns_av_unetI/netI       0.0476
_diffrn_reflns_Laue_measured_fraction_full  0.998
_diffrn_reflns_Laue_measured_fraction_max  0.998
_diffrn_reflns_limit_h_max         10
_diffrn_reflns_limit_h_min         -10
_diffrn_reflns_limit_k_max         14
_diffrn_reflns_limit_k_min         -14
_diffrn_reflns_limit_l_max         18
_diffrn_reflns_limit_l_min         -18
_diffrn_reflns_number              32817
_diffrn_reflns_point_group_measured_fraction_full  0.998
_diffrn_reflns_point_group_measured_fraction_max  0.998
_diffrn_reflns_theta_full          24.997
_diffrn_reflns_theta_max           24.997
_diffrn_reflns_theta_min           2.043
_diffrn_ambient_temperature        273.15
_diffrn_detector_area_resol_mean   ?
_diffrn_measured_fraction_theta_full  0.998
_diffrn_measured_fraction_theta_max  0.998
_diffrn_measurement_device_type    'Bruker APEX-II CCD'
_diffrn_measurement_method         '\f and \w scans'
_diffrn_radiation_type             MoK\a
_diffrn_radiation_wavelength       0.71073
_diffrn_source                     ?
_diffrn_standards_number           0
_reflns_Friedel_coverage           0.000
_reflns_Friedel_fraction_full      .
_reflns_Friedel_fraction_max       .
_reflns_number_gt                  4404
_reflns_number_total               5680
_reflns_special_details
;
 Reflections were merged by SHELXL according to the crystal
 class for the calculation of statistics and refinement.
 
 Structure factors included contributions from the .fab file.
 
 _reflns_Friedel_fraction is defined as the number of unique
 Friedel pairs measured divided by the number that would be
 possible theoretically, ignoring centric projections and
 systematic absences.
;
_reflns_threshold_expression       'I > 2\s(I)'
_computing_cell_refinement         ?
_computing_data_collection         ?
_computing_data_reduction          ?
_computing_molecular_graphics      'Olex2 (Dolomanov et al., 2009)'
_computing_publication_material    'Olex2 (Dolomanov et al., 2009)'
_computing_structure_refinement    'ShelXL (Sheldrick, 2015)'
_computing_structure_solution      'ShelXT (Sheldrick, 2015)'
_refine_diff_density_max           0.380
_refine_diff_density_min           -0.454
_refine_diff_density_rms           0.096
_refine_ls_extinction_coef         .
_refine_ls_extinction_method       none
_refine_ls_goodness_of_fit_ref     1.088
_refine_ls_hydrogen_treatment      constr
_refine_ls_matrix_type             full
_refine_ls_number_parameters       329
_refine_ls_number_reflns           5680
_refine_ls_number_restraints       0
_refine_ls_R_factor_all            0.0608
_refine_ls_R_factor_gt             0.0459
_refine_ls_restrained_S_all        1.088
_refine_ls_shift/su_max            0.001
_refine_ls_shift/su_mean           0.000
_refine_ls_structure_factor_coef   Fsqd
_refine_ls_weighting_details      
 'w=1/[\s^2^(Fo^2^)+(0.0780P)^2^+0.2751P] where P=(Fo^2^+2Fc^2^)/3'
_refine_ls_weighting_scheme        calc
_refine_ls_wR_factor_gt            0.1318
_refine_ls_wR_factor_ref           0.1397
_refine_special_details            ?
_olex2_refinement_description
;
1. Fixed Uiso
 At 1.2 times of:
  All C(H) groups, All N(H) groups
 At 1.5 times of:
  All C(H,H,H) groups, All O(H) groups
2.a Aromatic/amide H refined with riding coordinates:
 N2(H2A), N5(H5), C7(H7), C24(H24), C5(H5A), C23(H23), C3(H3), C22(H22),
 C15(H15), C21(H21), C9(H9), C1(H1), C18(H18), C2(H2B)
2.b Idealised Me refined as rotating group:
 C14(H14A,H14B,H14C), C13(H13A,H13B,H13C), C12(H12A,H12B,H12C)
2.c Idealised tetrahedral OH refined as rotating group:
 O2(H2)
;
_atom_sites_solution_hydrogens     geom
_atom_sites_solution_primary       dual
_atom_sites_solution_secondary     ?
loop_
  _atom_site_label
  _atom_site_type_symbol
  _atom_site_fract_x
  _atom_site_fract_y
  _atom_site_fract_z
  _atom_site_U_iso_or_equiv
  _atom_site_adp_type
  _atom_site_occupancy
  _atom_site_site_symmetry_order
  _atom_site_calc_flag
  _atom_site_refinement_flags_posn
  _atom_site_refinement_flags_adp
  _atom_site_refinement_flags_occupancy
  _atom_site_disorder_assembly
  _atom_site_disorder_group
 Zn1 Zn 1.16139(4) 1.17245(3) 0.95807(3) 0.04208(15) Uani 1 1 d . . . . .
 Cl2 Cl 1.31621(12) 1.23537(8) 1.09492(6) 0.0573(3) Uani 1 1 d . . . . .
 Cl1 Cl 0.89658(11) 1.11182(9) 0.92601(8) 0.0636(3) Uani 1 1 d . . . . .
 O1 O 0.0705(3) 0.7147(2) 0.37634(19) 0.0620(7) Uani 1 1 d . . . . .
 O2 O 0.3947(3) 0.64638(19) 0.56265(18) 0.0540(7) Uani 1 1 d . . . . .
 H2 H 0.314482 0.637799 0.521734 0.081 Uiso 1 1 calc GR . . . .
 N6 N 1.2403(3) 1.0505(2) 0.90299(18) 0.0399(6) Uani 1 1 d . . . . .
 N1 N -0.2091(3) 0.6969(2) 0.11808(18) 0.0406(6) Uani 1 1 d . . . . .
 O3 O 1.1284(3) 0.6784(2) 0.7611(2) 0.0710(9) Uani 1 1 d . . . . .
 N2 N 0.0200(3) 0.5250(2) 0.36231(18) 0.0418(7) Uani 1 1 d . . . . .
 H2A H -0.038595 0.460659 0.333606 0.050 Uiso 1 1 calc R . . . .
 N3 N 0.1410(3) 0.5333(2) 0.43825(18) 0.0414(6) Uani 1 1 d . . . . .
 N5 N 0.9193(3) 0.7467(2) 0.7575(2) 0.0491(8) Uani 1 1 d . . . . .
 H5 H 0.886686 0.803933 0.767313 0.059 Uiso 1 1 calc R . . . .
 N4 N 0.8116(3) 0.6429(2) 0.7198(2) 0.0460(7) Uani 1 1 d . . . . .
 C20 C 1.1874(4) 0.8664(3) 0.8245(2) 0.0398(7) Uani 1 1 d . . . . .
 C4 C -0.1274(4) 0.6090(2) 0.2482(2) 0.0362(7) Uani 1 1 d . . . . .
 C8 C 0.2939(4) 0.4420(3) 0.5396(2) 0.0370(7) Uani 1 1 d . . . . .
 C19 C 1.0763(4) 0.7555(3) 0.7783(2) 0.0429(8) Uani 1 1 d . . . . .
 C7 C 0.1585(4) 0.4411(3) 0.4659(2) 0.0403(7) Uani 1 1 d . . . . .
 H7 H 0.084175 0.373126 0.438692 0.048 Uiso 1 1 calc R . . . .
 C24 C 1.1387(4) 0.9510(3) 0.8621(2) 0.0412(8) Uani 1 1 d . . . . .
 H24 H 1.030889 0.938112 0.858675 0.049 Uiso 1 1 calc R . . . .
 C5 C -0.1029(4) 0.6946(3) 0.1950(2) 0.0423(8) Uani 1 1 d . . . . .
 H5A H -0.008761 0.753163 0.213213 0.051 Uiso 1 1 calc R . . . .
 C6 C -0.0032(4) 0.6217(3) 0.3345(2) 0.0417(8) Uani 1 1 d . . . . .
 C23 C 1.3960(4) 1.0668(3) 0.9088(2) 0.0469(8) Uani 1 1 d . . . . .
 H23 H 1.467194 1.135859 0.936131 0.056 Uiso 1 1 calc R . . . .
 C17 C 0.4090(4) 0.5438(3) 0.5827(2) 0.0395(7) Uani 1 1 d . . . . .
 C3 C -0.2690(4) 0.5227(3) 0.2224(2) 0.0429(8) Uani 1 1 d . . . . .
 H3 H -0.288640 0.464042 0.256409 0.052 Uiso 1 1 calc R . . . .
 C22 C 1.4551(4) 0.9863(3) 0.8764(3) 0.0518(9) Uani 1 1 d . . . . .
 H22 H 1.563954 1.000169 0.883043 0.062 Uiso 1 1 calc R . . . .
 C15 C 0.5596(4) 0.4359(3) 0.6704(2) 0.0422(8) Uani 1 1 d . . . . .
 H15 H 0.649263 0.434682 0.714105 0.051 Uiso 1 1 calc R . . . .
 C10 C 0.4472(4) 0.3351(3) 0.6314(2) 0.0413(8) Uani 1 1 d . . . . .
 C16 C 0.5446(4) 0.5393(3) 0.6470(2) 0.0387(7) Uani 1 1 d . . . . .
 C21 C 1.3498(4) 0.8846(3) 0.8337(3) 0.0490(9) Uani 1 1 d . . . . .
 H21 H 1.386920 0.828820 0.811310 0.059 Uiso 1 1 calc R . . . .
 C9 C 0.3151(4) 0.3412(3) 0.5649(2) 0.0417(8) Uani 1 1 d . . . . .
 H9 H 0.238323 0.274741 0.536603 0.050 Uiso 1 1 calc R . . . .
 C1 C -0.3461(4) 0.6134(3) 0.0947(2) 0.0478(9) Uani 1 1 d . . . . .
 H1 H -0.421712 0.614078 0.042482 0.057 Uiso 1 1 calc R . . . .
 C18 C 0.6679(4) 0.6445(3) 0.6879(2) 0.0441(8) Uani 1 1 d . . . . .
 H18 H 0.642045 0.711747 0.690707 0.053 Uiso 1 1 calc R . . . .
 C11 C 0.4620(4) 0.2205(3) 0.6572(3) 0.0500(9) Uani 1 1 d . . . . .
 C2 C -0.3801(4) 0.5257(3) 0.1451(2) 0.0492(9) Uani 1 1 d . . . . .
 H2B H -0.476857 0.469620 0.126903 0.059 Uiso 1 1 calc R . . . .
 C14 C 0.3089(5) 0.1569(4) 0.6843(4) 0.0734(13) Uani 1 1 d . . . . .
 H14A H 0.292132 0.203330 0.730921 0.110 Uiso 1 1 calc GR . . . .
 H14B H 0.321553 0.088460 0.705707 0.110 Uiso 1 1 calc GR . . . .
 H14C H 0.218675 0.139883 0.633026 0.110 Uiso 1 1 calc GR . . . .
 C13 C 0.6034(5) 0.2320(4) 0.7382(3) 0.0791(14) Uani 1 1 d . . . . .
 H13A H 0.701159 0.258685 0.720962 0.119 Uiso 1 1 calc GR . . . .
 H13B H 0.596790 0.160197 0.758638 0.119 Uiso 1 1 calc GR . . . .
 H13C H 0.600683 0.284366 0.785608 0.119 Uiso 1 1 calc GR . . . .
 C12 C 0.4827(6) 0.1527(4) 0.5770(3) 0.0766(13) Uani 1 1 d . . . . .
 H12A H 0.393265 0.143525 0.526387 0.115 Uiso 1 1 calc GR . . . .
 H12B H 0.489017 0.080352 0.592229 0.115 Uiso 1 1 calc GR . . . .
 H12C H 0.578816 0.191852 0.562149 0.115 Uiso 1 1 calc GR . . . .

loop_
  _atom_site_aniso_label
  _atom_site_aniso_U_11
  _atom_site_aniso_U_22
  _atom_site_aniso_U_33
  _atom_site_aniso_U_23
  _atom_site_aniso_U_13
  _atom_site_aniso_U_12
 Zn1 0.0399(2) 0.0379(2) 0.0410(2) 0.00406(16) 0.00237(17) 0.00611(16)
 Cl2 0.0617(6) 0.0575(5) 0.0414(5) -0.0007(4) -0.0017(4) 0.0131(4)
 Cl1 0.0383(5) 0.0708(6) 0.0735(7) 0.0148(5) 0.0087(4) 0.0057(4)
 O1 0.0639(17) 0.0421(14) 0.0594(17) -0.0025(12) -0.0125(13) 0.0079(12)
 O2 0.0504(15) 0.0421(13) 0.0589(17) 0.0092(12) -0.0027(12) 0.0098(11)
 N6 0.0388(15) 0.0353(14) 0.0383(15) 0.0056(11) 0.0035(12) 0.0042(11)
 N1 0.0410(15) 0.0371(14) 0.0381(15) 0.0061(12) 0.0036(12) 0.0075(12)
 O3 0.0433(14) 0.0525(16) 0.104(2) -0.0227(16) 0.0018(15) 0.0135(12)
 N2 0.0394(15) 0.0412(15) 0.0377(15) 0.0036(12) -0.0033(12) 0.0117(12)
 N3 0.0359(14) 0.0527(17) 0.0328(15) 0.0045(13) 0.0020(12) 0.0142(12)
 N5 0.0383(15) 0.0367(15) 0.061(2) -0.0082(13) -0.0009(14) 0.0064(12)
 N4 0.0379(15) 0.0418(15) 0.0479(17) -0.0036(13) 0.0020(13) 0.0042(12)
 C20 0.0349(16) 0.0375(17) 0.0414(19) 0.0042(14) 0.0010(14) 0.0089(13)
 C4 0.0371(16) 0.0339(16) 0.0351(17) 0.0028(13) 0.0039(14) 0.0113(13)
 C8 0.0347(16) 0.0458(18) 0.0300(16) 0.0087(14) 0.0090(13) 0.0095(14)
 C19 0.0354(17) 0.0376(17) 0.052(2) 0.0002(15) 0.0057(15) 0.0103(14)
 C7 0.0338(16) 0.0456(18) 0.0380(18) 0.0056(15) 0.0061(14) 0.0086(14)
 C24 0.0358(17) 0.0401(18) 0.0424(19) 0.0044(15) 0.0047(14) 0.0072(14)
 C5 0.0375(17) 0.0371(17) 0.0429(19) 0.0008(14) -0.0003(15) 0.0055(14)
 C6 0.0363(17) 0.0427(19) 0.0420(19) 0.0055(15) 0.0046(15) 0.0094(14)
 C23 0.0387(18) 0.0389(18) 0.050(2) 0.0040(15) -0.0010(16) 0.0002(14)
 C17 0.0359(17) 0.0415(18) 0.0387(18) 0.0079(14) 0.0095(14) 0.0068(14)
 C3 0.0435(18) 0.0375(17) 0.045(2) 0.0091(15) 0.0095(15) 0.0087(14)
 C22 0.0309(17) 0.058(2) 0.060(2) 0.0056(18) 0.0053(16) 0.0086(16)
 C15 0.0346(17) 0.054(2) 0.0362(18) 0.0081(15) 0.0060(14) 0.0130(15)
 C10 0.0369(17) 0.0474(19) 0.0385(18) 0.0101(15) 0.0085(14) 0.0106(15)
 C16 0.0327(16) 0.0450(18) 0.0347(18) 0.0040(14) 0.0091(13) 0.0049(14)
 C21 0.0389(18) 0.050(2) 0.054(2) 0.0014(17) 0.0063(16) 0.0128(16)
 C9 0.0364(17) 0.0438(18) 0.0402(19) 0.0054(15) 0.0064(14) 0.0069(14)
 C1 0.0427(19) 0.049(2) 0.0403(19) 0.0047(16) -0.0046(15) 0.0073(16)
 C18 0.0393(18) 0.0465(19) 0.042(2) 0.0037(15) 0.0073(15) 0.0088(15)
 C11 0.047(2) 0.050(2) 0.052(2) 0.0162(17) 0.0081(17) 0.0127(16)
 C2 0.0371(18) 0.047(2) 0.048(2) 0.0057(16) -0.0005(16) -0.0028(15)
 C14 0.062(3) 0.064(3) 0.100(4) 0.037(3) 0.027(3) 0.018(2)
 C13 0.066(3) 0.072(3) 0.090(4) 0.033(3) -0.008(2) 0.023(2)
 C12 0.101(4) 0.062(3) 0.083(3) 0.018(2) 0.034(3) 0.039(3)

_geom_special_details
;
 All esds (except the esd in the dihedral angle between two l.s. planes)
 are estimated using the full covariance matrix.  The cell esds are taken
 into account individually in the estimation of esds in distances, angles
 and torsion angles; correlations between esds in cell parameters are only
 used when they are defined by crystal symmetry.  An approximate (isotropic)
 treatment of cell esds is used for estimating esds involving l.s. planes.
;
loop_
  _geom_bond_atom_site_label_1
  _geom_bond_atom_site_label_2
  _geom_bond_distance
  _geom_bond_site_symmetry_2
  _geom_bond_publ_flag
 Zn1 Cl2 2.2070(16) . ?
 Zn1 Cl1 2.2264(16) . ?
 Zn1 N6 2.060(3) . ?
 Zn1 N1 2.079(3) 2_676 ?
 O1 C6 1.225(4) . ?
 O2 C17 1.367(4) . ?
 N6 C24 1.343(4) . ?
 N6 C23 1.345(4) . ?
 N1 C5 1.349(4) . ?
 N1 C1 1.341(4) . ?
 O3 C19 1.219(4) . ?
 N2 N3 1.381(4) . ?
 N2 C6 1.357(4) . ?
 N3 C7 1.288(4) . ?
 N5 N4 1.388(4) . ?
 N5 C19 1.350(4) . ?
 N4 C18 1.281(4) . ?
 C20 C19 1.493(4) . ?
 C20 C24 1.391(5) . ?
 C20 C21 1.392(5) . ?
 C4 C5 1.390(5) . ?
 C4 C6 1.497(4) . ?
 C4 C3 1.387(4) . ?
 C8 C7 1.460(4) . ?
 C8 C17 1.414(4) . ?
 C8 C9 1.388(5) . ?
 C23 C22 1.375(5) . ?
 C17 C16 1.402(4) . ?
 C3 C2 1.378(5) . ?
 C22 C21 1.380(5) . ?
 C15 C10 1.383(5) . ?
 C15 C16 1.393(5) . ?
 C10 C9 1.403(4) . ?
 C10 C11 1.538(5) . ?
 C16 C18 1.465(5) . ?
 C1 C2 1.390(5) . ?
 C11 C14 1.561(6) . ?
 C11 C13 1.533(5) . ?
 C11 C12 1.531(6) . ?

loop_
  _geom_angle_atom_site_label_1
  _geom_angle_atom_site_label_2
  _geom_angle_atom_site_label_3
  _geom_angle
  _geom_angle_site_symmetry_1
  _geom_angle_site_symmetry_3
  _geom_angle_publ_flag
 Cl2 Zn1 Cl1 123.80(5) . . ?
 N6 Zn1 Cl2 108.10(8) . . ?
 N6 Zn1 Cl1 108.21(9) . . ?
 N6 Zn1 N1 104.21(12) . 2_676 ?
 N1 Zn1 Cl2 106.38(9) 2_676 . ?
 N1 Zn1 Cl1 104.46(8) 2_676 . ?
 C24 N6 Zn1 121.3(2) . . ?
 C24 N6 C23 117.7(3) . . ?
 C23 N6 Zn1 121.1(2) . . ?
 C5 N1 Zn1 120.5(2) . 2_676 ?
 C1 N1 Zn1 122.2(2) . 2_676 ?
 C1 N1 C5 117.2(3) . . ?
 C6 N2 N3 117.8(3) . . ?
 C7 N3 N2 117.3(3) . . ?
 C19 N5 N4 118.5(3) . . ?
 C18 N4 N5 115.0(3) . . ?
 C24 C20 C19 123.8(3) . . ?
 C24 C20 C21 118.0(3) . . ?
 C21 C20 C19 118.1(3) . . ?
 C5 C4 C6 117.0(3) . . ?
 C3 C4 C5 118.7(3) . . ?
 C3 C4 C6 124.1(3) . . ?
 C17 C8 C7 121.2(3) . . ?
 C9 C8 C7 119.6(3) . . ?
 C9 C8 C17 119.1(3) . . ?
 O3 C19 N5 123.1(3) . . ?
 O3 C19 C20 120.3(3) . . ?
 N5 C19 C20 116.7(3) . . ?
 N3 C7 C8 120.7(3) . . ?
 N6 C24 C20 122.9(3) . . ?
 N1 C5 C4 123.2(3) . . ?
 O1 C6 N2 123.3(3) . . ?
 O1 C6 C4 120.7(3) . . ?
 N2 C6 C4 116.0(3) . . ?
 N6 C23 C22 123.2(3) . . ?
 O2 C17 C8 122.5(3) . . ?
 O2 C17 C16 118.7(3) . . ?
 C16 C17 C8 118.8(3) . . ?
 C2 C3 C4 118.6(3) . . ?
 C23 C22 C21 118.8(3) . . ?
 C10 C15 C16 122.9(3) . . ?
 C15 C10 C9 116.4(3) . . ?
 C15 C10 C11 123.3(3) . . ?
 C9 C10 C11 120.2(3) . . ?
 C17 C16 C18 118.7(3) . . ?
 C15 C16 C17 119.7(3) . . ?
 C15 C16 C18 121.6(3) . . ?
 C22 C21 C20 119.3(3) . . ?
 C8 C9 C10 122.9(3) . . ?
 N1 C1 C2 122.9(3) . . ?
 N4 C18 C16 119.3(3) . . ?
 C10 C11 C14 109.1(3) . . ?
 C13 C11 C10 112.4(3) . . ?
 C13 C11 C14 106.8(4) . . ?
 C12 C11 C10 109.2(3) . . ?
 C12 C11 C14 110.4(4) . . ?
 C12 C11 C13 108.9(4) . . ?
 C3 C2 C1 119.4(3) . . ?

_smtbx_masks_special_details       ?
loop_
  _smtbx_masks_void_nr
  _smtbx_masks_void_average_x
  _smtbx_masks_void_average_y
  _smtbx_masks_void_average_z
  _smtbx_masks_void_volume
  _smtbx_masks_void_count_electrons
  _smtbx_masks_void_content
 1 -0.388 0.000 0.500 294.9 62.6 ?
 2 0.000 0.500 0.000 192.4 43.2 ?

_shelx_res_file
;
TITL tt_a.res in P-1
    tt.res
    created by SHELXL-2018/3 at 16:09:40 on 27-Jun-2020
REM Old TITL tt in P-1
REM SHELXT solution in P-1: R1 0.167, Rweak 0.016, Alpha 0.037
REM <I/s> 0.000 for 0 systematic absences, Orientation as input
REM Formula found by SHELXT: C25 N6 O3 Cl2 Zn
CELL 0.71073 9.0189 12.4734 15.4496 93.559 103.431 105.544
ZERR 1 0.0049 0.007 0.0099 0.02 0.019 0.018
LATT 1
SFAC C H Cl N O Zn
UNIT 48 48 4 12 6 2

L.S. 10
PLAN  20
TEMP 0
BOND
list 4
fmap 2 53
acta
ABIN
OMIT 0 50
REM <olex2.extras>
REM <HklSrc "%.\\tt.hkl">
REM </olex2.extras>

WGHT    0.078000    0.275100
FVAR       0.77370
ZN1   6    1.161387    1.172446    0.958075    11.00000    0.03987    0.03786 =
         0.04102    0.00406    0.00237    0.00611
CL2   3    1.316213    1.235368    1.094917    11.00000    0.06167    0.05749 =
         0.04140   -0.00071   -0.00169    0.01309
CL1   3    0.896582    1.111817    0.926015    11.00000    0.03832    0.07077 =
         0.07347    0.01480    0.00874    0.00571
O1    5    0.070460    0.714732    0.376342    11.00000    0.06394    0.04210 =
         0.05936   -0.00249   -0.01255    0.00792
O2    5    0.394727    0.646383    0.562652    11.00000    0.05042    0.04210 =
         0.05889    0.00922   -0.00269    0.00976
AFIX 147
H2    2    0.314482    0.637799    0.521734    11.00000   -1.50000
AFIX   0
N6    4    1.240252    1.050533    0.902992    11.00000    0.03879    0.03534 =
         0.03831    0.00559    0.00350    0.00419
N1    4   -0.209146    0.696883    0.118084    11.00000    0.04097    0.03714 =
         0.03815    0.00609    0.00363    0.00753
O3    5    1.128391    0.678368    0.761096    11.00000    0.04326    0.05251 =
         0.10370   -0.02274    0.00176    0.01351
N2    4    0.020049    0.524986    0.362308    11.00000    0.03935    0.04122 =
         0.03765    0.00362   -0.00333    0.01173
AFIX  43
H2A   2   -0.038595    0.460659    0.333606    11.00000   -1.20000
AFIX   0
N3    4    0.141026    0.533321    0.438248    11.00000    0.03593    0.05271 =
         0.03275    0.00449    0.00203    0.01421
N5    4    0.919270    0.746658    0.757483    11.00000    0.03831    0.03665 =
         0.06064   -0.00822   -0.00090    0.00643
AFIX  43
H5    2    0.886686    0.803933    0.767313    11.00000   -1.20000
AFIX   0
N4    4    0.811565    0.642913    0.719794    11.00000    0.03790    0.04175 =
         0.04787   -0.00359    0.00205    0.00418
C20   1    1.187416    0.866447    0.824510    11.00000    0.03489    0.03751 =
         0.04144    0.00424    0.00104    0.00888
C4    1   -0.127380    0.609047    0.248220    11.00000    0.03713    0.03392 =
         0.03511    0.00282    0.00393    0.01129
C8    1    0.293904    0.442048    0.539571    11.00000    0.03469    0.04576 =
         0.02996    0.00872    0.00897    0.00952
C19   1    1.076344    0.755540    0.778342    11.00000    0.03535    0.03758 =
         0.05192    0.00019    0.00569    0.01034
C7    1    0.158541    0.441060    0.465921    11.00000    0.03375    0.04560 =
         0.03796    0.00560    0.00608    0.00858
AFIX  43
H7    2    0.084175    0.373126    0.438692    11.00000   -1.20000
AFIX   0
C24   1    1.138664    0.951030    0.862060    11.00000    0.03580    0.04007 =
         0.04241    0.00436    0.00466    0.00719
AFIX  43
H24   2    1.030889    0.938112    0.858675    11.00000   -1.20000
AFIX   0
C5    1   -0.102936    0.694622    0.194953    11.00000    0.03749    0.03714 =
         0.04287    0.00078   -0.00026    0.00549
AFIX  43
H5A   2   -0.008761    0.753163    0.213213    11.00000   -1.20000
AFIX   0
C6    1   -0.003209    0.621668    0.334487    11.00000    0.03628    0.04274 =
         0.04203    0.00546    0.00463    0.00942
C23   1    1.395968    1.066812    0.908822    11.00000    0.03874    0.03894 =
         0.04960    0.00402   -0.00104    0.00019
AFIX  43
H23   2    1.467194    1.135859    0.936131    11.00000   -1.20000
AFIX   0
C17   1    0.408978    0.543777    0.582730    11.00000    0.03590    0.04146 =
         0.03871    0.00790    0.00949    0.00682
C3    1   -0.269032    0.522697    0.222362    11.00000    0.04348    0.03751 =
         0.04538    0.00912    0.00952    0.00869
AFIX  43
H3    2   -0.288640    0.464042    0.256409    11.00000   -1.20000
AFIX   0
C22   1    1.455054    0.986320    0.876362    11.00000    0.03087    0.05795 =
         0.06021    0.00561    0.00533    0.00858
AFIX  43
H22   2    1.563954    1.000169    0.883043    11.00000   -1.20000
AFIX   0
C15   1    0.559632    0.435934    0.670351    11.00000    0.03465    0.05438 =
         0.03619    0.00812    0.00595    0.01305
AFIX  43
H15   2    0.649263    0.434682    0.714105    11.00000   -1.20000
AFIX   0
C10   1    0.447163    0.335081    0.631381    11.00000    0.03685    0.04743 =
         0.03848    0.01005    0.00850    0.01056
C16   1    0.544625    0.539291    0.646980    11.00000    0.03272    0.04497 =
         0.03470    0.00403    0.00912    0.00490
C21   1    1.349771    0.884607    0.833687    11.00000    0.03894    0.05012 =
         0.05412    0.00139    0.00630    0.01282
AFIX  43
H21   2    1.386920    0.828820    0.811310    11.00000   -1.20000
AFIX   0
C9    1    0.315098    0.341212    0.564928    11.00000    0.03637    0.04376 =
         0.04018    0.00541    0.00643    0.00691
AFIX  43
H9    2    0.238323    0.274741    0.536603    11.00000   -1.20000
AFIX   0
C1    1   -0.346107    0.613352    0.094717    11.00000    0.04272    0.04853 =
         0.04030    0.00473   -0.00465    0.00732
AFIX  43
H1    2   -0.421712    0.614078    0.042482    11.00000   -1.20000
AFIX   0
C18   1    0.667869    0.644486    0.687905    11.00000    0.03932    0.04654 =
         0.04215    0.00372    0.00729    0.00883
AFIX  43
H18   2    0.642045    0.711747    0.690707    11.00000   -1.20000
AFIX   0
C11   1    0.462036    0.220539    0.657154    11.00000    0.04655    0.04971 =
         0.05175    0.01618    0.00806    0.01270
C2    1   -0.380063    0.525712    0.145137    11.00000    0.03712    0.04747 =
         0.04795    0.00570   -0.00047   -0.00283
AFIX  43
H2B   2   -0.476857    0.469620    0.126903    11.00000   -1.20000
AFIX   0
C14   1    0.308851    0.156929    0.684317    11.00000    0.06215    0.06407 =
         0.10024    0.03691    0.02656    0.01802
AFIX 137
H14A  2    0.292132    0.203330    0.730921    11.00000   -1.50000
H14B  2    0.321553    0.088460    0.705707    11.00000   -1.50000
H14C  2    0.218675    0.139883    0.633026    11.00000   -1.50000
AFIX   0
C13   1    0.603377    0.232020    0.738162    11.00000    0.06598    0.07232 =
         0.08950    0.03298   -0.00760    0.02314
AFIX 137
H13A  2    0.701159    0.258685    0.720962    11.00000   -1.50000
H13B  2    0.596790    0.160197    0.758638    11.00000   -1.50000
H13C  2    0.600683    0.284366    0.785608    11.00000   -1.50000
AFIX   0
C12   1    0.482712    0.152744    0.577004    11.00000    0.10104    0.06197 =
         0.08260    0.01825    0.03429    0.03899
AFIX 137
H12A  2    0.393265    0.143525    0.526387    11.00000   -1.50000
H12B  2    0.489017    0.080352    0.592229    11.00000   -1.50000
H12C  2    0.578816    0.191852    0.562149    11.00000   -1.50000
AFIX   0
HKLF 4


REM  tt_a.res in P-1
REM wR2 = 0.1397, GooF = S = 1.088, Restrained GooF = 1.088 for all data
REM R1 = 0.0459 for 4404 Fo > 4sig(Fo) and 0.0608 for all 5680 data
REM 329 parameters refined using 0 restraints

END

WGHT      0.0781      0.2573

REM Highest difference peak  0.380,  deepest hole -0.454,  1-sigma level  0.096
Q1    1  -0.2367  0.7599  0.1025  11.00000  0.05    0.38
Q2    1   0.8791  1.1768  0.9686  11.00000  0.05    0.33
Q3    1   1.2355  1.2730  1.1091  11.00000  0.05    0.30
Q4    1   1.3554  0.7617  0.8485  11.00000  0.05    0.28
Q5    1   1.3971  1.2453  1.0590  11.00000  0.05    0.28
Q6    1   1.3198  1.1558  0.9841  11.00000  0.05    0.27
Q7    1   1.2918  1.2187  0.9812  11.00000  0.05    0.26
Q8    1   0.0153  0.7331  0.2025  11.00000  0.05    0.26
Q9    1   1.4394  1.2394  0.9993  11.00000  0.05    0.26
Q10   1   1.4786  0.8017  0.9166  11.00000  0.05    0.26
Q11   1   0.7252  1.1434  0.9592  11.00000  0.05    0.26
Q12   1   0.5642  0.5542  0.5367  11.00000  0.05    0.25
Q13   1   0.2162  0.4205  0.6436  11.00000  0.05    0.25
Q14   1   0.8777  0.8833  0.8360  11.00000  0.05    0.25
Q15   1   1.4355  1.1836  1.0437  11.00000  0.05    0.25
Q16   1   1.1612  1.1846  1.1215  11.00000  0.05    0.24
Q17   1   0.7372  0.3874  0.6578  11.00000  0.05    0.24
Q18   1   0.8239  1.0645  0.9955  11.00000  0.05    0.24
Q19   1  -0.3291  0.5260  0.3081  11.00000  0.05    0.24
Q20   1  -0.1168  0.6573  0.3828  11.00000  0.05    0.24
;
_shelx_res_checksum                45953
_shelx_hkl_file
;
  -1   0   0 1818.92   94.49
  -1   0   0 1941.31   96.79
   1   0   0 1940.81   96.89
  -2   0   0  484.65   31.90
  -2   0   0  474.75   29.20
  -2   0   0  497.55   27.20
  -2   0   0  495.25   25.90
   2   0   0  476.85   27.40
   2   0   0  480.25   29.70
   2   0   0  504.25   32.50
  -3   0   0 1497.95   75.19
  -3   0   0 1413.06   76.79
  -3   0   0 1578.24   83.99
   3   0   0 1481.65   80.09
   3   0   0 1468.45   84.29
   3   0   0 1433.16   75.79
   3   0   0 1492.05   77.49
  -4   0   0 3370.76  168.88
  -4   0   0 3241.28  171.08
   4   0   0 3483.05  176.48
   4   0   0 3231.88  170.08
   4   0   0 3535.05  172.68
   4   0   0 3410.26  181.88
   5   0   0  136.69   21.70
   5   0   0   91.29   11.90
   5   0   0  103.09   14.60
   5   0   0  111.99   23.90
  -6   0   0  312.07   20.70
   6   0   0  263.57   22.80
   6   0   0  325.97   39.00
   6   0   0  319.77   26.10
   6   0   0  311.97   32.50
  -7   0   0  268.37   20.00
  -7   0   0  266.57   16.30
  -7   0   0  261.77   16.40
  -7   0   0  234.98   22.80
   7   0   0  283.17   26.80
   7   0   0  250.57   42.40
   7   0   0  250.07   23.30
   7   0   0  263.97   34.80
  -8   0   0   45.10   10.40
  -8   0   0   45.50   12.60
   8   0   0   61.49   24.50
   8   0   0   46.90   13.60
   8   0   0   33.50   15.10
   8   0   0   58.89   24.90
  -9   0   0    7.50    7.20
  -9   0   0   15.40    9.90
   9   0   0   23.30   26.00
   9   0   0   12.50   12.90
   9   0   0   10.80   12.00
   9   0   0  -19.70   17.60
 -10   0   0   -7.00    7.60
  10   0   0  -18.60   19.60
  10   0   0   -5.50   11.70
  10   0   0  -23.10   19.70
  10   0   0   15.00   12.60
 -11   0   0    8.10    8.50
  11   0   0   15.40   25.80
  11   0   0  -13.80   13.80
  11   0   0   49.70   26.90
  11  -1   0    5.70   19.50
  11  -1   0   16.20   15.00
  11  -1   0   52.39   29.10
 -11   1   0    8.60    8.30
 -11   1   0    9.40    7.80
  10  -1   0    8.50   12.30
  10  -1   0   -1.60   26.70
  10  -1   0    2.50   19.10
  10  -1   0  -29.80   13.50
 -10   1   0    1.30    6.70
 -10   1   0    9.00    8.40
   9  -1   0   -1.40   16.80
   9  -1   0    4.00    9.80
   9  -1   0   -2.00   10.60
   9  -1   0    3.80   21.30
  -9   1   0    0.60    7.40
  -9   1   0    5.00    6.20
   8  -1   0   54.59   27.60
   8  -1   0   33.90   21.60
   8  -1   0   25.00   11.50
   8  -1   0   42.40   14.00
  -8   1   0   22.70    9.50
  -8   1   0   27.40    8.00
   7  -1   0  412.06   32.60
   7  -1   0  406.36   48.20
   7  -1   0  428.86   38.20
   7  -1   0  417.66   30.30
  -7   1   0  412.46   26.10
  -7   1   0  448.66   29.50
   6  -1   0  173.38   30.40
   6  -1   0  143.09   22.10
   6  -1   0  117.59   14.40
   6  -1   0  129.19   17.00
  -6   1   0  141.29    8.50
  -6   1   0  136.19   11.50
  -6   1   0  124.39   13.60
   5  -1   0  564.74   47.30
   5  -1   0  536.95   33.80
   5  -1   0  581.44   42.20
   5  -1   0  609.04   40.40
  -5   1   0  604.64   34.10
  -5   1   0  574.14   31.90
  -5   1   0  585.64   31.00
   4  -1   0  426.26   28.00
   4  -1   0  462.25   36.40
   4  -1   0  474.75   31.50
   4  -1   0  439.26   26.30
  -4   1   0  459.55   25.00
  -4   1   0  475.65   25.30
  -4   1   0  456.45   26.70
   3  -1   0 5990.30  307.37
   3  -1   0 6429.56  315.27
   2  -1   0  878.21   48.50
   2  -1   0  935.51   53.99
   2  -1   0  995.30   47.90
  -2   1   0 1000.10   47.50
  -2   1   0 1034.30   48.20
  -2   1   0  857.01   48.20
  -1  -1   0 2530.95  124.89
  -1  -1   0 2469.65  123.09
  -1  -1   0 2525.15  125.89
   1   1   0 2495.45  126.09
   1   1   0 2242.08  122.19
   1   1   0 2463.85  122.99
   1   1   0 2476.15  125.29
  -2  -1   0  211.68   13.00
  -2  -1   0  184.28   18.50
  -2  -1   0  208.08   17.80
  -2  -1   0  186.58   14.20
   2   1   0  220.28   14.80
   2   1   0  174.18   18.20
   2   1   0  200.38   18.80
   2   1   0  199.28   13.20
  -3  -1   0    3.90    3.80
  -3  -1   0    3.40    9.50
  -3  -1   0    4.80    5.10
  -3  -1   0    9.50    7.00
   3   1   0    4.10    5.30
   3   1   0    4.10    9.30
   3   1   0    7.20    9.80
   3   1   0    1.00    4.30
  -4  -1   0  102.79   13.60
  -4  -1   0  138.29   20.90
  -4  -1   0  114.09   13.20
  -4  -1   0   85.09   18.20
   4   1   0  107.59   21.00
   4   1   0  103.09   20.40
   4   1   0  124.79   14.90
   4   1   0  109.89   11.60
  -5  -1   0  235.98   25.30
  -5  -1   0  229.78   16.80
  -5  -1   0  203.08   19.30
   5   1   0  211.68   18.30
   5   1   0  229.08   28.60
   5   1   0  232.68   20.80
   5   1   0  198.58   26.50
  -6  -1   0  102.39   12.40
  -6  -1   0   88.49   16.40
   6   1   0  141.39   19.20
   6   1   0  136.29   28.20
   6   1   0  112.49   25.90
   6   1   0  102.99   15.10
  -7  -1   0  857.11   53.59
  -7  -1   0 1043.20   55.09
   7   1   0 1021.20   72.79
   7   1   0  958.50   61.69
   7   1   0 1015.90   80.39
   7   1   0  934.21   58.39
  -8  -1   0   33.20   10.50
  -8  -1   0   21.30    5.20
   8   1   0   30.30   14.30
   8   1   0    8.10    9.30
  -9  -1   0   -1.10    9.20
  -9  -1   0   -8.80    7.00
   9   1   0   -1.60   11.20
   9   1   0    0.50   11.20
   9   1   0   20.60   20.70
   9   1   0  -18.90   20.30
 -10  -1   0  -17.40   10.20
 -10  -1   0    7.90    9.10
  10   1   0   10.40   24.30
  10   1   0    0.40   21.90
  10   1   0    9.00   13.80
  10   1   0   -8.40   12.10
  11  -2   0   24.30   21.20
  11  -2   0    3.00   13.60
  11  -2   0   14.20   14.10
  10  -2   0   65.79   16.80
  10  -2   0   28.80   13.00
  10  -2   0   -0.30   22.10
  10  -2   0   23.90   27.60
 -10   2   0   28.30   11.00
 -10   2   0   18.90    5.80
   9  -2   0   35.90   12.10
   9  -2   0   45.70   21.00
   9  -2   0   23.30   24.30
   9  -2   0   44.80   14.50
  -9   2   0   44.90    7.30
  -9   2   0   21.70    7.20
   8  -2   0 1209.88   91.59
   8  -2   0 1121.09   66.69
   8  -2   0 1108.59   74.99
   8  -2   0 1072.19   68.29
  -8   2   0 1186.48   61.99
   7  -2   0  217.58   27.30
   7  -2   0  219.68   20.30
   7  -2   0  241.18   38.60
   7  -2   0  234.68   22.40
  -7   2   0  253.17   18.00
   6  -2   0  101.89   11.90
   6  -2   0  148.39   21.20
   6  -2   0   86.79   23.80
   6  -2   0  123.59   15.50
  -6   2   0  109.29    8.90
  -6   2   0  100.69   10.30
   5  -2   0  140.69   13.70
   5  -2   0  128.49   17.10
   5  -2   0  108.49   10.80
   5  -2   0  139.99   23.10
  -5   2   0  120.89    8.80
  -5   2   0  136.89    9.40
   4  -2   0   72.49   15.90
   4  -2   0   49.30    5.90
   4  -2   0   67.99    8.50
  -4   2   0   57.29    4.60
  -4   2   0   46.10    5.20
  -4   2   0   44.20    5.70
   3  -2   0  128.79    8.40
   3  -2   0  147.69   10.60
   3  -2   0  172.18   18.00
  -3   2   0  138.69   10.40
   2  -2   0   70.19    7.50
  -2   2   0   69.89    7.70
   1  -2   0  298.37   21.70
   1  -2   0  309.97   19.80
  -1   2   0  300.87   21.80
   0  -2   0   69.29    8.80
   0  -2   0   71.19    6.60
   0  -2   0   83.19   12.60
   0  -2   0   84.39    6.20
   0   2   0   74.99    6.20
   0   2   0   70.29    9.20
   0   2   0   93.29    6.80
   0   2   0  105.39   15.10
  -1  -2   0   21.20    5.10
  -1  -2   0   40.10   10.80
  -1  -2   0   24.70    6.10
  -1  -2   0   26.70    7.10
   1   2   0   26.60   12.60
   1   2   0   30.40    5.70
   1   2   0   21.70    5.60
   1   2   0   22.20    8.40
  -2  -2   0  340.27   25.10
  -2  -2   0  352.76   22.60
  -2  -2   0  355.66   27.70
  -2  -2   0  322.57   20.40
   2   2   0  352.56   26.80
   2   2   0  359.16   22.70
   2   2   0  309.87   27.80
   2   2   0  363.56   21.40
  -3  -2   0  110.29   17.10
  -3  -2   0   88.69    9.60
  -3  -2   0   67.69   11.20
  -3  -2   0  101.29   19.30
   3   2   0  104.79   18.70
   3   2   0  124.19   21.00
   3   2   0   69.49   11.70
   3   2   0   74.99   10.10
  -4  -2   0 1728.53   95.79
  -4  -2   0 1593.94   88.19
  -4  -2   0 1609.54   93.29
  -4  -2   0 1681.13   85.19
   4   2   0 1523.85   86.39
   4   2   0 1632.64   98.49
   4   2   0 1600.14   88.69
   4   2   0 1645.74   97.59
  -5  -2   0  292.87   24.30
  -5  -2   0  280.37   31.20
  -5  -2   0  312.57   21.10
   5   2   0  283.77   34.20
   5   2   0  273.47   24.60
   5   2   0  252.67   32.00
   5   2   0  281.07   22.50
  -6  -2   0  186.28   17.70
  -6  -2   0  215.18   31.70
  -6  -2   0  206.58   22.40
   6   2   0  221.08   37.60
   6   2   0  186.08   21.70
   6   2   0  165.38   19.20
   6   2   0  218.18   36.40
  -7  -2   0   -7.70    7.60
  -7  -2   0    1.40    7.40
  -7  -2   0    8.70   13.10
   7   2   0   19.60   22.80
   7   2   0    4.20   20.00
   7   2   0    5.60   11.50
   7   2   0   -3.40    9.70
  -8  -2   0   46.10   10.00
  -8  -2   0   59.39   15.00
  -8  -2   0   40.70   11.10
   8   2   0   41.40   27.40
   8   2   0   59.89   27.00
   8   2   0   21.60   15.00
   8   2   0   60.89   16.00
  -9  -2   0   -7.10    7.90
  -9  -2   0    0.90    3.10
  -9  -2   0    2.00    9.30
  -9  -2   0   -2.20   10.60
   9   2   0    2.80   22.30
   9   2   0   10.10   11.40
   9   2   0    3.80   13.60
   9   2   0    3.60   17.40
 -10  -2   0   -0.70    9.70
  10   2   0   -7.50   25.50
  11  -3   0   16.50   14.80
  11  -3   0   12.10   13.20
  11  -3   0   -1.40   29.20
  10  -3   0  -16.30    9.10
  10  -3   0   -1.00   15.40
  10  -3   0  -42.60   16.80
   9  -3   0  321.77   26.70
   9  -3   0  296.87   28.30
   9  -3   0  375.86   56.89
   9  -3   0  277.17   33.30
   8  -3   0   38.50   13.10
   8  -3   0   73.79   28.30
   8  -3   0   81.59   13.70
   8  -3   0   72.79   20.20
   7  -3   0  266.57   24.00
   7  -3   0  311.17   22.30
   7  -3   0  314.67   29.10
   7  -3   0  299.27   43.10
   6  -3   0   69.59   14.60
   6  -3   0   76.49   21.20
   6  -3   0   70.39    9.60
   6  -3   0   80.89   13.40
   5  -3   0   50.79    8.30
   5  -3   0   50.39   16.90
   5  -3   0   46.80    6.50
   4  -3   0   40.70    7.00
   3  -3   0   57.39   11.80
   3  -3   0   67.29    3.80
   3  -3   0   57.79    3.50
   3  -3   0   50.59    7.20
   2  -3   0  196.38   19.60
   2  -3   0  194.08   15.50
   1  -3   0  527.75   27.70
   1  -3   0  545.25   27.60
   1  -3   0  510.75   36.90
   1  -3   0  556.14   35.00
   0  -3   0 1700.03   94.99
   0  -3   0 1784.22   88.89
   0  -3   0 1783.62   86.59
   0  -3   0 1641.04   89.19
   0   3   0 1620.84   90.39
   0   3   0 1745.13   86.59
   0   3   0 1752.52   86.99
   0   3   0 1648.94   95.49
  -1  -3   0   10.50    5.80
  -1  -3   0   22.90    4.90
  -1  -3   0   26.70    6.50
  -1  -3   0   17.30    9.70
   1   3   0   31.10    5.70
   1   3   0   29.40    6.00
   1   3   0   22.00   12.80
   1   3   0   13.20    7.80
  -2  -3   0  166.58   16.60
  -2  -3   0  151.68   12.60
  -2  -3   0  157.88   14.60
  -2  -3   0  174.88   21.80
   2   3   0  146.19   21.40
   2   3   0  144.59   13.20
   2   3   0  160.78   13.60
   2   3   0  162.28   18.70
  -3  -3   0 1570.04   88.29
  -3  -3   0 1463.55   83.59
  -3  -3   0 1489.75   76.49
  -3  -3   0 1437.46   79.09
   3   3   0 1373.46   85.89
   3   3   0 1345.27   77.39
   3   3   0 1446.76   89.79
   3   3   0 1425.96   78.79
  -4  -3   0  245.98   19.20
  -4  -3   0  274.77   23.30
  -4  -3   0  253.17   30.80
  -4  -3   0  257.07   27.40
   4   3   0  269.77   21.20
   4   3   0  230.28   31.40
   4   3   0  237.78   30.20
   4   3   0  257.97   22.50
  -5  -3   0   67.49   23.40
  -5  -3   0   41.10    9.40
  -5  -3   0   58.79   13.90
   5   3   0   44.60   11.10
   5   3   0   81.79   24.90
   5   3   0   60.29   13.20
   5   3   0   52.19   20.70
  -6  -3   0  621.04   45.10
  -6  -3   0  651.43   40.20
  -6  -3   0  698.33   55.59
   6   3   0  670.13   46.30
   6   3   0  573.64   58.19
   6   3   0  622.94   57.89
   6   3   0  607.14   43.10
  -7  -3   0   79.29   14.20
  -7  -3   0   70.79   17.80
   7   3   0   63.39   31.50
   7   3   0   74.39   19.40
   7   3   0   95.09   32.70
   7   3   0   71.59   16.20
  -8  -3   0    7.70   13.70
  -8  -3   0   14.20   10.80
  -8  -3   0   16.30   10.00
   8   3   0   30.90   13.90
   8   3   0    1.40   13.50
   8   3   0   15.30   20.80
   8   3   0   10.90   24.20
  -9  -3   0   49.10   10.60
  -9  -3   0   77.69   15.60
   9   3   0  112.59   38.40
   9   3   0   93.09   32.20
   9   3   0   69.49   20.30
   9   3   0   65.89   17.60
 -10  -3   0   -2.90   16.50
 -10  -3   0   36.60   13.90
  10   3   0   52.19   30.50
  10   3   0   -6.30   21.20
  10   3   0   47.20   52.19
  11  -4   0   13.80   13.30
  11  -4   0    3.40   25.70
  11  -4   0   -2.10   15.10
  11  -4   0   -5.90   10.80
  10  -4   0   39.40   14.20
  10  -4   0   19.10   17.40
  10  -4   0    7.10    9.70
  10  -4   0   37.90   26.60
   9  -4   0   81.19   15.90
   9  -4   0  102.09   22.70
   9  -4   0  118.89   35.40
   9  -4   0  101.89   15.80
   8  -4   0  286.17   28.80
   8  -4   0  256.97   42.50
   8  -4   0  232.18   21.40
   8  -4   0  239.18   23.20
   7  -4   0  149.99   14.90
   7  -4   0  176.18   32.70
   7  -4   0  192.88   18.30
   7  -4   0  207.28   22.70
   6  -4   0   26.40    5.90
   6  -4   0   12.90   15.60
   6  -4   0   20.80    7.00
   5  -4   0  543.35   36.00
   5  -4   0  618.84   31.90
   5  -4   0  660.83   47.80
   4  -4   0  575.74   33.90
   4  -4   0  531.55   28.20
   4  -4   0  537.85   27.70
   3  -4   0   39.10   11.90
   3  -4   0   76.09   10.20
   2  -4   0  257.27   25.10
   2  -4   0  272.37   21.90
   1  -4   0  805.12   42.20
   1  -4   0  714.53   51.39
   1  -4   0  881.31   41.90
  -1   4   0  805.22   40.70
  -1   4   0  870.41   40.80
  -1   4   0  695.53   51.89
   0  -4   0  141.89   10.90
   0  -4   0  140.69   11.90
   0  -4   0  131.09   19.80
   0  -4   0  150.78   14.30
   0   4   0  158.58   11.80
   0   4   0  147.99   21.90
   0   4   0  147.19   11.30
  -1  -4   0  253.67   17.90
  -1  -4   0  247.38   16.50
  -1  -4   0  263.27   26.80
   1   4   0  224.48   16.60
   1   4   0  226.58   22.30
   1   4   0  223.18   17.30
   1   4   0  243.68   27.90
  -2  -4   0 1947.41  103.29
  -2  -4   0 1972.60  100.89
  -2  -4   0 2018.80  112.79
  -2  -4   0 1972.70  105.69
   2   4   0 1902.71  109.29
   2   4   0 1900.81  114.59
   2   4   0 1874.81  103.39
   2   4   0 1968.50  101.89
  -3  -4   0  750.12   50.59
  -3  -4   0  775.92   54.89
  -3  -4   0  757.52   47.50
  -3  -4   0  809.62   44.90
   3   4   0  777.32   55.89
   3   4   0  782.22   47.70
   3   4   0  684.23   57.99
   3   4   0  854.41   46.50
  -4  -4   0  250.47   33.80
  -4  -4   0  243.48   23.20
  -4  -4   0  227.58   26.50
  -4  -4   0  257.97   19.80
   4   4   0  233.98   23.10
   4   4   0  249.78   35.10
   4   4   0  238.28   21.00
   4   4   0  244.28   34.50
  -5  -4   0 1058.29   70.19
  -5  -4   0  946.11   53.59
   5   4   0  893.71   56.39
   5   4   0  875.51   57.99
   5   4   0  865.91   72.69
   5   4   0  887.21   70.99
  -6  -4   0  746.63   60.19
  -6  -4   0  717.43   49.80
  -6  -4   0  709.63   43.80
   6   4   0  625.04   46.30
   6   4   0  646.84   63.89
   6   4   0  646.34   49.40
   6   4   0  763.52   66.19
  -7  -4   0   80.79   14.60
  -7  -4   0  110.69   31.90
  -7  -4   0   75.99   18.20
  -7  -4   0   72.89   17.50
   7   4   0   59.39   16.20
   7   4   0   82.49   31.30
   7   4   0   53.39   17.10
   7   4   0   96.49   36.70
  -8  -4   0   40.10   12.80
  -8  -4   0   35.90   12.30
   8   4   0   29.90   23.50
   8   4   0   46.30   29.00
   8   4   0   50.49   16.70
   8   4   0   41.20   15.90
  -9  -4   0   -0.70    8.00
  -9  -4   0   13.40   17.80
  -9  -4   0    8.30   10.60
  -9  -4   0   21.90   17.50
   9   4   0  -32.50   18.10
   9   4   0   24.50   14.80
   9   4   0  -16.90   29.10
 -10  -4   0   36.00    8.60
 -10  -4   0    6.60   12.70
 -10  -4   0   90.89   23.50
 -10  -4   0   66.59   15.60
  10   4   0   15.10   44.20
  10   4   0   44.10   20.50
  10   4   0   51.49   38.50
  11  -5   0   23.90   11.70
  11  -5   0   -5.50   23.60
  11  -5   0   13.80   15.60
  11  -5   0    8.90   12.00
  10  -5   0   73.59   31.80
  10  -5   0   70.19   20.00
  10  -5   0   58.09   14.70
  10  -5   0   51.39   13.30
   9  -5   0  123.19   16.20
   9  -5   0  114.99   18.40
   9  -5   0  150.68   22.80
   9  -5   0  152.18   35.90
   8  -5   0  367.56   31.30
   8  -5   0  315.87   26.60
   8  -5   0  413.36   48.10
   8  -5   0  351.26   25.20
   7  -5   0   11.60    5.40
   7  -5   0    8.90    5.10
   7  -5   0   12.90   17.50
   7  -5   0   -4.50    5.60
   6  -5   0  771.32   44.20
   6  -5   0  864.81   61.79
   6  -5   0  801.52   42.70
   5  -5   0  576.44   31.20
   5  -5   0  626.94   46.70
   5  -5   0  571.64   30.40
   5  -5   0  607.24   37.60
   4  -5   0  452.05   31.20
   3  -5   0  804.02   50.79
   3  -5   0  856.71   57.09
   2  -5   0 1210.08   69.99
   2  -5   0 1154.88   59.29
   2  -5   0 1278.37   75.69
   2  -5   0 1139.89   58.99
  -2   5   0 1098.89   73.39
   1  -5   0  293.47   25.80
   1  -5   0  306.27   17.80
   1  -5   0  303.77   18.40
   1  -5   0  279.47   29.60
  -1   5   0  286.77   16.70
  -1   5   0  236.88   29.40
  -1   5   0  294.77   16.80
   0  -5   0   55.29   18.70
   0  -5   0   62.59    8.00
   0  -5   0   56.39   10.60
   0  -5   0   74.89    9.60
   0   5   0   52.09   19.00
   0   5   0   66.39    9.00
   0   5   0   59.79    8.10
  -1  -5   0  415.46   38.70
  -1  -5   0  404.16   27.60
  -1  -5   0  429.26   28.40
  -1  -5   0  419.26   28.80
   1   5   0  413.16   26.50
   1   5   0  428.06   27.50
   1   5   0  392.56   33.50
   1   5   0  384.46   38.50
  -2  -5   0  204.58   25.90
  -2  -5   0  203.28   19.20
  -2  -5   0  203.08   16.80
  -2  -5   0  222.18   21.10
   2   5   0  223.08   28.80
   2   5   0  192.08   18.60
   2   5   0  201.98   25.10
   2   5   0  200.18   17.50
  -3  -5   0   -8.50   17.40
  -3  -5   0    3.20    8.90
  -3  -5   0    4.30    7.00
  -3  -5   0    6.70    8.90
   3   5   0    7.30    8.30
   3   5   0   10.70    9.50
   3   5   0   -0.40   16.60
  -4  -5   0  245.78   25.10
  -4  -5   0  304.27   37.90
  -4  -5   0  277.67   21.50
  -4  -5   0  260.97   28.40
   4   5   0  242.68   36.20
   4   5   0  233.58   23.00
   4   5   0  233.58   36.90
   4   5   0  271.47   25.10
  -5  -5   0   -2.50   21.90
  -5  -5   0   17.50    9.50
  -5  -5   0   12.70   11.70
   5   5   0    1.50   10.50
   5   5   0    6.00   17.60
   5   5   0    0.00    8.40
   5   5   0   17.60   26.40
  -6  -5   0  306.97   30.20
  -6  -5   0  227.88   28.50
  -6  -5   0  281.47   42.10
  -6  -5   0  239.08   23.50
   6   5   0  296.47   53.49
   6   5   0  258.27   44.70
   6   5   0  264.97   28.40
  -7  -5   0  422.06   51.59
  -7  -5   0  402.96   36.90
  -7  -5   0  439.56   31.60
   7   5   0  251.17   40.20
   7   5   0  339.57   52.99
   7   5   0  450.75   55.89
   7   5   0  418.36   39.10
  -8  -5   0    5.70   10.50
  -8  -5   0   -0.10   15.70
  -8  -5   0   15.40   11.60
   8   5   0    1.60   13.90
   8   5   0   14.20   30.90
   8   5   0    3.90   24.10
   8   5   0  -22.30   11.10
  -9  -5   0   -0.90   10.30
  -9  -5   0   16.70   11.90
  -9  -5   0   -1.80   19.60
   9   5   0  -18.70   31.30
   9   5   0  -19.00   29.30
   9   5   0  -11.20   13.30
  11  -6   0  -31.30   23.10
  11  -6   0    1.30   10.00
  11  -6   0    6.70   11.50
  11  -6   0   -8.40   11.40
  10  -6   0   -6.20   12.70
  10  -6   0   -2.50    8.30
  10  -6   0    7.90    8.70
  10  -6   0   14.50   18.60
   9  -6   0   76.39   17.40
   9  -6   0   79.19   30.40
   9  -6   0   60.29   13.30
   9  -6   0   88.89   13.70
   8  -6   0   -0.20    5.90
   8  -6   0   15.90    7.80
   8  -6   0   15.50    6.70
   8  -6   0   20.40   11.80
   8  -6   0   41.80   24.10
   7  -6   0  290.67   19.40
   7  -6   0  296.27   21.00
   7  -6   0  335.57   37.10
   6  -6   0  456.25   26.50
   6  -6   0  526.65   35.00
   6  -6   0  515.55   45.00
   5  -6   0   52.39    3.90
   5  -6   0   49.99   18.80
   5  -6   0   60.19    3.60
   5  -6   0   66.39   16.90
   5  -6   0   53.29   11.40
   4  -6   0    4.50    7.20
   4  -6   0    8.10   13.90
   3  -6   0  588.44   48.80
   3  -6   0  631.74   31.00
   2  -6   0  110.69   16.80
   2  -6   0  131.39   25.90
   2  -6   0   74.89   11.80
   2  -6   0   72.49    7.50
  -2   6   0  111.89   24.10
   1  -6   0 1481.25   70.19
   1  -6   0 1380.86   83.79
   1  -6   0 1396.66   70.99
   1  -6   0 1116.99   75.39
  -1   6   0 1225.18   86.09
  -1   6   0 1395.46   69.09
  -1   6   0 1330.47   68.89
   0  -6   0  767.52   44.20
   0  -6   0  708.13   56.39
   0  -6   0  707.63   45.50
   0  -6   0  844.32   43.20
   0   6   0  757.62   60.49
   0   6   0  736.03   42.90
   0   6   0  788.72   43.50
  -1  -6   0  518.35   33.80
  -1  -6   0  516.15   31.20
  -1  -6   0  499.95   43.40
  -1  -6   0  520.05   33.40
   1   6   0  534.35   32.90
   1   6   0  448.16   46.90
   1   6   0  478.65   39.80
   1   6   0  490.75   31.90
  -2  -6   0  606.84   40.70
  -2  -6   0  664.63   37.40
  -2  -6   0  601.04   39.90
  -2  -6   0  635.24   50.39
   2   6   0  596.04   55.79
   2   6   0  562.94   38.70
   2   6   0  588.04   38.20
   2   6   0  531.45   47.00
  -3  -6   0 1537.95   85.29
  -3  -6   0 1519.65   80.69
  -3  -6   0 1559.24   95.99
  -3  -6   0 1403.06   85.99
   3   6   0 1484.25   83.79
   3   6   0 1472.95   95.19
   3   6   0 1368.66  102.09
   3   6   0 1419.76   82.29
  -4  -6   0  127.09   20.70
  -4  -6   0  127.59   16.60
  -4  -6   0  130.99   22.90
  -4  -6   0  195.58   35.70
   4   6   0  162.58   21.70
   4   6   0  128.99   18.20
   4   6   0  162.18   35.90
   4   6   0  130.09   29.30
  -5  -6   0  304.27   25.50
  -5  -6   0  293.27   31.20
  -5  -6   0  344.27   45.40
  -5  -6   0  263.37   31.80
   5   6   0  327.57   31.20
   5   6   0  344.37   49.30
   5   6   0  289.97   49.99
   5   6   0  288.27   28.40
  -6  -6   0  328.07   46.30
  -6  -6   0  250.47   32.30
  -6  -6   0  287.17   25.90
   6   6   0  244.08   46.60
   6   6   0  331.37   59.19
   6   6   0  259.27   30.40
  -7  -6   0   30.80   15.50
  -7  -6   0   62.89   20.20
  -7  -6   0   66.69   14.70
  -7  -6   0   43.30   30.00
   7   6   0   25.00   30.60
   7   6   0   26.90   30.10
   7   6   0   69.89   18.80
   7   6   0   44.30   16.90
  -8  -6   0  -41.80   23.10
  -8  -6   0   -3.10    9.70
  -8  -6   0    8.10   12.00
  -8  -6   0  -20.20   12.70
   8   6   0   13.40   28.20
   8   6   0   27.30   31.40
   8   6   0   -4.00   13.80
  -9  -6   0   11.60   13.00
  -9  -6   0   16.00   13.60
   9   6   0   22.40   17.40
   9   6   0   21.80   31.10
  11  -7   0   -5.40   15.90
  11  -7   0  -10.70    9.50
  11  -7   0    0.20   11.50
  11  -7   0   -3.00   22.70
  11  -7   0   -1.50   10.10
  10  -7   0  124.99   18.20
  10  -7   0  135.89   38.20
  10  -7   0  151.58   21.90
   9  -7   0    8.10    8.40
   9  -7   0   41.40   14.20
   9  -7   0   13.20   15.50
   9  -7   0    1.30   16.60
   9  -7   0   23.10    8.40
   8  -7   0   -8.00   13.50
   8  -7   0   -0.30    3.50
   8  -7   0    3.90    7.30
   8  -7   0   10.80    5.80
   8  -7   0   10.30   19.00
   7  -7   0    4.50   13.70
   7  -7   0   14.40    4.60
   7  -7   0    0.00   12.70
   7  -7   0   15.80   17.20
   7  -7   0   11.80    5.20
   6  -7   0   -1.30    2.40
   6  -7   0   -0.10   12.80
   6  -7   0   -9.00   21.50
   6  -7   0   -2.80    6.80
   6  -7   0   -0.80    2.10
   5  -7   0  139.99   23.70
   5  -7   0  140.29   18.40
   5  -7   0  111.89   28.20
   4  -7   0  479.45   37.30
   3  -7   0  696.73   59.99
   3  -7   0  799.92   42.90
   3  -7   0  825.02   55.79
   3  -7   0  900.21   42.70
   2  -7   0  744.23   51.99
   2  -7   0  707.83   37.70
   2  -7   0  656.13   38.10
   2  -7   0  707.83   55.99
  -2   7   0  600.44   55.49
   1  -7   0 1379.96   92.89
   1  -7   0 1912.71  106.09
   1  -7   0 1676.03   86.99
   1  -7   0 1744.83   85.69
   1  -7   0 1537.55  101.69
  -1   7   0 1519.25  105.09
  -1   7   0 1699.83   84.69
   0  -7   0   11.60    7.30
   0  -7   0   29.60   20.30
   0  -7   0   21.20    6.80
   0  -7   0   10.70   11.90
   0   7   0   14.00    7.20
   0   7   0    1.70    5.70
   0   7   0   14.60   17.70
  -1  -7   0  138.29   30.40
  -1  -7   0  180.88   18.10
  -1  -7   0  183.28   15.90
  -1  -7   0  142.79   16.60
   1   7   0  160.48   17.60
   1   7   0  114.39   22.70
   1   7   0  169.88   16.80
   1   7   0  219.88   38.90
  -2  -7   0  285.97   24.80
  -2  -7   0  273.87   21.30
  -2  -7   0  261.17   24.10
  -2  -7   0  223.28   34.30
   2   7   0  232.08   22.30
   2   7   0  217.88   35.00
   2   7   0  270.27   33.20
   2   7   0  236.48   22.90
  -3  -7   0  282.67   27.40
  -3  -7   0  259.07   35.00
  -3  -7   0  307.07   28.70
  -3  -7   0  295.67   23.40
   3   7   0  270.57   28.60
   3   7   0  277.37   25.90
   3   7   0  247.08   38.50
   3   7   0  245.08   38.80
  -4  -7   0  150.98   36.20
  -4  -7   0  182.28   27.30
  -4  -7   0  171.38   18.10
  -4  -7   0  189.88   31.40
  -4  -7   0  147.99   23.00
   4   7   0  119.99   19.80
   4   7   0  168.28   34.10
   4   7   0  196.08   45.70
   4   7   0  149.59   22.10
  -5  -7   0    2.60   13.70
  -5  -7   0   12.20   11.70
  -5  -7   0    7.60   24.70
   5   7   0   15.60   21.60
   5   7   0   17.20   27.60
   5   7   0    8.00   11.00
  -6  -7   0   -0.10   14.40
  -6  -7   0   -5.70    8.90
  -6  -7   0  -10.00   26.10
  -6  -7   0  -15.50   12.20
   6   7   0    6.50   11.30
   6   7   0    2.00   26.70
   6   7   0   12.80   14.20
   6   7   0   21.50   23.00
  -7  -7   0  -33.20   23.70
  -7  -7   0   11.40   11.30
  -7  -7   0    1.60   14.20
  -7  -7   0  -16.80   14.30
   7   7   0    0.50   25.20
   7   7   0    2.50   12.90
   7   7   0  -40.00   36.30
   7   7   0   -5.50   12.90
  -8  -7   0    6.30   14.20
  -8  -7   0    4.90   31.80
   8   7   0   21.50   38.60
   8   7   0   24.10   16.00
   8   7   0   25.90   30.10
  11  -8   0  -12.40   14.70
  11  -8   0   18.50   10.80
  11  -8   0   -6.40    8.50
  11  -8   0   -0.80   10.30
  11  -8   0  -50.09   19.30
  10  -8   0   -9.70   24.40
  10  -8   0   40.30   10.90
  10  -8   0   50.29   14.60
  10  -8   0   10.20   14.70
  10  -8   0   57.29   12.70
   9  -8   0  132.09   14.40
   9  -8   0  128.69   15.40
   9  -8   0  119.79   33.80
   8  -8   0   68.89   26.00
   8  -8   0   69.09   10.00
   8  -8   0   86.29    9.70
   7  -8   0  504.35   37.10
   7  -8   0  413.46   24.60
   7  -8   0  420.06   45.90
   6  -8   0    3.80    1.70
   6  -8   0    9.10    9.90
   6  -8   0    1.80    1.50
   6  -8   0    7.90   14.60
   6  -8   0    5.10   16.90
   5  -8   0  794.62   55.39
   5  -8   0  750.12   53.49
   4  -8   0   55.79    5.30
   4  -8   0   58.09    5.90
   4  -8   0   67.29   17.00
   4  -8   0   41.50   21.50
   3  -8   0 1720.43   91.59
   3  -8   0 1873.51   90.99
   3  -8   0 1687.73  111.69
   3  -8   0 1841.02  107.29
   2  -8   0 1470.35   95.29
   2  -8   0 1394.96   74.59
   2  -8   0 1378.66   88.49
   2  -8   0 1485.25   73.49
  -2   8   0 1231.58   94.99
   1  -8   0   74.39   26.40
   1  -8   0   63.79   18.60
   1  -8   0   47.50    9.70
   1  -8   0   48.00    9.90
  -1   8   0   53.99   23.40
  -1   8   0   41.50    7.40
  -1   8   0   45.40    7.60
   0  -8   0   10.40    8.30
   0  -8   0   23.10   10.40
   0  -8   0   67.89   24.20
   0  -8   0   18.90   14.30
   0  -8   0   35.60    8.50
   0   8   0   25.50   22.30
   0   8   0   31.90    8.70
  -1  -8   0  185.98   17.10
  -1  -8   0  190.58   30.80
  -1  -8   0  184.28   22.00
  -1  -8   0  145.29   17.40
  -1  -8   0  203.18   35.00
   1   8   0  177.28   19.30
   1   8   0  169.78   18.00
   1   8   0  153.78   26.10
   1   8   0  179.78   37.40
  -2  -8   0  145.09   27.70
  -2  -8   0  118.49   18.30
  -2  -8   0  125.69   16.00
  -2  -8   0  113.89   32.10
  -2  -8   0  151.08   22.00
   2   8   0  189.58   43.60
   2   8   0   82.09   24.50
   2   8   0  114.69   17.70
   2   8   0  117.99   18.60
  -3  -8   0  226.28   31.80
  -3  -8   0  235.68   26.20
  -3  -8   0  247.48   23.00
  -3  -8   0  268.77   27.40
  -3  -8   0  267.37   42.90
   3   8   0  319.47   55.99
   3   8   0  229.08   25.40
   3   8   0  235.68   27.70
   3   8   0  303.97   44.00
  -4  -8   0  105.19   25.40
  -4  -8   0   89.49   31.80
  -4  -8   0   80.09   14.90
   4   8   0  133.69   22.10
   4   8   0  110.69   35.20
   4   8   0   62.89   28.00
   4   8   0   92.99   18.10
  -5  -8   0   -6.70   19.70
  -5  -8   0    4.90    8.80
  -5  -8   0   -0.60   15.60
   5   8   0   -8.30   11.70
   5   8   0    4.70   10.00
   5   8   0   24.80   22.00
   5   8   0   16.00   21.00
  -6  -8   0   19.30   16.40
  -6  -8   0    0.10   29.20
  -6  -8   0   21.30   11.60
  -6  -8   0   43.50   20.60
   6   8   0    9.20   16.10
   6   8   0   22.80   15.30
   6   8   0   40.70   28.00
   6   8   0  -10.50   50.29
  -7  -8   0   20.20   12.30
  -7  -8   0   21.40   18.10
  -7  -8   0   15.50   28.00
   7   8   0  -30.50   28.90
   7   8   0   27.00   17.20
   7   8   0    7.70   27.30
  -8  -8   0   13.60   13.10
  -8  -8   0   -0.80   32.10
  -8  -8   0    5.70   26.10
   8   8   0  -12.10   16.20
   8   8   0   15.10   31.60
  11  -9   0   -8.00    8.30
  11  -9   0    1.60    8.80
  11  -9   0   -9.00    7.40
  11  -9   0    2.20   17.50
  11  -9   0  -18.20   22.50
  10  -9   0   12.50   11.60
  10  -9   0   14.10    8.40
  10  -9   0    4.20   17.60
  10  -9   0   26.70    8.90
  10  -9   0   25.10    9.80
  10  -9   0   27.50   26.70
   9  -9   0   40.10   25.90
   9  -9   0   -3.80   15.30
   9  -9   0   84.39   10.50
   8  -9   0  108.19   11.30
   8  -9   0  114.69   21.20
   8  -9   0  152.68   34.80
   7  -9   0    4.20    3.00
   7  -9   0   -0.90   16.10
   7  -9   0    6.60   10.50
   7  -9   0   -2.40    2.70
   7  -9   0   -4.30   14.80
   6  -9   0  308.47   35.10
   6  -9   0  244.68   29.20
   6  -9   0  298.97   14.80
   5  -9   0   87.79    6.10
   5  -9   0   55.59   25.00
   5  -9   0   79.19   19.10
   5  -9   0   78.09    7.00
   5  -9   0   76.49   19.40
   4  -9   0  226.88   15.50
   4  -9   0  217.18   14.10
   4  -9   0  255.97   41.90
   4  -9   0  204.68   27.60
   3  -9   0   64.19    9.40
   3  -9   0  102.79   29.30
   3  -9   0   67.29   19.10
   3  -9   0   79.99    9.10
  -3   9   0   24.70   19.80
   2  -9   0   33.20   23.30
   2  -9   0   13.90    7.40
   2  -9   0   12.00    6.60
   2  -9   0   11.50   11.90
   2  -9   0   32.50   15.40
  -2   9   0   45.40   24.40
   1  -9   0  522.35   53.89
   1  -9   0  530.95   36.40
   1  -9   0  559.64   49.70
   1  -9   0  599.24   34.80
  -1   9   0  577.44   33.00
  -1   9   0  508.65   57.79
   0  -9   0   11.00   21.30
   0  -9   0   17.10    8.30
   0  -9   0    9.80   14.80
   0  -9   0   14.80    9.30
   0  -9   0   10.20    7.40
   0   9   0   21.10    9.60
   0   9   0   10.00    8.10
   0   9   0   66.49   30.00
  -1  -9   0  216.48   21.20
  -1  -9   0  234.58   21.20
  -1  -9   0  253.27   44.30
  -1  -9   0  224.58   32.70
   1   9   0  284.57   52.09
   1   9   0  224.18   22.70
   1   9   0  272.37   24.00
  -2  -9   0  300.87   28.50
  -2  -9   0  388.46   28.60
  -2  -9   0  364.16   32.00
  -2  -9   0  402.16   44.40
  -2  -9   0  341.87   40.60
   2   9   0  328.77   32.80
   2   9   0  333.37   30.80
   2   9   0  346.97   51.79
   2   9   0  342.97   43.20
  -3  -9   0  245.08   27.30
  -3  -9   0  283.57   36.20
  -3  -9   0  318.17   45.90
  -3  -9   0  294.27   29.80
  -3  -9   0  217.48   23.30
   3   9   0  238.58   27.50
   3   9   0  262.17   27.20
   3   9   0  376.76   45.90
  -4  -9   0  109.89   17.00
  -4  -9   0   80.19   33.00
  -4  -9   0   88.49   26.50
   4   9   0  131.99   44.60
   4   9   0   64.29   31.80
   4   9   0  104.19   31.70
  -5  -9   0  151.68   37.30
  -5  -9   0  110.19   18.70
  -5  -9   0  157.98   32.10
  -5  -9   0   98.69   23.20
   5   9   0   86.89   21.90
   5   9   0   78.79   19.40
   5   9   0  114.29   34.90
   5   9   0  166.98   62.99
  -6  -9   0    7.50   18.20
  -6  -9   0   33.90   32.80
  -6  -9   0   17.60   11.90
   6   9   0   25.50   37.00
   6   9   0    0.80   24.60
   6   9   0   27.00   16.40
   6   9   0   -0.50   13.70
  -7  -9   0   25.90   36.20
  -7  -9   0    3.00   15.90
   7   9   0  -19.20   16.20
   7   9   0   32.80   27.10
  10 -10   0   26.60    8.40
  10 -10   0   16.40    8.40
  10 -10   0    5.80    7.90
  10 -10   0   -4.60   24.30
  10 -10   0    4.30   17.90
   9 -10   0    5.60    5.60
   9 -10   0  -12.70   19.20
   9 -10   0    3.90    8.80
   9 -10   0   -9.50   17.20
   9 -10   0    4.40    5.80
   8 -10   0    8.10    4.30
   8 -10   0    6.50   11.40
   8 -10   0    1.60   17.90
   8 -10   0   -1.70   14.20
   7 -10   0   20.50    3.10
   7 -10   0    2.70   10.90
   7 -10   0   28.50   20.10
   7 -10   0    7.70    3.20
   7 -10   0   -8.80   16.40
   6 -10   0   12.40   15.30
   6 -10   0   14.80    3.70
   6 -10   0   10.30   12.80
   6 -10   0   11.50    2.40
   6 -10   0   19.70   20.50
   5 -10   0  145.19   11.50
   5 -10   0  166.28   25.30
   5 -10   0  129.89   25.50
   5 -10   0  147.79   34.00
   5 -10   0  141.89   10.00
   4 -10   0  298.77   19.60
   4 -10   0  246.58   39.20
   4 -10   0  283.67   17.90
   4 -10   0  234.58   31.40
   3 -10   0  109.79   31.80
   3 -10   0   63.59   19.20
   3 -10   0   78.99   11.70
   3 -10   0   61.09    9.10
  -3  10   0   37.20   23.40
   2 -10   0  143.09   15.80
   2 -10   0   98.49   19.80
   2 -10   0  121.99   34.70
   2 -10   0  126.09   13.60
   2 -10   0  138.39   29.30
   1 -10   0  114.69   25.80
   1 -10   0  129.59   17.80
   1 -10   0  109.69   14.40
   1 -10   0  173.58   37.50
  -1  10   0   84.09   11.90
  -1  10   0  104.79   12.40
  -1  10   0  131.79   37.40
   0 -10   0  381.16   28.20
   0 -10   0  419.86   29.20
   0 -10   0  382.46   42.90
   0 -10   0  373.56   46.40
   0 -10   0  405.16   32.20
   0  10   0  389.16   29.70
   0  10   0  358.36   29.30
   0  10   0  416.46   52.69
  -1 -10   0  615.74   44.50
  -1 -10   0  549.74   60.39
  -1 -10   0  669.63   41.10
  -1 -10   0  555.24   54.89
  -1 -10   0  608.44   39.30
   1  10   0  603.24   42.10
   1  10   0  546.05   67.19
   1  10   0  666.53   42.90
  -2 -10   0  387.56   44.80
  -2 -10   0  376.06   51.59
  -2 -10   0  394.16   30.90
  -2 -10   0  356.26   29.30
  -2 -10   0  368.86   33.90
   2  10   0  329.47   32.10
   2  10   0  360.26   32.30
   2  10   0  337.97   43.30
  -3 -10   0   -7.50   10.70
  -3 -10   0   13.60   25.50
  -3 -10   0   11.10   17.50
  -3 -10   0   19.10   10.40
   3  10   0   13.70   20.80
   3  10   0   -5.70   10.50
   3  10   0    9.90   12.00
  -4 -10   0  122.69   19.30
  -4 -10   0  139.59   36.10
  -4 -10   0   89.59   30.40
   4  10   0  116.19   22.10
   4  10   0  144.39   36.90
   4  10   0  108.79   21.00
   4  10   0   27.50   61.19
  -5 -10   0  129.69   20.70
  -5 -10   0  169.18   42.40
  -5 -10   0  115.69   31.10
  -5 -10   0   85.49   23.10
   5  10   0   65.89   20.90
   5  10   0  133.29   39.20
   5  10   0  115.39   22.10
   5  10   0   81.09   45.30
  -6 -10   0   15.40   52.39
  -6 -10   0    3.40   11.40
  -6 -10   0  -12.00   16.90
   6  10   0   -3.30   28.00
  10 -11   0   14.40   22.50
  10 -11   0   -1.70   25.00
  10 -11   0    4.00    7.60
   9 -11   0   36.50    6.20
   9 -11   0   20.10    5.80
   9 -11   0   -1.10   21.30
   9 -11   0  -12.00   19.30
   9 -11   0   19.40   13.00
   8 -11   0    3.70   18.80
   8 -11   0   32.10   15.30
   8 -11   0    5.10   18.70
   7 -11   0    4.30    3.40
   7 -11   0  -18.30   18.10
   7 -11   0    7.30   13.50
   7 -11   0    0.30   16.30
   6 -11   0  101.79    7.40
   6 -11   0   55.39   27.00
   6 -11   0   76.79   20.80
   6 -11   0   98.49    9.20
   6 -11   0   77.89   21.90
   5 -11   0  228.88   15.00
   5 -11   0  186.88   39.10
   5 -11   0  230.28   16.80
   5 -11   0  230.38   31.80
   5 -11   0  230.38   28.30
   4 -11   0   29.40   25.90
   4 -11   0   48.40    9.30
   4 -11   0   60.09   20.20
   4 -11   0   45.00    7.50
   3 -11   0  121.89   35.70
   3 -11   0  124.89   15.90
   3 -11   0  118.89   12.90
   3 -11   0   87.79   21.60
   3 -11   0  113.99   26.60
   2 -11   0   37.70   17.20
   2 -11   0   33.60   12.40
   2 -11   0   57.69   29.00
   2 -11   0   50.69   11.90
   2 -11   0   66.69   11.00
  -2  11   0  -15.40   20.40
   1 -11   0   76.89   15.50
   1 -11   0   67.39   27.80
   1 -11   0  121.99   15.30
   1 -11   0   54.69   19.30
  -1  11   0   43.60   26.80
  -1  11   0   69.69   10.60
  -1  11   0   85.39   11.40
   0 -11   0   90.59   27.00
   0 -11   0   90.79   17.60
   0 -11   0  107.29   15.50
   0 -11   0   70.39   29.10
   0  11   0   56.49   12.90
   0  11   0   21.50   24.00
   0  11   0   66.49   13.80
  -1 -11   0  271.17   25.10
  -1 -11   0  355.26   59.79
  -1 -11   0  259.77   29.30
  -1 -11   0  287.07   22.70
   1  11   0  238.88   26.40
   1  11   0  307.27   28.10
  -2 -11   0   72.09   28.30
  -2 -11   0   52.29   17.50
  -2 -11   0   70.09   26.30
  -2 -11   0  100.09   16.90
   2  11   0   69.69   17.80
   2  11   0   46.50   13.80
  -3 -11   0   24.40   25.80
  -3 -11   0   28.40   22.10
  -3 -11   0   22.10   18.80
  -3 -11   0   25.10   12.20
   3  11   0   38.70   40.60
   3  11   0   34.70   21.30
  -4 -11   0   10.30   10.90
  -4 -11   0   16.20   27.10
  -4 -11   0   12.30   20.10
  -4 -11   0   15.90   15.80
   4  11   0   18.10   13.30
   4  11   0   31.20   28.40
   4  11   0    4.30   13.50
   4  11   0   -5.80   25.40
  -5 -11   0  -21.10   44.10
  -5 -11   0  -13.70   17.90
  -5 -11   0   23.30   12.80
   5  11   0  -12.90   25.40
   5  11   0   -4.60   14.60
   5  11   0   -3.70   12.50
  -6 -11   0    2.40   19.80
  -6 -11   0   -7.40   10.50
  -6 -11   0   12.90   33.10
   6  11   0  -10.30   27.30
  10 -12   0    4.80    5.70
  10 -12   0   -6.50   24.30
  10 -12   0   21.70    6.00
  10 -12   0   -7.70    7.90
   9 -12   0   15.70   20.20
   9 -12   0   26.20   16.60
   9 -12   0   11.70    4.30
   9 -12   0    0.20   20.60
   9 -12   0    8.70    4.50
   8 -12   0  -10.40   17.50
   8 -12   0    7.90    2.40
   8 -12   0    3.10    2.70
   8 -12   0    2.80   13.10
   8 -12   0   31.60   21.20
   7 -12   0   89.39   26.20
   7 -12   0   80.69    8.40
   7 -12   0   90.49   23.70
   7 -12   0   98.69    7.20
   7 -12   0   33.60   25.50
   6 -12   0   78.09   21.30
   6 -12   0   70.59   28.50
   6 -12   0   81.69   23.50
   6 -12   0   97.79    8.30
   6 -12   0   83.69   10.00
   5 -12   0   72.39   23.40
   5 -12   0   42.20   16.30
   5 -12   0   58.19   10.20
   5 -12   0   60.59    7.90
   5 -12   0   99.59   33.00
   4 -12   0  116.49   34.80
   4 -12   0   98.69   14.00
   4 -12   0  102.19   26.90
   4 -12   0   87.89   23.30
   4 -12   0  107.39   11.90
   3 -12   0  122.39   16.10
   3 -12   0  146.99   39.70
   3 -12   0  111.89   13.40
   3 -12   0   70.99   20.10
   3 -12   0   94.49   14.60
   3 -12   0   97.49   28.20
  -3  12   0   39.30   29.80
   2 -12   0   55.09   11.50
   2 -12   0   53.49   30.50
   2 -12   0   54.89   26.80
   2 -12   0   56.79   13.40
  -2  12   0   67.19   33.20
   1 -12   0    7.30    3.50
   1 -12   0    8.30   10.30
   1 -12   0   -3.50   26.60
   1 -12   0   10.00    7.80
   1 -12   0   13.40   16.20
  -1  12   0   -1.50    5.90
  -1  12   0    1.00    6.10
   0 -12   0   31.20   22.80
   0 -12   0    1.80    8.80
   0 -12   0   15.60   12.40
   0 -12   0  -16.20   13.90
   0  12   0   -4.30   18.30
   0  12   0    6.10    8.80
   0  12   0   23.10   11.00
  -1 -12   0   23.20   15.20
  -1 -12   0   24.20   22.40
  -1 -12   0   20.70   11.50
  -1 -12   0   -2.30   25.20
   1  12   0    7.50   11.80
   1  12   0   44.90   33.70
  -2 -12   0  164.08   27.00
  -2 -12   0  204.28   45.70
  -2 -12   0  178.98   22.40
  -2 -12   0  140.19   35.80
   2  12   0  137.49   49.60
   2  12   0  133.19   21.40
   2  12   0  183.08   25.50
  -3 -12   0   -3.50   16.10
  -3 -12   0    4.70   10.40
  -3 -12   0   23.50   27.20
  -3 -12   0  -23.90   12.70
   3  12   0   11.60   14.00
   3  12   0  -25.10   27.30
   3  12   0   -6.30   10.90
  -4 -12   0    4.60   20.10
  -4 -12   0  -14.00   29.30
   4  12   0  -41.20   20.30
   4  12   0    8.80   14.50
   4  12   0  -10.10   12.00
  -5 -12   0    2.40   19.90
  -5 -12   0   -8.10   26.70
  -5 -12   0   27.00   13.30
   5  12   0   46.70   33.40
   5  12   0    4.70   16.60
   9 -13   0    3.70   17.50
   9 -13   0    7.10   24.00
   9 -13   0   -2.30    2.50
   9 -13   0  -32.30   19.00
   8 -13   0   32.70    4.20
   8 -13   0   21.30   21.40
   8 -13   0   31.70   19.40
   8 -13   0   26.80   21.60
   7 -13   0    4.60   22.20
   7 -13   0   17.20   16.90
   7 -13   0    8.60   18.40
   7 -13   0   32.30    5.00
   6 -13   0   -4.80   14.30
   6 -13   0   14.60   17.40
   6 -13   0    7.80    6.30
   6 -13   0   -2.60   21.80
   6 -13   0    2.00    4.30
   5 -13   0   82.99   32.10
   5 -13   0   58.79   17.20
   5 -13   0   49.40   22.50
   5 -13   0   58.19   11.10
   5 -13   0   67.79    9.20
   4 -13   0   18.80   16.50
   4 -13   0    7.30   10.10
   4 -13   0    7.50   22.70
   4 -13   0   41.70   10.80
   4 -13   0   16.20    7.20
   4 -13   0   -8.70   13.50
   3 -13   0    2.40    7.10
   3 -13   0    0.30    6.30
   3 -13   0  -11.60    7.70
   3 -13   0  -20.60   29.30
   3 -13   0    0.40   17.10
   3 -13   0   -3.20    9.80
   2 -13   0   11.20   18.20
   2 -13   0   42.70   13.50
   2 -13   0   10.70   27.90
   2 -13   0   50.09   11.40
  -2  13   0    4.70   29.50
   1 -13   0   24.30   21.50
   1 -13   0   32.70   30.30
   1 -13   0   50.69   12.30
   1 -13   0   31.30   13.60
  -1  13   0   45.50   35.80
  -1  13   0   27.90    6.60
  -1  13   0   29.00    7.10
   0 -13   0   54.99   25.00
   0 -13   0   42.80   15.20
   0 -13   0   49.99   17.40
   0 -13   0   54.49   31.20
   0  13   0   34.60   11.90
   0  13   0   50.89   12.40
   0  13   0   32.90   49.30
  -1 -13   0   86.29   17.00
  -1 -13   0   79.49   29.40
  -1 -13   0   49.80   31.20
  -1 -13   0   71.29   20.10
   1  13   0   53.99   14.80
   1  13   0   76.39   18.30
   1  13   0  108.29   45.50
  -2 -13   0   -2.90   15.30
  -2 -13   0   20.30   21.60
  -2 -13   0   -6.30   27.00
  -2 -13   0    7.20   11.20
   2  13   0   16.80   12.50
   2  13   0   23.30   14.40
  -3 -13   0    6.40   18.30
  -3 -13   0  -11.50   26.70
   3  13   0    5.00   12.40
   3  13   0  -11.00   13.70
  -4 -13   0   -3.80   20.60
  -4 -13   0   22.40   31.90
  -4 -13   0   46.90   13.90
   4  13   0  -12.70   14.10
   4  13   0   -5.80   11.50
   8 -14   0   -3.50   14.70
   8 -14   0   -0.80    3.10
   8 -14   0   -5.40   19.10
   8 -14   0  -22.30   18.60
   8 -14   0   -7.90    3.60
   7 -14   0   14.90   18.40
   7 -14   0   -1.50   15.20
   7 -14   0    1.30    4.00
   7 -14   0  -11.00   22.00
   6 -14   0   28.40   17.00
   6 -14   0   51.69   21.60
   6 -14   0   33.90    7.10
   6 -14   0   27.80    8.30
   5 -14   0   22.10   19.30
   5 -14   0   21.40    9.60
   5 -14   0  -10.60   19.00
   5 -14   0   13.10    6.80
   5 -14   0   29.00   14.70
   5 -14   0   -4.40   25.80
   4 -14   0   45.90   16.70
   4 -14   0   42.00   12.20
   4 -14   0   56.79   10.60
   4 -14   0   52.99   24.60
   4 -14   0   39.70   11.20
   4 -14   0   59.29   34.00
   3 -14   0   30.30   12.30
   3 -14   0   21.70    9.90
   3 -14   0   35.80   31.70
   3 -14   0   31.80   20.50
   2 -14   0   73.99   34.20
   2 -14   0   55.89   12.20
   2 -14   0   49.10   15.30
   2 -14   0   43.50   21.90
  -2  14   0   29.50   49.80
   1 -14   0  -12.90   14.70
   1 -14   0   11.80   29.10
   1 -14   0   12.50   11.90
   1 -14   0   -1.90    9.70
  -1  14   0   52.39   36.40
   0 -14   0   59.69   21.20
   0 -14   0   88.09   36.40
   0 -14   0   61.29   28.40
   0 -14   0  111.89   18.00
   0  14   0  107.09   44.80
   0  14   0   55.89   13.00
   0  14   0   79.99   15.30
  -1 -14   0  140.99   44.00
  -1 -14   0  193.78   44.00
  -1 -14   0  168.48   22.90
  -1 -14   0  155.38   27.50
   1  14   0  119.69   19.80
   1  14   0  152.88   22.40
  -2 -14   0   21.90   23.20
  -2 -14   0   15.10   44.50
   2  14   0   20.00   16.10
  -3 -14   0   18.60   24.50
  -3 -14   0   -1.20   19.70
  -3 -14   0   25.90   13.70
   3  14   0    6.30   13.30
   3  14   0   -9.40   14.40
   7 -15   0    9.50   17.60
   7 -15   0    4.10    6.50
   7 -15   0   12.60   26.20
   7 -15   0  -17.20   14.30
   6 -15   0   48.20   11.00
   6 -15   0   20.60   18.80
   6 -15   0   46.70    8.40
   6 -15   0   13.80   26.20
   6 -15   0   18.30   15.70
   5 -15   0    3.30   15.20
   5 -15   0    1.50   18.70
   5 -15   0   -1.30    8.90
   5 -15   0  -32.80   21.80
   5 -15   0    9.30    6.90
   4 -15   0   24.80   12.00
   4 -15   0   22.70    9.00
   4 -15   0   10.40   16.60
   4 -15   0   14.60    5.60
   4 -15   0   32.00   29.50
   3 -15   0   48.80   29.80
   3 -15   0   22.90   12.90
   3 -15   0    7.40    8.40
   3 -15   0    1.90   16.40
   2 -15   0   11.00   28.80
   2 -15   0    4.80   12.10
   2 -15   0  -17.90   10.70
   2 -15   0    4.10    9.20
   1 -15   0   79.19   29.00
   1 -15   0   34.00   12.80
   1 -15   0   10.10   29.90
   0 -15   0   28.00   13.20
   0 -15   0   15.80   26.80
   0 -15   0   -8.40   25.80
   0 -15   0   21.30   17.10
   0  15   0   32.40   11.70
   0  15   0    9.70   10.30
  -1 -15   0   18.20   23.50
  -1 -15   0   35.00   32.70
   1  15   0   -7.40   12.20
   1  15   0  -29.60   11.30
   6 -16   0   -9.10    6.00
   6 -16   0   -5.40   14.20
   6 -16   0    0.70   21.90
   6 -16   0  -10.10   12.20
   5 -16   0   19.50   11.00
   5 -16   0   33.70    9.10
   5 -16   0    8.00   20.70
   5 -16   0   14.30   20.30
   5 -16   0   18.30    8.40
   5 -16   0  -15.40   26.00
   4 -16   0   -1.80    8.10
   4 -16   0    3.50   28.70
   4 -16   0   -1.00   21.80
   4 -16   0   29.30   11.80
   3 -16   0   20.10   31.70
   3 -16   0   -8.90   30.40
   3 -16   0   18.60   14.30
   3 -16   0    2.20    9.70
   2 -16   0   17.50   11.00
   2 -16   0    1.30   29.30
   2 -16   0   30.20   21.70
   2 -16   0   64.29   25.90
   1 -16   0  -33.80   37.40
   1 -16   0   -3.00    9.90
   1 -16   0   18.90   19.00
   1 -16   0   39.70   24.40
   1 -16   1   29.90   12.40
   1 -16   1  -11.60   39.60
   1 -16   1    1.30   15.90
   1 -16   1  -25.60   15.20
   2 -16   1   -5.40    8.90
   2 -16   1    4.50   31.30
   2 -16   1   -1.50   20.90
   3 -16   1   -7.00    8.60
   3 -16   1    5.10   39.60
   3 -16   1  -13.30   11.00
   4 -16   1   31.60   10.10
   4 -16   1   19.00   12.70
   4 -16   1   13.40   33.20
   4 -16   1   29.80   25.20
   5 -16   1    0.40   27.60
   5 -16   1    0.80   18.10
   5 -16   1    2.50    6.70
   5 -16   1   11.00   10.40
   6 -16   1    2.20   18.90
   6 -16   1   22.10    9.50
   6 -16   1   14.80   18.30
   6 -16   1    8.50    6.30
   1  15  -1   18.30   13.60
  -1 -15   1  -18.20   28.70
  -1 -15   1   -5.40   11.00
  -1 -15   1   15.00   22.70
   0  15  -1   28.50   10.20
   0  15  -1   67.79   21.00
   0 -15   1   63.19   35.30
   0 -15   1   48.40   27.20
   0 -15   1   47.70   19.50
   0 -15   1   58.19   15.20
   1 -15   1   23.60   11.80
   1 -15   1   27.80   17.00
   1 -15   1    7.30   18.80
   1 -15   1  -10.00   29.00
  -2  15  -1   -8.60   35.50
   2 -15   1    1.90   13.10
   2 -15   1   24.50   32.90
   2 -15   1   25.10   22.60
   3 -15   1   30.40   10.90
   3 -15   1  -11.20   27.40
   3 -15   1   26.00   22.50
   3 -15   1   34.90   14.20
   4 -15   1   34.90   23.40
   4 -15   1   52.79   11.10
   4 -15   1   59.39   14.30
   4 -15   1   40.20   34.40
   5 -15   1   19.30   19.50
   5 -15   1   10.00   14.90
   5 -15   1   -1.90   27.80
   5 -15   1   14.30    7.20
   5 -15   1   -4.40    8.20
   6 -15   1   22.10   16.00
   6 -15   1   18.00   28.90
   6 -15   1   15.50    6.10
   6 -15   1    7.10    8.40
   6 -15   1    9.30   16.70
   7 -15   1    1.50   17.30
   7 -15   1   18.50    7.20
   7 -15   1    9.60   18.90
   7 -15   1  -28.90   23.20
   3  14  -1   -5.70   15.10
  -3 -14   1   46.70   33.20
  -3 -14   1   64.59   34.40
  -3 -14   1   22.60   15.40
   2  14  -1   17.50   17.50
   2  14  -1   29.10   22.10
  -2 -14   1    6.60   12.20
  -2 -14   1   13.80   22.00
  -2 -14   1   29.70   33.00
   1  14  -1   40.90   16.60
   1  14  -1   41.80   14.10
  -1 -14   1   49.20   33.00
  -1 -14   1   52.59   27.20
  -1 -14   1   35.80   14.80
  -1 -14   1   81.49   20.80
   0  14  -1  144.69   17.40
   0  14  -1  163.08   52.79
   0  14  -1   90.99   15.20
   0 -14   1  129.79   36.30
   0 -14   1  148.29   20.60
   0 -14   1  135.79   24.30
   0 -14   1  177.78   45.60
  -1  14  -1   49.30   30.40
   1 -14   1   23.90   14.00
   1 -14   1   78.19   36.80
   1 -14   1   21.20   19.90
  -2  14  -1   10.00   32.70
   2 -14   1    3.80   10.60
   2 -14   1   19.80   27.20
   2 -14   1   19.20    9.80
   2 -14   1   13.80   19.10
   3 -14   1   80.59   13.20
   3 -14   1   64.09   26.30
   3 -14   1   67.49   15.50
   3 -14   1   64.39   37.10
   4 -14   1   52.49   10.90
   4 -14   1   46.50   33.50
   4 -14   1   60.79   13.10
   4 -14   1   45.60   21.00
   4 -14   1   68.39   11.30
   5 -14   1   13.70    8.40
   5 -14   1    8.30   27.10
   5 -14   1   17.80    6.70
   5 -14   1    6.90   17.00
   6 -14   1   83.39   26.30
   6 -14   1   10.90   26.50
   6 -14   1   69.89   21.10
   6 -14   1   43.20    9.10
   7 -14   1   49.40   21.20
   7 -14   1    7.00    3.80
   7 -14   1    3.90   16.80
   7 -14   1  -21.90   44.80
   7 -14   1    6.10    5.20
   8 -14   1   19.50   16.90
   8 -14   1  -13.20   20.20
   8 -14   1  -31.60   25.60
   4  13  -1   -6.80   12.10
   4  13  -1   13.50   16.50
  -4 -13   1    7.70   24.90
  -4 -13   1    4.50   11.20
  -4 -13   1   22.10   23.00
   3  13  -1   12.60   12.90
   3  13  -1   11.70   15.00
  -3 -13   1   21.10   29.30
  -3 -13   1   29.50   22.60
  -3 -13   1   15.90   12.20
   2  13  -1   34.90   13.80
   2  13  -1   71.59   43.90
   2  13  -1   81.09   19.50
  -2 -13   1  110.79   19.30
  -2 -13   1   60.49   20.20
  -2 -13   1   95.69   37.50
  -2 -13   1  104.69   32.30
   1  13  -1  163.98   23.50
   1  13  -1  183.98   45.20
  -1 -13   1  122.89   36.90
  -1 -13   1  207.28   24.80
  -1 -13   1  186.88   39.50
  -1 -13   1  196.38   28.00
   0  13  -1    1.80    8.50
   0  13  -1   11.70   10.00
   0 -13   1   -4.00   19.40
   0 -13   1   -1.20   15.50
   0 -13   1    8.00   17.90
   0 -13   1   23.60   13.60
  -1  13  -1   50.19   33.80
   1 -13   1   55.39   13.10
   1 -13   1   45.30   23.30
   1 -13   1   72.39   34.10
   1 -13   1   41.50   14.50
   2 -13   1  233.58   21.30
   2 -13   1  258.77   38.30
   2 -13   1  198.68   47.30
   2 -13   1  234.18   24.90
   3 -13   1   92.29   26.90
   3 -13   1   85.49   15.20
   3 -13   1   91.09   13.80
   3 -13   1   61.29   42.20
   4 -13   1   12.60    8.50
   4 -13   1   14.30   26.90
   4 -13   1   40.80    8.70
   4 -13   1    7.00   14.90
   4 -13   1   30.10   11.20
   4 -13   1   14.00   17.90
   5 -13   1  170.08   34.40
   5 -13   1  133.39   42.10
   5 -13   1  190.68   18.80
   5 -13   1  211.08   18.00
   5 -13   1  221.48   27.20
   6 -13   1   53.29    8.60
   6 -13   1   58.69   21.90
   6 -13   1   69.29   31.10
   6 -13   1   50.29    7.00
   6 -13   1   49.80   19.60
   7 -13   1   -3.50    3.50
   7 -13   1    4.90   15.20
   7 -13   1    3.90    2.90
   7 -13   1  -21.20   19.10
   7 -13   1   30.40   19.70
   8 -13   1   -3.30   20.60
   8 -13   1    4.10   19.20
   9 -13   1    0.10   22.30
   9 -13   1   12.20   19.70
   9 -13   1   -2.80   13.80
   5  12  -1    5.70   20.80
   5  12  -1  -29.50   28.10
  -5 -12   1   12.30   13.40
  -5 -12   1   40.70   25.60
  -5 -12   1   49.20   34.70
   4  12  -1    2.50   11.90
   4  12  -1   -3.60   20.70
   4  12  -1   -8.00   13.60
  -4 -12   1   17.30   21.00
   3  12  -1   36.70   31.80
   3  12  -1   47.10   17.00
  -3 -12   1   37.60   14.10
  -3 -12   1   40.30   18.40
  -3 -12   1   33.20   22.30
  -3 -12   1   53.39   26.80
   2  12  -1   40.40   28.90
   2  12  -1   33.30   15.00
   2  12  -1   25.40   13.50
  -2 -12   1   48.50   14.40
  -2 -12   1   53.99   28.70
  -2 -12   1   39.40   17.30
  -2 -12   1   47.70   24.30
   1  12  -1   46.00   14.00
   1  12  -1   49.90   14.10
   1  12  -1   25.90   27.90
  -1 -12   1   44.40   17.00
  -1 -12   1   40.90   26.70
  -1 -12   1   51.39   25.20
   0  12  -1  224.78   21.90
   0  12  -1  203.18   56.69
   0 -12   1  236.38   45.80
   0 -12   1  203.78   27.00
   0 -12   1  233.48   22.60
   0 -12   1  194.48   39.70
  -1  12  -1   15.00    7.90
  -1  12  -1   25.50    5.80
   1 -12   1    5.40   15.70
   1 -12   1    5.90   22.70
   1 -12   1   20.90    9.20
   1 -12   1   31.30   12.60
  -2  12  -1   32.50   28.90
   2 -12   1   37.30   11.60
   2 -12   1   35.60    9.50
   2 -12   1   76.39   32.00
   2 -12   1   29.50   30.50
   3 -12   1   13.00   25.70
   3 -12   1   -4.30    6.60
   3 -12   1   -0.20    6.50
   3 -12   1    7.90    6.80
   3 -12   1    0.30   13.70
   4 -12   1  203.18   43.10
   4 -12   1  210.78   16.60
   4 -12   1  211.98   23.40
   4 -12   1  184.78   34.30
   4 -12   1  176.48   17.70
   5 -12   1   -3.70   22.70
   5 -12   1   56.29    7.80
   5 -12   1   33.60   17.30
   5 -12   1   44.80   16.10
   6 -12   1   35.80   17.70
   6 -12   1   44.10   27.60
   6 -12   1   37.90    5.40
   6 -12   1   36.10   18.10
   6 -12   1   39.50    6.70
   7 -12   1   34.00   25.80
   7 -12   1   99.29    7.20
   7 -12   1   59.09   23.20
   7 -12   1   86.09    6.00
   7 -12   1   88.09   23.60
   8 -12   1   34.10   22.40
   8 -12   1   34.00   27.90
   8 -12   1   31.50   16.60
   9 -12   1   -3.20   20.60
   9 -12   1   13.60    3.60
   9 -12   1   30.60   15.50
   9 -12   1   -4.10   23.10
  10 -12   1   31.00   32.00
  10 -12   1   20.10    6.40
  10 -12   1    8.30    5.20
   6  11  -1   18.60   28.80
   6  11  -1  -12.70   13.80
  -6 -11   1   -3.80   11.10
  -6 -11   1   -6.40   27.80
  -6 -11   1   -1.30   19.60
   5  11  -1   -7.90   12.80
   5  11  -1   -4.70   12.90
  -5 -11   1    2.00   18.40
  -5 -11   1   14.40   28.00
   4  11  -1   29.10   16.00
   4  11  -1   28.40   15.30
   4  11  -1   11.60   24.00
   4  11  -1   -2.10   33.20
  -4 -11   1   50.89   32.00
  -4 -11   1   20.90   20.70
  -4 -11   1   15.40   12.00
  -4 -11   1   25.90   17.60
   3  11  -1   32.90   15.20
   3  11  -1   23.60   39.30
   3  11  -1   79.99   19.20
  -3 -11   1   44.40   22.50
  -3 -11   1   47.10   14.40
  -3 -11   1   45.00   30.30
  -3 -11   1   46.20   16.50
   2  11  -1  106.19   19.40
   2  11  -1   85.89   17.70
  -2 -11   1  121.89   21.80
  -2 -11   1   70.79   26.80
  -2 -11   1   86.09   35.10
  -2 -11   1   68.39   18.10
   1  11  -1   -0.30    9.30
   1  11  -1   -3.60    9.70
  -1 -11   1   22.50   29.70
  -1 -11   1   32.60   14.00
  -1 -11   1   10.70   27.10
  -1 -11   1    8.50    9.40
   0  11  -1  179.28   19.20
   0  11  -1  148.39   41.00
   0  11  -1  185.98   19.90
   0 -11   1  167.78   19.10
   0 -11   1  174.58   39.10
   0 -11   1  163.58   33.70
   0 -11   1  157.98   22.50
  -1  11  -1  284.97   19.00
  -1  11  -1  260.37   51.09
   1 -11   1  265.67   25.60
   1 -11   1  264.57   23.30
   1 -11   1  307.47   51.99
   1 -11   1  316.47   39.20
  -2  11  -1   68.59   28.50
   2 -11   1  132.49   12.00
   2 -11   1  164.78   11.60
   2 -11   1  208.58   44.40
   2 -11   1  196.48   17.10
   2 -11   1  175.58   33.30
   2 -11   1  154.58   18.80
   3 -11   1  502.45   29.80
   3 -11   1  338.27   37.00
   3 -11   1  460.55   46.80
   3 -11   1  485.25   32.20
   3 -11   1  414.46   54.09
   3 -11   1  489.55   31.40
   4 -11   1   57.29    8.50
   4 -11   1   26.80   25.30
   4 -11   1   42.70   19.40
   4 -11   1   63.09   15.00
   4 -11   1   54.39    9.20
   5 -11   1   89.79   20.20
   5 -11   1   43.00   26.30
   5 -11   1   78.69    9.00
   5 -11   1   75.69    8.30
   5 -11   1   67.79   20.80
   6 -11   1  137.89   10.00
   6 -11   1   96.29   32.10
   6 -11   1  121.89   25.40
   6 -11   1  160.88    9.60
   6 -11   1  179.58   30.40
   7 -11   1   33.30   19.60
   7 -11   1    2.70   20.10
   7 -11   1   36.60   15.20
   8 -11   1    8.00   12.30
   8 -11   1    5.60    2.70
   8 -11   1    2.20   18.90
   8 -11   1    5.80    3.00
   8 -11   1   12.30   24.60
   9 -11   1   47.30    7.00
   9 -11   1   41.50   15.50
   9 -11   1   39.00    6.40
   9 -11   1   72.79   29.00
   9 -11   1    1.30   23.60
  10 -11   1    4.70    7.00
  10 -11   1   -9.50   21.20
  10 -11   1    9.20   26.10
  10 -11   1   22.40    7.10
  10 -11   1   13.10    7.70
   7  10  -1    9.00   31.10
   7  10  -1  -16.20   14.50
  -7 -10   1  -34.30   14.20
  -7 -10   1    4.60   11.70
  -7 -10   1    4.10   29.50
   6  10  -1   11.80   26.70
   6  10  -1  -14.50   13.30
  -6 -10   1   -3.60   14.60
  -6 -10   1   -3.10   11.20
  -6 -10   1   20.70   29.30
   5  10  -1   46.30   17.10
   5  10  -1   13.90   27.00
   5  10  -1   23.40   16.30
  -5 -10   1   10.30   16.20
  -5 -10   1   43.00   33.80
  -5 -10   1   56.79   15.80
  -5 -10   1   72.29   27.20
   4  10  -1  142.09   33.90
   4  10  -1  138.79   23.90
   4  10  -1  170.78   50.39
  -4 -10   1  160.68   35.20
  -4 -10   1  145.19   21.40
  -4 -10   1  141.99   27.00
  -4 -10   1  208.98   44.00
   3  10  -1  105.89   33.00
   3  10  -1   93.39   18.70
   3  10  -1  110.99   20.00
  -3 -10   1   82.59   27.00
  -3 -10   1  130.49   37.00
  -3 -10   1  101.49   18.10
  -3 -10   1  111.49   22.40
   2  10  -1  179.28   23.40
   2  10  -1  197.08   24.40
  -2 -10   1  168.98   24.90
  -2 -10   1  214.28   44.80
  -2 -10   1  194.18   37.10
  -2 -10   1  174.68   20.20
   1  10  -1  303.97   27.20
   1  10  -1  270.47   27.10
   1  10  -1  338.07   59.49
  -1 -10   1  248.78   24.40
  -1 -10   1  351.46   44.70
  -1 -10   1  326.97   40.40
  -1 -10   1  310.87   29.10
   0  10  -1  347.47   49.90
   0  10  -1  421.16   29.70
   0  10  -1  429.76   29.80
   0 -10   1  446.76   30.10
   0 -10   1  393.06   31.80
   0 -10   1  338.07   50.09
   0 -10   1  366.16   43.70
  -1  10  -1  160.08   13.70
  -1  10  -1  145.59   38.10
  -1  10  -1  172.38   17.90
   1 -10   1  153.48   39.80
   1 -10   1  185.28   17.90
   1 -10   1  164.68   29.90
   1 -10   1  172.58   20.30
   2 -10   1  293.27   44.00
   2 -10   1  347.57   26.30
   2 -10   1  423.36   26.10
   2 -10   1  367.46   40.30
   2 -10   1  393.16   23.90
   2 -10   1  320.57   28.90
   3 -10   1  122.39   33.40
   3 -10   1   89.29   22.90
   3 -10   1   84.59   11.00
   3 -10   1  106.39   15.00
   3 -10   1   89.29   11.90
   4 -10   1   28.20   12.10
   4 -10   1   16.90   15.10
   4 -10   1   26.10    5.80
   4 -10   1   26.20    6.10
   4 -10   1   15.60   22.20
   5 -10   1   78.39   19.10
   5 -10   1   54.69   26.30
   5 -10   1   71.39    6.80
   5 -10   1   65.79    6.70
   5 -10   1   56.69   18.50
   6 -10   1   67.69    4.30
   6 -10   1   68.89   18.60
   6 -10   1   56.09   26.00
   6 -10   1   78.19   21.60
   7 -10   1   12.00    2.00
   7 -10   1   29.70   19.30
   7 -10   1   14.80   19.90
   7 -10   1   12.30   12.80
   8 -10   1   95.39    8.00
   8 -10   1   25.40   21.30
   8 -10   1   96.29   28.40
   8 -10   1   90.39    8.70
   8 -10   1   60.09   17.00
   9 -10   1    1.60    8.20
   9 -10   1   -8.30   21.50
   9 -10   1    3.40    4.60
   9 -10   1    3.10   22.00
   9 -10   1    4.10    5.80
  10 -10   1  -10.20   20.40
  10 -10   1   26.60    8.60
  10 -10   1   49.10   10.00
  10 -10   1   13.10   11.80
  10 -10   1    6.40   26.20
   7   9  -1   54.69   18.90
   7   9  -1   35.70   35.10
  -7  -9   1   47.40   24.40
  -7  -9   1   37.90   42.30
  -7  -9   1   62.29   16.10
   6   9  -1   85.29   22.50
   6   9  -1  117.79   42.90
   6   9  -1  117.69   36.50
   6   9  -1  117.49   22.30
  -6  -9   1  102.09   39.30
  -6  -9   1  124.99   31.50
  -6  -9   1   99.89   24.30
  -6  -9   1  103.69   19.50
   5   9  -1  243.18   31.30
   5   9  -1  265.97   47.70
   5   9  -1  299.17   33.00
   5   9  -1  251.07   55.59
  -5  -9   1  275.17   27.10
  -5  -9   1  308.27   53.59
  -5  -9   1  252.37   36.70
   4   9  -1    8.40   28.30
   4   9  -1   15.00   20.30
   4   9  -1   33.80   15.20
   4   9  -1   18.80   12.60
  -4  -9   1   56.19   29.40
  -4  -9   1   23.30   11.40
  -4  -9   1   11.90   15.30
   3   9  -1   76.69   17.50
   3   9  -1   60.89   26.40
   3   9  -1  103.09   34.00
   3   9  -1   92.69   17.80
  -3  -9   1   95.39   15.80
  -3  -9   1   79.19   18.00
  -3  -9   1   81.89   32.50
   2   9  -1  495.35   35.90
   2   9  -1  444.96   44.50
   2   9  -1  374.16   33.90
   2   9  -1  470.35   58.79
  -2  -9   1  454.55   32.60
  -2  -9   1  458.25   36.40
  -2  -9   1  469.55   52.99
   1   9  -1  119.59   37.90
   1   9  -1  163.48   20.30
   1   9  -1  190.98   20.60
  -1  -9   1  238.58   20.20
  -1  -9   1  156.38   22.20
  -1  -9   1  183.28   38.20
   0   9  -1   43.70   10.00
   0   9  -1   36.30   32.00
   0  -9   1   38.90   11.60
   0  -9   1   41.30   10.30
   0  -9   1   87.09   30.50
  -1   9  -1  120.19   14.00
  -1   9  -1  138.99   12.10
  -1   9  -1  158.08   35.80
   1  -9   1  181.78   26.70
   1  -9   1  152.48   15.90
   1  -9   1  156.28   34.40
   1  -9   1  126.39   10.40
   1  -9   1  138.49   14.70
  -2   9  -1   17.40   20.40
   2  -9   1   12.60    6.30
   2  -9   1   10.40    6.40
   2  -9   1   34.60   25.40
   2  -9   1   10.10   14.50
   3  -9   1  255.87   17.80
   3  -9   1  280.97   22.80
   3  -9   1  259.97   17.50
   3  -9   1  272.57   44.40
   3  -9   1  185.58   28.00
   4  -9   1  147.89   24.40
   4  -9   1  184.88   25.40
   4  -9   1  197.38   36.80
   4  -9   1  155.98   11.50
   5  -9   1   29.50   22.70
   5  -9   1   54.79   17.30
   5  -9   1   64.49   16.80
   6  -9   1   66.29   20.80
   6  -9   1   61.69   17.00
   6  -9   1   30.00   23.20
   7  -9   1  442.56   38.70
   7  -9   1  479.05   50.59
   7  -9   1  509.65   25.50
   8  -9   1   10.00   18.50
   8  -9   1   51.79    7.90
   8  -9   1   29.10   23.70
   8  -9   1   58.89    7.30
   8  -9   1   62.09   15.80
   9  -9   1  125.69   12.80
   9  -9   1  100.89   32.90
  10  -9   1   73.09   11.60
  10  -9   1   68.49   17.90
  10  -9   1   61.79   12.00
  10  -9   1   92.49   34.30
  11  -9   1    4.20   10.20
  11  -9   1   15.40    9.60
  11  -9   1   -0.50   31.00
   8   8  -1    6.10   13.50
   8   8  -1   -5.20   29.00
  -8  -8   1   -9.00   14.50
   7   8  -1   49.60   19.60
   7   8  -1   28.10   31.10
   7   8  -1  128.99   45.10
  -7  -8   1   74.59   16.20
  -7  -8   1   57.79   23.00
  -7  -8   1   33.40   33.20
   6   8  -1   71.29   31.40
   6   8  -1   47.80   37.90
   6   8  -1   86.29   30.00
   6   8  -1   39.30   16.50
  -6  -8   1   74.89   24.00
  -6  -8   1   61.19   34.60
  -6  -8   1   53.29   13.80
  -6  -8   1   48.20   19.60
   5   8  -1  145.29   45.20
   5   8  -1  108.19   21.10
   5   8  -1   96.59   30.50
  -5  -8   1  117.79   18.00
  -5  -8   1  125.69   36.40
   4   8  -1  104.19   19.50
   4   8  -1  139.29   39.40
   4   8  -1  112.29   29.90
   4   8  -1  120.69   19.80
  -4  -8   1  138.29   18.60
  -4  -8   1  168.08   38.90
   3   8  -1  261.47   54.09
   3   8  -1  200.48   25.60
   3   8  -1  282.57   52.49
   3   8  -1  202.48   24.00
  -3  -8   1  242.88   36.00
  -3  -8   1  262.77   22.40
  -3  -8   1  214.48   24.90
   2   8  -1   -2.90    9.30
   2   8  -1   -4.50    8.70
   2   8  -1  -15.70   19.70
   2   8  -1   14.00   15.00
  -2  -8   1    9.70    8.20
  -2  -8   1   -7.20   14.00
   1   8  -1  208.58   20.50
   1   8  -1  265.17   46.60
   1   8  -1  212.48   20.20
  -1  -8   1  219.38   19.70
  -1  -8   1  217.88   21.60
  -1  -8   1  233.68   36.50
   0   8  -1  184.98   17.00
   0   8  -1  167.78   17.10
   0   8  -1  219.08   39.80
   0  -8   1  247.08   18.20
   0  -8   1  203.28   19.00
   0  -8   1  184.88   13.10
   0  -8   1  214.98   39.60
  -1   8  -1  212.48   15.00
  -1   8  -1  196.28   36.30
   1  -8   1  250.07   36.20
   1  -8   1  199.78   16.40
   1  -8   1  233.08   20.40
   1  -8   1  246.48   19.00
  -2   8  -1  484.15   54.39
   2  -8   1  647.94   36.90
   2  -8   1  622.44   49.80
   2  -8   1  723.53   36.80
   2  -8   1  617.84   57.39
   3  -8   1  228.18   27.10
   3  -8   1  236.48   21.50
   3  -8   1  224.08   15.20
   3  -8   1  253.27   40.60
   3  -8   1  231.38   15.20
   4  -8   1    7.20    2.40
   4  -8   1   10.20   11.10
   4  -8   1    9.20    2.30
   4  -8   1   -0.10   16.70
   4  -8   1    4.40    9.30
   5  -8   1  160.58   25.20
   5  -8   1  126.39   18.80
   5  -8   1   76.59   26.60
   6  -8   1  178.98    8.70
   6  -8   1  131.09   19.90
   6  -8   1  163.28   28.90
   6  -8   1  158.78    8.80
   7  -8   1   73.99    6.40
   7  -8   1   54.79    7.20
   7  -8   1   58.09   22.70
   7  -8   1   17.50   19.30
   7  -8   1   49.50   13.50
   8  -8   1   21.20    6.70
   8  -8   1    8.20   15.90
   8  -8   1    0.50   17.90
   8  -8   1   11.30    4.90
   9  -8   1   68.89   10.70
   9  -8   1   46.00   27.20
   9  -8   1   74.79   12.20
  10  -8   1    9.90   13.30
  10  -8   1   -6.40   18.60
  10  -8   1   12.00    9.20
  10  -8   1  -34.90   19.70
  10  -8   1   -0.50    7.30
  11  -8   1  -17.70   18.30
  11  -8   1    6.90   13.30
  11  -8   1   17.00   29.50
  11  -8   1  -14.70    7.90
  11  -8   1   -8.10    9.40
   8   7  -1  -18.50   35.20
   8   7  -1   13.50   15.90
   8   7  -1   19.70   25.60
  -8  -7   1  -35.40   25.40
  -8  -7   1   -9.70   12.30
  -8  -7   1   17.90   11.30
   7   7  -1   -1.90   11.40
   7   7  -1   10.40   27.00
   7   7  -1   -5.30   22.60
   7   7  -1    3.30   14.20
  -7  -7   1   10.90   14.70
  -7  -7   1   -1.70   10.10
  -7  -7   1   19.80   16.50
  -7  -7   1    0.70   28.80
   6   7  -1    6.20   20.10
   6   7  -1    0.70   13.20
   6   7  -1    1.80   26.00
   6   7  -1   -5.00   11.10
  -6  -7   1    5.70   25.00
  -6  -7   1   -3.70    9.70
  -6  -7   1   -7.80   11.60
   5   7  -1  346.57   52.79
   5   7  -1  334.67   33.40
   5   7  -1  311.37   47.20
   5   7  -1  371.36   33.30
  -5  -7   1  415.86   50.39
  -5  -7   1  345.67   29.10
   4   7  -1  116.79   19.60
   4   7  -1  109.29   26.50
   4   7  -1  164.08   42.90
   4   7  -1  143.39   21.80
  -4  -7   1  136.09   18.30
  -4  -7   1  151.28   36.10
  -4  -7   1  134.59   21.40
   3   7  -1  183.88   43.30
   3   7  -1  189.78   22.80
   3   7  -1  162.38   21.10
  -3  -7   1  231.08   39.70
  -3  -7   1  176.18   23.90
  -3  -7   1  165.98   18.50
   2   7  -1  521.55   43.30
   2   7  -1  506.95   35.90
   2   7  -1  507.05   36.00
   2   7  -1  436.96   52.89
  -2  -7   1  527.35   35.20
  -2  -7   1  568.94   34.70
  -2  -7   1  552.84   37.80
  -2  -7   1  545.25   51.39
   1   7  -1  821.92   47.10
   1   7  -1  738.13   46.50
   1   7  -1  808.12   67.39
   1   7  -1  744.43   51.19
  -1  -7   1  817.62   63.99
  -1  -7   1  777.42   48.00
  -1  -7   1  774.22   45.80
   0   7  -1  165.68   15.40
   0   7  -1  188.78   15.80
   0   7  -1  219.88   37.80
   0  -7   1  169.68   12.40
   0  -7   1  183.88   15.90
   0  -7   1  187.08   28.00
   0  -7   1  179.18   16.40
  -1   7  -1 1222.38   62.79
  -1   7  -1 1203.58   84.79
  -1   7  -1 1253.07   63.09
   1  -7   1 1272.97   65.79
   1  -7   1 1248.78   65.09
   1  -7   1 1065.29   65.79
   1  -7   1 1262.97   85.39
   2  -7   1 3632.84  182.08
   2  -7   1 3606.54  198.18
   2  -7   1 3465.95  202.28
   2  -7   1 3799.52  182.08
   3  -7   1  360.96   40.30
   3  -7   1  405.56   34.40
   3  -7   1  434.86   30.40
   3  -7   1  426.86   22.20
   3  -7   1  377.66   21.80
   4  -7   1  950.30   61.39
   4  -7   1  951.10   70.59
   5  -7   1  173.48   32.20
   5  -7   1  243.78   27.80
   5  -7   1  195.28   21.30
   6  -7   1   78.29   21.90
   6  -7   1   85.59    6.10
   7  -7   1   57.39    8.60
   7  -7   1   53.19   12.60
   7  -7   1   75.29    7.50
   7  -7   1   66.09   23.30
   8  -7   1  233.58   17.10
   8  -7   1  213.48   40.30
   9  -7   1   15.30   20.60
   9  -7   1   16.00    8.80
   9  -7   1   27.50    8.50
   9  -7   1   27.90   14.60
  10  -7   1   15.00    9.90
  10  -7   1  -23.50    7.00
  10  -7   1   -7.10   13.10
  10  -7   1  -19.00   22.10
  11  -7   1   10.40   14.00
  11  -7   1   -8.40    9.80
  11  -7   1   14.10   24.20
  11  -7   1   10.30    8.80
   9   6  -1   32.80   30.50
   9   6  -1   34.80   16.80
   9   6  -1   58.99   38.80
  -9  -6   1   30.50   15.50
   8   6  -1    1.30   12.50
   8   6  -1   34.10   28.10
  -8  -6   1   -0.80   11.20
  -8  -6   1    0.60   28.50
  -8  -6   1    1.20   10.40
   7   6  -1    0.10   27.60
   7   6  -1  -15.60   18.90
   7   6  -1   36.70   17.20
  -7  -6   1   45.90   31.30
  -7  -6   1   33.80   16.70
  -7  -6   1   33.10   16.40
  -7  -6   1   36.00   13.20
   6   6  -1  272.87   30.90
   6   6  -1  353.86   60.79
   6   6  -1  274.97   45.70
  -6  -6   1  294.37   46.40
   5   6  -1  121.09   21.40
   5   6  -1  136.89   30.20
   5   6  -1  129.19   35.80
   5   6  -1  123.29   20.30
  -5  -6   1  187.88   38.10
  -5  -6   1  137.19   17.90
  -5  -6   1  129.59   22.00
   4   6  -1   76.29   15.40
   4   6  -1   79.09   22.50
   4   6  -1   96.09   17.70
  -4  -6   1   56.39   14.50
  -4  -6   1   96.69   30.10
  -4  -6   1   93.09   14.00
   3   6  -1 1024.10   60.59
   3   6  -1 1022.20   59.99
   3   6  -1 1019.10   68.79
   3   6  -1  877.11   74.99
  -3  -6   1 1051.99   58.19
  -3  -6   1  976.70   73.29
  -3  -6   1 1030.60   61.49
   2   6  -1  147.29   16.20
   2   6  -1  153.68   23.10
   2   6  -1  145.89   17.90
   2   6  -1  211.98   37.90
  -2  -6   1  153.08   16.20
  -2  -6   1  152.48   17.60
  -2  -6   1  140.29   15.00
  -2  -6   1  207.28   32.90
   1   6  -1   72.09   14.30
   1   6  -1  113.49   28.60
   1   6  -1   73.39   11.50
  -1  -6   1   69.89   11.90
  -1  -6   1   81.99   24.90
  -1  -6   1   63.59    9.40
  -1  -6   1   74.39   11.00
   0   6  -1  285.47   20.20
   0   6  -1  290.87   33.10
   0   6  -1  286.37   20.40
   0  -6   1  299.47   35.10
   0  -6   1  289.77   17.80
   0  -6   1  296.17   21.00
   0  -6   1  304.57   20.40
  -1   6  -1 5331.07  292.37
  -1   6  -1 5309.07  271.37
  -1   6  -1 5676.83  271.67
   1  -6   1 5606.24  273.57
   1  -6   1 5352.46  273.67
   1  -6   1 5709.73  298.57
   2  -6   1  491.25   27.80
   2  -6   1  537.45   28.20
   2  -6   1  496.95   45.20
   3  -6   1 1115.69   62.29
   3  -6   1 1027.90   72.29
   3  -6   1 1012.20   64.39
   4  -6   1   56.29   12.50
   4  -6   1   47.00   18.70
   5  -6   1   28.70    3.10
   5  -6   1   31.00    2.70
   5  -6   1   35.20    9.90
   5  -6   1   35.00   15.10
   6  -6   1   27.80   16.60
   6  -6   1   19.60    3.90
   6  -6   1   21.70    5.20
   6  -6   1   26.90    8.80
   7  -6   1   55.89    9.00
   7  -6   1   46.00    7.10
   7  -6   1   46.90   22.50
   8  -6   1   33.80   19.50
   8  -6   1   36.20    9.90
   8  -6   1   33.10    8.00
   9  -6   1  198.98   26.70
   9  -6   1  155.48   19.70
   9  -6   1  181.98   18.30
   9  -6   1  147.79   38.50
  10  -6   1   23.50   26.40
  10  -6   1   51.59   13.90
  10  -6   1   28.10   17.10
  10  -6   1   50.89   11.90
  11  -6   1   24.20   30.60
  11  -6   1   12.40   10.50
  11  -6   1   -0.30   14.80
  11  -6   1  -13.10   14.30
   9   5  -1   -6.90   13.20
   9   5  -1   -8.00   28.40
  -9  -5   1   25.90   23.50
  -9  -5   1   -6.90    9.20
  -9  -5   1    2.80   15.40
  -9  -5   1    0.40   10.20
   8   5  -1   12.40   14.60
   8   5  -1  -22.30   23.30
   8   5  -1  -21.70    9.90
   8   5  -1   16.00   22.50
  -8  -5   1    2.90    9.70
  -8  -5   1    9.50   12.60
  -8  -5   1  -23.00   24.50
   7   5  -1  162.58   26.90
   7   5  -1  207.98   46.50
   7   5  -1  155.38   38.60
  -7  -5   1  220.48   40.40
  -7  -5   1  165.18   21.20
   6   5  -1  297.47   46.20
   6   5  -1  371.66   32.60
   6   5  -1  290.37   52.99
  -6  -5   1  321.57   43.30
  -6  -5   1  261.87   32.50
  -6  -5   1  298.97   25.90
   5   5  -1  451.25   44.50
   5   5  -1  357.36   31.70
   5   5  -1  434.16   34.60
   5   5  -1  342.07   72.69
  -5  -5   1  397.66   33.80
  -5  -5   1  371.56   41.40
  -5  -5   1  426.26   29.50
   4   5  -1  628.74   43.40
   4   5  -1  610.74   58.59
   4   5  -1  635.44   42.30
   4   5  -1  638.04   51.79
  -4  -5   1  639.94   40.00
  -4  -5   1  629.14   43.70
  -4  -5   1  684.83   55.29
   3   5  -1  280.37   24.80
   3   5  -1  303.87   31.20
   3   5  -1  288.57   24.00
   3   5  -1  295.87   38.40
  -3  -5   1  307.17   25.50
  -3  -5   1  287.37   35.10
  -3  -5   1  335.37   23.00
   2   5  -1  165.88   20.70
   2   5  -1  184.08   34.10
   2   5  -1  158.28   16.20
   2   5  -1  179.78   17.40
  -2  -5   1  181.78   16.00
  -2  -5   1  178.48   17.10
  -2  -5   1  172.78   17.50
  -2  -5   1  179.18   27.30
   1   5  -1  272.87   24.10
   1   5  -1  314.17   21.90
   1   5  -1  353.86   22.10
   1   5  -1  262.97   31.80
  -1  -5   1  331.97   21.40
  -1  -5   1  259.27   32.20
  -1  -5   1  305.97   22.40
  -1  -5   1  295.47   20.10
   0   5  -1  344.37   35.80
   0   5  -1  375.26   22.80
   0   5  -1  386.96   23.10
   0  -5   1  360.16   34.70
   0  -5   1  406.06   23.30
   0  -5   1  348.07   20.70
   0  -5   1  349.07   23.20
  -1   5  -1   15.30    2.70
  -1   5  -1    8.90    2.50
  -1   5  -1   19.90   15.20
   1  -5   1   13.30    4.10
   1  -5   1    8.60   13.20
   1  -5   1   12.40    5.20
   2  -5   1  199.38   26.70
   2  -5   1  215.78   12.20
   2  -5   1  244.98   18.20
   2  -5   1  227.08   12.30
   3  -5   1   10.20    7.80
   3  -5   1    9.00    7.90
   3  -5   1   14.10   14.00
   4  -5   1  720.93   44.40
   5  -5   1   29.50    3.90
   5  -5   1   38.70   15.60
   5  -5   1   29.90    7.90
   5  -5   1   30.60    5.00
   6  -5   1  222.38   19.80
   6  -5   1  304.67   19.60
   6  -5   1  360.56   38.00
   6  -5   1  306.67   17.40
   7  -5   1   85.19   24.70
   7  -5   1   51.39    8.30
   8  -5   1  534.05   33.70
   8  -5   1  517.15   35.90
   8  -5   1  557.94   41.80
   8  -5   1  513.15   57.49
   9  -5   1   27.50   24.60
   9  -5   1   29.90   13.60
   9  -5   1   74.19   20.20
   9  -5   1   40.00   12.20
  10  -5   1    4.10    9.40
  10  -5   1   12.30   16.50
  10  -5   1   11.40    8.80
  10  -5   1   -1.80   22.20
  11  -5   1    2.80   11.60
  11  -5   1    3.30   11.30
  11  -5   1   15.70   30.50
  10   4  -1    8.30   16.30
  10   4  -1   25.30   29.10
  10   4  -1   64.99   31.60
 -10  -4   1   17.50   12.30
 -10  -4   1   -3.00   13.50
 -10  -4   1    1.00   12.20
 -10  -4   1   -2.90   14.60
   9   4  -1   -6.30   12.70
   9   4  -1    3.20   24.40
   9   4  -1   12.90   27.40
  -9  -4   1   -0.80    9.70
  -9  -4   1   -3.40   15.90
  -9  -4   1   -5.20   13.50
  -9  -4   1    0.50    9.60
   8   4  -1   51.89   27.70
   8   4  -1   82.09   34.20
   8   4  -1   70.09   19.20
  -8  -4   1  102.19   16.50
  -8  -4   1   98.79   19.40
  -8  -4   1   70.09   28.80
   7   4  -1  325.57   49.20
   7   4  -1  434.06   43.10
   7   4  -1  419.56   34.50
   7   4  -1  394.06   56.19
  -7  -4   1  379.66   35.70
  -7  -4   1  368.06   29.90
  -7  -4   1  422.56   48.10
   6   4  -1   11.00   11.60
   6   4  -1   15.10   12.60
   6   4  -1   -7.30   16.90
  -6  -4   1    2.70    8.80
  -6  -4   1    0.40   22.60
  -6  -4   1    6.10   12.70
   5   4  -1  740.53   58.99
   5   4  -1  671.83   60.49
   5   4  -1  712.23   47.20
   5   4  -1  652.03   44.80
  -5  -4   1  611.54   46.60
  -5  -4   1  726.93   57.09
  -5  -4   1  725.03   42.60
   4   4  -1   10.00   12.90
   4   4  -1    5.00   17.70
   4   4  -1   -3.00    5.90
   4   4  -1    3.70    6.60
  -4  -4   1    7.90    7.30
  -4  -4   1    8.00    8.90
  -4  -4   1    9.30   18.40
   3   4  -1 1299.07   78.99
   3   4  -1 1253.87   71.89
   3   4  -1 1245.18   85.59
   3   4  -1 1246.58   72.39
  -3  -4   1 1349.36   70.89
  -3  -4   1 1404.66   83.69
  -3  -4   1 1325.97   73.39
   2   4  -1  104.79   22.20
   2   4  -1  103.99   12.60
   2   4  -1   82.49   14.60
  -2  -4   1   81.49   12.90
  -2  -4   1  110.69   14.10
  -2  -4   1   84.89   12.90
   1   4  -1  347.47   22.00
   1   4  -1  268.57   29.60
   1   4  -1  324.27   23.60
   1   4  -1  348.37   21.80
  -1  -4   1  390.56   22.00
  -1  -4   1  288.87   30.30
  -1  -4   1  338.37   22.30
  -1  -4   1  319.27   20.80
   0   4  -1  577.94   43.60
   0   4  -1  608.24   32.80
   0   4  -1  603.14   34.20
   0  -4   1  595.24   43.20
   0  -4   1  624.24   33.10
   0  -4   1  562.54   30.80
   0  -4   1  589.24   33.20
  -1   4  -1 6789.12  361.76
   1  -4   1 7372.46  363.56
   2  -4   1  980.20   64.19
   2  -4   1 1040.60   56.59
   3  -4   1   58.69    9.20
   3  -4   1   78.89   13.90
   4  -4   1  211.88   11.80
   4  -4   1  228.28   28.90
   4  -4   1  209.68   16.50
   5  -4   1 1637.54   90.59
   5  -4   1 1758.82   88.99
   5  -4   1 1890.21   92.49
   5  -4   1 1783.02  105.59
   6  -4   1  415.96   24.50
   6  -4   1  397.26   26.70
   6  -4   1  428.76   42.70
   7  -4   1  147.49   22.10
   7  -4   1  147.49   32.10
   7  -4   1  150.18   16.50
   7  -4   1  134.39   13.50
   8  -4   1  184.98   26.70
   8  -4   1  228.18   41.40
   8  -4   1  203.18   20.70
   8  -4   1  169.78   17.70
   9  -4   1   16.80   11.10
   9  -4   1   29.30   10.90
   9  -4   1   32.60   26.80
   9  -4   1   43.70   19.10
  10  -4   1   29.30   12.00
  10  -4   1   12.30   10.30
  10  -4   1   42.40   21.00
  10  -4   1   -1.40   21.40
  11  -4   1   43.20   16.10
  10   3  -1   57.09   19.30
  10   3  -1   36.40   30.90
 -10  -3   1   37.70    8.60
 -10  -3   1   21.40   12.50
 -10  -3   1   56.29   18.30
   9   3  -1  -19.70   21.50
   9   3  -1    9.70   13.10
   9   3  -1   13.30   23.90
   9   3  -1   15.20   13.70
  -9  -3   1    0.20   11.30
  -9  -3   1    9.80   10.70
   8   3  -1   43.30   26.80
   8   3  -1    5.30   12.70
   8   3  -1    8.00   12.10
   8   3  -1   -4.30   21.70
  -8  -3   1   -1.00   10.60
  -8  -3   1    9.50    9.40
  -8  -3   1    0.00   13.20
   7   3  -1   35.30   13.50
   7   3  -1   14.90   14.00
   7   3  -1   -6.80   20.30
   7   3  -1   14.70   24.50
  -7  -3   1   33.50   10.80
  -7  -3   1   63.89   25.50
   6   3  -1   80.99   16.30
   6   3  -1  102.19   28.70
   6   3  -1   95.89   30.30
   6   3  -1  120.29   19.80
  -6  -3   1  122.89   15.50
  -6  -3   1  146.89   30.70
  -6  -3   1  120.39   21.80
   5   3  -1   10.30    9.90
   5   3  -1    0.90   13.10
   5   3  -1    6.40   17.00
   5   3  -1    3.70    6.40
  -5  -3   1   16.90    6.80
  -5  -3   1   12.60   17.40
  -5  -3   1    3.80    8.90
   4   3  -1 1965.60  107.19
   4   3  -1 2084.69  109.19
   4   3  -1 1875.51  119.39
   4   3  -1 2060.09  117.09
  -4  -3   1 2097.79  116.59
  -4  -3   1 2051.49  105.69
  -4  -3   1 1998.20  108.69
   3   3  -1  718.93   44.60
   3   3  -1  768.52   50.09
   3   3  -1  747.73   43.70
   3   3  -1  685.03   53.69
  -3  -3   1  739.83   44.90
  -3  -3   1  752.22   42.70
  -3  -3   1  831.12   55.09
   2   3  -1  729.13   44.90
   2   3  -1  790.62   55.09
   2   3  -1  815.42   48.90
   2   3  -1  830.72   46.10
  -2  -3   1  835.82   44.80
  -2  -3   1  793.32   46.00
  -2  -3   1  844.32   54.19
  -2  -3   1  842.12   47.60
   1   3  -1   16.50    5.60
   1   3  -1   28.40    6.20
   1   3  -1   31.00   14.50
   1   3  -1   28.90    5.70
  -1  -3   1   26.60    5.30
  -1  -3   1   21.30    5.60
  -1  -3   1   18.30   10.90
  -1  -3   1   31.90    5.90
   0   3  -1 1632.44   83.79
   0   3  -1 1657.93   93.49
   0   3  -1 1642.64   83.69
   0  -3   1 1663.63   93.69
   0  -3   1 1675.73   83.99
   0  -3   1 1637.44   83.89
   2  -3   1  133.99   13.80
   3  -3   1  357.16   28.10
   3  -3   1  339.27   21.80
   3  -3   1  351.16   18.00
   4  -3   1  223.68   14.40
   4  -3   1  200.38   13.00
   4  -3   1  212.68   14.40
   4  -3   1  247.58   26.00
   5  -3   1 1081.19   57.59
   5  -3   1 1158.98   73.99
   5  -3   1 1109.99   59.99
   6  -3   1   78.19    9.70
   6  -3   1  102.59   18.00
   6  -3   1   73.69   22.90
   7  -3   1  646.74   45.80
   7  -3   1  607.24   58.39
   7  -3   1  578.44   36.90
   7  -3   1  608.84   39.90
   8  -3   1   -1.70    7.60
   8  -3   1  -10.00    7.70
   8  -3   1    2.20   15.70
   8  -3   1    5.50   16.20
   9  -3   1  122.99   20.10
   9  -3   1  154.28   20.60
   9  -3   1  180.98   43.00
   9  -3   1  216.58   33.20
  10  -3   1   32.10   27.20
  10  -3   1   32.30   12.70
  10  -3   1    5.50   18.90
  10  -3   1   24.80   15.40
  11  -3   1   -8.10   18.50
  11  -3   1  -15.30   13.00
  11  -3   1   20.40   14.70
  10   2  -1  -14.30   23.40
  10   2  -1   -4.60   13.80
  10   2  -1   37.60   29.30
 -10  -2   1   13.30   10.30
   9   2  -1   34.00   24.10
   9   2  -1   37.40   28.10
   9   2  -1   74.39   20.00
  -9  -2   1   35.50   11.20
  -9  -2   1   19.60   11.30
  -9  -2   1   39.20    9.60
  -9  -2   1   38.70   14.40
   8   2  -1   89.29   18.40
   8   2  -1  100.89   24.20
   8   2  -1  105.99   32.60
  -8  -2   1   99.79   18.40
  -8  -2   1  115.79   16.10
   7   2  -1  589.84   59.09
   7   2  -1  546.85   54.49
   7   2  -1  583.94   43.70
   7   2  -1  566.54   41.00
  -7  -2   1  658.23   37.60
  -7  -2   1  491.45   45.30
   6   2  -1  355.36   41.70
   6   2  -1  385.96   31.60
   6   2  -1  343.27   39.70
  -6  -2   1  401.86   38.20
  -6  -2   1  386.46   26.40
   5   2  -1  210.78   19.30
   5   2  -1  254.77   30.80
   5   2  -1  193.78   28.10
   5   2  -1  235.08   21.90
  -5  -2   1  225.38   18.00
  -5  -2   1  260.27   30.00
  -5  -2   1  258.07   21.90
   4   2  -1  256.27   26.20
   4   2  -1  237.28   28.10
   4   2  -1  266.27   21.80
   4   2  -1  235.48   19.70
  -4  -2   1  281.67   19.20
  -4  -2   1  264.97   28.30
  -4  -2   1  260.67   21.60
   3   2  -1 2659.93  152.28
   3   2  -1 2862.01  150.38
   3   2  -1 2783.52  143.99
   3   2  -1 2812.32  145.19
  -3  -2   1 2812.32  144.99
  -3  -2   1 2984.80  150.98
   2   2  -1 2516.35  126.29
   2   2  -1 2325.57  130.09
   2   2  -1 2442.66  123.39
   2   2  -1 2338.37  122.49
  -2  -2   1 2392.56  123.29
  -2  -2   1 2422.16  128.89
  -2  -2   1 2419.46  121.99
   1   2  -1 1191.48   59.59
   1   2  -1 1087.79   59.59
   1   2  -1 1137.89   59.19
   1   2  -1 1174.78   67.99
  -1  -2   1 1097.99   65.59
  -1  -2   1 1147.39   59.49
  -1  -2   1 1121.59   58.99
   0   2  -1  276.47   16.60
   0   2  -1  282.27   16.40
   0   2  -1  315.17   24.60
   0  -2   1  287.67   16.70
   0  -2   1  340.77   23.90
   0  -2   1  281.77   16.50
  -1   2  -1  346.97   20.60
   1  -2   1  325.47   20.70
  -2   2  -1  127.09   14.00
   2  -2   1  131.39   14.10
   2  -2   1  124.69    6.80
   2  -2   1  105.19    6.80
  -3   2  -1   96.79   15.10
   3  -2   1   89.49   16.20
   3  -2   1   93.59    6.60
   3  -2   1   83.09    6.20
   3  -2   1   86.19    7.60
  -4   2  -1  546.25   30.00
  -4   2  -1  550.34   29.30
   4  -2   1  559.84   30.60
   4  -2   1  597.44   44.10
   4  -2   1  605.64   33.00
  -5   2  -1  169.38   10.90
   5  -2   1  133.09   18.60
   5  -2   1  167.28   12.80
   5  -2   1  201.98   30.90
   5  -2   1  160.88   15.10
  -6   2  -1  490.75   29.40
   6  -2   1  516.85   38.70
   6  -2   1  519.85   48.90
   6  -2   1  494.15   30.80
   6  -2   1  521.75   34.00
  -7   2  -1   -4.20    5.30
  -7   2  -1   -4.60    4.50
   7  -2   1   16.80   20.10
   7  -2   1    3.80    8.80
   7  -2   1    6.60    7.30
   7  -2   1    1.50   16.60
  -8   2  -1  541.05   31.00
   8  -2   1  554.24   60.19
   8  -2   1  522.65   36.60
   8  -2   1  510.75   39.60
   8  -2   1  559.64   48.00
  -9   2  -1   45.50    7.80
  -9   2  -1   48.50    8.60
   9  -2   1   57.79   16.00
   9  -2   1   67.99   27.00
   9  -2   1   80.69   24.50
   9  -2   1   58.89   14.00
 -10   2  -1   16.30    5.40
  10  -2   1   22.10   14.20
  10  -2   1   39.00   29.00
  10  -2   1   29.50   22.90
  10  -2   1    3.10   10.60
  11  -2   1   11.80   16.90
  11  -2   1  -25.80   25.80
  11  -2   1  -12.50   18.40
  11  -2   1    2.90   13.80
  11   1  -1  112.69   39.80
  11   1  -1   51.89   29.60
 -11  -1   1   69.19   16.80
 -11  -1   1   32.80   17.40
  10   1  -1   -7.30   24.00
  10   1  -1   17.80   14.20
  10   1  -1   17.50   13.20
  10   1  -1   10.80   21.80
 -10  -1   1   10.30    9.10
 -10  -1   1    2.00   10.10
   9   1  -1   48.30   28.70
   9   1  -1   29.90   15.20
   9   1  -1    8.20   20.50
   9   1  -1   24.90   12.70
  -9  -1   1   23.40    7.30
  -9  -1   1   15.00    5.00
  -9  -1   1   42.00   10.90
  -9  -1   1   45.30   13.40
   8   1  -1  297.37   41.10
   8   1  -1  327.27   52.39
   8   1  -1  290.37   31.60
   8   1  -1  264.07   28.60
  -8  -1   1  383.26   35.00
  -8  -1   1  355.36   25.30
   7   1  -1  241.98   39.50
   7   1  -1  177.88   21.20
   7   1  -1  179.48   34.60
   7   1  -1  210.18   24.20
  -7  -1   1  214.88   18.60
  -7  -1   1  207.78   21.90
   6   1  -1   14.90   10.00
   6   1  -1  -19.00   11.70
   6   1  -1    1.30   14.50
   6   1  -1   -7.30    6.00
  -6  -1   1    0.00    5.70
  -6  -1   1    5.10    9.00
   5   1  -1  360.86   33.20
   5   1  -1  320.67   32.40
   5   1  -1  305.57   23.60
   5   1  -1  313.17   25.60
  -5  -1   1  359.76   37.60
  -5  -1   1  320.17   21.70
   4   1  -1    7.10   11.10
   4   1  -1   20.10    8.10
   4   1  -1   15.90   12.70
   4   1  -1    5.50    5.90
  -4  -1   1   45.30    9.00
  -4  -1   1    8.10   12.40
  -4  -1   1   10.10    5.70
   3   1  -1  354.66   22.70
   3   1  -1  306.57   26.30
   3   1  -1  326.27   27.20
   3   1  -1  333.67   21.20
  -3  -1   1  316.67   25.50
  -3  -1   1  347.87   22.30
  -3  -1   1  332.17   20.50
   2   1  -1 1056.99   56.59
   2   1  -1 1112.49   57.49
   2   1  -1 1121.89   60.39
  -2  -1   1 1029.00   60.29
  -2  -1   1 1061.69   57.19
  -2  -1   1 1103.39   56.29
   1   1  -1  589.54   31.60
   1   1  -1  619.04   31.90
   1   1  -1  543.85   35.40
  -1  -1   1  598.94   31.80
  -1  -1   1  580.44   35.40
  -1  -1   1  622.44   31.70
   0  -1   1 2652.63  148.29
   0  -1   1 2880.31  139.59
  -1   1  -1 3099.09  157.68
   1  -1   1 3153.28  158.08
  -2   1  -1  164.48    9.90
  -2   1  -1  180.18   17.20
  -2   1  -1  166.68   10.70
   2  -1   1  167.08   10.10
   2  -1   1  179.18   11.30
   2  -1   1  209.88   19.20
  -3   1  -1  106.99   15.90
  -3   1  -1   88.29    6.90
   3  -1   1   84.39    7.20
   3  -1   1   93.99   16.70
   3  -1   1  103.69    9.10
  -4   1  -1 2909.51  146.89
  -4   1  -1 2927.81  158.98
   4  -1   1 2907.11  150.18
   4  -1   1 3086.59  153.68
   4  -1   1 3044.30  162.18
   4  -1   1 2812.62  147.79
  -5   1  -1  332.77   20.30
   5  -1   1  346.67   37.10
   5  -1   1  360.76   29.80
   5  -1   1  305.17   21.70
   5  -1   1  342.97   24.50
  -6   1  -1  258.57   19.40
  -6   1  -1  225.48   17.30
   6  -1   1  242.68   29.10
   6  -1   1  234.88   37.10
   6  -1   1  266.77   22.60
   6  -1   1  236.08   19.00
  -7   1  -1 1069.59   60.09
  -7   1  -1 1057.79   57.19
   7  -1   1 1114.09   72.89
   7  -1   1 1044.50   64.19
   7  -1   1  951.90   60.49
   7  -1   1 1212.88   86.99
  -8   1  -1   88.19   11.60
  -8   1  -1  102.09   14.80
   8  -1   1   94.19   16.20
   8  -1   1   99.59   27.00
   8  -1   1  104.69   18.80
  -9   1  -1    5.80    6.50
  -9   1  -1   -1.90    7.40
   9  -1   1   23.80   15.10
   9  -1   1  -10.50   15.00
   9  -1   1   -7.50   17.20
   9  -1   1    1.80    9.70
 -10   1  -1    2.90    8.70
 -10   1  -1   16.80    8.30
  10  -1   1   23.80   15.30
  10  -1   1   22.70   23.80
  10  -1   1   26.30   17.80
  10  -1   1   -1.80   22.70
 -11   1  -1   85.69   19.30
 -11   1  -1   33.40    9.70
  11  -1   1   44.30   26.20
  11  -1   1   56.99   20.80
  11  -1   1   63.79   34.80
  11   0  -1   52.39   35.90
  11   0  -1    4.00   20.50
 -11   0   1   -3.40    8.20
 -11   0   1    6.40   21.00
  10   0  -1   11.00   20.30
  10   0  -1   -4.60   10.60
  10   0  -1   -2.40   19.60
  10   0  -1    5.90   12.50
 -10   0   1  -14.40    6.40
   9   0  -1  109.69   34.60
   9   0  -1   87.49   20.20
   9   0  -1   68.99   16.90
   9   0  -1   93.49   26.50
  -9   0   1   56.99   10.90
  -9   0   1   80.09   14.80
   8   0  -1   28.50   13.10
   8   0  -1    6.20   17.60
   8   0  -1    2.10   10.80
   8   0  -1   32.90   20.60
  -8   0   1   14.30    8.20
  -8   0   1    1.20    9.20
  -8   0   1   18.40   13.80
   7   0  -1    8.90   17.40
   7   0  -1   16.20   10.90
   7   0  -1    6.90   18.50
  -7   0   1   -5.50    5.00
  -7   0   1   -1.60    5.80
  -7   0   1    7.80    8.50
   6   0  -1  317.47   24.70
   6   0  -1  369.06   27.80
   6   0  -1  314.57   37.10
   6   0  -1  300.77   31.80
  -6   0   1  322.37   24.40
  -6   0   1  350.96   22.10
   5   0  -1   34.90   14.10
   5   0  -1   13.30    7.00
   5   0  -1   29.40    9.00
   5   0  -1   30.90   13.20
  -5   0   1   31.60    8.10
  -5   0   1   29.70    8.40
   4   0  -1  156.78   19.80
   4   0  -1  126.79   12.50
   4   0  -1  132.19   17.70
   4   0  -1  122.39   14.30
  -4   0   1  131.09   13.20
  -4   0   1  160.08   11.60
  -4   0   1  168.88   16.90
   3   0  -1  626.44   35.40
   3   0  -1  649.04   41.50
   3   0  -1  630.24   34.50
  -3   0   1  566.94   34.30
  -3   0   1  637.84   33.60
  -3   0   1  622.64   36.50
   2   0  -1 1974.10   96.49
   2   0  -1 1728.13   95.29
   2   0  -1 1975.90   94.89
  -2   0   1 1871.41   94.29
  -2   0   1 1651.73   96.99
  -2   0   1 1892.61   93.79
  -2   0   1 1954.70   95.59
   1   0  -1  127.29   10.80
   1   0  -1   83.49    6.50
   1   0  -1  105.59    7.60
   1   0  -1   93.19    6.70
  -1   0   1   96.49    9.80
  -1   0   1   88.19    6.60
  -1   0   1   99.89    6.70
  -1   0   1  102.29    7.70
  -1   0  -1 4680.13  235.18
  -2   0  -1 2800.62  147.39
  -2   0  -1 2799.72  140.59
   2   0   1 2847.11  142.29
   2   0   1 2912.11  148.89
   2   0   1 2653.73  140.59
   2   0   1 2978.30  144.79
  -3   0  -1  744.63   38.60
  -3   0  -1  744.83   47.70
  -3   0  -1  682.03   37.70
  -3   0  -1  742.13   40.60
   3   0   1  712.73   40.80
   3   0   1  713.03   49.10
   3   0   1  730.83   39.00
   3   0   1  754.32   44.70
  -4   0  -1 2127.29  114.29
  -4   0  -1 2279.47  115.49
  -4   0  -1 2280.67  118.09
  -4   0  -1 2381.56  128.19
   4   0   1 2266.17  116.49
   4   0   1 2405.16  131.29
   4   0   1 2354.96  119.29
   4   0   1 2242.48  123.19
  -5   0  -1  189.18   17.10
  -5   0  -1  184.88   11.60
  -5   0  -1  194.68   15.80
  -5   0  -1  210.18   27.00
   5   0   1  142.59   14.90
   5   0   1  194.28   18.20
   5   0   1  208.88   31.70
   5   0   1  182.38   23.70
  -6   0  -1   77.99   10.50
   6   0   1   92.19   23.50
   6   0   1  108.49   24.00
   6   0   1   82.09   13.10
   6   0   1   83.99   15.40
  -7   0  -1   14.70    7.50
   7   0   1   10.20   17.40
   7   0   1   17.70   19.60
   7   0   1   23.20   12.20
   7   0   1   14.00    9.70
  -8   0  -1   20.90    8.20
  -8   0  -1   35.40   11.60
   8   0   1   20.50   29.80
   8   0   1   29.90   11.80
   8   0   1   26.70   20.60
   8   0   1   28.20   13.60
  -9   0  -1   17.60    9.90
  -9   0  -1   25.00    8.70
   9   0   1    7.50   22.50
   9   0   1   18.20   22.90
   9   0   1   19.00   11.60
   9   0   1   20.90   13.80
 -10   0  -1   10.10    8.50
  10   0   1   21.70   28.90
  10   0   1   -4.80   20.00
  10   0   1   21.50   13.60
  10   0   1   -7.30   13.80
 -11   0  -1    2.10    9.20
  11   0   1  -10.80   24.60
  11   0   1  -11.70   26.00
  11   0   1   -0.20   14.20
  11  -1  -1    1.40   13.40
  11  -1  -1    4.50   19.90
 -11   1   1  -12.80    7.80
 -11   1   1    1.30    7.10
  10  -1  -1    8.60   11.90
  10  -1  -1   26.20   15.60
  10  -1  -1   18.90   22.50
  10  -1  -1   19.70   22.40
 -10   1   1    8.80    7.10
 -10   1   1   10.30    9.80
   9  -1  -1    8.50   23.50
   9  -1  -1   -0.40   10.60
   9  -1  -1    3.90    9.90
   9  -1  -1    5.60   16.40
  -9   1   1   -7.30    5.40
  -9   1   1   -3.60    6.90
   8  -1  -1  304.47   27.10
   8  -1  -1  276.97   34.90
   8  -1  -1  376.06   52.79
   8  -1  -1  294.37   29.00
  -8   1   1  313.27   21.30
  -8   1   1  276.07   24.00
   7  -1  -1  286.17   31.90
   7  -1  -1  319.67   27.40
   7  -1  -1  284.87   24.30
   7  -1  -1  362.86   39.20
  -7   1   1  289.07   23.00
  -7   1   1  311.97   20.60
  -7   1   1  315.47   20.40
   6  -1  -1   82.19   13.80
   6  -1  -1   70.19   20.50
   6  -1  -1  105.99   18.90
   6  -1  -1  102.59   12.80
  -6   1   1   69.79    8.70
  -6   1   1   77.59   12.90
  -6   1   1   85.79   11.30
   5  -1  -1  164.48   14.10
   5  -1  -1  183.18   26.80
   5  -1  -1  160.68   18.40
  -5   1   1  153.78   11.70
  -5   1   1  165.58   14.00
  -5   1   1  163.78   14.30
   4  -1  -1  238.18   17.60
   4  -1  -1  222.58   18.90
   4  -1  -1  244.68   29.70
   4  -1  -1  233.28   15.90
  -4   1   1  227.18   14.20
  -4   1   1  219.58   15.60
   3  -1  -1  923.41   49.60
   3  -1  -1  911.61   50.79
  -3   1   1  985.50   49.60
  -3   1   1  984.30   48.70
   2  -1  -1 1705.23   90.09
   2  -1  -1 1797.62   90.29
   2  -1  -1 1874.81   90.59
  -2   1   1 1741.73   92.19
  -2   1   1 1859.51   89.79
  -2   1   1 1862.61   90.19
   1  -1  -1  855.41   43.40
   1  -1  -1  919.61   43.50
   1  -1  -1  857.51   43.10
  -1   1   1  849.72   43.20
  -1   1   1  833.52   42.90
   0  -1  -1 7428.26  373.86
   0   1   1 7582.94  374.36
  -1  -1  -1 2768.32  141.69
  -1  -1  -1 2743.83  145.69
  -1  -1  -1 3208.48  143.69
   1   1   1 2693.93  144.19
   1   1   1 2709.33  146.39
   1   1   1 2797.02  141.39
  -2  -1  -1   15.30    4.50
  -2  -1  -1   18.00    7.40
  -2  -1  -1   11.40    4.40
  -2  -1  -1   15.00    7.90
  -2  -1  -1   10.40    3.60
   2   1   1   17.70    9.20
   2   1   1    8.90    3.70
   2   1   1   16.80   10.10
   2   1   1   10.00    4.60
  -3  -1  -1  816.22   45.40
  -3  -1  -1  807.72   48.80
  -3  -1  -1  755.32   42.50
  -3  -1  -1  836.12   52.09
   3   1   1  831.12   50.79
   3   1   1  756.82   52.69
   3   1   1  782.22   43.30
   3   1   1  776.52   45.30
  -4  -1  -1   74.69   12.50
  -4  -1  -1   69.49    9.30
  -4  -1  -1   74.49   17.60
  -4  -1  -1   69.29    9.10
   4   1   1   79.79   10.50
   4   1   1   85.49   13.40
   4   1   1   72.89   20.10
   4   1   1  111.79   21.20
  -5  -1  -1  758.92   54.19
  -5  -1  -1  674.73   43.50
  -5  -1  -1  700.43   40.00
  -5  -1  -1  683.83   40.30
   5   1   1  706.83   56.29
   5   1   1  695.03   41.90
   5   1   1  738.33   52.79
   5   1   1  686.23   44.40
  -6  -1  -1    0.90    6.30
  -6  -1  -1    6.90    8.80
  -6  -1  -1    3.40    4.60
   6   1   1   -3.30    7.00
   6   1   1    7.20   17.20
   6   1   1   12.70   10.30
   6   1   1   -0.60   17.50
  -7  -1  -1  633.04   35.00
  -7  -1  -1  627.14   38.80
   7   1   1  638.94   56.09
   7   1   1  618.84   45.60
   7   1   1  650.43   66.19
   7   1   1  611.34   42.80
  -8  -1  -1   69.39   12.10
   8   1   1   52.99   27.40
   8   1   1   52.49   13.70
   8   1   1   57.39   17.00
   8   1   1   53.59   30.00
  -9  -1  -1    4.60   10.50
  -9  -1  -1   21.20    9.40
   9   1   1  -13.60   21.30
   9   1   1   -3.60   10.80
   9   1   1   -2.70   19.30
   9   1   1   18.30   15.00
 -10  -1  -1   11.50   12.40
 -10  -1  -1   -1.00    9.30
  10   1   1   11.70   26.50
  10   1   1   -1.50   12.70
  11  -2  -1   35.00   16.20
  11  -2  -1    2.60   28.60
  11  -2  -1   50.49   17.40
  10  -2  -1   -9.60   10.40
  10  -2  -1  -13.10   14.50
  10  -2  -1  -12.90   15.30
  10  -2  -1   -0.30   10.10
 -10   2   1    0.50    5.50
 -10   2   1    0.00    5.50
   9  -2  -1   10.80   12.10
   9  -2  -1   28.70   17.30
   9  -2  -1   41.80   26.70
   9  -2  -1   10.10   10.90
  -9   2   1   18.40    7.30
  -9   2   1   10.90    7.80
   8  -2  -1  333.27   35.60
   8  -2  -1  426.46   49.20
   8  -2  -1  341.97   30.40
  -8   2   1  382.56   25.10
  -8   2   1  355.36   22.20
   7  -2  -1  187.18   20.70
   7  -2  -1  173.88   18.00
   7  -2  -1  218.58   36.40
   7  -2  -1  178.58   24.10
  -7   2   1  205.28   13.80
  -7   2   1  182.58   13.70
  -7   2   1  243.08   16.60
   6  -2  -1 1173.68   78.69
   6  -2  -1 1122.89   63.19
   6  -2  -1 1178.98   67.69
   6  -2  -1 1092.89   64.89
  -6   2   1 1154.58   61.19
  -6   2   1 1194.28   59.59
  -6   2   1 1166.98   61.79
   5  -2  -1  452.85   29.30
   5  -2  -1  475.65   30.60
   5  -2  -1  450.65   27.70
   5  -2  -1  512.05   41.10
  -5   2   1  440.46   27.50
  -5   2   1  466.35   24.90
   4  -2  -1 1619.24   82.19
   4  -2  -1 1521.25   80.49
  -4   2   1 1604.94   82.19
  -4   2   1 1591.74   79.49
  -4   2   1 1549.05   78.59
   3  -2  -1  755.92   36.60
   3  -2  -1  676.93   36.00
  -3   2   1  632.24   38.30
  -3   2   1  704.53   34.50
  -3   2   1  690.63   34.40
   2  -2  -1 7802.22  386.46
   1  -2  -1   52.29    6.60
   1  -2  -1   61.19    9.30
   1  -2  -1   39.60    4.40
   1  -2  -1   34.20    3.20
  -1   2   1   38.90    3.80
  -1   2   1   61.99    8.40
  -1   2   1   46.00    3.20
  -1   2   1   65.89   10.10
   0  -2  -1 1115.29   55.79
   0  -2  -1 1050.79   60.69
   0  -2  -1 1095.19   56.99
   0  -2  -1 1279.07   62.29
   0  -2  -1 1046.90   62.29
   0   2   1 1103.29   56.99
   0   2   1 1121.29   55.89
   0   2   1  990.50   62.79
   0   2   1 1028.60   61.29
   0   2   1 1182.48   62.09
  -1  -2  -1 1893.91  103.89
  -1  -2  -1 1996.50   98.59
  -1  -2  -1 1959.40  100.29
  -1  -2  -1 2153.68  104.69
   1   2   1 1843.12  104.79
   1   2   1 2010.80  100.29
   1   2   1 1874.11  106.19
   1   2   1 1922.51   98.69
  -2  -2  -1  704.63   40.10
  -2  -2  -1  694.63   44.70
  -2  -2  -1  666.23   37.40
  -2  -2  -1  702.03   44.70
   2   2   1  697.23   45.30
   2   2   1  715.23   47.20
   2   2   1  709.83   40.00
   2   2   1  668.33   37.90
  -3  -2  -1  304.67   28.50
  -3  -2  -1  336.47   23.20
  -3  -2  -1  314.67   28.10
   3   2   1  313.27   20.60
   3   2   1  263.27   30.00
   3   2   1  305.07   25.80
   3   2   1  265.17   27.00
  -4  -2  -1 1098.29   68.79
  -4  -2  -1 1121.49   71.19
  -4  -2  -1 1164.28   64.09
  -4  -2  -1 1128.29   59.89
   4   2   1 1031.30   74.09
   4   2   1 1092.49   63.69
   4   2   1 1125.79   61.49
   4   2   1 1081.29   71.99
  -5  -2  -1   63.79   10.40
  -5  -2  -1   74.09   12.00
  -5  -2  -1   58.69   18.40
  -5  -2  -1   75.59   14.00
  -5  -2  -1   86.39   20.40
   5   2   1   80.39   23.20
   5   2   1   62.59   13.60
   5   2   1   59.49   11.40
   5   2   1   69.29   22.70
  -6  -2  -1  147.99   20.30
  -6  -2  -1  120.99   14.80
  -6  -2  -1  159.98   16.90
   6   2   1  140.39   30.40
   6   2   1  156.38   34.70
   6   2   1  146.39   21.80
   6   2   1  160.58   18.00
  -7  -2  -1  999.10   58.59
  -7  -2  -1  996.00   64.49
  -7  -2  -1 1113.09   59.79
   7   2   1 1085.89   87.69
   7   2   1  996.10   63.09
   7   2   1 1038.90   66.89
   7   2   1 1000.90   78.79
  -8  -2  -1   39.40    7.20
  -8  -2  -1   37.40   11.20
   8   2   1   29.70   15.20
   8   2   1   47.70   28.20
   8   2   1   17.20   24.30
   8   2   1    5.70   10.60
  -9  -2  -1    2.10    8.60
  -9  -2  -1   22.10   12.10
   9   2   1   25.70   16.00
   9   2   1   -1.90   12.00
   9   2   1   20.40   24.20
   9   2   1    0.00   24.30
 -10  -2  -1   14.10   11.10
  10   2   1   87.79   37.50
  10   2   1   -2.30   24.70
  11  -3  -1    7.80   27.10
  11  -3  -1   23.10   15.10
  11  -3  -1   70.09   22.00
  10  -3  -1   -1.20   16.80
  10  -3  -1   -0.70    9.80
  10  -3  -1   -0.70   10.70
  10  -3  -1   13.00   14.80
   9  -3  -1  191.28   22.50
   9  -3  -1  142.59   21.40
   9  -3  -1  160.88   25.20
   9  -3  -1  171.98   37.80
   8  -3  -1  263.37   25.30
   8  -3  -1  251.97   42.00
   8  -3  -1  264.27   27.90
   8  -3  -1  230.88   22.20
   7  -3  -1    7.40    8.30
   7  -3  -1   14.30    7.50
   7  -3  -1    9.40   16.20
   7  -3  -1    4.00   11.10
  -7   3   1    1.30    5.00
   6  -3  -1   34.20   17.00
   6  -3  -1   28.20    8.50
   6  -3  -1   23.00    6.90
   6  -3  -1   30.70   10.30
  -6   3   1   41.80   10.70
   5  -3  -1  355.76   23.80
   5  -3  -1  335.47   21.20
   5  -3  -1  380.26   34.40
  -5   3   1  346.97   23.70
   4  -3  -1   23.10    4.50
   4  -3  -1    7.90    5.40
  -4   3   1   20.50    6.30
   3  -3  -1   50.49    7.70
   3  -3  -1   42.10    3.90
   3  -3  -1   41.00    3.60
  -3   3   1   50.29    8.50
   2  -3  -1  386.56   25.10
   2  -3  -1  314.67   17.30
   2  -3  -1  301.27   17.00
   2  -3  -1  383.36   23.80
  -2   3   1  377.96   24.30
  -2   3   1  327.87   24.50
   1  -3  -1 1228.78   63.49
   1  -3  -1 1122.29   56.59
   1  -3  -1  959.40   55.19
  -1   3   1  996.80   55.19
  -1   3   1 1280.47   64.39
  -1   3   1 1086.69   55.69
   0  -3  -1  329.67   26.60
   0  -3  -1  339.17   19.10
   0  -3  -1  320.97   20.50
   0  -3  -1  325.17   25.60
   0  -3  -1  410.16   27.10
   0   3   1  325.37   20.50
   0   3   1  294.07   20.10
   0   3   1  336.77   27.70
   0   3   1  339.07   28.70
  -1  -3  -1   26.70    7.90
  -1  -3  -1   20.70    8.80
  -1  -3  -1   38.70    7.30
  -1  -3  -1   29.90   12.40
  -1  -3  -1   30.30    5.20
   1   3   1   33.70    6.00
   1   3   1   41.70   14.00
   1   3   1   42.30    7.70
   1   3   1   25.30   11.30
  -2  -3  -1 2397.16  118.59
  -2  -3  -1 2304.97  126.79
  -2  -3  -1 2268.87  120.99
  -2  -3  -1 2436.66  126.69
   2   3   1 2300.57  129.59
   2   3   1 2309.17  119.29
   2   3   1 2309.47  120.99
   2   3   1 2307.67  129.69
  -3  -3  -1 2359.56  118.09
  -3  -3  -1 2329.57  127.69
  -3  -3  -1 2322.57  127.79
  -3  -3  -1 2366.76  121.89
   3   3   1 2246.18  119.09
   3   3   1 2250.37  131.09
   3   3   1 2225.98  121.19
  -4  -3  -1 1266.87   72.49
  -4  -3  -1 1312.17   68.39
  -4  -3  -1 1283.47   79.29
  -4  -3  -1 1153.38   72.49
  -4  -3  -1 1335.67   80.19
   4   3   1 1271.27   83.69
   4   3   1 1301.07   84.99
   4   3   1 1202.18   69.49
   4   3   1 1268.47   72.49
  -5  -3  -1  259.67   25.30
  -5  -3  -1  280.67   32.00
  -5  -3  -1  263.17   24.20
  -5  -3  -1  321.77   32.60
  -5  -3  -1  293.37   21.50
   5   3   1  266.47   23.40
   5   3   1  280.67   36.70
   5   3   1  252.67   25.30
   5   3   1  279.77   40.60
  -6  -3  -1 1364.56   77.39
  -6  -3  -1 1342.17   87.49
  -6  -3  -1 1269.77   78.49
  -6  -3  -1 1340.57   73.39
   6   3   1 1328.47   76.99
   6   3   1 1258.67   79.19
   6   3   1 1284.57   96.59
  -7  -3  -1   19.40   14.40
  -7  -3  -1   13.60    9.00
  -7  -3  -1   16.20   10.00
   7   3   1    5.80   12.00
   7   3   1   30.00   13.00
   7   3   1   41.00   26.60
   7   3   1   37.40   27.10
  -8  -3  -1   -1.00    6.30
  -8  -3  -1    3.40   12.30
  -8  -3  -1   16.40   10.00
   8   3   1   11.30   25.00
   8   3   1   19.90   15.10
   8   3   1   70.69   31.70
  -9  -3  -1   -1.10   13.80
  -9  -3  -1   60.59   14.30
  -9  -3  -1   29.30    7.10
   9   3   1   40.40   20.00
   9   3   1   46.00   27.60
   9   3   1   35.90   16.50
   9   3   1   34.80   31.80
 -10  -3  -1   50.39   14.70
  10   3   1   91.69   56.19
  10   3   1   26.20   33.90
  11  -4  -1   -6.00   11.00
  11  -4  -1   25.70   13.70
  11  -4  -1   15.80   21.30
  11  -4  -1  -13.00   12.60
  10  -4  -1   52.39   28.30
  10  -4  -1   82.89   17.40
  10  -4  -1   49.60   13.70
  10  -4  -1   72.69   19.60
   9  -4  -1   -2.10   20.50
   9  -4  -1    2.30    8.90
   9  -4  -1    6.50   13.50
   9  -4  -1   13.10   10.60
   8  -4  -1  195.88   21.20
   8  -4  -1  216.08   39.20
   8  -4  -1  200.48   23.10
   8  -4  -1  189.08   18.70
   7  -4  -1  306.17   37.50
   7  -4  -1  301.07   23.20
   7  -4  -1  286.87   21.30
   7  -4  -1  281.37   24.50
   6  -4  -1   27.00    9.00
   6  -4  -1   25.90    6.90
   6  -4  -1   29.30    6.40
   6  -4  -1   25.40   16.30
  -6   4   1   18.30    6.90
   5  -4  -1  185.78   13.30
   5  -4  -1  187.78   23.00
   5  -4  -1  185.58   12.60
  -5   4   1  180.38   17.10
   4  -4  -1 2201.98  110.69
   4  -4  -1 2112.19  110.29
   4  -4  -1 2418.56  117.59
  -4   4   1 2165.48  117.99
   3  -4  -1 1030.10   64.79
   3  -4  -1 1146.79   63.59
  -3   4   1 1193.48   65.09
   2  -4  -1  507.95   33.20
   2  -4  -1  510.45   34.80
   2  -4  -1  471.45   25.90
   2  -4  -1  503.65   25.30
  -2   4   1  475.55   33.40
  -2   4   1  493.65   35.50
   1  -4  -1 1676.63   93.99
   1  -4  -1 1665.33   83.79
  -1   4   1 1702.33   95.39
  -1   4   1 1633.34   83.69
  -1   4   1 1659.33   84.19
   0  -4  -1  745.13   46.80
   0  -4  -1  664.73   37.60
   0  -4  -1  610.04   43.40
   0  -4  -1  652.73   35.90
   0  -4  -1  700.43   45.00
   0   4   1  694.23   36.50
   0   4   1  689.03   37.70
   0   4   1  607.54   46.70
   0   4   1  599.74   45.00
  -1  -4  -1  555.54   31.10
  -1  -4  -1  578.74   40.70
  -1  -4  -1  563.94   37.80
  -1  -4  -1  544.05   33.20
  -1  -4  -1  516.05   37.50
   1   4   1  506.05   32.70
   1   4   1  526.15   41.40
   1   4   1  562.14   31.80
   1   4   1  526.65   43.00
  -2  -4  -1  884.41   58.89
  -2  -4  -1  819.72   54.39
  -2  -4  -1  858.11   55.09
  -2  -4  -1  882.01   50.89
  -2  -4  -1  907.01   48.00
   2   4   1  832.72   59.79
   2   4   1  861.11   50.29
   2   4   1  894.51   62.59
   2   4   1  838.52   48.60
  -3  -4  -1 1215.68   67.29
  -3  -4  -1 1159.18   62.59
  -3  -4  -1 1147.29   71.79
  -3  -4  -1 1140.99   69.79
  -3  -4  -1 1165.38   75.09
   3   4   1 1180.58   64.49
   3   4   1 1106.29   77.29
   3   4   1 1068.69   76.39
   3   4   1 1165.88   66.49
  -4  -4  -1   13.30    7.50
  -4  -4  -1   12.60    9.40
  -4  -4  -1   35.70   11.70
  -4  -4  -1   30.10   14.60
  -4  -4  -1   14.90   16.20
   4   4   1    3.40    9.50
   4   4   1   25.90   17.40
   4   4   1   30.90   18.20
   4   4   1   21.60    9.20
  -5  -4  -1  333.97   34.80
  -5  -4  -1  324.37   40.50
  -5  -4  -1  305.97   28.40
  -5  -4  -1  313.77   23.70
  -5  -4  -1  275.57   28.00
   5   4   1  273.07   27.70
   5   4   1  287.17   41.00
   5   4   1  276.87   25.70
   5   4   1  302.97   44.60
  -6  -4  -1  309.37   29.10
  -6  -4  -1  280.17   24.60
  -6  -4  -1  246.58   29.70
  -6  -4  -1  336.17   41.50
   6   4   1  340.77   28.50
   6   4   1  258.97   42.00
   6   4   1  409.86   55.39
   6   4   1  308.97   31.00
  -7  -4  -1    8.00    9.80
  -7  -4  -1   12.30    9.60
  -7  -4  -1   29.20   15.00
   7   4   1   -2.80   10.40
   7   4   1   37.20   27.00
   7   4   1  -15.80   19.70
   7   4   1   17.90   13.90
  -8  -4  -1    8.40    9.80
  -8  -4  -1  -29.00   11.30
  -8  -4  -1   -4.90    7.80
   8   4   1  -12.90   26.80
   8   4   1   -3.10   11.20
   8   4   1   -5.20   11.50
   8   4   1   25.30   25.00
  -9  -4  -1   19.70   12.60
  -9  -4  -1   20.50   12.80
  -9  -4  -1   12.10   15.70
   9   4   1   14.30   36.60
   9   4   1   -7.10   28.30
  11  -5  -1   44.80   15.40
  11  -5  -1   58.29   30.40
  11  -5  -1   23.80   13.50
  11  -5  -1    8.50   12.00
  10  -5  -1   27.60   22.50
  10  -5  -1   -8.90    8.40
  10  -5  -1    0.70   10.20
  10  -5  -1   10.20   12.70
   9  -5  -1  381.26   53.69
   9  -5  -1  269.87   25.90
   9  -5  -1  238.38   23.70
   9  -5  -1  330.17   28.60
   8  -5  -1  195.28   17.10
   8  -5  -1  185.18   33.90
   8  -5  -1  137.29   17.70
   8  -5  -1  165.08   19.60
   7  -5  -1   -0.10    5.00
   7  -5  -1   14.60    6.80
   7  -5  -1   -7.80   10.10
   7  -5  -1    4.50    8.40
   6  -5  -1  357.06   22.20
   6  -5  -1  407.06   39.10
   5  -5  -1 1095.79   60.59
   5  -5  -1  956.80   53.29
   5  -5  -1 1133.79   68.49
   5  -5  -1  966.50   52.49
   4  -5  -1  478.65   24.00
   4  -5  -1  424.76   35.70
   4  -5  -1  464.25   23.70
   4  -5  -1  500.75   33.20
   3  -5  -1  294.47   24.30
   3  -5  -1  283.47   15.50
   3  -5  -1  268.87   26.50
   3  -5  -1  311.17   15.20
   2  -5  -1 3827.72  189.48
   2  -5  -1 3909.81  188.38
   2  -5  -1 3823.52  198.68
   2  -5  -1 3978.70  202.08
  -2   5   1 3478.45  201.38
   1  -5  -1    4.80    4.40
   1  -5  -1   16.30   12.50
   1  -5  -1    4.90   11.50
   1  -5  -1    9.50   10.10
   1  -5  -1    7.00    3.30
  -1   5   1   -2.10   12.50
  -1   5   1    0.70    3.00
  -1   5   1    2.80    3.70
   0  -5  -1    9.40    9.70
   0  -5  -1   12.50    6.00
   0  -5  -1   21.20   12.90
   0  -5  -1   13.20    4.80
   0  -5  -1   18.70   10.10
   0   5   1   13.10   15.50
   0   5   1   10.80    5.10
   0   5   1    7.90    5.50
  -1  -5  -1  245.58   17.90
  -1  -5  -1  276.97   30.10
  -1  -5  -1  266.37   26.10
  -1  -5  -1  257.07   24.30
  -1  -5  -1  260.77   20.40
   1   5   1  246.58   20.30
   1   5   1  244.08   18.50
   1   5   1  276.37   32.70
   1   5   1  238.88   29.20
  -2  -5  -1  672.53   48.70
  -2  -5  -1  704.93   53.29
  -2  -5  -1  762.42   48.60
  -2  -5  -1  692.63   40.30
  -2  -5  -1  710.33   43.80
   2   5   1  692.93   41.90
   2   5   1  668.73   54.99
   2   5   1  688.23   43.40
   2   5   1  701.33   53.79
  -3  -5  -1   27.50   12.60
  -3  -5  -1   33.30    8.60
  -3  -5  -1   30.60   11.40
  -3  -5  -1   16.10   19.50
  -3  -5  -1   41.70   13.90
   3   5   1   47.70   22.70
   3   5   1   47.60   19.60
   3   5   1   27.70    9.60
   3   5   1   42.60   11.10
  -4  -5  -1  338.67   24.50
  -4  -5  -1  328.47   31.50
  -4  -5  -1  322.87   33.60
  -4  -5  -1  345.97   40.10
   4   5   1  325.87   28.30
   4   5   1  294.67   43.60
   4   5   1  299.17   38.00
  -5  -5  -1   72.69   16.60
  -5  -5  -1   77.99   21.80
  -5  -5  -1  111.19   32.00
  -5  -5  -1   72.59   13.00
  -5  -5  -1   66.09   17.30
   5   5   1   83.19   26.80
   5   5   1   52.29   13.40
   5   5   1   52.49   15.50
   5   5   1   51.09   29.20
  -6  -5  -1   52.89   16.40
  -6  -5  -1   41.70   16.70
  -6  -5  -1   61.69   13.50
  -6  -5  -1   84.89   30.80
   6   5   1   76.89   30.30
   6   5   1   48.40   26.70
   6   5   1   69.59   23.90
  -7  -5  -1  146.49   19.70
  -7  -5  -1  170.68   38.30
  -7  -5  -1  117.09   24.20
  -7  -5  -1  146.89   23.70
   7   5   1  167.68   26.80
   7   5   1  162.58   44.30
   7   5   1  126.79   21.80
  -8  -5  -1   13.50   11.50
  -8  -5  -1   11.90   11.50
  -8  -5  -1   34.10   20.20
   8   5   1   -1.00   13.20
   8   5   1   10.40   28.80
   8   5   1   39.30   29.10
   8   5   1   43.30   17.10
  -9  -5  -1    5.70    9.90
  -9  -5  -1  -16.10    9.90
   9   5   1   10.20   29.70
   9   5   1    5.70   34.30
  11  -6  -1    3.10   11.20
  11  -6  -1    6.10   23.80
  11  -6  -1    0.70   10.30
  11  -6  -1   16.50   11.60
  10  -6  -1  145.59   19.40
  10  -6  -1  158.68   39.70
  10  -6  -1  126.79   20.00
  10  -6  -1  140.89   19.50
   9  -6  -1  122.89   18.00
   9  -6  -1  130.49   16.50
   9  -6  -1  104.79   16.30
   9  -6  -1  127.09   35.10
   8  -6  -1    3.60    5.90
   8  -6  -1  -15.90   15.90
   8  -6  -1   -0.40    8.70
   8  -6  -1   -0.40    6.50
   8  -6  -1    2.80    7.00
   7  -6  -1  107.89   26.20
   7  -6  -1   98.29   11.10
   6  -6  -1  526.75   27.70
   6  -6  -1  500.55   44.10
   6  -6  -1  433.96   35.20
   6  -6  -1  476.35   27.20
   5  -6  -1  228.58   12.60
   5  -6  -1  208.78   12.40
   5  -6  -1  201.78   25.60
   4  -6  -1    9.60    8.20
   4  -6  -1    9.00    1.40
   4  -6  -1    8.60    2.00
   4  -6  -1   -7.50   10.70
   3  -6  -1 2775.02  132.39
   3  -6  -1 2674.53  133.29
   3  -6  -1 2629.94  144.29
   3  -6  -1 2577.54  147.19
   2  -6  -1   86.29    9.40
   2  -6  -1   98.69    8.00
   2  -6  -1   92.09   17.00
   2  -6  -1   88.29   20.90
  -2   6   1   82.49   20.10
   1  -6  -1    4.70    5.30
   1  -6  -1   -3.20   13.60
   1  -6  -1    0.70    9.80
   1  -6  -1   -2.10    7.00
   1  -6  -1   12.80    4.70
  -1   6   1    3.30    4.50
  -1   6   1    1.00    3.90
  -1   6   1   15.00   15.70
   0  -6  -1   90.79   17.70
   0  -6  -1   94.89   17.10
   0  -6  -1  108.59   10.80
   0  -6  -1   95.79   13.20
   0  -6  -1  126.19   24.90
   0   6   1  119.39   26.10
   0   6   1   94.59   12.30
   0   6   1  103.89   11.00
  -1  -6  -1  254.77   27.40
  -1  -6  -1  270.87   31.80
  -1  -6  -1  242.28   18.50
  -1  -6  -1  235.68   24.10
  -1  -6  -1  264.17   21.50
   1   6   1  240.88   19.40
   1   6   1  256.17   31.20
   1   6   1  252.17   21.00
   1   6   1  256.77   35.30
  -2  -6  -1    3.40    6.00
  -2  -6  -1   18.30   10.40
  -2  -6  -1    5.00   10.90
  -2  -6  -1   34.00   17.40
  -2  -6  -1   13.20    9.40
   2   6   1   13.40    9.20
   2   6   1    9.20    7.80
   2   6   1   21.20   17.70
   2   6   1    3.60   13.70
  -3  -6  -1  538.55   41.90
  -3  -6  -1  561.54   34.10
  -3  -6  -1  587.44   50.39
  -3  -6  -1  471.45   42.10
  -3  -6  -1  504.65   38.40
   3   6   1  498.25   50.59
   3   6   1  540.85   38.30
   3   6   1  503.85   36.00
   3   6   1  476.85   53.19
  -4  -6  -1   73.09   19.50
  -4  -6  -1   74.29   18.90
  -4  -6  -1   42.60   24.60
  -4  -6  -1   59.79   16.40
  -4  -6  -1   56.39   12.20
   4   6   1   23.90   20.40
   4   6   1   64.99   16.10
   4   6   1   52.19   14.00
   4   6   1   67.49   27.20
  -5  -6  -1  409.56   35.80
  -5  -6  -1  424.46   49.70
  -5  -6  -1  390.16   29.30
  -5  -6  -1  377.96   37.60
   5   6   1  389.86   33.00
   5   6   1  371.56   34.60
   5   6   1  357.26   51.49
   5   6   1  340.87   51.69
  -6  -6  -1   94.49   15.90
  -6  -6  -1  114.09   23.10
  -6  -6  -1  100.09   36.10
   6   6   1   71.19   35.40
   6   6   1   48.20   29.30
   6   6   1   68.09   19.20
  -7  -6  -1   45.30   21.70
  -7  -6  -1   71.79   15.80
  -7  -6  -1   88.79   33.80
  -7  -6  -1   99.09   20.70
   7   6   1  102.79   36.10
   7   6   1   68.19   19.80
   7   6   1   99.19   43.60
   7   6   1   54.89   16.70
  -8  -6  -1    0.90   11.20
  -8  -6  -1   69.49   22.20
  -8  -6  -1  -10.60    9.30
   8   6   1   35.80   35.90
   8   6   1    4.30   25.50
  -9  -6  -1   64.69   17.30
  -9  -6  -1   47.20   15.50
   9   6   1   47.50   18.80
  11  -7  -1   -4.60   11.80
  11  -7  -1   19.70   11.70
  11  -7  -1    7.40   24.40
  11  -7  -1   -2.00    8.10
  10  -7  -1   38.30   11.20
  10  -7  -1   39.80   25.90
  10  -7  -1   21.10   10.60
  10  -7  -1   -3.20   10.70
   9  -7  -1   17.80    8.90
   9  -7  -1    6.20    9.60
   9  -7  -1   11.30   17.30
   9  -7  -1   10.60    7.90
   9  -7  -1  -12.90   10.10
   9  -7  -1    2.10    7.40
   8  -7  -1    6.70    5.80
   8  -7  -1   10.60   13.10
   8  -7  -1   14.00   16.80
   7  -7  -1  239.28   17.20
   7  -7  -1  288.27   17.70
   7  -7  -1  224.58   25.00
   7  -7  -1  280.97   35.40
   6  -7  -1   25.40    4.50
   6  -7  -1   11.40   14.20
   6  -7  -1   35.50   11.70
   6  -7  -1   50.39   19.20
   5  -7  -1    9.10    2.80
   5  -7  -1    2.30    8.20
   5  -7  -1    5.30   13.60
   5  -7  -1   12.00    2.10
   4  -7  -1  319.27   16.70
   4  -7  -1  333.67   29.00
   4  -7  -1  310.47   17.90
   4  -7  -1  274.77   31.30
   3  -7  -1  570.94   29.30
   3  -7  -1  556.14   31.90
   3  -7  -1  581.54   42.40
  -3   7   1  433.86   44.90
   2  -7  -1  800.92   54.09
   2  -7  -1  742.43   41.40
   2  -7  -1  684.73   55.19
   2  -7  -1  732.53   39.40
  -2   7   1  662.53   56.89
   1  -7  -1  329.07   33.10
   1  -7  -1  226.38   27.10
   1  -7  -1  257.57   20.00
   1  -7  -1  243.68   32.10
   1  -7  -1  266.27   17.70
  -1   7   1  215.58   33.30
  -1   7   1  260.57   17.80
  -1   7   1  262.27   18.20
   0  -7  -1  175.48   21.80
   0  -7  -1  180.38   17.20
   0  -7  -1  177.48   14.80
   0  -7  -1  163.88   23.70
   0  -7  -1  195.08   28.90
   0   7   1  203.58   38.00
   0   7   1  157.88   16.00
   0   7   1  155.68   14.80
  -1  -7  -1   77.29   13.80
  -1  -7  -1   47.80   21.60
  -1  -7  -1   73.19   18.60
  -1  -7  -1   67.99   14.90
  -1  -7  -1   49.50    9.50
   1   7   1   64.69   24.50
   1   7   1   41.60   10.00
   1   7   1   74.69   21.20
   1   7   1   73.19   13.00
  -2  -7  -1 1380.76   87.69
  -2  -7  -1 1331.97   78.39
  -2  -7  -1 1276.67   75.29
  -2  -7  -1 1301.27   70.99
  -2  -7  -1 1284.67   83.89
   2   7   1 1235.98   90.49
   2   7   1 1269.27   74.29
   2   7   1 1242.78   94.79
   2   7   1 1219.18   72.49
  -3  -7  -1  388.36   45.10
  -3  -7  -1  368.06   34.90
  -3  -7  -1  378.16   27.70
  -3  -7  -1  360.06   32.40
  -3  -7  -1  341.17   37.20
   3   7   1  389.86   45.70
   3   7   1  411.36   31.00
   3   7   1  424.36   32.70
   3   7   1  405.36   47.10
  -4  -7  -1  231.98   42.10
  -4  -7  -1  197.18   20.10
  -4  -7  -1  208.48   30.40
  -4  -7  -1  200.98   28.10
   4   7   1  238.48   48.80
   4   7   1  210.48   40.10
   4   7   1  187.58   25.90
   4   7   1  189.28   24.30
  -5  -7  -1   71.99   22.00
  -5  -7  -1   83.89   22.50
  -5  -7  -1   94.99   29.80
  -5  -7  -1   62.59   13.50
   5   7   1   56.99   25.30
   5   7   1   86.29   32.50
   5   7   1   43.80   32.30
  -6  -7  -1   18.00   15.70
  -6  -7  -1   34.60   30.40
  -6  -7  -1   10.50   14.40
  -6  -7  -1   26.90   11.70
   6   7   1    9.80   13.10
   6   7   1   -5.60   24.10
   6   7   1   19.80   14.10
   6   7   1  -17.30   27.90
  -7  -7  -1   23.00   15.70
  -7  -7  -1   22.40   12.60
  -7  -7  -1   40.50   31.20
  -7  -7  -1  -12.60   14.70
   7   7   1   40.70   36.40
   7   7   1    4.80   14.50
   7   7   1   -2.00   12.50
   7   7   1  -17.70   26.80
  -8  -7  -1  139.49   23.50
  -8  -7  -1  107.79   23.20
   8   7   1  113.79   42.00
  11  -8  -1    4.00    9.70
  11  -8  -1    1.40    9.70
  11  -8  -1   29.70   27.30
  11  -8  -1   -1.40    9.20
  10  -8  -1   -4.80   21.80
  10  -8  -1    4.10    8.50
  10  -8  -1   -9.60    7.50
  10  -8  -1    4.70    8.50
  10  -8  -1   -0.20   15.60
   9  -8  -1   36.40   24.50
   9  -8  -1   10.40   13.80
   9  -8  -1   21.50   10.80
   9  -8  -1   30.10    8.70
   9  -8  -1    5.10    6.00
   9  -8  -1   24.70    8.30
   8  -8  -1   60.59    9.00
   8  -8  -1   44.30   22.00
   7  -8  -1   12.30   15.70
   7  -8  -1    3.60    4.40
   7  -8  -1   -1.80    9.90
   7  -8  -1   11.50    4.50
   7  -8  -1    5.90   14.90
   6  -8  -1   72.09    7.00
   6  -8  -1   99.29   22.90
   6  -8  -1   99.49   18.40
   6  -8  -1   73.89    6.30
   5  -8  -1  852.41   45.60
   5  -8  -1  864.51   59.69
   5  -8  -1  908.21   44.30
   4  -8  -1   71.39   21.80
   4  -8  -1   46.20   14.90
   4  -8  -1   48.00    5.30
   3  -8  -1  360.96   37.90
   3  -8  -1  353.86   22.50
   3  -8  -1  335.87   20.30
   3  -8  -1  359.06   33.00
  -3   8   1  290.47   38.20
   2  -8  -1 1035.90   49.90
   2  -8  -1  913.71   51.69
   2  -8  -1  895.61   64.09
   2  -8  -1  928.01   64.29
   2  -8  -1  773.32   65.69
  -2   8   1  880.11   71.49
   1  -8  -1  219.68   28.80
   1  -8  -1  230.58   17.30
   1  -8  -1  229.68   20.10
   1  -8  -1  254.27   27.80
   1  -8  -1  246.88   33.50
  -1   8   1  200.68   38.90
  -1   8   1  267.07   18.00
  -1   8   1  210.28   17.40
   0  -8  -1   72.19   10.80
   0  -8  -1   61.09   15.00
   0  -8  -1   61.69   20.30
   0  -8  -1   86.19   23.10
   0  -8  -1   75.79   13.40
   0   8   1   47.70   25.70
   0   8   1   55.29   11.50
   0   8   1   69.39   10.90
  -1  -8  -1  899.81   69.29
  -1  -8  -1  914.41   51.19
  -1  -8  -1  854.11   54.59
  -1  -8  -1  858.41   64.09
  -1  -8  -1  932.31   57.69
   1   8   1  825.92   52.29
   1   8   1  837.62   53.69
   1   8   1  976.40   83.79
   1   8   1  819.32   66.29
  -2  -8  -1  768.42   51.99
  -2  -8  -1  737.73   59.79
  -2  -8  -1  844.62   47.40
  -2  -8  -1  779.22   63.19
  -2  -8  -1  740.73   52.29
   2   8   1  684.43   70.49
   2   8   1  773.32   50.69
   2   8   1  780.42   72.19
   2   8   1  753.82   49.00
  -3  -8  -1   81.79   29.40
  -3  -8  -1   79.29   13.90
  -3  -8  -1   71.39   17.70
  -3  -8  -1   69.89   17.10
  -3  -8  -1   58.69   20.80
   3   8   1   43.90   14.80
   3   8   1   56.29   14.90
   3   8   1   73.39   32.90
   3   8   1   62.79   27.80
  -4  -8  -1   15.30   25.40
  -4  -8  -1   -5.90    9.30
  -4  -8  -1   14.90   15.40
  -4  -8  -1   24.30   15.00
   4   8   1   -1.50    9.90
   4   8   1   14.80   12.50
   4   8   1    0.60   26.90
   4   8   1  -18.60   18.80
  -5  -8  -1   14.30   12.30
  -5  -8  -1   28.60   11.70
  -5  -8  -1   59.09   30.20
  -5  -8  -1   31.60   18.40
   5   8   1   45.00   26.40
   5   8   1  -29.20   29.40
   5   8   1   -4.10   10.80
   5   8   1    5.00   13.40
  -6  -8  -1   14.90   15.40
  -6  -8  -1    6.50   16.30
  -6  -8  -1    7.70   10.10
  -6  -8  -1   19.60   27.60
   6   8   1   25.20   32.90
   6   8   1   27.00   15.60
   6   8   1   14.60   13.60
   6   8   1   27.10   27.10
  -7  -8  -1   33.30   32.30
  -7  -8  -1    6.70   14.80
  -7  -8  -1   25.30   16.10
   7   8   1   70.49   33.50
   8   8   1   42.20   36.50
  11  -9  -1  -18.00    7.30
  11  -9  -1    1.40    2.60
  11  -9  -1   -1.90    9.00
  11  -9  -1    5.20    7.20
  11  -9  -1   11.30   23.30
  10  -9  -1   90.59   14.50
  10  -9  -1   76.19   13.70
  10  -9  -1   96.19   34.10
  10  -9  -1  126.69   15.40
   9  -9  -1   85.69   13.40
   9  -9  -1   99.29   12.80
   9  -9  -1   89.69   31.70
   8  -9  -1  271.07   19.40
   8  -9  -1  284.97   30.90
   8  -9  -1  310.87   44.90
   7  -9  -1  129.79   10.40
   7  -9  -1  111.59    9.60
   7  -9  -1  147.59   29.50
   7  -9  -1  143.49   22.00
   6  -9  -1  158.68   11.20
   6  -9  -1   89.69   25.90
   6  -9  -1  157.18    9.40
   6  -9  -1  150.98   22.40
   6  -9  -1  150.48   27.20
   5  -9  -1  257.77   37.70
   5  -9  -1  408.16   20.10
   5  -9  -1  350.16   35.30
   4  -9  -1  484.75   41.40
   4  -9  -1  459.65   25.30
   4  -9  -1  459.75   27.60
   4  -9  -1  375.46   44.50
   3  -9  -1  661.73   36.10
   3  -9  -1  644.94   51.89
   3  -9  -1  676.43   38.70
   3  -9  -1  632.64   56.09
  -3   9   1  572.64   59.49
   2  -9  -1   53.99   10.50
   2  -9  -1   48.80    8.30
   2  -9  -1   13.10   21.80
   2  -9  -1   27.20   12.80
   2  -9  -1   33.20   15.90
  -2   9   1   47.10   24.20
   1  -9  -1   84.19   27.90
   1  -9  -1   47.20    9.40
   1  -9  -1   66.59   12.70
   1  -9  -1   97.99   26.50
   1  -9  -1   26.80   13.60
  -1   9   1   65.59   10.10
  -1   9   1   82.29   29.80
  -1   9   1   60.39    9.90
   0  -9  -1 1052.69   80.49
   0  -9  -1 1043.40   76.49
   0  -9  -1 1054.79   65.79
   0  -9  -1 1114.69   59.99
   0  -9  -1 1058.89   63.39
   0   9   1  980.10   60.09
   0   9   1 1021.00   91.29
   0   9   1 1102.49   61.99
  -1  -9  -1   65.09   12.00
  -1  -9  -1   68.49   24.90
  -1  -9  -1   43.00   14.00
  -1  -9  -1   36.00   19.00
  -1  -9  -1   81.89   16.70
   1   9   1   57.29   13.10
   1   9   1   67.59   14.70
   1   9   1   51.49   27.60
  -2  -9  -1  228.78   43.50
  -2  -9  -1  226.88   33.30
  -2  -9  -1  258.77   27.10
  -2  -9  -1  255.67   28.10
  -2  -9  -1  272.27   23.10
   2   9   1  266.57   27.30
   2   9   1  356.66   73.39
   2   9   1  244.08   25.30
   2   9   1  124.19   33.80
  -3  -9  -1  371.26   41.60
  -3  -9  -1  356.26   35.30
  -3  -9  -1  415.86   36.30
  -3  -9  -1  378.86   29.60
  -3  -9  -1  417.56   52.99
   3   9   1  352.46   33.50
   3   9   1  384.36   33.40
   3   9   1  355.96   52.89
  -4  -9  -1   68.79   30.30
  -4  -9  -1   36.90   19.80
  -4  -9  -1   33.20   11.60
  -4  -9  -1   12.90   14.30
   4   9   1   30.90   24.60
   4   9   1   28.10   24.30
   4   9   1   66.09   17.90
  -5  -9  -1   45.40   30.40
  -5  -9  -1   -4.30    9.30
  -5  -9  -1   -9.40   13.70
  -5  -9  -1   -2.10   14.30
   5   9   1   49.70   26.70
   5   9   1    9.50   21.30
   5   9   1   11.00   25.60
   5   9   1    2.00   12.30
  -6  -9  -1   21.50   17.60
  -6  -9  -1   -7.50   25.40
  -6  -9  -1   24.70   12.40
   6   9   1    6.00   29.00
   6   9   1    3.50   35.20
   6   9   1   12.30   14.10
  -7  -9  -1  -19.90   25.00
  -7  -9  -1  -18.80   10.50
  -7  -9  -1   -1.10   14.70
   7   9   1   16.00   16.50
   7   9   1  -10.60   29.10
  11 -10  -1   38.00   24.70
  11 -10  -1    8.50    9.40
  11 -10  -1    7.00    9.90
  10 -10  -1   35.20   11.30
  10 -10  -1   29.50    9.00
  10 -10  -1   11.90   15.20
  10 -10  -1   15.70   23.40
  10 -10  -1   36.10    9.20
   9 -10  -1   -8.90    5.00
   9 -10  -1   -5.30    6.70
   9 -10  -1    2.40    5.90
   9 -10  -1    4.10   20.40
   9 -10  -1    4.10   14.20
   8 -10  -1   42.10    7.50
   8 -10  -1   48.10   23.80
   8 -10  -1   14.30   17.20
   8 -10  -1   47.20    6.70
   8 -10  -1   36.60   16.00
   7 -10  -1   94.69    9.40
   7 -10  -1   91.79    8.00
   7 -10  -1   60.09   23.10
   7 -10  -1   90.39   21.00
   7 -10  -1  115.49   26.50
   6 -10  -1   43.70   18.70
   6 -10  -1   37.90   16.40
   6 -10  -1   35.70   22.40
   6 -10  -1   53.99    7.40
   6 -10  -1   57.19    5.80
   5 -10  -1  142.99   32.30
   5 -10  -1  199.88   27.90
   5 -10  -1  184.38   12.30
   5 -10  -1  182.98   14.70
   4 -10  -1  162.88   15.40
   4 -10  -1  179.98   35.70
   4 -10  -1  198.48   13.50
   4 -10  -1  159.48   25.30
   3 -10  -1  210.88   27.80
   3 -10  -1  223.18   21.50
   3 -10  -1  172.08   37.50
   3 -10  -1  187.58   18.10
   2 -10  -1   56.79   18.70
   2 -10  -1   63.59   28.90
   2 -10  -1   75.49   13.70
   2 -10  -1   75.49   11.00
   2 -10  -1   61.39   22.20
  -2  10   1   41.30   42.40
   1 -10  -1 1378.46   70.79
   1 -10  -1 1283.57   74.19
   1 -10  -1 1170.18   88.39
   1 -10  -1 1217.08   77.49
   1 -10  -1 1370.96   94.99
  -1  10   1 1296.87   69.59
  -1  10   1 1156.58   98.89
  -1  10   1 1280.17   69.69
   0 -10  -1   11.70    9.20
   0 -10  -1   43.20   28.10
   0 -10  -1   19.00   16.50
   0 -10  -1   12.70   10.30
   0 -10  -1    8.00   16.40
   0  10   1   30.10   23.50
   0  10   1   32.60   11.20
   0  10   1    8.30    9.90
  -1 -10  -1   68.09   17.40
  -1 -10  -1   79.19   32.50
  -1 -10  -1   79.79   25.50
  -1 -10  -1   77.19   15.90
  -1 -10  -1   71.39   13.80
   1  10   1   72.99   15.40
   1  10   1   74.69   16.60
   1  10   1   76.99   36.90
  -2 -10  -1  350.26   33.20
  -2 -10  -1  342.67   27.50
  -2 -10  -1  304.87   30.30
  -2 -10  -1  281.87   39.50
   2  10   1  340.57   29.60
   2  10   1  334.37   31.00
   2  10   1  266.67   43.30
  -3 -10  -1   20.60   10.90
  -3 -10  -1   30.70   14.90
  -3 -10  -1    9.60   16.40
  -3 -10  -1   36.00   25.80
  -3 -10  -1    2.10   11.80
   3  10   1    8.70   22.00
   3  10   1   11.10   11.30
   3  10   1   23.30   13.80
  -4 -10  -1   60.69   31.40
  -4 -10  -1   50.79   14.30
  -4 -10  -1   29.60   20.40
  -4 -10  -1  139.69   26.40
   4  10   1   28.70   15.20
   4  10   1   59.29   38.90
   4  10   1   19.10   24.60
   4  10   1   72.79   19.00
  -5 -10  -1  129.99   31.30
  -5 -10  -1  139.59   20.70
  -5 -10  -1  122.29   38.10
   5  10   1  126.59   25.20
   5  10   1   87.39   19.60
   5  10   1  105.99   45.80
   5  10   1  113.99   38.40
  -6 -10  -1   70.69   20.10
  -6 -10  -1   67.29   23.90
  -6 -10  -1   38.10   30.40
   6  10   1   14.70   33.10
   6  10   1   43.60   19.10
  10 -11  -1    4.10    6.70
  10 -11  -1    7.00    6.60
  10 -11  -1  -17.00   21.20
  10 -11  -1   -4.70    8.10
  10 -11  -1   -3.00   14.90
   9 -11  -1    1.00   20.10
   9 -11  -1   -1.40    5.30
   9 -11  -1   -1.20   10.90
   9 -11  -1    1.40   15.00
   8 -11  -1    8.10   14.50
   8 -11  -1   12.00   15.90
   8 -11  -1    8.40   19.50
   8 -11  -1   10.40    4.20
   8 -11  -1   15.00    5.30
   7 -11  -1   -7.10   15.50
   7 -11  -1  -21.90   14.10
   7 -11  -1    6.10    3.30
   7 -11  -1  -10.40   11.20
   7 -11  -1    4.30    4.50
   6 -11  -1    6.00    4.80
   6 -11  -1   36.10   21.10
   6 -11  -1   -1.40    3.10
   6 -11  -1    5.80   12.60
   6 -11  -1   -0.20   12.60
   5 -11  -1   24.70   14.90
   5 -11  -1   35.40    8.10
   5 -11  -1   50.99    6.70
   5 -11  -1   10.90   20.80
   4 -11  -1   -5.00    9.70
   4 -11  -1   -5.70   18.60
   4 -11  -1   -4.50    5.60
   3 -11  -1  136.09   33.60
   3 -11  -1  122.99   28.00
   3 -11  -1   85.19   14.20
   3 -11  -1  107.49   12.00
   3 -11  -1   64.89   22.00
  -3  11   1  108.69   31.80
   2 -11  -1   36.70    9.00
   2 -11  -1   32.30   11.70
   2 -11  -1   15.20   13.30
   2 -11  -1   22.80   24.50
   2 -11  -1   23.10   14.50
  -2  11   1    6.70   21.60
   1 -11  -1  233.08   33.30
   1 -11  -1  252.27   26.30
   1 -11  -1  290.27   49.00
   1 -11  -1  291.77   23.10
  -1  11   1  243.08   50.19
  -1  11   1  267.07   21.50
  -1  11   1  296.17   22.30
   0 -11  -1   46.00   22.10
   0 -11  -1   69.89   16.70
   0 -11  -1   61.89   30.90
   0 -11  -1   49.99   12.80
   0 -11  -1   51.69   12.00
   0  11   1   99.79   36.50
   0  11   1   41.50   12.30
   0  11   1   54.49   14.10
  -1 -11  -1  256.37   28.30
  -1 -11  -1  238.78   22.70
  -1 -11  -1  222.58   23.70
  -1 -11  -1  198.58   42.00
  -1 -11  -1  219.28   42.10
   1  11   1  255.77   28.80
   1  11   1  227.38   26.00
  -2 -11  -1   -3.80   15.20
  -2 -11  -1   -8.80   11.10
  -2 -11  -1   -1.70    8.90
  -2 -11  -1   18.00   21.10
  -2 -11  -1   14.80   10.80
   2  11   1   41.80   44.50
   2  11   1    5.70   12.30
   2  11   1    2.00   10.30
  -3 -11  -1    3.50   17.30
  -3 -11  -1   15.60   20.10
  -3 -11  -1   31.20   11.90
  -3 -11  -1   14.60   21.90
   3  11   1   -0.20   21.20
   3  11   1   39.30   29.20
   3  11   1   26.00   15.40
  -4 -11  -1   19.30   18.30
  -4 -11  -1   49.90   24.30
  -4 -11  -1   72.99   28.60
  -4 -11  -1   50.89   13.20
   4  11   1   49.50   41.50
   4  11   1    0.10   28.90
   4  11   1   37.90   17.30
  -5 -11  -1   14.30   12.70
  -5 -11  -1   24.70   20.50
  -5 -11  -1   41.20   26.20
   5  11   1   34.50   16.80
   5  11   1   56.19   35.40
  10 -12  -1   18.80    7.00
  10 -12  -1    7.00   13.80
  10 -12  -1   19.10    6.80
  10 -12  -1    8.90    8.10
  10 -12  -1  -27.30   22.00
   9 -12  -1   18.60    5.70
   9 -12  -1    0.80   15.90
   9 -12  -1   23.50   18.00
   9 -12  -1    8.20   22.80
   8 -12  -1   15.20   15.70
   8 -12  -1   13.50    4.20
   8 -12  -1   -4.30   19.00
   8 -12  -1   13.80   18.30
   7 -12  -1   39.10   20.70
   7 -12  -1   48.30   19.40
   7 -12  -1   42.80    7.60
   7 -12  -1   42.50   24.10
   7 -12  -1   37.00    5.60
   6 -12  -1  160.68   27.90
   6 -12  -1  167.68   12.00
   6 -12  -1   93.99   31.00
   6 -12  -1  138.49   28.80
   6 -12  -1  159.18   14.70
   5 -12  -1    0.80   12.50
   5 -12  -1    2.40    7.20
   5 -12  -1   18.40   21.50
   5 -12  -1   11.20   13.40
   5 -12  -1   -5.30    5.80
   4 -12  -1  185.18   18.40
   4 -12  -1  195.78   15.70
   4 -12  -1  188.78   40.00
   4 -12  -1  155.38   33.50
   3 -12  -1   99.49   33.50
   3 -12  -1  126.99   17.40
   3 -12  -1   77.99   21.80
   3 -12  -1  109.59   13.00
  -3  12   1   34.60   29.40
   2 -12  -1  -42.30   17.70
   2 -12  -1    0.90   10.70
   2 -12  -1  -11.40    6.20
   2 -12  -1  -16.80   12.30
  -2  12   1  -31.50   20.30
   1 -12  -1   22.80   12.10
   1 -12  -1   -0.70   31.30
   1 -12  -1    2.70    8.20
   1 -12  -1   16.00   17.20
   1 -12  -1   20.50    9.30
  -1  12   1   10.00    7.80
  -1  12   1    8.20    7.50
   0 -12  -1   -4.00   10.90
   0 -12  -1   11.30    8.70
   0 -12  -1   36.60   24.60
   0 -12  -1   25.60   20.00
   0 -12  -1   17.60   10.10
   0  12   1   17.50   10.20
   0  12   1   16.80   11.40
   0  12   1   33.70   31.60
  -1 -12  -1  139.39   24.20
  -1 -12  -1   77.29   25.90
  -1 -12  -1  105.99   35.80
  -1 -12  -1  122.09   18.00
  -1 -12  -1   84.19   15.30
   1  12   1   65.19   30.30
   1  12   1   60.79   15.90
   1  12   1  128.49   20.70
  -2 -12  -1   -3.70   10.00
  -2 -12  -1    7.90   24.70
  -2 -12  -1    5.70   18.20
   2  12   1   15.30   24.90
   2  12   1   11.00   11.10
   2  12   1   13.10   13.80
  -3 -12  -1   39.60   22.60
  -3 -12  -1   27.00   15.60
  -3 -12  -1   65.99   30.70
  -3 -12  -1   43.80   14.40
   3  12   1   15.90   13.20
   3  12   1    1.00   12.80
  -4 -12  -1   10.30   29.20
  -4 -12  -1   -1.10    9.80
  -4 -12  -1    0.50   19.80
   4  12   1    3.40   11.90
   4  12   1  -36.80   24.40
   4  12   1    7.80   15.30
  -5 -12  -1   28.00   32.30
  -5 -12  -1   -1.40   10.20
  -5 -12  -1   -5.30   18.90
   5  12   1   46.60   33.60
   5  12   1    7.20   18.80
   9 -13  -1   -1.50    3.70
   9 -13  -1   16.30   17.10
   9 -13  -1    3.70   21.50
   9 -13  -1  -18.80   14.50
   8 -13  -1   29.90    5.60
   8 -13  -1   26.40   18.70
   8 -13  -1   23.60    5.60
   8 -13  -1    6.30   19.20
   8 -13  -1   31.00   23.00
   7 -13  -1   79.79   30.70
   7 -13  -1   97.59   27.20
   7 -13  -1  131.59   27.80
   7 -13  -1  121.79   10.40
   7 -13  -1  106.59   12.00
   6 -13  -1   29.30   25.00
   6 -13  -1   27.50    7.30
   6 -13  -1   25.60   19.30
   6 -13  -1   36.50    9.20
   6 -13  -1   21.30   16.30
   5 -13  -1   34.40    7.70
   5 -13  -1   25.70   14.10
   5 -13  -1   33.30    9.50
   5 -13  -1   12.20   16.90
   5 -13  -1   40.50   26.40
   4 -13  -1   48.20   22.70
   4 -13  -1   63.19   30.20
   4 -13  -1   65.89   10.40
   4 -13  -1   76.99   14.10
   4 -13  -1   54.39   21.40
   3 -13  -1   14.50   14.10
   3 -13  -1   41.30   32.20
   3 -13  -1   17.10   17.60
   3 -13  -1   14.40    7.80
   2 -13  -1   52.39   30.70
   2 -13  -1    3.50    8.20
   2 -13  -1   18.50   10.40
   2 -13  -1   12.90   10.80
   2 -13  -1   21.20   17.70
  -2  13   1    6.50   31.00
   1 -13  -1   -5.60   10.30
   1 -13  -1   12.30    9.60
   1 -13  -1   36.10   27.60
   1 -13  -1    8.50   19.40
  -1  13   1    7.90    7.50
  -1  13   1   53.79   31.90
  -1  13   1    2.40    6.00
   0 -13  -1    8.00   16.50
   0 -13  -1   10.50    7.50
   0 -13  -1   22.20   15.10
   0 -13  -1   -7.70   24.80
   0 -13  -1   16.20    9.90
   0  13   1   12.90   10.60
   0  13   1   20.90   41.30
   0  13   1    5.40   10.30
  -1 -13  -1   57.09   35.00
  -1 -13  -1   50.39   14.80
  -1 -13  -1   54.09   24.70
   1  13   1   36.40   13.00
   1  13   1   72.69   17.90
   1  13   1   97.19   44.10
  -2 -13  -1  129.29   20.20
  -2 -13  -1  125.09   34.40
  -2 -13  -1   69.59   23.50
  -2 -13  -1  108.79   36.20
   2  13   1  100.39   29.50
  -3 -13  -1   28.10   24.90
  -3 -13  -1   -8.50   18.50
  -3 -13  -1   19.90   13.30
   3  13   1   10.20   14.40
  -4 -13  -1  -12.90   24.70
  -4 -13  -1   -4.50   19.10
  -4 -13  -1    4.40   11.80
   4  13   1   11.20   16.50
   8 -14  -1   13.70    4.70
   8 -14  -1    3.20   23.20
   8 -14  -1   13.90   17.30
   8 -14  -1    9.00   19.40
   8 -14  -1    7.80    5.50
   7 -14  -1   12.70    6.70
   7 -14  -1   26.50   24.50
   7 -14  -1    0.30   17.10
   7 -14  -1    6.30    5.00
   7 -14  -1   -2.60   16.10
   6 -14  -1    5.90   22.60
   6 -14  -1   -0.60    5.30
   6 -14  -1    0.40   16.80
   6 -14  -1   -6.60   14.00
   6 -14  -1    8.70    7.10
   5 -14  -1   49.60    9.50
   5 -14  -1   47.80   11.70
   5 -14  -1   45.80   22.70
   5 -14  -1   48.30   38.70
   5 -14  -1   44.50   24.20
   5 -14  -1   34.40   15.10
   4 -14  -1   10.90   15.80
   4 -14  -1   39.10   26.60
   4 -14  -1   18.00   17.60
   4 -14  -1    1.90   16.10
   4 -14  -1   -1.40    6.60
   3 -14  -1   15.20    8.40
   3 -14  -1   11.40   18.30
   3 -14  -1   14.80   11.50
   3 -14  -1   24.70    9.50
   3 -14  -1   10.80   10.70
   3 -14  -1   -8.80   25.90
  -3  14   1    1.00   30.30
   2 -14  -1   90.79   36.00
   2 -14  -1   67.99   26.80
   2 -14  -1   84.49   14.50
   2 -14  -1   67.89   17.90
  -2  14   1   34.50   52.69
   1 -14  -1   56.69   17.90
   1 -14  -1   97.19   35.10
   1 -14  -1   77.19   28.60
   1 -14  -1   84.09   15.40
  -1  14   1   32.90   34.20
  -1  14   1   51.99   10.00
  -1  14   1   61.09    8.00
   0 -14  -1   62.69   15.60
   0 -14  -1  120.09   38.60
   0 -14  -1  130.49   34.80
   0  14   1   50.39   41.30
   0  14   1   91.79   17.20
  -1 -14  -1  116.69   19.20
  -1 -14  -1   56.29   20.30
  -1 -14  -1   60.19   33.20
   1  14   1   38.20   16.00
   1  14   1   44.60   14.70
  -2 -14  -1  -10.70    9.80
  -2 -14  -1   -0.80   15.20
   2  14   1   24.00   15.90
   2  14   1    0.40   14.40
   7 -15  -1   36.80    7.30
   7 -15  -1   28.20   22.00
   7 -15  -1   35.80    9.80
   7 -15  -1   17.20   25.30
   6 -15  -1   -4.60   17.10
   6 -15  -1    0.90    7.90
   6 -15  -1   45.20   18.20
   6 -15  -1   -2.60   22.20
   6 -15  -1  -19.40   22.10
   6 -15  -1   28.80    8.10
   5 -15  -1   29.50   20.00
   5 -15  -1   -4.80   23.70
   5 -15  -1   -0.70    9.10
   5 -15  -1   -1.50   10.80
   5 -15  -1    2.70    6.70
   5 -15  -1   -3.60   15.60
   4 -15  -1   29.50   21.60
   4 -15  -1   57.79   32.90
   4 -15  -1   49.10   11.20
   4 -15  -1   37.40   15.30
   4 -15  -1   40.50   14.00
   4 -15  -1   25.70   10.20
   3 -15  -1   24.60   30.90
   3 -15  -1   49.60   15.70
   3 -15  -1   31.30   11.70
   3 -15  -1   68.09   25.90
  -3  15   1   32.10   35.20
   2 -15  -1   39.90   16.80
   2 -15  -1   67.99   14.40
   2 -15  -1   74.19   33.60
  -2  15   1   24.60   34.50
   1 -15  -1   75.69   36.90
   1 -15  -1   70.59   21.10
   1 -15  -1   28.50   19.50
   1 -15  -1   64.69   15.00
   0 -15  -1   30.30   13.00
   0 -15  -1    3.40   37.10
   0 -15  -1   19.50   29.10
   0 -15  -1   18.60   21.50
   0  15   1   20.20   12.10
   0  15   1   25.30   11.00
  -1 -15  -1   10.50   21.30
  -1 -15  -1   23.00   25.60
  -1 -15  -1   13.50   11.80
   1  15   1  -12.50   11.70
   1  15   1    3.70   13.30
   6 -16  -1   14.60   14.20
   6 -16  -1   14.00   10.10
   6 -16  -1    0.00    6.40
   6 -16  -1    1.90   24.40
   5 -16  -1   29.60   16.30
   5 -16  -1   -0.30    7.70
   5 -16  -1   11.00   11.40
   5 -16  -1   41.70   28.50
   5 -16  -1   13.60   13.50
   4 -16  -1    1.20   12.30
   4 -16  -1  -19.50   23.40
   4 -16  -1   -3.70   20.50
   4 -16  -1    4.20    8.90
   3 -16  -1   -1.70   17.20
   3 -16  -1   28.00   10.90
   3 -16  -1    9.30   13.60
   3 -16  -1   14.90   29.50
   2 -16  -1    6.80   10.10
   2 -16  -1   38.80   16.90
   2 -16  -1  -16.10   26.10
   2 -16  -1    5.90   19.10
   1 -16  -1    2.10   23.00
   1 -16  -1   61.19   14.60
   1 -16  -1   65.49   35.80
   0 -16   2   14.30   13.20
   1 -16   2    7.00   11.00
   1 -16   2    4.80   45.30
   1 -16   2   -0.70   17.20
   1 -16   2   -9.00   14.40
   2 -16   2   73.19   15.80
   2 -16   2   49.20   18.00
   2 -16   2   94.79   32.10
   2 -16   2   45.10   36.60
   3 -16   2   40.70   15.00
   3 -16   2    2.80   50.19
   4 -16   2   -2.20   17.70
   4 -16   2   22.00    9.40
   4 -16   2   19.50   11.30
   4 -16   2   10.90   31.00
   5 -16   2    5.50   28.30
   5 -16   2   28.70   11.40
   5 -16   2   32.50   20.80
   5 -16   2   28.30    8.90
   2  15  -2    1.40   23.40
   1  15  -2   16.00   12.30
   1  15  -2   29.70   15.30
  -1 -15   2   47.30   38.50
  -1 -15   2    2.50   21.50
  -1 -15   2    3.50   11.20
   0  15  -2    2.40    7.80
   0  15  -2   -1.60    7.60
   0 -15   2   -5.40   31.40
   0 -15   2   -4.70   13.60
   0 -15   2    5.50   20.40
   0 -15   2    6.60   10.90
   1 -15   2   85.49   16.50
   1 -15   2   70.79   46.80
   1 -15   2    3.20   30.70
   1 -15   2   44.90   18.30
   2 -15   2    1.20   33.10
   2 -15   2   23.50   12.60
   2 -15   2    5.20   12.60
   2 -15   2   -7.90   14.90
   3 -15   2   16.00   32.10
   3 -15   2   20.50   12.20
   3 -15   2    6.70    9.00
   3 -15   2   10.80   19.30
   4 -15   2   87.79   13.50
   4 -15   2   68.29   35.80
   4 -15   2   45.20   27.40
   4 -15   2   89.29   16.30
   5 -15   2  -13.60   11.70
   5 -15   2   -7.50    5.90
   5 -15   2    0.20    8.00
   5 -15   2   12.10   28.70
   5 -15   2    3.80   17.00
   5 -15   2   -6.80    6.70
   6 -15   2   30.40   31.10
   6 -15   2   14.60   18.80
   6 -15   2   -0.50    7.60
   6 -15   2   27.20    7.00
   6 -15   2   25.20   17.00
   7 -15   2   54.69   21.60
   7 -15   2   34.50    5.90
   7 -15   2   20.40   19.70
   7 -15   2   27.70   27.70
   3  14  -2   35.80   17.90
   3  14  -2   26.40   13.90
  -3 -14   2   13.40   29.90
  -3 -14   2   19.00   34.40
   2  14  -2   17.40   14.50
   2  14  -2  -22.40   10.80
  -2 -14   2   18.50   12.90
  -2 -14   2  -13.00   27.20
  -2 -14   2   37.90   24.70
   1  14  -2   39.60   17.90
   1  14  -2   27.20   12.70
  -1 -14   2   40.40   15.00
  -1 -14   2   48.70   27.80
  -1 -14   2   54.49   18.70
  -1 -14   2   50.29   34.50
   0  14  -2    6.60   32.60
   0  14  -2   14.40   11.30
   0  14  -2   19.90    8.80
   0 -14   2   23.30   11.90
   0 -14   2   54.99   17.00
   0 -14   2   40.70   23.00
   0 -14   2   12.70   33.90
  -1  14  -2    4.20   31.00
   1 -14   2    7.20    9.90
   1 -14   2   -4.20   28.40
   1 -14   2   -5.60   16.90
   1 -14   2   10.60   12.20
   2 -14   2   30.90   13.60
   2 -14   2   40.70   12.20
   2 -14   2   35.70   33.30
   2 -14   2   20.80   21.00
   3 -14   2  162.28   21.20
   3 -14   2  189.98   19.00
   3 -14   2  170.48   37.30
   3 -14   2  156.28   45.20
   4 -14   2   37.30    9.60
   4 -14   2   15.00   30.50
   4 -14   2   46.60   22.50
   4 -14   2   36.40   10.80
   5 -14   2   27.80   13.80
   5 -14   2   -2.90   25.00
   5 -14   2   41.20   10.40
   5 -14   2   37.70    8.40
   5 -14   2   24.00   21.70
   6 -14   2   63.49   21.90
   6 -14   2   67.19   24.50
   6 -14   2   52.79    8.20
   6 -14   2   62.09    9.70
   6 -14   2  -13.50   25.50
   7 -14   2   26.50   26.00
   7 -14   2    4.80   19.10
   7 -14   2   13.00   18.20
   7 -14   2    6.70    3.60
   8 -14   2   -7.40   23.90
   8 -14   2   23.70   18.50
   8 -14   2  -17.70   22.20
   4  13  -2   94.39   22.50
   4  13  -2   26.90   15.00
  -4 -13   2   80.09   36.60
  -4 -13   2   43.00   27.60
   3  13  -2   12.10   13.20
   3  13  -2   -8.50   12.10
  -3 -13   2  -23.60   16.50
  -3 -13   2    5.90   35.20
  -3 -13   2  -15.50    8.80
   2  13  -2   77.79   18.30
   2  13  -2   35.30   48.60
   2  13  -2   36.70   13.20
  -2 -13   2   35.80   18.50
  -2 -13   2   88.39   17.40
  -2 -13   2   69.49   34.80
  -2 -13   2   62.09   26.30
   1  13  -2  127.79   49.00
   1  13  -2   87.99   17.50
   1  13  -2  159.88   21.30
  -1 -13   2  149.59   25.30
  -1 -13   2  160.68   21.60
  -1 -13   2  136.19   33.00
  -1 -13   2  122.19   42.00
   0  13  -2   14.50    9.30
   0  13  -2    2.50    8.80
   0 -13   2   31.10   14.50
   0 -13   2   -6.40   12.40
   0 -13   2   10.00   10.50
   0 -13   2   38.20   33.00
  -1  13  -2   -9.30   18.20
   1 -13   2    4.10   10.00
   1 -13   2    8.20    8.80
   1 -13   2   -5.90   17.90
   1 -13   2   36.70   34.00
   2 -13   2  110.99   15.50
   2 -13   2   65.89   37.60
   2 -13   2   84.19   16.50
   2 -13   2  109.09   29.70
   3 -13   2  180.08   17.90
   3 -13   2  166.88   44.80
   3 -13   2  174.88   21.00
   3 -13   2  114.29   30.90
   4 -13   2    1.50   12.20
   4 -13   2   19.00    7.80
   4 -13   2   27.00   46.30
   4 -13   2   37.80    9.70
   4 -13   2   11.30   16.30
   5 -13   2   21.60   16.80
   5 -13   2   30.90   20.50
   5 -13   2    3.80   25.30
   5 -13   2   35.50    9.00
   6 -13   2    1.60    4.30
   6 -13   2   -1.00   25.80
   6 -13   2    9.60    5.40
   6 -13   2    1.80   14.50
   6 -13   2    4.50   14.90
   7 -13   2   -3.00   22.30
   7 -13   2   -4.40   20.30
   7 -13   2    2.00    2.70
   7 -13   2   23.30   18.20
   8 -13   2   21.90   31.30
   8 -13   2   -7.50   12.40
   8 -13   2    1.40   21.20
   9 -13   2   10.90   28.50
   9 -13   2    2.90   13.80
   9 -13   2    2.90   25.50
   5  12  -2    3.20   28.80
   5  12  -2   24.00   17.90
  -5 -12   2   44.40   27.40
  -5 -12   2   44.80   16.60
   4  12  -2    7.10   14.50
   4  12  -2   10.80   30.70
  -4 -12   2   34.10   14.00
  -4 -12   2   40.50   33.10
  -4 -12   2    5.40   18.00
   3  12  -2   15.50   14.40
   3  12  -2   34.00   38.10
  -3 -12   2   -1.70   26.80
  -3 -12   2   14.90   18.90
  -3 -12   2   -0.60   11.30
  -3 -12   2   20.20   14.70
   2  12  -2   71.49   40.20
   2  12  -2  129.29   21.40
   2  12  -2   85.79   17.70
  -2 -12   2  141.69   43.60
  -2 -12   2  118.19   32.80
  -2 -12   2  110.49   19.10
  -2 -12   2  115.89   22.90
   1  12  -2  -16.30   25.80
   1  12  -2   22.20   12.30
   1  12  -2    1.60   10.70
  -1 -12   2    6.00   12.80
  -1 -12   2    6.90   10.60
  -1 -12   2    6.00   26.40
  -1 -12   2   29.70   22.20
   0  12  -2   27.20   32.80
   0  12  -2    2.50    8.80
   0  12  -2   14.90    9.10
   0 -12   2   -6.70   19.60
   0 -12   2   -6.60   13.70
   0 -12   2  -11.50    9.10
   0 -12   2   -5.90    8.10
   1 -12   2  -11.80   12.00
   1 -12   2   15.60   11.00
   1 -12   2    8.10    8.70
   2 -12   2   12.20   27.50
   2 -12   2   45.10   11.00
   2 -12   2   33.00   11.40
   3 -12   2   57.89   11.10
   3 -12   2   49.40   11.40
   3 -12   2   41.00    6.40
   3 -12   2   37.30   29.40
   3 -12   2   43.50   21.40
   3 -12   2   39.10    7.30
   4 -12   2   56.99   21.90
   4 -12   2   54.89   10.30
   4 -12   2   46.20   13.80
   4 -12   2   56.79   14.50
   4 -12   2   37.90   30.00
   5 -12   2   -3.40   23.30
   5 -12   2   -1.30    4.80
   5 -12   2   20.20    6.60
   5 -12   2    5.10   11.90
   5 -12   2   15.10   16.00
   6 -12   2  -34.70   19.40
   6 -12   2    1.10    3.60
   6 -12   2   -4.30   13.00
   6 -12   2   -0.30    3.80
   6 -12   2   59.39   19.80
   7 -12   2   -6.20   14.70
   7 -12   2    7.50    2.30
   7 -12   2   14.10    3.00
   7 -12   2   -3.60   12.00
   7 -12   2    6.10   23.40
   8 -12   2   65.49   19.70
   8 -12   2   54.59   26.70
   8 -12   2   -9.80   27.20
   9 -12   2   29.50   26.40
   9 -12   2    3.10   25.40
   9 -12   2   -3.20    2.80
   9 -12   2    9.90   12.40
   6  11  -2    4.00   15.90
   6  11  -2   34.20   30.10
  -6 -11   2   29.80   23.10
  -6 -11   2   20.00   11.70
  -6 -11   2   -3.10   38.10
   5  11  -2   27.40   17.50
   5  11  -2   24.80   16.30
   5  11  -2   21.80   25.30
  -5 -11   2   14.70   20.20
  -5 -11   2   58.59   22.70
  -5 -11   2   19.80   31.30
   4  11  -2   56.29   33.30
   4  11  -2   78.79   19.80
   4  11  -2   33.90   22.90
   4  11  -2   26.30   15.70
  -4 -11   2   78.69   21.50
  -4 -11   2   74.89   27.60
  -4 -11   2   71.89   17.10
  -4 -11   2   76.09   30.70
   3  11  -2   77.89   43.30
   3  11  -2  116.29   21.70
   3  11  -2   73.49   21.60
   3  11  -2   71.29   18.40
  -3 -11   2  101.29   18.20
  -3 -11   2  137.59   40.50
  -3 -11   2  108.99   22.10
   2  11  -2   70.99   17.50
   2  11  -2   68.09   16.00
  -2 -11   2   57.59   17.50
  -2 -11   2   81.99   36.00
   1  11  -2  281.27   27.40
   1  11  -2  286.57   27.60
  -1 -11   2  286.17   29.90
  -1 -11   2  340.77   27.40
   0  11  -2  134.09   17.00
   0  11  -2  129.89   16.20
   0  11  -2   67.89   35.80
   0 -11   2  157.08   22.00
   0 -11   2  140.09   18.20
   0 -11   2  124.59   39.40
  -1  11  -2   20.80    5.10
  -1  11  -2   12.70   21.90
  -1  11  -2   28.70    5.10
   1 -11   2   -9.50   26.10
   1 -11   2   27.10   11.10
   1 -11   2   30.20   20.30
   1 -11   2   40.90   10.80
   2 -11   2   91.89   15.00
   2 -11   2  122.79   15.60
   2 -11   2  121.69   28.60
   2 -11   2  104.89   37.10
   3 -11   2  342.47   26.40
   3 -11   2  367.86   25.20
   3 -11   2  375.16   60.59
   3 -11   2  392.26   41.70
   3 -11   2  350.56   25.80
   4 -11   2   68.69   15.50
   4 -11   2   49.70   19.60
   4 -11   2   40.20   28.90
   4 -11   2   72.59    9.50
   4 -11   2   51.19    9.20
   5 -11   2  171.78   41.50
   5 -11   2  190.88   14.20
   5 -11   2  202.78   30.50
   5 -11   2  202.28   14.30
   5 -11   2  222.88   28.50
   6 -11   2  139.89   28.40
   6 -11   2  132.59    9.00
   6 -11   2   47.50   29.40
   6 -11   2  122.49   25.90
   6 -11   2  139.89    9.30
   7 -11   2  314.17   46.40
   7 -11   2  375.46   18.70
   7 -11   2  330.37   36.30
   8 -11   2    1.70    2.90
   8 -11   2    2.20   11.20
   8 -11   2   -6.20   20.10
   8 -11   2  -13.50   16.40
   8 -11   2    1.40    2.40
   9 -11   2   28.70   26.80
   9 -11   2   60.39   17.40
   9 -11   2  128.59   36.70
   9 -11   2   91.99    9.00
   9 -11   2  119.99   10.90
  10 -11   2    1.70    7.30
  10 -11   2   -1.40   22.60
  10 -11   2   -8.50   26.40
  10 -11   2   21.90    6.90
   7  10  -2  -31.10   28.80
   7  10  -2   -8.50   14.00
  -7 -10   2    8.90   18.50
  -7 -10   2   15.30   12.60
  -7 -10   2  -18.00   36.80
   6  10  -2   12.80   14.30
   6  10  -2   -0.20   22.10
  -6 -10   2  -31.40   29.40
  -6 -10   2   13.20   20.00
  -6 -10   2   -0.60   11.40
   5  10  -2   31.40   24.30
   5  10  -2   21.40   16.40
   5  10  -2   17.60   31.20
  -5 -10   2   18.10   12.40
  -5 -10   2   12.70   23.00
  -5 -10   2   23.00   17.10
  -5 -10   2   11.30   18.10
   4  10  -2  224.48   52.49
   4  10  -2  198.08   37.40
   4  10  -2  164.98   25.30
  -4 -10   2  174.48   23.10
  -4 -10   2  180.38   44.10
  -4 -10   2  157.98   27.10
   3  10  -2   -5.60   10.50
   3  10  -2  -21.70   13.30
   3  10  -2   -5.20   10.20
   3  10  -2  -16.90   20.40
  -3 -10   2    5.70   11.70
  -3 -10   2    2.10   11.70
  -3 -10   2   15.60   22.50
   2  10  -2  227.38   26.70
  -2 -10   2  280.27   50.39
  -2 -10   2  286.27   29.30
  -2 -10   2  324.17   26.80
   1  10  -2  171.78   43.00
   1  10  -2  140.39   18.90
   1  10  -2  123.09   18.60
  -1 -10   2  133.79   20.70
  -1 -10   2  131.19   18.50
  -1 -10   2  192.58   40.00
   0  10  -2  148.39   17.40
   0  10  -2  143.49   40.70
   0  10  -2  155.88   18.00
   0 -10   2  147.29   19.90
   0 -10   2  197.68   43.90
   0 -10   2  154.48   17.80
  -1  10  -2   80.89   12.50
  -1  10  -2   78.19   31.10
  -1  10  -2   86.19    8.80
   1 -10   2   41.90   26.60
   1 -10   2   94.39   15.10
   1 -10   2   83.19   13.30
   2 -10   2  950.30   53.19
   2 -10   2  921.11   70.49
   2 -10   2  890.51   53.59
   2 -10   2  951.30   81.49
   3 -10   2   31.40   26.80
   3 -10   2   52.49    9.10
   3 -10   2   31.50   16.70
   3 -10   2   49.30    9.00
   3 -10   2   43.80   10.90
   4 -10   2   95.29   18.30
   4 -10   2   98.29   10.20
   4 -10   2  102.49   10.10
   4 -10   2  114.39   34.10
   4 -10   2   96.69   22.70
   5 -10   2   40.50   27.60
   5 -10   2  108.79    8.90
   5 -10   2   95.59   22.10
   5 -10   2  109.29   22.40
   5 -10   2  105.49    8.20
   6 -10   2   26.70   16.90
   6 -10   2    4.70   21.90
   6 -10   2   14.00   13.00
   7 -10   2    0.90   21.90
   7 -10   2   16.40   19.20
   7 -10   2   19.50    3.10
   7 -10   2   26.60   13.10
   8 -10   2  184.98   24.50
   8 -10   2  232.08   43.00
   8 -10   2  202.38   12.90
   8 -10   2  206.08   14.20
   9 -10   2    5.50    8.50
   9 -10   2    9.20   20.50
   9 -10   2   36.70   25.20
   9 -10   2   17.60    6.80
   9 -10   2   29.80    6.50
  10 -10   2   -3.40    4.20
  10 -10   2   -7.80   21.80
  10 -10   2  -15.80   23.30
  10 -10   2   -1.10    5.60
  10 -10   2   -7.90    6.50
   7   9  -2  -12.70   14.60
  -7  -9   2   21.90   12.70
  -7  -9   2  -15.80   29.80
  -7  -9   2   18.20   18.10
   6   9  -2    5.00   14.80
   6   9  -2   56.19   38.70
   6   9  -2   -8.00   11.90
   6   9  -2   44.30   26.50
  -6  -9   2   19.70   19.00
  -6  -9   2   -2.00   27.40
  -6  -9   2   10.40   17.40
  -6  -9   2   22.40   13.10
   5   9  -2  286.77   60.69
   5   9  -2  251.47   44.20
   5   9  -2  229.78   30.60
   5   9  -2  216.58   29.90
  -5  -9   2  239.18   38.20
  -5  -9   2  255.27   26.30
  -5  -9   2  257.97   49.40
   4   9  -2    8.70   10.90
   4   9  -2    0.00   10.20
   4   9  -2   19.50   22.70
   4   9  -2    1.00   17.30
  -4  -9   2    1.10    9.80
  -4  -9   2   14.90   21.20
  -4  -9   2    1.00    9.80
   3   9  -2  320.57   38.00
   3   9  -2  349.27   53.49
   3   9  -2  271.17   28.80
   3   9  -2  292.57   28.80
  -3  -9   2  296.77   30.50
  -3  -9   2  284.57   45.90
  -3  -9   2  328.07   27.60
   2   9  -2   62.19   17.80
   2   9  -2  101.49   17.20
   2   9  -2   95.09   34.00
   2   9  -2   70.39   15.40
  -2  -9   2  121.29   35.30
  -2  -9   2   89.29   15.70
  -2  -9   2   94.09   18.00
   1   9  -2 1234.48  100.19
   1   9  -2 1265.37   71.69
   1   9  -2 1213.48   71.79
  -1  -9   2 1244.98   92.49
  -1  -9   2 1244.48   71.29
  -1  -9   2 1304.97   74.19
   0   9  -2    4.00    7.00
   0   9  -2    5.40    8.20
   0   9  -2   16.20   21.90
   0  -9   2   13.30   18.10
   0  -9   2   18.00    9.90
   0  -9   2   23.10    8.90
  -1   9  -2  516.25   29.90
  -1   9  -2  387.86   53.49
  -1   9  -2  662.33   34.40
   1  -9   2  506.85   34.90
   1  -9   2  590.84   35.00
   1  -9   2  509.75   56.09
   2  -9   2  207.48   17.20
   2  -9   2  182.38   15.00
   2  -9   2  275.77   46.30
   2  -9   2  197.98   16.90
   3  -9   2    7.20   19.80
   3  -9   2   29.90    9.80
   3  -9   2   22.60    6.10
   3  -9   2   33.80    6.90
   3  -9   2   19.00   13.00
   4  -9   2  118.79   20.40
   4  -9   2  121.89    9.90
   4  -9   2  109.69   22.20
   4  -9   2  113.79    9.50
   4  -9   2   93.39   30.00
   5  -9   2   25.70   22.50
   5  -9   2    5.70    1.80
   5  -9   2   -0.80   12.10
   5  -9   2    3.20   11.00
   6  -9   2  -13.80   18.60
   6  -9   2   27.70   13.60
   6  -9   2   24.50   17.70
   6  -9   2   21.40    2.40
   7  -9   2  -12.40   18.20
   7  -9   2    4.10    9.20
   7  -9   2    2.80   17.70
   7  -9   2   -1.80    3.10
   8  -9   2   69.19   27.20
   8  -9   2   45.90    7.70
   8  -9   2   46.90    6.60
   8  -9   2   53.79   13.40
   8  -9   2   17.30   21.00
   9  -9   2   72.39   29.90
   9  -9   2   56.19   10.40
   9  -9   2   51.59    8.60
   9  -9   2   18.50   20.20
  10  -9   2  105.49   36.50
  10  -9   2   77.79   13.80
  10  -9   2   70.89   11.40
   8   8  -2   14.90   30.60
   8   8  -2  -11.00   17.20
  -8  -8   2   13.20   18.10
  -8  -8   2   10.60   13.30
  -8  -8   2   -6.70   31.50
   7   8  -2  106.89   43.90
   7   8  -2   71.69   33.20
   7   8  -2   73.79   21.50
  -7  -8   2  151.58   43.00
  -7  -8   2   84.79   29.50
  -7  -8   2  104.19   17.90
  -7  -8   2   53.39   28.50
   6   8  -2  326.07   51.69
   6   8  -2  294.97   53.99
   6   8  -2  368.76   67.29
   6   8  -2  327.37   36.10
  -6  -8   2  340.87   50.99
  -6  -8   2  374.16   31.20
  -6  -8   2  385.16   49.20
   5   8  -2   16.20   29.30
   5   8  -2    3.70   18.30
   5   8  -2   15.80   13.40
  -5  -8   2   25.30   11.70
   4   8  -2  116.59   37.60
   4   8  -2   96.39   18.10
   4   8  -2   89.39   18.90
   4   8  -2   82.19   24.70
  -4  -8   2   64.49   30.50
  -4  -8   2   88.29   16.00
   3   8  -2  114.29   38.60
   3   8  -2  104.99   18.80
   3   8  -2  152.28   27.20
   3   8  -2  122.39   19.90
  -3  -8   2  148.09   18.80
  -3  -8   2  157.68   22.20
  -3  -8   2  208.08   41.60
   2   8  -2  366.26   29.10
   2   8  -2  337.87   45.20
   2   8  -2  341.97   33.80
   2   8  -2  343.67   28.30
  -2  -8   2  296.17   30.90
  -2  -8   2  382.96   46.40
  -2  -8   2  396.66   28.00
   1   8  -2  110.79   15.80
   1   8  -2  105.99   15.70
   1   8  -2  122.59   31.20
  -1  -8   2   99.29   15.20
  -1  -8   2  130.09   17.60
  -1  -8   2  136.99   35.20
   0   8  -2  553.14   33.90
   0   8  -2  550.04   34.40
   0   8  -2  504.15   54.69
   0  -8   2  526.95   35.50
   0  -8   2  528.85   54.19
   0  -8   2  589.64   35.00
  -1   8  -2  348.57   21.20
  -1   8  -2  331.97   20.50
  -1   8  -2  417.26   46.70
   1  -8   2  359.16   24.70
   1  -8   2  418.66   46.40
   1  -8   2  339.97   24.60
   2  -8   2  192.98   15.60
   2  -8   2  181.78   15.10
   2  -8   2  204.98   16.30
   2  -8   2  256.27   42.80
   3  -8   2   75.49    8.60
   3  -8   2   71.99    8.20
   3  -8   2   67.99   13.30
   3  -8   2   63.79   24.40
   3  -8   2   86.49   19.50
   4  -8   2  155.68   32.30
   4  -8   2  164.38    9.50
   4  -8   2  168.58    9.90
   4  -8   2  143.49   21.40
   4  -8   2  191.38   28.40
   5  -8   2  103.29   22.40
   5  -8   2   51.29   25.30
   5  -8   2   93.29   18.80
   6  -8   2  268.37   25.80
   6  -8   2  277.57   34.60
   6  -8   2  216.58   13.40
   6  -8   2  242.58   13.00
   6  -8   2  204.18   39.50
   7  -8   2   18.40   19.20
   7  -8   2    9.90   19.00
   7  -8   2    7.90    8.80
   7  -8   2   18.20    5.30
   7  -8   2   15.20    3.90
   8  -8   2   58.59   27.40
   8  -8   2   30.70    9.20
   8  -8   2   11.40   20.70
   9  -8   2  149.29   16.60
   9  -8   2  101.39   32.50
   9  -8   2  149.59   14.70
  10  -8   2   -5.50    8.10
  10  -8   2  -13.10   25.40
  10  -8   2    6.80    7.30
  10  -8   2   -1.20   14.80
  11  -8   2  -34.70   17.60
  11  -8   2   20.40   21.30
  11  -8   2    8.60    9.20
  -9  -7   2    0.70   40.90
   8   7  -2   -1.60   30.30
   8   7  -2   -9.50   23.10
   8   7  -2    9.90   23.40
  -8  -7   2   -5.50    9.10
  -8  -7   2    8.60   14.40
  -8  -7   2   11.40   31.20
   7   7  -2   67.09   29.60
   7   7  -2   38.60   18.60
   7   7  -2   92.19   41.20
   7   7  -2   31.30   16.10
  -7  -7   2   38.20   17.60
  -7  -7   2   52.29   14.60
  -7  -7   2   56.29   32.00
   6   7  -2   27.20   34.90
   6   7  -2   55.39   18.90
   6   7  -2   54.89   17.40
   6   7  -2   59.69   27.00
  -6  -7   2   78.59   15.90
  -6  -7   2   27.70   17.70
   5   7  -2    6.30   10.90
   5   7  -2   40.50   20.10
   5   7  -2   19.60   29.90
   5   7  -2   -5.40   10.70
  -5  -7   2    4.40   24.60
  -5  -7   2   12.70   10.10
   4   7  -2  201.68   33.20
   4   7  -2  213.88   24.60
   4   7  -2  183.48   24.50
   4   7  -2  298.67   52.09
  -4  -7   2  192.08   26.00
  -4  -7   2  326.27   48.70
  -4  -7   2  230.98   21.90
   3   7  -2  362.26   29.40
   3   7  -2  262.27   69.09
   3   7  -2  307.27   27.70
   3   7  -2  283.57   33.30
  -3  -7   2  367.76   27.10
  -3  -7   2  349.17   31.60
  -3  -7   2  348.57   40.50
   2   7  -2  414.26   49.60
   2   7  -2  453.65   36.20
   2   7  -2  414.86   31.40
   2   7  -2  426.26   31.50
  -2  -7   2  435.36   32.50
  -2  -7   2  391.66   43.20
  -2  -7   2  495.55   31.00
   1   7  -2  102.79   14.40
   1   7  -2  107.29   29.60
   1   7  -2  108.99   14.00
   1   7  -2  111.79   14.60
  -1  -7   2  116.49   16.00
  -1  -7   2  125.09   14.10
  -1  -7   2  130.49   30.70
   0   7  -2   26.70   20.10
   0   7  -2   30.10    7.40
   0   7  -2   23.90    7.40
   0  -7   2   32.90    8.80
   0  -7   2   31.50    8.20
   0  -7   2   23.20   17.80
  -1   7  -2 1401.96   99.39
  -1   7  -2 1474.35   75.39
  -1   7  -2 1557.04   75.89
   1  -7   2 1423.86   98.99
   1  -7   2 1540.85   78.99
   1  -7   2 1484.85   78.89
   2  -7   2 2629.14  137.79
   2  -7   2 2589.84  134.99
   2  -7   2 2764.82  135.79
   2  -7   2 2745.23  159.08
   3  -7   2   13.20    3.30
   3  -7   2    8.80    2.90
   3  -7   2   19.40    9.20
   3  -7   2    0.30   14.20
   4  -7   2  209.48   23.20
   4  -7   2  207.68   32.80
   5  -7   2  616.54   47.20
   5  -7   2  537.25   27.40
   5  -7   2  525.25   40.10
   6  -7   2  218.38   34.50
   6  -7   2  220.08   13.70
   6  -7   2  175.58   19.80
   7  -7   2  263.77   19.20
   7  -7   2  270.47   42.60
   7  -7   2  272.77   22.80
   7  -7   2  286.07   17.20
   8  -7   2   60.29    9.00
   8  -7   2   61.09   10.60
   8  -7   2   91.59   28.50
   9  -7   2   16.40   21.50
   9  -7   2   26.50   16.40
   9  -7   2   16.60    9.30
   9  -7   2    8.40    6.80
  10  -7   2   10.00   18.40
  10  -7   2    2.60    9.50
  10  -7   2   15.10    9.30
  10  -7   2    2.50   25.40
  11  -7   2  -12.10    9.00
  11  -7   2    2.70   15.40
  11  -7   2   -0.20   10.50
   9   6  -2  -52.19   22.70
   9   6  -2   12.70   32.00
   9   6  -2   33.10   19.80
  -9  -6   2   -6.10   27.50
  -9  -6   2  -11.10   11.50
   8   6  -2   27.90   24.20
   8   6  -2   -2.00   28.90
   8   6  -2   39.90   17.60
   8   6  -2   -0.80   14.60
  -8  -6   2    8.30   10.40
  -8  -6   2   -1.50   26.40
   7   6  -2   23.70   31.40
   7   6  -2   33.90   24.10
   7   6  -2   17.30   16.20
   7   6  -2   34.00   18.50
  -7  -6   2   16.50   16.00
  -7  -6   2   16.10   11.40
   6   6  -2  134.69   30.80
   6   6  -2  145.69   42.60
  -6  -6   2  137.69   36.90
  -6  -6   2   84.69   24.40
   5   6  -2  100.69   25.80
   5   6  -2  111.99   20.30
   5   6  -2  100.19   36.40
   5   6  -2   90.09   17.40
  -5  -6   2  121.79   34.50
  -5  -6   2  114.79   17.40
  -5  -6   2  109.09   19.30
   4   6  -2  213.28   22.90
   4   6  -2  201.18   22.10
   4   6  -2  257.87   47.90
   4   6  -2  234.58   32.30
  -4  -6   2  206.68   23.70
  -4  -6   2  223.28   34.70
  -4  -6   2  194.78   20.20
   3   6  -2  714.23   65.19
   3   6  -2  736.43   52.69
   3   6  -2  727.73   47.20
   3   6  -2  751.32   47.70
  -3  -6   2  742.43   48.40
  -3  -6   2  792.42   46.20
  -3  -6   2  738.63   61.59
   2   6  -2  135.69   19.20
   2   6  -2  122.79   31.40
   2   6  -2  133.09   16.80
   2   6  -2  139.49   17.40
  -2  -6   2  136.99   15.20
  -2  -6   2  176.08   31.60
  -2  -6   2  148.79   18.40
   1   6  -2  123.09   27.50
   1   6  -2  127.49   15.00
   1   6  -2  114.79   14.10
   1   6  -2  109.79   13.70
  -1  -6   2  122.29   14.50
  -1  -6   2  106.49   14.60
  -1  -6   2  104.49   24.80
   0   6  -2  641.74   37.20
   0   6  -2  531.95   52.39
   0   6  -2  675.23   36.90
   0  -6   2  653.73   38.00
   0  -6   2  584.04   51.09
   0  -6   2  695.83   37.90
  -1   6  -2  601.84   51.69
  -1   6  -2  596.04   31.00
  -1   6  -2  556.24   30.60
   1  -6   2  606.84   31.70
   1  -6   2  556.44   33.50
   1  -6   2  596.14   33.90
   1  -6   2  638.74   53.09
   2  -6   2 1622.14   81.79
   2  -6   2 1599.44   86.19
   2  -6   2 1563.34  102.79
   2  -6   2 1648.64   82.29
   3  -6   2  438.96   49.60
   3  -6   2  533.05   36.00
   4  -6   2    5.90   13.00
   4  -6   2   31.40   14.40
   4  -6   2   26.10    9.40
   5  -6   2   83.99   13.20
   5  -6   2   82.19    6.70
   5  -6   2   81.49    6.00
   5  -6   2  103.09   22.30
   6  -6   2   18.40   16.40
   6  -6   2   32.20    4.90
   6  -6   2   32.10    6.40
   6  -6   2   42.60    9.20
   7  -6   2   56.29    9.50
   7  -6   2   73.19   25.60
   7  -6   2   52.39    7.40
   8  -6   2   -6.30    6.60
   8  -6   2   -1.60   18.80
   8  -6   2   -0.70    5.50
   9  -6   2    9.90   22.20
   9  -6   2   14.30    7.80
   9  -6   2    9.40    9.60
   9  -6   2   -3.20   14.80
  10  -6   2    7.70    9.10
  10  -6   2   25.20   25.30
  10  -6   2    2.70   10.30
  11  -6   2    4.60   10.00
  11  -6   2   -9.30   16.20
   9   5  -2   26.90   25.80
   9   5  -2   -8.80   26.70
   9   5  -2    6.30   15.90
  -9  -5   2    8.70   10.80
  -9  -5   2    1.40   12.10
  -9  -5   2   36.60   31.30
  -9  -5   2   24.50   16.50
   8   5  -2   -3.10   11.80
   8   5  -2   17.00   23.30
   8   5  -2   -1.20   12.30
   8   5  -2  -13.60   22.20
  -8  -5   2  -15.70   10.70
  -8  -5   2   -2.80   26.80
  -8  -5   2   -1.60   10.00
   7   5  -2  207.78   41.80
   7   5  -2  233.48   48.50
  -7  -5   2  231.98   41.00
  -7  -5   2  176.78   22.30
   6   5  -2  528.15   42.10
   6   5  -2  437.76   56.19
   6   5  -2  541.85   54.49
  -6  -5   2  528.85   42.80
  -6  -5   2  565.34   37.80
  -6  -5   2  589.54   55.09
   5   5  -2   45.30   13.70
   5   5  -2   41.30   22.40
   5   5  -2   48.00   20.40
   5   5  -2   49.60   14.30
  -5  -5   2   52.29   12.00
  -5  -5   2   38.80   13.90
  -5  -5   2  103.49   30.40
   4   5  -2  548.05   39.10
   4   5  -2  629.94   48.20
   4   5  -2  554.14   40.30
   4   5  -2  557.94   55.99
  -4  -5   2  631.84   53.09
  -4  -5   2  611.34   41.30
  -4  -5   2  577.04   37.60
   3   5  -2  385.06   28.40
   3   5  -2  386.66   29.10
   3   5  -2  350.16   42.00
   3   5  -2  350.36   32.10
  -3  -5   2  463.15   42.50
  -3  -5   2  412.26   27.60
  -3  -5   2  351.36   27.90
   2   5  -2   56.09   12.30
   2   5  -2   67.99   11.80
   2   5  -2   73.39   23.60
   2   5  -2   61.99   11.10
  -2  -5   2   69.29   12.10
  -2  -5   2   49.00   21.70
  -2  -5   2   65.49   11.30
   1   5  -2  918.41   50.59
   1   5  -2  880.41   49.80
   1   5  -2  930.61   50.29
   1   5  -2  841.92   64.79
  -1  -5   2  829.42   64.09
  -1  -5   2  902.41   49.99
  -1  -5   2  902.41   50.79
   0   5  -2 1877.11  114.99
   0   5  -2 1983.60   98.99
   0   5  -2 1910.41   99.29
   0  -5   2 1861.71  114.79
   0  -5   2 1947.71   99.69
   0  -5   2 1969.40   99.89
  -1   5  -2  470.35   41.00
  -1   5  -2  409.26   23.40
  -1   5  -2  468.05   23.80
   1  -5   2  444.96   26.40
   1  -5   2  494.45   26.60
   1  -5   2  468.25   27.20
   1  -5   2  546.65   44.60
   2  -5   2 1567.84   78.09
   2  -5   2 1524.05   77.69
   2  -5   2 1583.44   97.09
   2  -5   2 1561.64   83.99
   3  -5   2   50.89   12.10
   4  -5   2  164.18    9.70
   4  -5   2  188.38   23.70
   4  -5   2  162.38   16.50
   4  -5   2  177.18    9.90
   5  -5   2   29.70    7.30
   5  -5   2   17.60    4.70
   5  -5   2   18.90    3.70
   5  -5   2   43.40   17.40
   6  -5   2  283.37   20.40
   6  -5   2  281.37   37.40
   6  -5   2  337.97   18.90
   6  -5   2  301.47   20.80
   7  -5   2   17.30   19.80
   7  -5   2    6.80    5.40
   7  -5   2   22.20    7.90
   8  -5   2  163.68   25.80
   8  -5   2  127.49   14.50
   8  -5   2  159.98   37.40
   8  -5   2  109.19   15.90
   9  -5   2  146.29   17.90
   9  -5   2  126.89   37.90
   9  -5   2  192.08   29.90
   9  -5   2  130.89   19.00
  10  -5   2   54.89   28.60
  10  -5   2    1.20   16.90
  10  -5   2   19.30   10.40
  10  -5   2   25.50   13.00
  11  -5   2  -11.60   17.60
  11  -5   2    0.60   12.40
  11  -5   2  -59.29   20.60
  11  -5   2    3.10   10.70
  10   4  -2   59.09   24.50
 -10  -4   2  121.09   19.30
 -10  -4   2   74.89   17.30
 -10  -4   2   67.09   20.30
   9   4  -2    2.40   22.40
   9   4  -2   32.90   17.00
   9   4  -2   25.20   26.50
  -9  -4   2   25.20   16.10
  -9  -4   2   23.80   13.40
  -9  -4   2   10.60   17.90
  -9  -4   2   29.40   12.40
   8   4  -2   19.80   25.30
   8   4  -2   15.20   12.70
   8   4  -2   45.50   26.30
   8   4  -2   24.90   15.50
  -8  -4   2   35.40   20.00
  -8  -4   2   36.70   26.60
  -8  -4   2   32.00   11.50
   7   4  -2  543.35   45.50
   7   4  -2  703.83   64.99
   7   4  -2  574.94   65.19
  -7  -4   2  702.53   43.40
  -7  -4   2  737.43   60.59
   6   4  -2  356.86   31.80
   6   4  -2  296.27   45.50
   6   4  -2  404.26   44.70
   6   4  -2  410.36   33.10
  -6  -4   2  399.16   29.10
  -6  -4   2  396.06   45.30
  -6  -4   2  393.86   34.10
   5   4  -2  458.35   33.40
   5   4  -2  371.96   40.30
   5   4  -2  411.36   37.00
   5   4  -2  396.46   45.70
  -5  -4   2  453.55   34.20
  -5  -4   2  473.05   45.30
  -5  -4   2  456.75   30.50
   4   4  -2  276.87   36.70
   4   4  -2  352.06   32.60
   4   4  -2  349.96   27.10
   4   4  -2  301.67   24.50
  -4  -4   2  319.27   23.80
  -4  -4   2  312.07   26.20
  -4  -4   2  330.17   36.50
   3   4  -2  837.92   49.80
   3   4  -2  786.42   62.29
   3   4  -2  830.12   53.29
   3   4  -2  900.61   49.70
  -3  -4   2  826.42   47.70
  -3  -4   2  790.62   49.50
  -3  -4   2  817.92   60.29
   2   4  -2   32.90    9.40
   2   4  -2   33.90    8.80
   2   4  -2   49.40   16.50
   2   4  -2   53.29   11.20
  -2  -4   2   51.59   10.20
  -2  -4   2   29.20    9.00
  -2  -4   2   47.40   22.20
   1   4  -2  840.92   48.80
   1   4  -2  834.62   59.89
   1   4  -2  878.71   48.80
   1   4  -2  868.71   47.60
  -1  -4   2  951.90   49.70
  -1  -4   2  889.81   48.70
  -1  -4   2  923.31   60.79
   0   4  -2 1577.84   77.79
   0   4  -2 1478.05   79.69
   0   4  -2 1329.77   89.79
   0  -4   2 1388.36   89.79
   0  -4   2 1652.03   78.89
   0  -4   2 1609.94   78.59
   1  -4   2  694.73   36.50
   1  -4   2  651.23   36.00
   1  -4   2  696.43   50.39
   1  -4   2  707.63   38.30
   2  -4   2   36.40    8.80
   3  -4   2  228.48   21.50
   3  -4   2  176.98    9.50
   3  -4   2  157.48    9.10
   4  -4   2  114.29    9.10
   4  -4   2  110.99   11.40
   4  -4   2  136.69   22.30
   4  -4   2  132.79    8.20
   5  -4   2 1658.93   87.29
   5  -4   2 1686.13   89.29
   5  -4   2 1807.32   88.99
   5  -4   2 1772.62  106.59
   6  -4   2  234.48   18.40
   6  -4   2  275.67   39.70
   6  -4   2  222.58   15.70
   7  -4   2  215.08   20.60
   7  -4   2  227.28   18.00
   7  -4   2  262.17   28.70
   7  -4   2  288.17   43.80
   8  -4   2  159.48   27.20
   8  -4   2  148.39   19.30
   8  -4   2  112.09   15.00
   8  -4   2  166.38   39.10
   9  -4   2   12.80   17.50
   9  -4   2    9.10   10.20
   9  -4   2   23.20   25.70
   9  -4   2    5.80    8.20
  10  -4   2   29.20   24.30
  10  -4   2   17.10   11.30
  10  -4   2    8.90   18.80
  10  -4   2   -4.00   10.50
  11  -4   2   31.90   30.70
  11  -4   2   42.10   14.90
  11  -4   2   39.00   22.10
  11  -4   2   21.40   14.70
  10   3  -2   -4.10   20.70
  10   3  -2  -12.80   14.10
  10   3  -2    9.30   25.00
 -10  -3   2  -16.80   12.20
 -10  -3   2  -11.30   11.10
 -10  -3   2    4.60   17.20
 -10  -3   2    0.00   10.70
   9   3  -2   34.80   16.30
   9   3  -2   15.70   24.40
   9   3  -2    8.30   13.40
   9   3  -2   80.29   30.30
  -9  -3   2   -0.30   12.90
  -9  -3   2   37.10   11.80
   8   3  -2  120.29   23.70
   8   3  -2  114.19   21.50
   8   3  -2  127.19   34.40
  -8  -3   2  157.18   19.20
  -8  -3   2  161.68   23.70
  -8  -3   2  138.19   31.00
  -8  -3   2   87.99   24.20
   7   3  -2  -13.20   10.50
   7   3  -2   -5.80   19.70
   7   3  -2   -6.20   10.30
   7   3  -2   -5.00   18.20
  -7  -3   2   -5.70    8.30
  -7  -3   2   -5.60   20.90
  -7  -3   2  -10.30    9.50
   6   3  -2   50.19   20.40
   6   3  -2   40.00   23.30
   6   3  -2   44.70   12.70
   6   3  -2   56.09   13.60
  -6  -3   2   93.39   26.90
  -6  -3   2   52.69   11.10
   5   3  -2    5.30   13.30
   5   3  -2    6.10   17.00
   5   3  -2   10.00    9.60
   5   3  -2    4.90    7.60
  -5  -3   2    7.30    6.90
  -5  -3   2   10.90    8.30
  -5  -3   2   11.30   18.10
   4   3  -2  317.77   30.90
   4   3  -2  324.37   35.70
   4   3  -2  338.17   26.50
   4   3  -2  299.77   24.90
  -4  -3   2  344.27   26.70
  -4  -3   2  317.47   23.40
  -4  -3   2  376.06   34.60
   3   3  -2 1841.52  114.09
   3   3  -2 1923.41  103.69
   3   3  -2 2021.10  107.59
   3   3  -2 1901.41  102.99
  -3  -3   2 2022.50  102.19
  -3  -3   2 1974.20  112.59
  -3  -3   2 1977.00  103.79
   2   3  -2  144.89   14.90
   2   3  -2  162.28   13.90
   2   3  -2  169.98   14.40
   2   3  -2  137.69   22.00
  -2  -3   2  149.69   19.60
  -2  -3   2  153.58   13.50
  -2  -3   2  161.08   14.50
   1   3  -2  850.61   59.79
   1   3  -2  984.50   50.69
   1   3  -2  959.70   50.79
   1   3  -2  962.20   49.50
  -1  -3   2  922.91   50.59
  -1  -3   2  866.81   58.79
  -1  -3   2  979.00   50.69
   0   3  -2 9999.00  504.05
  -1   3  -2 3202.08  159.98
   1  -3   2 3124.59  157.38
   1  -3   2 3099.69  157.78
   1  -3   2 3305.67  161.58
  -2   3  -2  140.69   14.10
   2  -3   2  134.29    7.70
   2  -3   2  132.59   15.30
   2  -3   2  136.59    7.90
  -3   3  -2 1253.47   70.39
   3  -3   2 1199.28   61.49
   3  -3   2 1153.48   60.79
   3  -3   2 1261.17   72.79
  -4   3  -2 4238.88  212.88
   4  -3   2 3892.31  200.98
   4  -3   2 4103.29  199.48
   4  -3   2 4010.50  214.88
   4  -3   2 3904.21  199.98
   5  -3   2 1232.58   65.69
   5  -3   2 1248.28   82.19
   5  -3   2 1187.88   63.19
   6  -3   2   82.59   12.70
   6  -3   2  122.69   20.60
   6  -3   2   66.29   21.90
   6  -3   2   87.39   10.10
   7  -3   2  119.79   30.40
   7  -3   2  101.29   13.50
   7  -3   2  103.29   15.80
   7  -3   2  146.49   25.70
   8  -3   2  145.49   20.40
   8  -3   2  148.29   28.50
   8  -3   2  126.59   39.10
   9  -3   2   16.60   22.40
   9  -3   2   -3.40    8.10
   9  -3   2   -4.80    9.50
  10  -3   2   36.40   26.20
  10  -3   2    4.80   19.40
  10  -3   2    3.60   11.90
  10  -3   2    3.40   10.00
  11  -3   2   22.80   14.40
  11  -3   2   52.59   31.00
  11  -3   2   -1.00   13.40
  11  -3   2  -16.60   17.80
  10   2  -2   38.40   23.30
  10   2  -2    2.50   24.40
  10   2  -2   14.60   15.90
 -10  -2   2    8.00   10.10
 -10  -2   2   13.00    7.30
 -10  -2   2    1.50   12.50
   9   2  -2   37.20   24.50
   9   2  -2   24.70   24.80
   9   2  -2   35.00   17.10
  -9  -2   2   34.30   13.60
  -9  -2   2   39.40   11.50
  -9  -2   2   11.50   12.20
   8   2  -2   68.39   17.30
   8   2  -2   74.99   25.50
   8   2  -2   75.29   29.80
  -8  -2   2  106.79   18.30
  -8  -2   2   64.69   13.00
   7   2  -2 1090.39   81.79
   7   2  -2 1008.40   66.09
   7   2  -2  918.61   62.99
   7   2  -2 1003.00   77.39
  -7  -2   2 1061.99   59.69
  -7  -2   2 1148.19   72.49
   6   2  -2   57.29   20.70
   6   2  -2   46.00   13.20
   6   2  -2   71.69   23.50
  -6  -2   2   41.50   11.70
  -6  -2   2   62.39   22.10
  -6  -2   2   53.79   10.70
   5   2  -2  100.59   15.60
   5   2  -2  114.39   24.10
   5   2  -2   73.49   13.00
   5   2  -2   86.19   20.00
  -5  -2   2   95.59   21.50
  -5  -2   2   74.39   11.00
   4   2  -2  406.86   29.80
   4   2  -2  409.06   37.20
   4   2  -2  426.46   35.50
   4   2  -2  413.76   28.80
  -4  -2   2  419.56   29.70
  -4  -2   2  434.06   34.90
  -4  -2   2  470.25   27.90
   3   2  -2  284.07   30.30
   3   2  -2  356.26   23.70
   3   2  -2  338.77   27.40
   3   2  -2  376.86   24.10
  -3  -2   2  332.97   29.30
  -3  -2   2  364.26   22.90
  -3  -2   2  345.27   23.90
   2   2  -2 1944.61  119.59
   2   2  -2 2286.97  115.29
   2   2  -2 2260.07  113.59
   2   2  -2 2374.56  113.49
  -2  -2   2 2230.48  113.39
  -2  -2   2 2025.60  119.09
  -2  -2   2 2306.87  112.89
   1   2  -2 7885.81  397.86
   0   2  -2   37.60    5.80
   0   2  -2   38.30    5.10
   0   2  -2   50.19    8.10
   0  -2   2   83.89   16.80
   0  -2   2   50.09    6.40
  -1   2  -2  797.32   38.90
  -1   2  -2  762.12   44.20
  -1   2  -2  774.32   38.90
   1  -2   2  816.32   45.70
   1  -2   2  813.32   40.10
   1  -2   2  715.33   39.60
  -2   2  -2  543.75   35.20
  -2   2  -2  515.75   27.20
   2  -2   2  561.94   28.20
   2  -2   2  531.95   28.40
   2  -2   2  545.45   36.50
  -3   2  -2  975.90   58.39
  -3   2  -2  928.21   47.80
   3  -2   2  951.20   48.30
   3  -2   2  898.91   48.20
   3  -2   2  937.71   49.60
   3  -2   2 1000.90   60.79
  -4   2  -2 1822.62  106.09
  -4   2  -2 1873.71   92.89
   4  -2   2 1781.42   95.69
   4  -2   2 1838.22   93.69
   4  -2   2 1949.60  109.59
  -5   2  -2  344.47   20.50
  -5   2  -2  328.07   19.30
  -5   2  -2  340.17   34.00
   5  -2   2  350.46   29.20
   5  -2   2  321.87   20.70
   5  -2   2  304.57   23.00
   5  -2   2  326.67   37.30
  -6   2  -2  225.98   16.60
  -6   2  -2  221.48   15.00
   6  -2   2  243.38   27.60
   6  -2   2  207.48   17.50
   6  -2   2  264.97   40.20
   6  -2   2  261.57   21.10
  -7   2  -2    2.30    4.90
  -7   2  -2    8.10    6.00
   7  -2   2   -1.90   14.40
   7  -2   2  -13.40   17.50
   7  -2   2   -0.90    6.30
   7  -2   2   14.70   10.00
  -8   2  -2   61.09    9.20
  -8   2  -2   55.59    9.40
   8  -2   2   98.09   26.10
   8  -2   2   62.09   15.60
   8  -2   2  102.29   37.70
   8  -2   2   88.89   14.90
  -9   2  -2   90.59   10.60
   9  -2   2   93.59   27.60
   9  -2   2   42.50   27.20
   9  -2   2   78.79   18.50
   9  -2   2  110.49   17.50
 -10   2  -2  -10.50    4.10
  10  -2   2   20.60   13.30
  10  -2   2   28.50   24.00
  10  -2   2   -1.80   20.70
  10  -2   2  -15.20    9.30
  11  -2   2   11.20   15.40
  11  -2   2   13.50   23.20
  11  -2   2   24.50   34.10
  11   1  -2   69.19   22.00
  11   1  -2  100.39   43.50
  11   1  -2   45.40   26.70
 -11  -1   2   85.39   18.30
  10   1  -2   20.60   22.50
  10   1  -2   74.59   19.70
  10   1  -2   10.30   25.70
  10   1  -2    0.90   12.60
 -10  -1   2   -8.10   10.60
 -10  -1   2   14.90    9.40
 -10  -1   2    7.00    5.40
   9   1  -2    3.20   12.90
   9   1  -2   -5.30   10.80
   9   1  -2   25.80   20.30
  -9  -1   2    2.50    7.80
  -9  -1   2    8.60    8.40
  -9  -1   2    8.00   10.70
   8   1  -2  718.53   65.79
   8   1  -2  494.45   52.79
   8   1  -2  614.04   46.20
   8   1  -2  572.54   42.80
  -8  -1   2  634.74   38.00
  -8  -1   2  565.54   46.80
   7   1  -2   73.59   25.50
   7   1  -2  112.09   18.70
   7   1  -2   99.99   26.90
   7   1  -2   93.29   16.70
  -7  -1   2  105.69   13.80
  -7  -1   2  102.89   17.00
   6   1  -2   15.40   14.50
   6   1  -2   17.60   13.90
   6   1  -2    7.20    9.20
   6   1  -2   -1.10    7.30
  -6  -1   2    7.30    8.00
  -6  -1   2    4.80    6.10
  -6  -1   2    1.90    8.80
  -6  -1   2    6.50   13.80
   5   1  -2    4.30    7.00
   5   1  -2   -4.40    6.80
   5   1  -2    4.00   12.10
   5   1  -2   17.70   12.60
  -5  -1   2    6.40    5.70
  -5  -1   2   10.80    7.50
  -5  -1   2    6.50   13.40
  -5  -1   2    5.40   10.00
   4   1  -2 2669.63  139.99
   4   1  -2 2683.33  138.89
   4   1  -2 2583.24  145.69
   4   1  -2 2795.12  148.29
  -4  -1   2 2716.93  142.49
  -4  -1   2 2721.03  140.29
  -4  -1   2 2716.03  138.99
   3   1  -2 1050.79   60.09
   3   1  -2 1060.89   55.69
   3   1  -2  914.21   59.59
   3   1  -2 1022.10   54.89
  -3  -1   2  988.40   54.69
  -3  -1   2 1053.09   54.19
  -3  -1   2  963.40   58.19
   2   1  -2 1478.75   76.09
   2   1  -2 1471.25   75.79
   2   1  -2 1329.47   79.89
  -2  -1   2 1607.64   75.99
  -2  -1   2 1319.67   79.09
  -2  -1   2 1542.25   75.59
   1   1  -2 1469.55   80.99
   1   1  -2 1468.45   76.59
  -1  -1   2 1546.55   76.69
  -1  -1   2 1414.66   76.09
  -1  -1   2 1585.44   81.39
   0   1  -2  414.96   28.00
   0   1  -2  411.46   22.70
   0   1  -2  427.56   23.20
   0  -1   2  418.66   22.70
   0  -1   2  434.26   23.30
   0  -1   2  421.16   27.80
  -1   1  -2  295.77   21.40
  -1   1  -2  256.47   15.40
  -1   1  -2  269.27   15.60
   1  -1   2  267.17   15.40
   1  -1   2  276.87   16.00
   1  -1   2  315.27   23.60
  -2   1  -2  901.21   54.19
  -2   1  -2  901.51   46.20
  -2   1  -2  938.01   47.10
   2  -1   2  833.92   55.09
   2  -1   2  918.51   47.50
  -3   1  -2    7.20    8.90
  -3   1  -2    7.60    3.10
  -3   1  -2    3.80    3.90
   3  -1   2    6.50    8.60
   3  -1   2    4.50    4.20
   3  -1   2   10.10    3.40
  -4   1  -2  287.67   17.90
  -4   1  -2  295.07   20.00
  -4   1  -2  299.77   28.40
   4  -1   2  287.37   26.40
   4  -1   2  284.07   21.10
   4  -1   2  276.37   32.60
   4  -1   2  311.17   18.70
  -5   1  -2 1729.43   94.19
  -5   1  -2 1887.71  108.19
  -5   1  -2 1830.52   92.09
   5  -1   2 1771.02   96.29
   5  -1   2 1855.01  101.99
   5  -1   2 1780.22  112.49
   5  -1   2 1756.62   93.39
   6  -1   2   12.80    7.20
   6  -1   2   29.10   18.80
   6  -1   2   18.90    9.30
   6  -1   2   22.80   20.60
  -7   1  -2  306.77   22.10
  -7   1  -2  346.17   25.40
   7  -1   2  350.86   44.20
   7  -1   2  334.87   29.10
   7  -1   2  338.67   39.20
  -8   1  -2  244.58   21.90
  -8   1  -2  274.37   19.50
   8  -1   2  219.18   55.29
   8  -1   2  237.18   26.20
   8  -1   2  280.07   49.80
   8  -1   2  210.68   23.00
  -9   1  -2   50.49    9.80
  -9   1  -2   49.60   11.30
   9  -1   2   63.49   24.40
   9  -1   2   49.20   14.90
   9  -1   2  112.79   36.20
   9  -1   2   84.39   18.80
 -10   1  -2   35.30    9.80
 -10   1  -2   47.60   11.30
  10  -1   2   30.60   13.90
  10  -1   2   85.99   33.90
  10  -1   2   27.50   25.60
  10  -1   2   17.60   14.30
 -11   1  -2   11.50    8.80
 -11   1  -2    1.60    7.70
  11  -1   2    2.30   23.70
  11  -1   2   34.10   30.20
  11   0  -2  -14.20   13.90
  11   0  -2   -2.40   21.50
 -11   0   2    5.20    8.20
 -11   0   2    3.00   12.80
  10   0  -2   25.60   26.80
  10   0  -2   17.00   14.30
  10   0  -2   12.60   13.60
 -10   0   2   20.00    8.70
   9   0  -2  427.86   55.49
   9   0  -2  372.36   43.00
   9   0  -2  406.66   35.00
  -9   0   2  368.06   26.20
  -9   0   2  447.46   28.60
  -9   0   2  427.66   32.20
   8   0  -2   72.89   17.40
   8   0  -2   91.69   26.60
   8   0  -2   66.99   23.40
   8   0  -2   89.39   17.10
  -8   0   2   73.59   14.40
  -8   0   2  107.29   13.40
   7   0  -2    8.90   11.20
   7   0  -2   20.30   16.20
   7   0  -2   27.60   16.80
  -7   0   2   24.50    7.90
  -7   0   2   19.40    9.50
   6   0  -2   10.00    8.20
   6   0  -2   -9.30    7.90
   6   0  -2    3.30    6.80
   6   0  -2   -2.30   11.20
  -6   0   2    0.00    5.00
  -6   0   2    1.30    4.80
  -6   0   2   -0.40    6.30
   5   0  -2  153.88   15.10
   5   0  -2  138.29   19.60
   5   0  -2  149.29   16.30
   5   0  -2  180.18   26.60
  -5   0   2  167.98   15.30
  -5   0   2  176.48   19.10
   4   0  -2  339.97   28.50
   4   0  -2  398.06   26.80
   4   0  -2  410.96   38.40
   4   0  -2  380.06   25.30
  -4   0   2  382.86   25.20
  -4   0   2  418.26   27.50
  -4   0   2  406.46   23.90
   3   0  -2  953.60   50.39
   3   0  -2  947.01   49.90
   3   0  -2  851.21   52.19
  -3   0   2  930.91   48.90
  -3   0   2  922.31   49.60
  -3   0   2  925.01   50.89
   2   0  -2 3745.23  179.98
   2   0  -2 3368.36  181.08
  -2   0   2 3760.52  179.48
  -2   0   2 3529.55  180.78
   1   0  -2 1197.88   61.69
   1   0  -2 1267.67   62.19
   1   0  -2 1005.40   66.89
  -1   0   2 1277.67   61.79
  -1   0   2 1297.87   62.29
   0   0  -2  635.04   42.00
   0   0  -2  687.93   35.70
   0   0  -2  675.73   35.00
   0   0   2  684.53   34.80
   0   0   2  700.63   35.80
   0   0   2  640.74   42.00
  -1   0  -2 2847.32  141.39
   1   0   2 2751.42  148.49
   1   0   2 2870.31  141.59
  -2   0  -2  932.51   54.79
  -2   0  -2  912.41   46.00
  -2   0  -2  867.61   47.50
   2   0   2  862.91   46.00
   2   0   2  868.21   45.90
   2   0   2  922.81   50.99
   2   0   2  834.42   55.29
   2   0   2  893.71   47.80
  -3   0  -2  129.39   10.00
  -3   0  -2  144.89   21.10
  -3   0  -2  111.59   12.00
  -3   0  -2  138.09    8.90
   3   0   2  129.39   10.10
   3   0   2  137.79   18.20
   3   0   2  118.59   20.80
   3   0   2  113.69   12.10
  -4   0  -2 2336.97  128.99
  -4   0  -2 2683.83  145.39
  -4   0  -2 2728.23  134.49
  -4   0  -2 2627.34  131.39
   4   0   2 2752.82  140.49
   4   0   2 2642.04  149.09
   4   0   2 2586.34  138.69
   4   0   2 2510.25  131.89
  -5   0  -2   81.49   12.30
  -5   0  -2   52.89   17.00
  -5   0  -2   70.49    9.30
   5   0   2   58.29    9.80
   5   0   2   97.19   21.60
   5   0   2   78.99   13.30
   5   0   2  107.39   25.70
  -6   0  -2  996.80   52.79
  -6   0  -2  958.40   70.39
   6   0   2  935.31   76.39
   6   0   2  908.51   58.19
   6   0   2  955.30   66.69
   6   0   2  929.91   54.59
  -7   0  -2  366.16   25.00
   7   0   2  322.17   27.80
   7   0   2  370.96   43.00
   7   0   2  374.56   32.10
   7   0   2  405.56   51.69
  -8   0  -2   11.10    9.80
  -8   0  -2   11.90    7.90
   8   0   2    8.80   20.20
   8   0   2   17.80   22.90
   8   0   2    7.30   11.70
   8   0   2   15.80   10.50
  -9   0  -2   -4.50    8.70
  -9   0  -2    3.40    8.00
   9   0   2   -0.50   17.50
   9   0   2   -4.50   10.70
   9   0   2  -19.20   16.90
   9   0   2   -7.20    9.70
 -10   0  -2   30.90   10.70
  10   0   2   19.40   14.90
  10   0   2   40.60   28.20
  10   0   2   34.50   16.60
  11  -1  -2  -28.50   16.50
  11  -1  -2  -11.30   12.90
  11  -1  -2   32.20   25.50
 -11   1   2    0.60    7.00
 -11   1   2   -2.60    9.30
  10  -1  -2   -2.80   14.90
  10  -1  -2   -0.40   11.00
  10  -1  -2  -10.00   21.40
  10  -1  -2   -2.80   11.60
 -10   1   2   -2.90    5.80
 -10   1   2   11.40    9.10
   9  -1  -2   17.20   16.90
   9  -1  -2    2.80   11.90
   9  -1  -2    0.40   22.70
   9  -1  -2   11.60   11.30
  -9   1   2   -0.80    6.10
  -9   1   2    3.00    4.70
  -9   1   2    6.10    8.50
   8  -1  -2  256.87   43.30
   8  -1  -2  243.68   31.60
   8  -1  -2  302.87   28.40
   8  -1  -2  274.37   25.80
  -8   1   2  294.57   20.80
  -8   1   2  281.57   20.10
  -8   1   2  237.88   22.80
   7  -1  -2  225.18   23.40
   7  -1  -2  198.78   20.60
   7  -1  -2  260.07   39.80
   7  -1  -2  205.08   26.90
  -7   1   2  283.37   20.90
  -7   1   2  218.28   17.00
  -7   1   2  246.28   19.90
   6  -1  -2  111.89   15.70
   6  -1  -2  116.79   14.90
   6  -1  -2  131.09   26.10
   6  -1  -2  116.99   17.80
  -6   1   2  144.69   13.40
  -6   1   2  112.29   10.80
   5  -1  -2   15.10    6.70
   5  -1  -2   26.60   10.20
   5  -1  -2    9.00   11.30
  -5   1   2   24.00    5.30
  -5   1   2   10.30    5.60
   4  -1  -2  954.20   53.19
   4  -1  -2 1037.00   55.09
  -4   1   2  948.11   52.49
  -4   1   2  986.50   51.39
   3  -1  -2 2311.77  119.29
   3  -1  -2 2384.36  119.59
   3  -1  -2 2364.76  119.49
  -3   1   2 2391.66  118.39
   2  -1  -2   30.20    5.20
   2  -1  -2   40.20    6.10
  -2   1   2   28.30    4.70
  -2   1   2   36.40    4.90
  -2   1   2   15.90    6.00
   1  -1  -2 2592.44  129.39
  -1   1   2 2583.94  129.29
   0  -1  -2   23.00    5.90
   0  -1  -2   26.80    5.20
   0  -1  -2    8.60   10.30
   0  -1  -2   40.50    4.10
   0   1   2   40.00    4.10
   0   1   2   16.70    8.30
   0   1   2   13.90   11.80
   0   1   2   30.30    6.80
   0   1   2   19.20    4.90
  -1  -1  -2 1055.69   58.79
  -1  -1  -2 1097.29   54.29
  -1  -1  -2 1008.90   55.99
  -1  -1  -2 1113.09   56.09
  -1  -1  -2 1054.99   63.59
   1   1   2 1065.59   54.09
   1   1   2 1094.79   65.29
   1   1   2 1008.30   56.29
   1   1   2 1045.50   55.99
   1   1   2 1045.50   59.19
  -2  -1  -2  158.38   12.00
  -2  -1  -2  149.79   19.20
  -2  -1  -2  166.98   13.30
  -2  -1  -2  167.08   11.20
   2   1   2  136.39   21.40
   2   1   2  152.48   13.10
   2   1   2  151.88   16.70
   2   1   2  154.88   11.10
  -3  -1  -2 2658.03  135.39
  -3  -1  -2 2709.63  146.99
  -3  -1  -2 2727.13  138.39
  -3  -1  -2 2743.03  136.49
   3   1   2 2797.32  143.79
   3   1   2 2614.54  135.69
   3   1   2 2647.04  138.29
   3   1   2 2537.95  156.18
  -4  -1  -2  437.66   37.70
  -4  -1  -2  431.06   25.30
  -4  -1  -2  403.46   25.30
  -4  -1  -2  379.86   28.40
   4   1   2  410.16   29.20
   4   1   2  447.16   37.00
   4   1   2  382.86   38.50
   4   1   2  370.76   25.60
  -5  -1  -2  799.02   59.79
  -5  -1  -2  864.31   45.80
  -5  -1  -2  822.32   49.50
  -5  -1  -2  791.42   44.50
   5   1   2  820.42   47.30
   5   1   2  793.02   58.39
   5   1   2  833.82   50.59
   5   1   2  693.83   63.39
  -6  -1  -2   15.80    4.80
  -6  -1  -2   22.50   17.60
  -6  -1  -2   12.70    7.40
  -6  -1  -2   19.80   10.40
   6   1   2   13.20   10.10
   6   1   2   14.70   17.20
   6   1   2    3.90   19.90
  -7  -1  -2   55.09   15.00
  -7  -1  -2   72.09   12.30
   7   1   2   53.99   15.80
   7   1   2   57.39   27.20
   7   1   2   70.39   14.30
   7   1   2   33.80   28.40
  -8  -1  -2    8.90    9.10
   8   1   2   40.10   24.70
   8   1   2   42.20   27.70
   8   1   2   11.20   11.00
  -9  -1  -2   17.20   11.40
  -9  -1  -2   29.90   10.90
   9   1   2   19.30   24.00
   9   1   2    4.40   12.70
   9   1   2   28.50   13.70
   9   1   2   41.10   27.40
 -10  -1  -2   -3.30   11.70
 -10  -1  -2   10.90   10.00
  10   1   2  -22.50   22.80
  10   1   2   46.80   28.80
  10   1   2    0.40   13.50
  11  -2  -2   26.60   15.20
  11  -2  -2    2.40   21.10
  11  -2  -2    4.70   13.50
  11  -2  -2   14.70   16.80
  10  -2  -2   20.70   12.40
  10  -2  -2   11.40   15.70
  10  -2  -2   27.50   14.00
  10  -2  -2    3.90   21.60
 -10   2   2    2.60    6.60
 -10   2   2    5.80    5.80
   9  -2  -2    3.80   10.40
   9  -2  -2   18.10   21.30
   9  -2  -2  -10.50   13.50
   9  -2  -2    2.60   10.90
  -9   2   2   -0.30    6.40
  -9   2   2   -3.50    5.70
   8  -2  -2  333.47   33.00
   8  -2  -2  310.27   29.50
   8  -2  -2  387.86   46.50
  -8   2   2  353.76   24.20
  -8   2   2  301.77   22.00
  -8   2   2  352.96   23.50
   7  -2  -2   45.50   11.10
   7  -2  -2   38.10   19.50
   7  -2  -2   58.49   13.00
   7  -2  -2   73.09   16.50
  -7   2   2   68.89    9.50
  -7   2   2   53.79    7.20
  -7   2   2   68.59    9.90
   6  -2  -2    2.90    9.10
   6  -2  -2   11.00   11.70
   6  -2  -2   10.20    6.70
   6  -2  -2   11.00    7.90
  -6   2   2    9.80    5.70
  -6   2   2   12.70    5.40
  -6   2   2   18.30    4.20
   5  -2  -2 1796.22   93.49
   5  -2  -2 1889.81  106.09
   5  -2  -2 1695.13   94.29
  -5   2   2 1784.32   90.29
  -5   2   2 1806.52   91.69
  -5   2   2 1816.62   94.79
   4  -2  -2 1801.02   94.89
   4  -2  -2 1836.72   95.69
   4  -2  -2 1937.71   96.09
  -4   2   2 1931.21   98.19
  -4   2   2 1841.02   93.39
  -4   2   2 1870.91   94.29
   3  -2  -2  127.49   10.00
  -3   2   2  151.68   12.90
  -3   2   2  148.19    8.70
  -3   2   2  136.39    8.70
  -2   2   2 8402.86  414.46
   1  -2  -2 4540.25  227.88
  -1   2   2 4644.84  227.68
   0  -2  -2  413.96   36.50
   0  -2  -2  483.65   27.80
   0  -2  -2  500.75   25.60
   0  -2  -2  469.85   30.70
   0  -2  -2  535.95   31.20
   0   2   2  425.06   37.00
   0   2   2  457.65   26.50
   0   2   2  453.85   31.60
   0   2   2  476.95   30.20
   0   2   2  476.75   27.50
  -1  -2  -2 4296.97  217.88
  -1  -2  -2 4287.27  209.78
   1   2   2 3952.40  218.78
   1   2   2 4205.68  209.78
   1   2   2 4139.39  212.18
  -2  -2  -2   66.79    7.80
  -2  -2  -2   50.29    8.80
  -2  -2  -2   56.39   14.10
  -2  -2  -2   53.79    9.70
  -2  -2  -2   46.30   13.20
   2   2   2   70.29    7.60
   2   2   2   36.50   14.00
   2   2   2   49.10   15.00
   2   2   2   48.80    9.00
  -3  -2  -2  114.69   11.50
  -3  -2  -2  135.39   22.10
  -3  -2  -2  130.29   15.10
  -3  -2  -2  143.39   22.20
  -3  -2  -2  117.49   12.90
   3   2   2  155.88   24.30
   3   2   2  121.89   15.30
   3   2   2  110.09   23.30
   3   2   2  119.69   11.70
  -4  -2  -2  251.77   28.80
  -4  -2  -2  240.68   28.00
  -4  -2  -2  214.68   18.40
  -4  -2  -2  239.88   17.50
  -4  -2  -2  200.38   20.50
   4   2   2  220.48   21.20
   4   2   2  225.28   18.00
   4   2   2  241.78   29.90
   4   2   2  256.57   36.20
  -5  -2  -2  109.29   16.60
  -5  -2  -2   88.79   21.10
  -5  -2  -2  103.89   12.40
  -5  -2  -2  108.49   13.20
   5   2   2  125.79   29.50
   5   2   2   92.29   13.70
   5   2   2  132.19   28.70
   5   2   2   96.79   16.60
  -6  -2  -2 1119.89   61.59
  -6  -2  -2 1096.99   66.69
  -6  -2  -2 1037.00   78.19
  -6  -2  -2 1149.89   61.89
   6   2   2 1067.49   63.89
   6   2   2 1053.29   67.39
   6   2   2 1069.79   78.89
   6   2   2 1099.09   87.69
  -7  -2  -2    6.30    9.10
  -7  -2  -2  -15.80   10.90
  -7  -2  -2   -4.30    5.00
   7   2   2  -10.40    9.60
   7   2   2   12.20   10.90
   7   2   2  -18.40   13.50
   7   2   2    7.30   23.00
  -8  -2  -2   56.79   12.50
   8   2   2   43.20   16.80
   8   2   2    0.90   24.40
   8   2   2   26.90   29.00
   8   2   2   18.90   13.00
  -9  -2  -2   13.70   14.80
   9   2   2   15.90   29.30
   9   2   2    6.50   25.00
   9   2   2   25.30   14.30
   9   2   2   14.90   14.00
 -10  -2  -2   93.79   16.60
  10   2   2   49.90   35.00
  10   2   2   79.79   24.20
  11  -3  -2   34.50   16.90
  11  -3  -2   32.10   16.00
  11  -3  -2   59.79   29.70
  10  -3  -2   -3.40   10.50
  10  -3  -2    4.80   10.70
  10  -3  -2   24.10   14.70
  10  -3  -2   11.60   22.20
   9  -3  -2  133.79   21.00
   9  -3  -2  144.89   20.00
   9  -3  -2  158.48   37.70
   9  -3  -2  154.48   24.30
   8  -3  -2  133.89   20.50
   8  -3  -2  178.38   35.10
   8  -3  -2  104.69   17.30
   8  -3  -2  120.19   16.70
  -8   3   2  105.79   12.80
  -8   3   2  123.49    8.00
   7  -3  -2   32.10    9.10
   7  -3  -2   18.60    9.30
   7  -3  -2   27.60   17.40
   7  -3  -2   22.60   10.80
  -7   3   2   34.60    8.30
   6  -3  -2  729.73   54.59
   6  -3  -2  631.14   45.30
   6  -3  -2  688.03   40.20
  -6   3   2  689.23   34.60
  -6   3   2  710.93   41.90
   5  -3  -2  297.67   19.50
   5  -3  -2  296.57   19.80
   5  -3  -2  300.27   20.30
  -5   3   2  310.57   22.60
   4  -3  -2   19.30    4.90
   4  -3  -2   24.40    5.10
  -4   3   2   19.90    7.00
   3  -3  -2 5228.28  265.27
   3  -3  -2 5017.30  263.07
   3  -3  -2 5891.61  269.97
   3  -3  -2 5030.30  263.47
  -3   3   2 5505.15  269.27
   2  -3  -2  998.40   51.79
   2  -3  -2  881.11   48.20
   2  -3  -2  855.01   45.30
   2  -3  -2  869.41   44.00
  -2   3   2  809.12   43.50
  -2   3   2  928.01   51.69
  -2   3   2  776.92   49.20
  -2   3   2  863.21   43.20
   0  -3  -2  341.07   24.20
   0  -3  -2  233.98   26.00
   0  -3  -2  302.17   23.80
   0  -3  -2  266.57   18.50
   0  -3  -2  267.67   16.30
   0   3   2  266.27   16.50
   0   3   2  302.67   23.90
   0   3   2  276.17   18.60
   0   3   2  246.78   22.70
   0   3   2  253.27   27.70
  -1  -3  -2 1157.18   66.39
  -1  -3  -2 1082.69   63.59
  -1  -3  -2 1221.28   69.79
  -1  -3  -2 1138.79   61.09
  -1  -3  -2 1078.29   58.19
   1   3   2 1081.09   58.59
   1   3   2 1181.18   61.19
   1   3   2 1090.59   67.19
   1   3   2 1050.29   70.59
  -2  -3  -2  414.16   27.60
  -2  -3  -2  381.06   28.50
  -2  -3  -2  392.46   34.00
   2   3   2  351.26   34.30
   2   3   2  437.26   24.90
   2   3   2  395.26   38.00
  -3  -3  -2 3262.97  167.28
  -3  -3  -2 3445.26  177.08
  -3  -3  -2 3489.45  180.38
  -3  -3  -2 3358.66  171.58
  -3  -3  -2 3236.98  172.28
   3   3   2 3301.17  170.98
   3   3   2 3155.68  168.18
   3   3   2 3215.68  184.48
   3   3   2 3295.67  180.88
  -4  -3  -2  799.62   57.99
  -4  -3  -2  765.22   49.60
  -4  -3  -2  783.22   45.30
  -4  -3  -2  866.71   56.09
  -4  -3  -2  830.02   49.99
   4   3   2  776.52   49.50
   4   3   2  777.52   63.09
   4   3   2  792.32   60.49
   4   3   2  723.93   46.30
  -5  -3  -2   13.30   10.60
  -5  -3  -2   38.10    9.30
  -5  -3  -2   42.50   21.10
  -5  -3  -2   26.80    9.30
  -5  -3  -2   20.20   16.00
   5   3   2   24.20   21.30
   5   3   2   24.90   12.40
   5   3   2   58.39   23.70
   5   3   2   38.90   10.70
  -6  -3  -2  780.22   45.80
  -6  -3  -2  740.43   51.49
  -6  -3  -2  809.22   63.39
  -6  -3  -2  770.92   48.00
   6   3   2  778.62   71.99
   6   3   2  753.72   51.89
   6   3   2  629.24   47.10
   6   3   2  718.43   65.19
  -7  -3  -2  570.24   38.20
  -7  -3  -2  594.04   38.30
  -7  -3  -2  570.14   44.80
   7   3   2  552.54   61.29
   7   3   2  516.65   64.09
   7   3   2  546.25   41.80
   7   3   2  590.84   56.89
  -8  -3  -2  130.79   14.30
   8   3   2  161.18   40.40
   8   3   2  100.79   36.60
   8   3   2  132.79   24.30
  -9  -3  -2    9.80   10.90
   9   3   2   44.50   33.50
   9   3   2    0.10   14.70
   9   3   2    5.50   26.20
 -10  -3  -2   89.59   17.40
 -10  -3  -2   69.09   21.30
  10   3   2   24.10   37.30
  10   3   2   40.40   19.80
  10   3   2  100.49   41.70
  11  -4  -2   -7.10   11.30
  11  -4  -2   67.49   35.00
  11  -4  -2   -0.10   12.70
  10  -4  -2  130.29   21.40
  10  -4  -2  150.48   20.90
  10  -4  -2   98.79   33.20
  10  -4  -2  138.69   22.00
   9  -4  -2  165.58   37.00
   9  -4  -2  139.99   19.40
   9  -4  -2  136.19   20.60
   9  -4  -2  135.29   19.90
   8  -4  -2   10.30    8.80
   8  -4  -2   22.00   20.20
   8  -4  -2    4.90    8.30
   8  -4  -2   24.60   11.10
  -8   4   2    8.00    7.20
   7  -4  -2   30.30   19.00
   6  -4  -2   43.90    7.90
   6  -4  -2   38.80    9.50
   6  -4  -2   19.00   15.30
  -6   4   2   36.10    9.70
   5  -4  -2   -6.00    6.00
   5  -4  -2   -4.90    3.00
   5  -4  -2   -0.60    3.90
   5  -4  -2   -4.60    3.60
  -5   4   2    2.40    6.50
   4  -4  -2 2064.39  103.69
   4  -4  -2 1803.32   98.19
   4  -4  -2 1858.81   95.59
  -4   4   2 1875.31  103.29
   3  -4  -2    9.20    7.90
   3  -4  -2    2.50    2.80
   3  -4  -2    8.00    6.40
   3  -4  -2    4.60    2.10
  -3   4   2    7.20    6.30
   2  -4  -2 3597.04  179.28
   2  -4  -2 3716.53  185.28
  -2   4   2 3655.03  187.48
  -2   4   2 3396.46  186.78
   1  -4  -2 1668.03  101.39
   1  -4  -2 1748.72   87.99
   1  -4  -2 1772.12   96.29
   1  -4  -2 1754.72   90.29
  -1   4   2 1656.43   97.89
  -1   4   2 1806.92   89.69
  -1   4   2 1802.62   98.19
   0  -4  -2  409.16   23.20
   0  -4  -2  457.95   32.20
   0  -4  -2  374.26   25.30
   0  -4  -2  432.96   32.30
   0  -4  -2  361.06   33.10
   0   4   2  412.66   25.50
   0   4   2  418.86   23.70
   0   4   2  324.07   35.20
   0   4   2  378.56   33.40
  -1  -4  -2  222.78   15.20
  -1  -4  -2  207.08   16.90
  -1  -4  -2  238.88   25.10
  -1  -4  -2  229.58   21.30
  -1  -4  -2  176.48   28.40
   1   4   2  204.58   26.50
   1   4   2  208.78   17.40
   1   4   2  199.78   29.40
   1   4   2  211.58   15.60
  -2  -4  -2  184.78   20.20
  -2  -4  -2  183.78   17.80
  -2  -4  -2  194.48   15.20
  -2  -4  -2  186.08   25.40
  -2  -4  -2  172.78   25.30
   2   4   2  184.18   18.20
   2   4   2  181.68   30.70
   2   4   2  197.48   16.00
   2   4   2  236.38   34.00
  -3  -4  -2 1373.16   79.39
  -3  -4  -2 1447.26   87.19
  -3  -4  -2 1474.05   83.79
  -3  -4  -2 1368.46   74.89
  -3  -4  -2 1459.15   86.29
   3   4   2 1345.87   78.79
   3   4   2 1476.75   94.59
   3   4   2 1401.46   91.39
   3   4   2 1303.17   75.99
  -4  -4  -2   22.40   14.40
  -4  -4  -2   12.60   10.50
  -4  -4  -2   29.20   21.90
  -4  -4  -2   11.00    7.10
  -4  -4  -2   22.00   10.10
   4   4   2    7.20   15.40
   4   4   2   34.60   21.30
   4   4   2   13.60    9.60
   4   4   2   14.10    7.10
  -5  -4  -2    5.50    8.90
  -5  -4  -2   -5.90   10.50
  -5  -4  -2   -9.90   20.20
  -5  -4  -2    1.00    7.00
  -5  -4  -2    1.70   16.20
   5   4   2   -4.60    9.30
   5   4   2   14.60   23.40
   5   4   2    0.80   19.50
   5   4   2   10.40    9.30
  -6  -4  -2   14.50   18.70
  -6  -4  -2    4.10   12.70
  -6  -4  -2   18.80   23.90
  -6  -4  -2    8.40   10.10
  -6  -4  -2   22.30   10.50
   6   4   2    1.80   10.70
   6   4   2    2.30   18.40
   6   4   2   29.50   26.60
   6   4   2   20.50   10.60
  -7  -4  -2   34.70   11.80
  -7  -4  -2    4.40   12.20
   7   4   2   11.80   13.20
   7   4   2    8.00   27.80
   7   4   2   26.40   28.00
   7   4   2   11.80   11.60
  -8  -4  -2   18.70   16.60
  -8  -4  -2   33.00   12.60
   8   4   2   41.70   28.10
   8   4   2  -10.70   26.50
   8   4   2   55.19   16.30
   8   4   2   57.09   18.00
  -9  -4  -2   79.59   16.70
  -9  -4  -2   57.29   11.20
   9   4   2  114.89   43.50
   9   4   2   66.99   20.70
   9   4   2   74.39   41.10
  11  -5  -2   52.79   15.80
  11  -5  -2   79.29   25.10
  11  -5  -2   25.90   11.60
  10  -5  -2   11.40   10.20
  10  -5  -2    4.80    9.60
  10  -5  -2  -10.50   16.20
  10  -5  -2    7.00   10.90
   9  -5  -2  150.28   19.10
   9  -5  -2  159.08   34.40
   9  -5  -2  133.19   17.50
   9  -5  -2  138.49   18.80
   8  -5  -2   39.70   10.00
   8  -5  -2   53.49   22.40
   8  -5  -2   28.40    9.70
   8  -5  -2    0.60   11.60
   8  -5  -2   24.20    9.70
   7  -5  -2    6.70    8.80
   7  -5  -2   11.20    6.60
   7  -5  -2   -2.80    5.30
   7  -5  -2   -5.50   15.10
  -7   5   2    7.60    8.00
   6  -5  -2  240.98   17.30
   6  -5  -2  242.38   17.20
  -6   5   2  232.88   22.90
   5  -5  -2 1135.59   59.99
   5  -5  -2 1091.19   59.59
   5  -5  -2 1240.58   69.19
  -5   5   2 1155.08   69.09
   4  -5  -2 1594.04   95.19
   4  -5  -2 1765.42   87.39
   4  -5  -2 1744.93   88.39
   4  -5  -2 1847.02   97.29
  -4   5   2 1793.62   98.79
   3  -5  -2  379.56   27.90
   3  -5  -2  331.07   20.00
   3  -5  -2  367.36   28.40
   3  -5  -2  311.57   18.20
  -3   5   2  311.57   28.90
  -3   5   2  367.16   28.80
   2  -5  -2 3204.28  165.78
   2  -5  -2 3512.85  167.38
   2  -5  -2 3203.58  157.28
   2  -5  -2 3106.69  155.08
  -2   5   2 3121.39  166.88
  -2   5   2 2928.41  153.88
  -2   5   2 2967.10  168.08
  -2   5   2 2983.60  153.88
   1  -5  -2  356.46   31.20
   1  -5  -2  328.77   21.60
   1  -5  -2  285.07   32.30
   1  -5  -2  351.66   30.10
   1  -5  -2  305.87   18.80
  -1   5   2  304.47   20.50
  -1   5   2  305.57   19.30
  -1   5   2  326.57   32.40
   0  -5  -2  111.49   13.10
   0  -5  -2  125.29   19.20
   0  -5  -2  126.09   10.60
   0  -5  -2  106.39   20.10
   0   5   2  134.29   26.30
   0   5   2  129.69   13.20
   0   5   2  139.19   25.40
   0   5   2  121.69   11.20
  -1  -5  -2  273.67   29.70
  -1  -5  -2  325.77   23.60
  -1  -5  -2  262.37   26.40
  -1  -5  -2  351.76   20.50
  -1  -5  -2  276.37   28.70
   1   5   2  330.57   23.50
   1   5   2  337.17   21.30
   1   5   2  232.28   32.10
   1   5   2  222.68   34.40
  -2  -5  -2  458.15   38.10
  -2  -5  -2  433.26   31.60
  -2  -5  -2  430.76   40.30
  -2  -5  -2  470.65   28.10
  -2  -5  -2  422.16   35.00
   2   5   2  438.16   31.50
   2   5   2  435.16   29.00
   2   5   2  361.56   47.90
   2   5   2  433.26   43.10
  -3  -5  -2    1.00   14.00
  -3  -5  -2    4.30   11.50
  -3  -5  -2    0.50    5.90
  -3  -5  -2    4.40    8.90
  -3  -5  -2   -2.00    8.50
   3   5   2   -9.60   13.60
   3   5   2   -3.60    5.90
   3   5   2  -13.80    7.70
   3   5   2    6.00   14.60
  -4  -5  -2  143.29   15.80
  -4  -5  -2  160.48   31.80
  -4  -5  -2  148.79   21.90
  -4  -5  -2  199.48   29.80
  -4  -5  -2  119.99   21.00
   4   5   2  142.39   18.50
   4   5   2  158.78   22.20
   4   5   2  133.89   33.10
   4   5   2  224.88   49.10
  -5  -5  -2   -7.90    7.90
  -5  -5  -2   21.60   16.20
  -5  -5  -2    9.10   11.00
  -5  -5  -2   13.60   12.70
  -5  -5  -2  -13.50   21.80
   5   5   2   -8.70   17.00
   5   5   2   19.20   23.50
   5   5   2   -1.30    6.90
   5   5   2   13.10   11.40
  -6  -5  -2   59.29   13.50
  -6  -5  -2   72.29   18.10
  -6  -5  -2   62.79   23.90
  -6  -5  -2  114.29   32.20
  -6  -5  -2   75.89   17.90
   6   5   2   66.19   18.20
   6   5   2   55.69   26.80
   6   5   2   79.09   34.10
  -7  -5  -2   11.30   14.30
  -7  -5  -2    3.10   10.00
  -7  -5  -2   16.50   10.90
   7   5   2   13.20   30.90
   7   5   2   10.90   22.80
   7   5   2   30.00   16.20
  -8  -5  -2   21.40   12.70
  -8  -5  -2   22.70   12.00
  -8  -5  -2   32.90   18.30
   8   5   2   37.20   17.40
   8   5   2  -14.00   31.50
   8   5   2  -44.70   23.30
  -9  -5  -2   -2.40    9.10
  -9  -5  -2    5.60   11.70
   9   5   2    2.90   16.00
  11  -6  -2    1.00   11.00
  11  -6  -2  -22.30   21.50
  11  -6  -2   -0.20    6.00
  11  -6  -2    0.10   11.30
  11  -6  -2    3.50    3.30
  10  -6  -2   54.49   15.50
  10  -6  -2   44.30   27.60
  10  -6  -2   70.69   14.70
  10  -6  -2   47.60   13.30
   9  -6  -2  185.08   39.50
   9  -6  -2  215.18   21.40
   9  -6  -2  194.28   20.10
   9  -6  -2  180.78   23.80
   8  -6  -2   65.09   10.80
   8  -6  -2   52.79   10.70
   8  -6  -2   54.09   10.50
   8  -6  -2   33.90   14.80
   8  -6  -2   65.59   24.70
   7  -6  -2  276.47   35.00
   6  -6  -2  208.28   23.40
   6  -6  -2  235.68   15.60
   6  -6  -2  223.98   16.00
   5  -6  -2 1025.30   50.39
   5  -6  -2 1072.49   61.49
   5  -6  -2  798.52   58.59
  -5   6   2  981.20   62.69
   4  -6  -2    1.10    7.20
   4  -6  -2    2.30   10.90
   4  -6  -2   -0.60    3.10
   4  -6  -2    0.30    2.10
  -4   6   2    0.50    7.50
   3  -6  -2   49.00   14.60
   3  -6  -2   21.80    9.90
   3  -6  -2    8.30    4.50
   3  -6  -2    7.90    2.90
  -3   6   2   33.50   14.40
  -3   6   2   18.60    9.20
   2  -6  -2  288.17   17.00
   2  -6  -2  286.07   28.90
   2  -6  -2  297.67   27.40
   2  -6  -2  278.97   19.60
  -2   6   2  265.97   15.60
  -2   6   2  286.87   15.50
  -2   6   2  282.17   30.80
   1  -6  -2   10.60    4.60
   1  -6  -2    2.30   12.40
   1  -6  -2   -5.20   14.10
   1  -6  -2    8.30    6.00
   1  -6  -2    3.70    9.70
  -1   6   2    9.30    4.60
  -1   6   2    2.20   12.60
  -1   6   2    4.40    5.20
   0  -6  -2  511.05   40.00
   0  -6  -2  423.46   26.10
   0  -6  -2  405.76   37.50
   0  -6  -2  408.76   29.00
   0  -6  -2  430.76   37.00
   0   6   2  416.86   26.80
   0   6   2  423.06   42.50
   0   6   2  434.96   29.00
  -1  -6  -2  819.02   59.19
  -1  -6  -2  737.03   54.29
  -1  -6  -2  845.32   56.49
  -1  -6  -2  813.32   45.20
  -1  -6  -2  789.72   48.90
   1   6   2  812.72   46.70
   1   6   2  747.63   62.69
   1   6   2  816.42   48.60
  -2  -6  -2   58.39   13.70
  -2  -6  -2   63.39   16.80
  -2  -6  -2   93.59   19.10
  -2  -6  -2   54.29   21.00
  -2  -6  -2   68.69   11.10
   2   6   2   28.40   19.60
   2   6   2   70.59   13.10
   2   6   2   49.99   12.60
   2   6   2   72.39   25.80
  -3  -6  -2  428.36   29.70
  -3  -6  -2  418.96   38.50
  -3  -6  -2  486.05   42.60
  -3  -6  -2  457.15   40.90
   3   6   2  454.55   34.10
   3   6   2  408.16   48.60
   3   6   2  336.27   71.29
   3   6   2  434.96   31.70
  -4  -6  -2  137.59   22.50
  -4  -6  -2  158.48   26.20
  -4  -6  -2  168.48   29.00
  -4  -6  -2  213.88   38.30
  -4  -6  -2  152.88   16.90
   4   6   2   95.49   29.70
   4   6   2  182.18   40.10
   4   6   2  136.19   19.50
   4   6   2  165.58   23.70
  -5  -6  -2   15.00   26.10
  -5  -6  -2    2.30   15.70
  -5  -6  -2    8.10   12.80
  -5  -6  -2   19.20   10.50
  -5  -6  -2   12.10   12.80
   5   6   2   34.40   29.70
   5   6   2   -0.20   22.00
   5   6   2   23.70   13.70
  -6  -6  -2   42.20   16.50
  -6  -6  -2   40.30   28.70
  -6  -6  -2   58.89   17.90
  -6  -6  -2   48.30   22.50
  -6  -6  -2   59.39   13.70
   6   6   2   18.60   28.10
   6   6   2   29.60   16.10
   6   6   2   23.90   25.40
  -7  -6  -2  108.19   34.20
  -7  -6  -2   93.59   20.40
  -7  -6  -2   73.69   21.90
  -7  -6  -2   78.09   16.30
   7   6   2   39.70   16.80
   7   6   2   42.10   31.30
   7   6   2   47.70   35.60
   7   6   2   46.80   19.10
  -8  -6  -2    1.60   23.50
  -8  -6  -2   -2.20    9.30
  -8  -6  -2    0.40   10.50
   8   6   2    9.70   14.50
   8   6   2  -12.60   30.80
   8   6   2  -17.10   28.10
  11  -7  -2    7.60    9.80
  11  -7  -2   -1.40   10.10
  10  -7  -2    3.50    6.50
  10  -7  -2   -5.60   20.10
  10  -7  -2    3.30    9.30
   9  -7  -2    8.90    8.90
   9  -7  -2   55.99   21.90
   9  -7  -2   22.90    9.60
   9  -7  -2    1.90    8.60
   9  -7  -2   25.40    9.40
   8  -7  -2   38.40    8.80
   8  -7  -2   32.70   19.70
   8  -7  -2   34.80    8.60
   7  -7  -2    0.20   10.00
   7  -7  -2    4.50    8.20
   7  -7  -2   -1.20   15.10
   7  -7  -2   18.30    5.70
   7  -7  -2   13.30    6.00
   6  -7  -2   31.90   14.40
   6  -7  -2   71.59    8.00
   6  -7  -2   53.49   15.00
   6  -7  -2   66.49    8.20
   5  -7  -2    6.00    2.80
   5  -7  -2   18.60   10.50
   5  -7  -2   39.00   15.30
   4  -7  -2   33.70   14.80
   4  -7  -2   22.20   10.80
   4  -7  -2   22.20    3.70
   4  -7  -2   28.30    5.80
   3  -7  -2  181.68   15.00
   3  -7  -2  198.78   23.10
   3  -7  -2  184.98   25.50
   3  -7  -2  211.58   12.70
  -3   7   2  168.18   26.50
   2  -7  -2  162.88   15.30
   2  -7  -2  178.78   12.80
   2  -7  -2  168.48   22.70
   2  -7  -2  177.48   28.40
  -2   7   2  184.68   11.20
  -2   7   2  185.68   11.40
  -2   7   2  137.39   28.00
   1  -7  -2  202.48   28.50
   1  -7  -2  209.08   18.40
   1  -7  -2  262.77   29.00
   1  -7  -2  220.18   28.40
  -1   7   2  193.48   15.90
  -1   7   2  244.28   38.60
  -1   7   2  228.58   17.50
   0  -7  -2  774.72   56.69
   0  -7  -2  764.62   45.90
   0  -7  -2  749.42   54.19
   0  -7  -2  749.82   41.90
   0  -7  -2  720.23   53.69
   0   7   2  674.83   42.40
   0   7   2  729.13   61.99
   0   7   2  728.23   44.70
  -1  -7  -2   23.40   13.20
  -1  -7  -2   35.00   11.50
  -1  -7  -2   31.80   13.70
  -1  -7  -2   28.40   19.50
  -1  -7  -2   25.60    8.40
   1   7   2   45.70   10.00
   1   7   2   35.10   11.50
   1   7   2  -11.50   15.20
   1   7   2   29.60   20.60
  -2  -7  -2 2118.99  116.49
  -2  -7  -2 2067.49  124.39
  -2  -7  -2 2180.28  111.59
  -2  -7  -2 2219.28  122.99
  -2  -7  -2 2164.28  128.59
   2   7   2 2120.29  113.59
   2   7   2 2055.19  115.59
   2   7   2 1945.01  132.99
  -3  -7  -2  213.18   37.00
  -3  -7  -2  153.98   17.40
  -3  -7  -2  161.88   25.30
  -3  -7  -2  170.28   27.90
  -3  -7  -2  150.68   23.10
   3   7   2  138.49   19.40
   3   7   2  164.18   40.60
   3   7   2  165.08   22.80
   3   7   2  137.19   34.90
  -4  -7  -2   79.29   27.20
  -4  -7  -2   46.20   18.00
  -4  -7  -2   58.79   12.50
  -4  -7  -2   54.99   20.20
   4   7   2   58.59   16.70
   4   7   2   28.60   25.00
   4   7   2   53.49   14.50
   4   7   2   47.50   26.70
  -5  -7  -2  420.16   44.60
  -5  -7  -2  380.26   39.00
  -5  -7  -2  447.26   47.40
  -5  -7  -2  386.86   31.30
   5   7   2  357.66   58.99
   5   7   2  439.26   38.10
   5   7   2  383.46   56.69
  -6  -7  -2  116.49   28.50
  -6  -7  -2  145.99   27.20
  -6  -7  -2  127.49   19.20
  -6  -7  -2  157.88   38.50
   6   7   2   88.89   22.20
   6   7   2   82.79   21.60
   6   7   2   80.99   35.10
   6   7   2  116.59   41.60
  -7  -7  -2   60.49   15.30
  -7  -7  -2   -9.90   15.40
  -7  -7  -2    4.40   26.20
  -7  -7  -2   30.70   16.30
   7   7   2  103.59   38.00
   7   7   2    3.10   13.20
   7   7   2   50.09   38.70
  -8  -7  -2   75.39   20.30
  -8  -7  -2   65.99   17.00
   8   7   2  -25.10   32.00
   8   7   2   65.09   21.90
  11  -8  -2   93.59   37.60
  11  -8  -2   22.30   11.80
  11  -8  -2   42.60   12.90
  10  -8  -2   10.70    9.30
  10  -8  -2    1.30    8.60
  10  -8  -2   29.70   24.80
  10  -8  -2   -0.80    1.60
  10  -8  -2   -3.10   12.40
   9  -8  -2  154.88   16.70
   9  -8  -2  152.18   35.30
   9  -8  -2  133.39   16.90
   8  -8  -2   39.20    8.00
   8  -8  -2   39.00   14.10
   8  -8  -2   52.99    9.50
   8  -8  -2   61.89   24.30
   7  -8  -2    8.30   12.90
   7  -8  -2    8.80   11.20
   7  -8  -2    4.80    4.60
   7  -8  -2    8.00    5.30
   7  -8  -2    1.00   14.60
   6  -8  -2    9.70   14.20
   6  -8  -2   12.80    5.00
   6  -8  -2    5.30   10.40
   6  -8  -2    2.10    3.50
   5  -8  -2  283.17   33.50
   5  -8  -2  359.96   18.70
   5  -8  -2  323.07   20.80
   5  -8  -2  304.27   31.30
   4  -8  -2  250.77   13.80
   4  -8  -2  217.78   16.00
   4  -8  -2  156.18   25.30
   4  -8  -2  184.98   24.00
   3  -8  -2  229.58   27.10
   3  -8  -2  250.57   19.10
   3  -8  -2  268.77   16.30
   3  -8  -2  243.68   31.20
  -3   8   2  230.28   34.00
   2  -8  -2  429.16   38.70
   2  -8  -2  444.16   42.30
   2  -8  -2  472.55   29.70
   2  -8  -2  433.26   26.20
   2  -8  -2  345.17   40.50
  -2   8   2  427.46   24.00
  -2   8   2  424.06   46.20
  -2   8   2  451.25   24.00
   1  -8  -2  683.73   39.20
   1  -8  -2  660.53   42.80
   1  -8  -2  815.02   56.99
   1  -8  -2  572.54   51.49
   1  -8  -2  717.33   56.59
  -1   8   2  672.13   61.29
  -1   8   2  686.63   39.70
  -1   8   2  681.33   40.70
   0  -8  -2  163.18   15.30
   0  -8  -2  160.88   23.70
   0  -8  -2  154.58   25.70
   0  -8  -2  170.18   30.50
   0  -8  -2  186.68   21.30
   0   8   2  168.98   17.90
   0   8   2  231.28   40.90
   0   8   2  145.49   16.00
  -1  -8  -2 1143.59   80.19
  -1  -8  -2 1297.37   66.89
  -1  -8  -2 1180.38   71.09
  -1  -8  -2 1242.38   84.69
  -1  -8  -2 1199.18   76.79
   1   8   2 1200.78   68.29
   1   8   2 1204.28   70.19
   1   8   2  992.90  102.79
  -2  -8  -2  536.45   34.90
  -2  -8  -2  526.95   52.49
  -2  -8  -2  528.55   43.70
  -2  -8  -2  473.85   45.90
  -2  -8  -2  523.25   39.90
   2   8   2  518.65   40.10
   2   8   2  472.65   58.39
   2   8   2  583.64   40.30
   2   8   2  462.45   55.29
  -3  -8  -2   -1.40   20.00
  -3  -8  -2    8.90   13.40
  -3  -8  -2   -1.00   11.30
  -3  -8  -2    0.90    8.40
  -3  -8  -2    8.10   10.80
   3   8   2   18.20   11.90
   3   8   2  -15.40   17.80
   3   8   2   -1.40    9.30
   3   8   2    5.10   16.80
  -4  -8  -2  345.17   50.59
  -4  -8  -2  315.37   37.10
  -4  -8  -2  385.06   57.39
  -4  -8  -2  362.06   27.70
   4   8   2  286.77   52.69
   4   8   2  220.58   37.10
   4   8   2  360.56   61.09
   4   8   2  328.97   33.40
  -5  -8  -2    5.30   13.80
  -5  -8  -2    6.70   26.50
  -5  -8  -2    3.30    9.80
  -5  -8  -2   37.20   19.10
  -5  -8  -2   15.40   15.70
   5   8   2    3.00   11.70
   5   8   2   17.90   24.40
   5   8   2   11.10   12.90
   5   8   2   27.20   26.90
  -6  -8  -2   19.60   15.60
  -6  -8  -2   12.40   11.30
  -6  -8  -2   51.09   31.20
  -6  -8  -2   17.90   16.50
   6   8   2  -17.80   33.00
   6   8   2   33.30   15.50
   6   8   2   22.50   16.00
  -7  -8  -2    8.80   14.80
  -7  -8  -2    4.20   13.50
  -7  -8  -2    4.00   27.00
   7   8   2    0.20   13.30
   7   8   2   14.10   29.70
  11  -9  -2   -7.60    8.20
  11  -9  -2   -1.50    9.10
  11  -9  -2  -47.20   21.20
  10  -9  -2   54.19   27.10
  10  -9  -2   31.90   10.50
  10  -9  -2   52.79   11.60
   9  -9  -2   -1.20    9.50
   9  -9  -2  -15.10    5.60
   9  -9  -2    4.90    6.70
   9  -9  -2   27.20   23.50
   8  -9  -2    4.60   11.40
   8  -9  -2    8.00    5.40
   8  -9  -2    0.00    5.20
   8  -9  -2   -2.00   18.10
   8  -9  -2    7.80   10.50
   7  -9  -2   16.20    6.00
   7  -9  -2    7.20   16.40
   7  -9  -2   35.10   19.40
   7  -9  -2   21.90   14.50
   7  -9  -2   27.30    5.80
   6  -9  -2  455.55   25.20
   6  -9  -2  398.76   41.10
   6  -9  -2  461.35   27.50
   6  -9  -2  500.05   41.40
   5  -9  -2   48.00   20.30
   5  -9  -2   74.09   18.50
   5  -9  -2   86.09    7.50
   5  -9  -2   74.19    9.90
   4  -9  -2  165.48   24.60
   4  -9  -2  158.58   15.40
   4  -9  -2  177.38   12.30
   4  -9  -2  201.78   33.80
   3  -9  -2  545.85   33.70
   3  -9  -2  476.35   43.00
   3  -9  -2  574.24   30.40
   3  -9  -2  529.75   48.90
  -3   9   2  417.26   49.90
   2  -9  -2   29.40   17.10
   2  -9  -2   44.40   17.70
   2  -9  -2   57.29    8.90
   2  -9  -2   62.89   12.00
   2  -9  -2   65.49   25.00
  -2   9   2   43.90    5.70
  -2   9   2   67.99    6.90
  -2   9   2   53.29   24.00
   1  -9  -2   -7.40    5.30
   1  -9  -2    5.30   12.80
   1  -9  -2   -5.40    7.70
   1  -9  -2   -5.40   20.10
   1  -9  -2   -8.40   13.40
  -1   9   2  -14.70   13.50
  -1   9   2   -3.60    5.80
  -1   9   2   -7.30    6.40
   0  -9  -2  386.36   30.10
   0  -9  -2  303.57   36.80
   0  -9  -2  412.96   45.50
   0  -9  -2  353.56   35.60
   0  -9  -2  378.96   25.60
   0   9   2  304.17   47.50
   0   9   2  327.07   26.70
   0   9   2  353.36   28.30
  -1  -9  -2  462.35   49.30
  -1  -9  -2  429.66   30.10
  -1  -9  -2  394.36   34.30
  -1  -9  -2  463.85   39.30
  -1  -9  -2  402.56   41.20
   1   9   2  433.96   33.80
   1   9   2  399.06   54.19
   1   9   2  388.96   31.30
  -2  -9  -2   22.50    9.60
  -2  -9  -2    4.00   21.70
  -2  -9  -2   17.80   15.50
  -2  -9  -2    4.20   12.00
  -2  -9  -2   -3.00   12.40
   2   9   2   19.40   11.30
   2   9   2   -4.20   10.80
   2   9   2  -13.90   19.80
  -3  -9  -2   99.89   26.10
  -3  -9  -2  153.68   24.50
  -3  -9  -2  129.39   25.00
  -3  -9  -2  144.29   37.50
   3   9   2   93.59   20.40
   3   9   2  112.79   19.20
   3   9   2  109.49   34.20
  -4  -9  -2    5.60   14.60
  -4  -9  -2   15.80   10.10
  -4  -9  -2    6.50   25.20
  -4  -9  -2   17.10   15.90
   4   9   2   12.90   24.20
   4   9   2    2.30   11.80
   4   9   2  -33.60   26.60
   4   9   2   11.10   12.40
  -5  -9  -2   21.00   17.50
  -5  -9  -2   10.50   15.70
  -5  -9  -2    3.00   15.60
  -5  -9  -2   -3.50   27.00
  -5  -9  -2   17.50   11.50
   5   9   2   29.30   27.80
   5   9   2   18.10   15.90
   5   9   2    9.20   12.10
   5   9   2   46.20   37.80
  -6  -9  -2  104.49   36.90
  -6  -9  -2  102.49   26.60
   6   9   2   64.29   37.10
   6   9   2  101.19   24.50
  -7  -9  -2  -10.00   14.10
  -7  -9  -2    2.40   12.30
  -7  -9  -2  -33.30   29.80
   7   9   2    7.70   33.40
   7   9   2   26.70   18.60
  11 -10  -2   16.80    9.30
  11 -10  -2    4.30   11.30
  11 -10  -2    0.50   11.20
  11 -10  -2   16.70   24.10
  10 -10  -2   47.90   28.60
  10 -10  -2   78.89   13.00
  10 -10  -2   54.79   11.10
   9 -10  -2   47.30    9.40
   9 -10  -2   22.60   22.90
   9 -10  -2    1.00    7.30
   9 -10  -2   20.40   12.80
   8 -10  -2  -10.70    4.50
   8 -10  -2    3.90    4.90
   8 -10  -2  -19.00   13.70
   8 -10  -2   -3.90   10.60
   7 -10  -2  303.77   33.20
   7 -10  -2  259.27   18.00
   7 -10  -2  273.57   39.60
   7 -10  -2  293.97   19.70
   6 -10  -2  152.28   14.30
   6 -10  -2  183.48   12.40
   6 -10  -2  192.18   27.70
   6 -10  -2  159.28   30.50
   5 -10  -2   14.10   13.40
   5 -10  -2    4.90    4.00
   5 -10  -2    3.20   18.00
   5 -10  -2    8.90    6.20
   4 -10  -2  171.68   13.20
   4 -10  -2  166.48   33.80
   4 -10  -2  165.08   16.30
   4 -10  -2  166.88   28.30
   3 -10  -2    5.90   17.50
   3 -10  -2   52.19   23.90
   3 -10  -2   32.60    9.60
   3 -10  -2   39.10   14.70
   3 -10  -2   14.90    6.10
  -3  10   2   20.10   21.70
   2 -10  -2  129.89   27.70
   2 -10  -2  171.58   15.50
   2 -10  -2  163.08   20.00
   2 -10  -2  150.98   29.70
   2 -10  -2  208.38   38.20
  -2  10   2  163.68   10.50
  -2  10   2  221.38   68.09
   1 -10  -2  212.68   18.90
   1 -10  -2  291.37   40.00
   1 -10  -2  223.08   24.40
   1 -10  -2  213.38   33.20
   1 -10  -2  227.38   32.40
  -1  10   2  308.47   51.29
  -1  10   2  175.88   18.50
   0 -10  -2  419.26   29.20
   0 -10  -2  406.86   44.10
   0 -10  -2  401.76   34.10
   0 -10  -2  428.96   49.20
   0 -10  -2  367.96   37.10
   0  10   2  398.96   64.29
   0  10   2  393.66   30.60
   0  10   2  499.55   33.80
  -1 -10  -2  325.77   30.70
  -1 -10  -2  379.56   47.00
  -1 -10  -2  318.67   25.90
  -1 -10  -2  304.27   32.40
  -1 -10  -2  290.97   38.70
   1  10   2  320.17   28.10
   1  10   2  324.37   57.99
   1  10   2  287.27   29.30
  -2 -10  -2  111.39   22.30
  -2 -10  -2  115.79   22.90
  -2 -10  -2  149.19   36.40
  -2 -10  -2  111.69   27.60
  -2 -10  -2  132.19   18.80
   2  10   2  101.39   33.10
   2  10   2   99.99   18.40
  -3 -10  -2   21.80   25.70
  -3 -10  -2   16.50   13.70
  -3 -10  -2   40.20   16.50
  -3 -10  -2   20.20   11.00
   3  10   2   -5.80   23.00
  -4 -10  -2    7.30   25.50
  -4 -10  -2   30.90   18.70
  -4 -10  -2   39.60   18.10
  -4 -10  -2    3.80   10.20
  -4 -10  -2    5.50   15.30
   4  10   2   24.60   24.70
   4  10   2    7.70   15.10
   4  10   2    4.00   10.60
   4  10   2    5.90   21.80
  -5 -10  -2   25.10   30.80
  -5 -10  -2   26.00   12.60
  -5 -10  -2   31.10   20.20
   5  10   2   25.00   16.20
   5  10   2   88.39   33.40
   5  10   2   19.20   14.30
  -6 -10  -2    6.90   12.50
  -6 -10  -2   18.20   17.80
   6  10   2   -1.20   14.90
  10 -11  -2    7.30    6.10
  10 -11  -2    7.20    7.20
  10 -11  -2   12.60    8.00
  10 -11  -2   -1.70    8.30
  10 -11  -2  -28.70   18.40
  10 -11  -2    7.10    5.60
   9 -11  -2   47.30   26.10
   9 -11  -2   13.40    6.00
   9 -11  -2   14.20    6.80
   9 -11  -2   16.80   11.60
   8 -11  -2   32.60    7.80
   8 -11  -2   34.80   17.70
   8 -11  -2   38.50    7.00
   8 -11  -2   58.49   20.30
   8 -11  -2   38.70   23.20
   7 -11  -2   41.40    6.60
   7 -11  -2   25.40   19.30
   7 -11  -2   32.70   18.10
   7 -11  -2   52.79    8.60
   7 -11  -2   65.79   23.20
   6 -11  -2  153.38   14.80
   6 -11  -2  184.88   28.20
   6 -11  -2  214.98   33.70
   6 -11  -2  151.08   12.30
   5 -11  -2    2.70   18.80
   5 -11  -2    0.70    4.50
   5 -11  -2   11.00   13.90
   5 -11  -2    6.70    6.40
   4 -11  -2   64.89   21.50
   4 -11  -2   53.59    8.40
   4 -11  -2   50.89   11.00
   4 -11  -2   66.89   26.40
  -4  11   2    9.00   42.30
   3 -11  -2  248.88   39.80
   3 -11  -2  235.68   22.90
   3 -11  -2  276.27   34.80
   3 -11  -2  290.27   19.80
   3 -11  -2  197.88   36.40
  -3  11   2  195.68   41.70
   2 -11  -2  223.68   32.90
   2 -11  -2  205.38   18.10
   2 -11  -2  226.88   23.30
   2 -11  -2  258.67   43.80
   2 -11  -2  178.18   30.00
  -2  11   2  175.58   42.00
   1 -11  -2  254.87   44.90
   1 -11  -2  227.98   30.00
   1 -11  -2  215.68   20.30
   1 -11  -2  209.58   25.80
   1 -11  -2  208.08   31.20
  -1  11   2  256.47   20.90
  -1  11   2  206.38   46.70
   0 -11  -2  225.48   44.10
   0 -11  -2  197.88   25.70
   0 -11  -2  191.08   26.30
   0 -11  -2  195.88   19.80
   0 -11  -2  152.08   39.00
   0  11   2  199.58   23.50
   0  11   2  193.08   21.10
   0  11   2  131.79   42.90
  -1 -11  -2  226.58   27.20
  -1 -11  -2  250.77   37.80
  -1 -11  -2  269.57   23.90
  -1 -11  -2  236.58   30.40
   1  11   2  211.88   27.30
   1  11   2  201.78   59.69
   1  11   2  209.98   24.20
  -2 -11  -2    7.80   19.10
  -2 -11  -2   24.30   13.80
  -2 -11  -2   10.20   14.20
  -2 -11  -2   24.20   18.30
  -2 -11  -2    0.50    8.70
   2  11   2   14.90   12.90
   2  11   2   17.90   27.10
   2  11   2   34.90   12.90
  -3 -11  -2  -10.80    7.40
  -3 -11  -2    4.70   16.00
  -3 -11  -2   13.20   21.60
  -3 -11  -2   18.10   15.00
  -3 -11  -2  -10.20   11.50
   3  11   2  -22.80   21.40
   3  11   2   38.50   35.20
   3  11   2   14.50   12.90
   3  11   2   -3.30   12.20
  -4 -11  -2   98.29   23.80
  -4 -11  -2  124.69   19.60
  -4 -11  -2  112.39   29.50
  -4 -11  -2  102.99   35.40
   4  11   2  127.79   40.30
   4  11   2   35.10   16.30
   4  11   2   90.09   22.50
  -5 -11  -2   69.09   25.40
  -5 -11  -2   78.99   45.50
   5  11   2  146.09   47.00
  10 -12  -2   -0.20    6.50
  10 -12  -2  -12.80    5.60
  10 -12  -2    4.20   10.00
  10 -12  -2  -15.20   21.00
  10 -12  -2   -0.10    7.90
   9 -12  -2  -11.60   12.20
   9 -12  -2   -2.70    5.10
   9 -12  -2   -7.40   11.30
   9 -12  -2    8.20    4.90
   9 -12  -2  -25.30   17.40
   8 -12  -2   -2.40    4.70
   8 -12  -2  -13.30   17.20
   8 -12  -2   18.50   17.20
   8 -12  -2   -2.40   13.50
   8 -12  -2    2.70    4.80
   7 -12  -2  123.59   13.30
   7 -12  -2   90.69   26.40
   7 -12  -2  126.09   10.90
   7 -12  -2  138.99   29.60
   7 -12  -2   86.59   24.30
   6 -12  -2  157.88   34.50
   6 -12  -2  184.48   14.30
   6 -12  -2  202.88   17.80
   6 -12  -2  199.08   39.60
   5 -12  -2   12.90    7.90
   5 -12  -2   12.70    5.80
   5 -12  -2    1.30   17.70
   5 -12  -2   22.30   27.10
   4 -12  -2  -42.50   15.50
   4 -12  -2  -10.90   18.80
   4 -12  -2    4.80    8.20
   4 -12  -2   -0.30   21.30
   4 -12  -2   10.40    6.20
  -4  12   2   34.10   26.70
   3 -12  -2  154.28   37.70
   3 -12  -2  137.69   29.70
   3 -12  -2  139.39   15.20
   3 -12  -2  174.38   33.50
   3 -12  -2  146.09   19.80
  -3  12   2  113.09   35.80
   2 -12  -2   21.80   23.80
   2 -12  -2   16.00   18.50
   2 -12  -2   -2.80   14.00
   2 -12  -2   20.10    8.80
   2 -12  -2   16.20   11.90
  -2  12   2   20.50   26.60
   1 -12  -2  143.79   22.10
   1 -12  -2  116.99   15.80
   1 -12  -2  104.29   27.60
   1 -12  -2   89.89   20.10
   1 -12  -2   73.29   51.39
   0 -12  -2  115.69   29.70
   0 -12  -2  114.69   17.10
   0 -12  -2  201.78   40.00
   0 -12  -2   94.19   18.90
   0 -12  -2  147.49   23.40
   0  12   2  108.59   42.30
   0  12   2   96.19   16.50
   0  12   2  100.49   18.20
  -1 -12  -2  -10.50   11.80
  -1 -12  -2   31.60   25.80
  -1 -12  -2   -0.90   15.20
  -1 -12  -2    4.10    9.80
  -1 -12  -2   12.90   11.70
   1  12   2   23.60   11.50
   1  12   2   17.70   13.60
   1  12   2   48.60   43.60
  -2 -12  -2   -1.60   16.20
  -2 -12  -2   14.10   11.00
  -2 -12  -2   24.50   16.00
  -2 -12  -2   13.80   26.80
  -2 -12  -2   27.80   13.80
   2  12   2  -26.30   31.70
   2  12   2   16.80   16.80
   2  12   2   14.70   12.00
  -3 -12  -2   14.50   17.80
  -3 -12  -2   -2.20   10.10
  -3 -12  -2   -4.70   18.70
  -3 -12  -2    2.60   13.90
   3  12   2  -12.40   12.10
   3  12   2    6.10   12.60
  -4 -12  -2   47.50   33.80
  -4 -12  -2   15.00   15.20
  -4 -12  -2   48.50   23.70
   4  12   2    7.40   30.70
   4  12   2    8.00   13.00
   4  12   2   45.20   18.30
   9 -13  -2   33.20   19.80
   9 -13  -2   20.90    6.00
   9 -13  -2    6.00    4.90
   9 -13  -2  -12.90   21.80
   9 -13  -2    4.60   13.90
   8 -13  -2   -5.00    4.60
   8 -13  -2   -2.20    4.50
   8 -13  -2   -5.70   14.50
   8 -13  -2    3.80   16.00
   7 -13  -2   58.69   10.10
   7 -13  -2   55.39   24.80
   7 -13  -2   53.29   22.00
   7 -13  -2   73.09   22.90
   7 -13  -2   75.59    9.10
   6 -13  -2   24.00    9.20
   6 -13  -2   24.50   18.20
   6 -13  -2   34.30    7.30
   6 -13  -2   31.20   22.90
   6 -13  -2   37.10   18.00
   5 -13  -2   35.40   25.40
   5 -13  -2   41.30   21.10
   5 -13  -2   26.90    9.70
   5 -13  -2   52.69    8.90
   4 -13  -2   20.60   20.70
   4 -13  -2   41.30   19.20
   4 -13  -2   27.30    8.50
   4 -13  -2   53.09   12.80
   4 -13  -2   33.50   25.80
  -4  13   2    9.20   25.20
   3 -13  -2   77.69   33.30
   3 -13  -2   49.80   10.50
   3 -13  -2   54.49   23.10
   3 -13  -2   80.59   16.20
   3 -13  -2   46.80   19.80
   2 -13  -2    1.00   15.50
   2 -13  -2    1.60    8.00
   2 -13  -2   14.40   11.20
   2 -13  -2   -9.20   11.60
   2 -13  -2    6.70   22.90
  -2  13   2   21.80   30.00
   1 -13  -2   69.59   31.00
   1 -13  -2   30.70   13.20
   1 -13  -2   34.60   15.50
   1 -13  -2   53.59   12.60
   1 -13  -2   44.30   20.10
  -1  13   2   24.20   11.70
  -1  13   2   26.10    9.00
  -1  13   2   67.39   36.60
   0 -13  -2  -15.30   14.10
   0 -13  -2   15.20   13.60
   0 -13  -2  -18.00    8.70
   0 -13  -2   -6.40    8.40
   0 -13  -2  -18.80   23.90
   0  13   2    5.00   26.30
   0  13   2    6.90    9.80
   0  13   2   -4.30   10.10
  -1 -13  -2    4.10   11.00
  -1 -13  -2   39.00   17.20
  -1 -13  -2  -11.10   16.40
  -1 -13  -2   -5.10    9.90
  -1 -13  -2  -17.60   21.90
   1  13   2    7.20   32.70
   1  13   2  -23.70   12.40
   1  13   2   15.90   10.70
  -2 -13  -2   17.80   27.30
  -2 -13  -2   10.60   19.30
  -2 -13  -2   13.80   11.20
  -2 -13  -2   24.80   13.80
   2  13   2   23.30   16.20
  -3 -13  -2   -7.80    9.80
   3  13   2   18.60   15.80
   3  13   2   -7.50   11.30
   8 -14  -2   25.90    8.40
   8 -14  -2   53.39   22.70
   8 -14  -2   52.69    8.30
   8 -14  -2   63.89   24.40
   8 -14  -2   48.70   28.90
   7 -14  -2   21.00   20.50
   7 -14  -2    3.60    5.60
   7 -14  -2   15.50   18.10
   7 -14  -2    1.80   15.20
   7 -14  -2   35.60    9.00
   6 -14  -2   51.89   26.70
   6 -14  -2   27.80   10.40
   6 -14  -2   47.00    9.00
   6 -14  -2   47.50   19.00
   6 -14  -2   22.10   19.00
   5 -14  -2   54.69   13.10
   5 -14  -2   41.80    9.10
   5 -14  -2   13.60   26.00
   5 -14  -2   28.90   24.10
   5 -14  -2   43.50   21.20
   4 -14  -2   56.79   28.30
   4 -14  -2   44.40   22.70
   4 -14  -2   57.59   15.60
   4 -14  -2   46.90   10.60
   4 -14  -2   44.60   23.70
   3 -14  -2  -13.00   11.70
   3 -14  -2    7.80    8.10
   3 -14  -2   -1.50   24.40
   3 -14  -2   -3.40   14.30
   3 -14  -2   -3.40   10.60
  -3  14   2   30.90   33.20
   2 -14  -2   34.60   15.40
   2 -14  -2   70.49   32.30
   2 -14  -2   72.19   14.30
   2 -14  -2   17.00   12.90
   2 -14  -2   69.89   26.40
  -2  14   2   -6.40   57.69
   1 -14  -2   62.99   19.20
   1 -14  -2   81.79   14.30
   1 -14  -2   62.29   29.60
   1 -14  -2   70.99   26.50
   1 -14  -2   75.09   14.70
  -1  14   2   72.59   14.70
  -1  14   2   53.79   36.60
  -1  14   2   62.89   10.50
   0 -14  -2    6.90   10.00
   0 -14  -2   25.80   28.60
   0 -14  -2  -21.80   13.30
   0 -14  -2  -10.20   16.40
   0 -14  -2    5.30    8.90
   0  14   2  -10.80    9.50
   0  14   2   24.60   13.20
  -1 -14  -2   13.00   11.60
  -1 -14  -2   -6.30    9.20
  -1 -14  -2   14.20   24.00
  -1 -14  -2   20.10   29.40
   1  14   2  -11.50   12.30
   1  14   2   -7.60   11.00
  -2 -14  -2   14.00   29.40
  -2 -14  -2   -4.00   19.90
  -2 -14  -2   13.50   12.10
   2  14   2   17.90   16.00
   2  14   2   10.80   12.90
   7 -15  -2    3.10   32.10
   7 -15  -2   37.60   22.00
   7 -15  -2   18.90    6.80
   7 -15  -2   18.70   19.60
   6 -15  -2   39.90   26.50
   6 -15  -2   19.80   15.90
   6 -15  -2   23.30    7.80
   6 -15  -2   -6.70   15.50
   6 -15  -2   28.60   11.80
   5 -15  -2    9.00   10.10
   5 -15  -2   11.80   20.00
   5 -15  -2   12.20   24.50
   5 -15  -2   -3.10   11.80
   5 -15  -2    7.60   22.40
   5 -15  -2   16.80    8.30
   4 -15  -2   -2.70    7.90
   4 -15  -2    7.60   16.90
   4 -15  -2    3.50   11.70
   4 -15  -2  -14.10   14.90
   4 -15  -2   16.60   26.60
   3 -15  -2  108.69   49.70
   3 -15  -2   58.49   15.70
   3 -15  -2   89.09   34.80
   3 -15  -2   91.49   20.20
  -3  15   2   58.19   39.80
   2 -15  -2   25.90   11.70
   2 -15  -2    7.30    9.90
   2 -15  -2   32.10   16.30
   2 -15  -2   26.80   21.40
   2 -15  -2   34.10   29.00
  -2  15   2   50.59   44.90
   1 -15  -2   82.49   15.60
   1 -15  -2   31.20   17.50
   1 -15  -2   49.99   30.50
   1 -15  -2   15.20   22.40
   0 -15  -2   62.49   28.50
   0 -15  -2   69.29   15.80
   0 -15  -2   55.99   34.60
   0  15   2    7.30   12.10
   0  15   2   56.89   15.30
  -1 -15  -2   28.70   23.20
  -1 -15  -2    0.80   27.30
   1  15   2    7.50   12.90
   1  15   2    6.40   13.30
   6 -16  -2   -4.90    7.10
   6 -16  -2    3.10   15.10
   6 -16  -2   19.40   29.40
   5 -16  -2  -23.30    9.90
   5 -16  -2   40.30   22.20
   5 -16  -2   -0.40   20.60
   5 -16  -2   -0.60   11.60
   5 -16  -2   -0.30    7.60
   5 -16  -2   -9.20   22.90
   4 -16  -2   27.80   14.20
   4 -16  -2    4.60   13.80
   4 -16  -2   48.10   16.40
   4 -16  -2   37.00   30.40
   4 -16  -2   38.90   10.80
   4 -16  -2   41.50   23.30
   3 -16  -2    9.00   25.70
   3 -16  -2   13.70   16.80
   3 -16  -2   19.40   11.20
   3 -16  -2    0.60   19.90
   2 -16  -2   12.00   11.00
   2 -16  -2    0.20   15.80
   2 -16  -2    7.80   26.30
   2 -16  -2   -1.10   19.20
   0 -16   3   -4.60   10.60
   1 -16   3   51.79   40.80
   1 -16   3  -14.20   13.40
   1 -16   3   -4.00   18.50
   1 -16   3    7.30   10.90
   2 -16   3   39.70   40.10
   2 -16   3   -4.50   12.00
   2 -16   3    7.10   10.40
   2 -16   3    0.10   16.40
   3 -16   3   51.39   15.40
   3 -16   3   37.80   34.70
   3 -16   3   23.90   33.80
   4 -16   3    2.30   20.20
   4 -16   3    9.70    8.50
   4 -16   3    6.00   10.50
   5 -16   3   88.89   30.80
   5 -16   3   99.59   15.50
   5 -16   3   93.99   13.20
   5 -16   3   63.69   40.40
   2  15  -3   36.00   16.20
   2  15  -3   35.30   15.60
  -2 -15   3   62.19   36.80
   1  15  -3  -15.50   10.50
   1  15  -3    2.30   11.50
  -1 -15   3   32.80   13.60
  -1 -15   3   10.50   21.70
  -1 -15   3   24.50   28.60
   0  15  -3    2.40    2.10
   0  15  -3    1.70    2.80
   0 -15   3   11.00   11.40
   0 -15   3  -11.20   14.20
   0 -15   3   10.20   30.60
   0 -15   3   -7.60   12.50
   1 -15   3   28.60   27.50
   1 -15   3  -11.90   34.80
   1 -15   3   15.30   13.40
   1 -15   3    0.50   10.10
   2 -15   3   54.29   32.80
   2 -15   3   51.79   25.10
   2 -15   3  102.09   18.70
   2 -15   3   93.29   19.10
   3 -15   3   13.10   17.40
   3 -15   3  -28.70   28.70
   3 -15   3   -6.10   10.10
   3 -15   3   -0.70    8.80
   4 -15   3   17.00   33.90
   4 -15   3   55.09   11.90
   4 -15   3   44.80   23.40
   4 -15   3   50.09   12.90
   5 -15   3   29.00   30.40
   5 -15   3    0.80    6.50
   5 -15   3   24.50    8.70
   5 -15   3   10.10   20.50
   6 -15   3   39.30    8.20
   6 -15   3   65.69   24.90
   6 -15   3   49.10   31.20
   7 -15   3   13.20    5.20
   7 -15   3   22.10    6.60
   7 -15   3    7.40   19.70
   7 -15   3    7.10   16.60
   3  14  -3   14.00   14.10
   3  14  -3   35.10   18.60
  -3 -14   3   11.70   32.90
  -3 -14   3   25.20   30.10
   2  14  -3    7.80   10.70
   2  14  -3    4.70   13.30
  -2 -14   3    9.80   19.70
  -2 -14   3   11.60   12.00
  -2 -14   3   18.90   32.80
   1  14  -3   10.80   11.50
   1  14  -3   25.20   13.00
  -1 -14   3   31.60   35.30
  -1 -14   3    3.30   19.70
  -1 -14   3   23.90   12.90
  -1 -14   3   28.40   15.70
   0  14  -3  -17.30   33.30
   0  14  -3   -4.80    6.80
   0  14  -3   -8.00    7.00
   0 -14   3    9.40   24.70
   0 -14   3   -2.70   10.00
   0 -14   3   -1.50   12.00
   0 -14   3   11.40   18.10
   1 -14   3   23.90   19.90
   1 -14   3    4.80   29.50
   1 -14   3   60.99   16.10
   1 -14   3   14.70   11.30
   2 -14   3  -25.20   27.50
   2 -14   3   -2.10   10.30
   2 -14   3   22.70   19.20
   2 -14   3    0.80    9.20
   3 -14   3  119.49   31.70
   3 -14   3  149.69   20.00
   3 -14   3  144.89   18.00
   3 -14   3  128.49   44.40
   4 -14   3   11.80    8.40
   4 -14   3   20.50   28.80
   4 -14   3   15.00   19.20
   4 -14   3    5.90    8.80
   5 -14   3   -0.30   11.70
   5 -14   3    2.70    6.40
   5 -14   3    8.60   17.20
   5 -14   3  -16.90   24.20
   5 -14   3    0.70    6.80
   6 -14   3   40.20   18.80
   6 -14   3   63.99    9.00
   6 -14   3   48.70   34.50
   6 -14   3   49.90   23.30
   7 -14   3   23.20   18.60
   7 -14   3   27.50    5.10
   7 -14   3   44.60   29.40
   7 -14   3    5.40   19.10
   7 -14   3   24.00    5.90
   8 -14   3   47.20   33.20
   8 -14   3   21.00   16.60
   8 -14   3    0.40   22.70
   4  13  -3  140.79   26.20
  -4 -13   3  153.48   39.30
  -4 -13   3  141.69   44.40
   3  13  -3   17.80   13.90
   3  13  -3  -13.30   11.20
  -3 -13   3    9.00   11.60
  -3 -13   3  -24.30   47.70
  -3 -13   3   -0.80   16.20
   2  13  -3  -13.40   25.90
   2  13  -3   45.30   13.90
   2  13  -3   41.40   15.10
  -2 -13   3   30.20   16.30
  -2 -13   3    3.90   31.30
  -2 -13   3   31.20   13.70
  -2 -13   3   23.30   24.40
   1  13  -3   19.60   27.80
   1  13  -3   32.10   12.90
   1  13  -3   58.09   14.40
  -1 -13   3   26.10   31.70
  -1 -13   3   65.09   15.50
  -1 -13   3   63.89   27.30
  -1 -13   3   67.09   18.50
   0  13  -3   20.70   16.40
   0  13  -3  -36.80   39.30
   0  13  -3   14.80    8.90
   0 -13   3    4.60   19.50
   0 -13   3   24.00   13.30
   0 -13   3   21.70   34.80
   0 -13   3   48.50   13.80
  -1  13  -3    4.80   29.20
   1 -13   3   20.90   18.70
   1 -13   3  -18.80   26.90
   1 -13   3   15.50   11.70
   1 -13   3   20.50   11.10
   2 -13   3    8.40   28.10
   2 -13   3   31.00   11.30
   2 -13   3   25.30   10.60
   2 -13   3   42.30   22.50
   3 -13   3  172.08   19.80
   3 -13   3  166.48   36.00
   3 -13   3  166.68   45.60
   3 -13   3  171.58   18.70
   4 -13   3    4.50    6.80
   4 -13   3    3.80    7.10
   4 -13   3    9.90    8.30
   4 -13   3    7.90   15.70
   4 -13   3  -13.10   25.60
   5 -13   3   -0.60    6.00
   5 -13   3  -17.40   10.60
   5 -13   3    7.10   25.60
   6 -13   3   -0.40   16.10
   6 -13   3   27.00   17.50
   6 -13   3    4.20    4.90
   6 -13   3  -29.80   30.70
   7 -13   3   27.20   28.30
   7 -13   3    9.60    3.60
   7 -13   3   39.50   21.10
   7 -13   3    3.80    3.60
   7 -13   3   11.50   25.90
   8 -13   3   23.50   23.20
   8 -13   3   -8.00   30.20
   8 -13   3    6.60   14.50
   9 -13   3    0.50   24.20
   5  12  -3  136.99   26.20
  -5 -12   3  104.49   24.10
  -5 -12   3   80.29   51.19
  -5 -12   3  178.68   41.80
   4  12  -3    4.30   14.10
   4  12  -3    7.80   13.80
  -4 -12   3   -7.30   10.60
  -4 -12   3    1.80   26.60
  -4 -12   3    7.20   18.50
   3  12  -3   82.39   41.60
  -3 -12   3  113.39   39.80
  -3 -12   3  116.19   23.80
  -3 -12   3  131.89   21.10
   2  12  -3  100.89   18.50
   2  12  -3  113.09   41.60
   2  12  -3  138.89   22.00
  -2 -12   3  119.69   22.30
  -2 -12   3  117.69   20.30
  -2 -12   3  151.18   45.00
   1  12  -3   96.99   42.70
   1  12  -3  106.29   18.20
   1  12  -3  112.69   18.50
  -1 -12   3  137.79   44.20
  -1 -12   3  100.19   21.20
  -1 -12   3  123.19   19.50
   0  12  -3   -0.80    7.70
   0  12  -3    8.40   29.40
   0 -12   3   -2.70   27.00
   0 -12   3   -3.30   10.10
   0 -12   3    5.00    9.70
   1 -12   3   54.69   40.50
   1 -12   3   44.40   13.30
   1 -12   3   41.60   11.70
   2 -12   3   34.70   31.00
   2 -12   3   35.60   11.60
   2 -12   3   30.50   10.60
   3 -12   3   28.60   19.10
   3 -12   3   25.50    9.30
   3 -12   3   33.80   10.10
   3 -12   3   -6.40   27.00
   4 -12   3   73.19   14.50
   4 -12   3   54.29   14.40
   4 -12   3   38.90   32.30
   4 -12   3   43.70   20.60
   4 -12   3   65.69   10.60
   5 -12   3   -7.70   12.40
   5 -12   3    6.70   14.70
   5 -12   3   12.80    6.20
   5 -12   3   22.50   26.40
   5 -12   3   17.40    6.40
   6 -12   3   20.00   16.90
   6 -12   3   20.70    5.50
   6 -12   3   -3.10   12.90
   6 -12   3   29.70   25.70
   7 -12   3   16.00   19.50
   7 -12   3    5.10   13.60
   7 -12   3   11.70    3.70
   7 -12   3   -6.70   20.90
   8 -12   3   15.70   14.90
   8 -12   3   29.40    3.10
   8 -12   3  -29.00   25.00
   8 -12   3   39.10   24.10
   8 -12   3   19.90    3.50
   9 -12   3    8.80    3.90
   9 -12   3   -0.60   11.80
   9 -12   3   -3.20   25.60
   9 -12   3    8.70    3.60
   9 -12   3  -28.90   30.20
   6  11  -3   40.10   19.00
   6  11  -3   44.80   29.10
  -6 -11   3   43.10   25.70
  -6 -11   3   74.49   38.10
  -6 -11   3   43.30   15.40
   5  11  -3  -17.30   20.80
   5  11  -3   16.50   17.00
   5  11  -3   41.00   16.60
  -5 -11   3   48.80   34.70
  -5 -11   3   28.40   14.50
   4  11  -3   22.10   35.40
   4  11  -3  -10.80   12.90
   4  11  -3   -9.30   12.60
  -4 -11   3   -8.90   27.60
  -4 -11   3   -2.90   10.50
  -4 -11   3    7.40   14.30
   3  11  -3   97.59   20.70
   3  11  -3  171.58   49.30
   3  11  -3   97.09   21.00
  -3 -11   3  171.58   41.70
  -3 -11   3  172.88   22.80
  -3 -11   3  144.09   23.90
   2  11  -3    0.20   11.70
   2  11  -3   16.60   12.20
  -2 -11   3    3.40   12.20
  -2 -11   3   -9.60   25.20
  -2 -11   3   10.50   11.80
   1  11  -3   36.40   12.80
   1  11  -3    8.10   11.00
  -1 -11   3   34.00   12.60
  -1 -11   3   52.09   15.90
  -1 -11   3   41.80   39.40
   0  11  -3  344.87   27.50
   0  11  -3  362.06   57.39
   0 -11   3  340.87   31.10
   0 -11   3  390.66   29.60
   0 -11   3  370.76   53.39
   1 -11   3  174.08   19.90
   1 -11   3  151.38   18.60
   1 -11   3  113.09   41.90
   2 -11   3  231.28   51.29
   2 -11   3  179.98   19.40
   2 -11   3  195.98   19.50
   3 -11   3  249.68   21.30
   3 -11   3  292.57   21.70
   3 -11   3  277.87   22.10
   3 -11   3  269.57   50.59
   3 -11   3  252.57   34.70
   4 -11   3   23.20   12.20
   4 -11   3    9.10    6.20
   4 -11   3    6.70   14.40
   4 -11   3   10.50    5.80
   4 -11   3    6.60   26.30
   5 -11   3   29.10   16.00
   5 -11   3   28.50   27.20
   5 -11   3   22.00    6.00
   5 -11   3   15.40   15.60
   5 -11   3   16.30    5.30
   6 -11   3    7.90   11.70
   6 -11   3    5.90    4.00
   6 -11   3    5.20    3.80
   6 -11   3   17.40   18.10
   6 -11   3   -2.30   22.90
   7 -11   3    2.40   25.80
   7 -11   3   66.99    6.80
   7 -11   3  101.79    6.80
   7 -11   3  104.19   28.60
   7 -11   3   83.29   20.20
   8 -11   3   -1.10    9.90
   8 -11   3    9.80    2.90
   8 -11   3   -2.00   20.40
   8 -11   3  -11.40   20.10
   8 -11   3   13.30    4.60
   9 -11   3  -12.80   27.20
   9 -11   3   34.10    7.80
   9 -11   3   40.60   14.20
   9 -11   3    0.30   24.20
  10 -11   3    5.50    5.70
  10 -11   3    6.80   25.50
  10 -11   3   16.00    7.80
  10 -11   3   -1.00    5.70
   7  10  -3   39.10   29.00
   7  10  -3    2.90   19.10
  -7 -10   3   31.30   36.10
  -7 -10   3    3.60   12.30
  -7 -10   3  -29.60   16.90
   6  10  -3   -3.30   19.80
   6  10  -3   18.20   15.30
   6  10  -3   -6.20   22.20
  -6 -10   3   14.60   27.70
   5  10  -3  -17.10   19.00
   5  10  -3  -40.60   24.20
   5  10  -3    9.00   16.60
   5  10  -3   10.40   14.40
  -5 -10   3   12.50   15.00
  -5 -10   3   -4.20   27.40
  -5 -10   3   16.20   12.80
   4  10  -3  131.99   23.60
   4  10  -3  122.59   29.10
   4  10  -3  104.79   40.50
  -4 -10   3  151.08   25.90
  -4 -10   3  109.39   19.70
  -4 -10   3  163.98   43.40
   3  10  -3   34.30   13.80
   3  10  -3   14.30   28.10
   3  10  -3    1.70   11.40
   3  10  -3    4.40   13.70
  -3 -10   3    0.20   21.00
  -3 -10   3   10.20   11.90
   2  10  -3   89.89   17.40
   2  10  -3  114.49   30.40
  -2 -10   3   81.39   17.90
  -2 -10   3   76.39   16.00
  -2 -10   3   85.69   35.30
   1  10  -3  634.14   41.30
   1  10  -3  525.75  102.59
   1  10  -3  558.34   39.10
  -1 -10   3  537.85   41.50
  -1 -10   3  552.94   59.69
  -1 -10   3  578.74   39.90
   0  10  -3  340.27   50.59
   0  10  -3  173.18   18.60
   0 -10   3  201.38   21.30
   0 -10   3  208.28   47.90
   0 -10   3  186.48   20.00
  -1  10  -3   90.39   29.70
  -1  10  -3  133.99   12.30
  -1  10  -3  136.19    9.10
   1 -10   3  160.98   17.50
   1 -10   3  167.78   43.20
   1 -10   3  140.69   17.90
   2 -10   3  366.26   52.89
   2 -10   3  427.76   29.00
   2 -10   3  413.36   28.50
   3 -10   3  148.89   14.40
   3 -10   3  133.49   36.80
   3 -10   3  129.99   13.70
   3 -10   3  142.89   17.70
   4 -10   3   14.60    5.20
   4 -10   3   11.40   12.10
   4 -10   3    0.00   22.60
   4 -10   3    8.00    5.30
   4 -10   3    5.80   12.90
   5 -10   3  279.07   17.60
   5 -10   3  236.28   31.10
   5 -10   3  247.18   31.70
   5 -10   3  198.58   43.50
   5 -10   3  256.07   16.50
   6 -10   3  331.27   18.20
   6 -10   3  286.97   38.10
   6 -10   3  312.27   33.40
   6 -10   3  313.37   18.20
   7 -10   3   42.20   15.10
   7 -10   3   43.20   23.60
   7 -10   3   28.60   25.70
   7 -10   3   57.29    6.70
   8 -10   3   25.00   26.60
   8 -10   3   76.29    9.30
   8 -10   3   66.79    7.10
   8 -10   3   42.50   25.40
   8 -10   3   69.39   15.50
   9 -10   3   40.00    9.20
   9 -10   3   39.70    7.20
   9 -10   3   26.60   24.60
   9 -10   3   52.09   30.10
  10 -10   3  -13.80    6.90
  10 -10   3   -1.50    6.40
  10 -10   3   46.60   26.40
  10 -10   3  -26.70   23.60
   7   9  -3   25.20   26.50
   7   9  -3   -3.40   16.30
  -7  -9   3   33.20   34.30
  -7  -9   3   11.30   11.30
   6   9  -3   76.49   28.60
   6   9  -3   46.40   18.60
   6   9  -3   38.20   37.20
   6   9  -3   70.79   20.90
  -6  -9   3   67.79   16.70
  -6  -9   3   87.09   22.10
  -6  -9   3   56.69   34.20
   5   9  -3  112.99   22.40
   5   9  -3   85.29   39.80
   5   9  -3  155.58   33.90
   5   9  -3  100.09   22.50
  -5  -9   3   94.49   18.80
  -5  -9   3  142.79   38.80
  -5  -9   3  143.39   27.40
   4   9  -3  -16.40   13.30
   4   9  -3   -3.40   11.40
   4   9  -3   41.50   14.40
   4   9  -3   -8.60   24.00
  -4  -9   3   19.30   13.30
  -4  -9   3  -12.00    8.30
  -4  -9   3   23.90   30.10
   3   9  -3   14.10   26.00
   3   9  -3    3.20   13.10
   3   9  -3   -5.00    9.20
   3   9  -3  -11.00   10.20
  -3  -9   3    9.70   10.90
  -3  -9   3   14.50   26.20
  -3  -9   3   -4.10    9.00
   2   9  -3  396.36   30.50
   2   9  -3  347.77   29.90
   2   9  -3  310.07   27.40
   2   9  -3  290.07   45.40
  -2  -9   3  362.36   50.39
  -2  -9   3  362.86   28.70
  -2  -9   3  327.87   30.50
   1   9  -3   20.50   10.70
   1   9  -3    5.30    9.20
   1   9  -3    1.90   20.70
  -1  -9   3   21.60   11.30
  -1  -9   3   15.40   10.30
  -1  -9   3    9.40   24.90
   0   9  -3   21.20    8.20
   0   9  -3    9.30   21.40
   0   9  -3   38.90    9.70
   0  -9   3   17.20    9.00
   0  -9   3   41.20   27.50
   0  -9   3   27.00   10.20
  -1   9  -3 1548.25   74.09
  -1   9  -3 1346.67   73.29
  -1   9  -3 1359.86  109.59
   1  -9   3 1496.95  107.59
   1  -9   3 1441.56   79.69
   1  -9   3 1501.55   79.69
   2  -9   3  274.57   45.80
   2  -9   3  215.58   15.80
   2  -9   3  202.28   18.10
   2  -9   3  203.68   17.60
   3  -9   3   52.89    7.90
   3  -9   3   46.30    8.00
   3  -9   3   54.19   12.80
   3  -9   3   57.59   29.20
   4  -9   3   15.50   23.00
   4  -9   3   40.50    6.40
   4  -9   3   53.29   16.10
   4  -9   3   36.90   16.20
   5  -9   3  344.57   36.00
   5  -9   3  244.38   47.30
   5  -9   3  286.37   31.60
   5  -9   3  303.97   17.50
   6  -9   3   62.89   31.00
   6  -9   3  167.18   31.50
   6  -9   3  122.39    8.80
   6  -9   3  123.79    8.90
   6  -9   3  111.39   21.10
   7  -9   3    3.30    3.00
   7  -9   3   -6.80   20.20
   7  -9   3    4.90    4.50
   7  -9   3    5.80    9.40
   7  -9   3  -16.20   16.40
   8  -9   3   14.10    6.50
   8  -9   3    0.60   18.90
   8  -9   3   20.70   12.00
   8  -9   3    1.20   20.20
   8  -9   3   23.30    5.30
   9  -9   3   11.70   22.40
   9  -9   3    3.90   22.40
   9  -9   3   -5.60    5.00
   9  -9   3    7.50    7.40
  10  -9   3   -2.20    7.20
  10  -9   3    0.00   23.00
  10  -9   3   23.00   26.80
  10  -9   3    4.70    8.50
   8   8  -3   15.20   26.80
  -8  -8   3    3.80   31.80
  -8  -8   3  -30.80    9.40
   7   8  -3    8.60   15.10
   7   8  -3   -3.40   15.70
   7   8  -3   27.20   32.40
   7   8  -3  -13.40   18.90
  -7  -8   3   -9.10   28.20
  -7  -8   3   27.00   12.70
   6   8  -3  105.09   22.70
   6   8  -3  101.49   39.10
   6   8  -3   97.09   22.10
   6   8  -3   57.79   25.50
  -6  -8   3   99.99   18.00
  -6  -8   3   64.89   34.70
   5   8  -3   13.10   17.60
   5   8  -3   33.80   17.40
   5   8  -3   15.40   28.80
  -5  -8   3   10.20   31.60
  -5  -8   3   35.60   11.90
   4   8  -3    3.30   14.50
   4   8  -3    3.30   11.70
   4   8  -3   -0.10   11.40
   4   8  -3   -7.90   15.50
  -4  -8   3    8.90   10.60
  -4  -8   3   12.80   26.80
  -4  -8   3   -1.50    9.50
   3   8  -3   90.99   31.20
   3   8  -3   63.29   16.10
   3   8  -3   84.39   16.60
   3   8  -3   77.79   19.50
  -3  -8   3   72.99   16.00
  -3  -8   3   76.19   14.60
  -3  -8   3  125.09   35.30
   2   8  -3   77.89   15.70
   2   8  -3  107.19   16.80
   2   8  -3   78.09   32.20
   2   8  -3   78.79   15.80
  -2  -8   3   87.89   17.00
  -2  -8   3  105.59   16.40
  -2  -8   3   63.79   30.70
   1   8  -3  566.24   60.59
   1   8  -3  581.84   37.70
   1   8  -3  634.74   39.10
  -1  -8   3  584.24   39.60
  -1  -8   3  580.74   38.30
  -1  -8   3  566.04   58.59
   0   8  -3  399.16   26.00
   0   8  -3  367.56   47.20
   0   8  -3  406.46   26.90
   0  -8   3  415.36   28.30
   0  -8   3  375.86   44.50
   0  -8   3  354.16   27.80
  -1   8  -3   24.50    4.60
  -1   8  -3    2.30   18.60
  -1   8  -3    0.20    3.40
   1  -8   3    7.20    6.60
   1  -8   3   11.10    6.90
   1  -8   3    8.40   22.30
   2  -8   3   22.00   22.90
   2  -8   3   31.50    7.00
   2  -8   3   29.90    8.50
   2  -8   3   49.20    8.50
   3  -8   3   92.49   28.80
   3  -8   3   66.79    8.50
   3  -8   3   55.59   13.40
   3  -8   3   60.39    7.40
   4  -8   3   38.30   14.50
   4  -8   3   27.70   22.40
   4  -8   3   42.60    5.60
   4  -8   3   45.80    5.20
   5  -8   3  260.47   14.50
   5  -8   3  240.88   14.60
   5  -8   3  258.57   27.50
   5  -8   3  235.58   44.40
   5  -8   3  250.77   31.90
   6  -8   3  -12.80   17.10
   6  -8   3   15.90    4.10
   6  -8   3    6.70    4.00
   6  -8   3   -4.90    8.90
   6  -8   3    4.90   17.00
   7  -8   3  -14.80   16.10
   7  -8   3    6.10    5.00
   7  -8   3    3.70    3.70
   8  -8   3  183.78   19.60
   8  -8   3  213.88   42.10
   8  -8   3  234.28   15.80
   9  -8   3  190.38   16.30
   9  -8   3  156.48   18.30
   9  -8   3  173.68   41.80
  10  -8   3   24.20   10.00
  10  -8   3   10.90   16.90
  10  -8   3   -4.00   16.30
  10  -8   3   25.10   10.90
   9   7  -3  -12.80   14.20
   9   7  -3   12.10   29.50
  -9  -7   3   -9.60   19.30
  -9  -7   3  -29.50   28.60
   8   7  -3   -3.20   18.80
   8   7  -3  -23.90   26.30
  -8  -7   3    0.50    9.90
  -8  -7   3  -11.10   29.30
   7   7  -3  259.67   34.10
   7   7  -3  162.78   28.10
   7   7  -3  203.28   41.50
   7   7  -3  225.08   54.19
  -7  -7   3  217.48   47.10
  -7  -7   3  219.98   25.00
   6   7  -3   56.79   18.80
   6   7  -3   45.70   32.20
   6   7  -3   48.50   16.70
   6   7  -3   36.70   22.80
  -6  -7   3   53.39   15.00
  -6  -7   3   62.59   17.30
  -6  -7   3   43.40   30.60
   5   7  -3   -6.30   13.70
   5   7  -3   -4.00   10.70
   5   7  -3   -0.70   24.60
   5   7  -3    8.40   11.80
  -5  -7   3   -4.60    7.60
  -5  -7   3   17.20   24.50
   4   7  -3   17.40   12.20
   4   7  -3   48.00   17.70
   4   7  -3   26.60   12.00
   4   7  -3   12.40   19.10
  -4  -7   3   35.80   11.70
  -4  -7   3   36.10   13.20
  -4  -7   3   17.00   19.50
   3   7  -3  201.98   22.20
   3   7  -3  202.78   24.10
   3   7  -3  170.58   25.10
   3   7  -3  155.58   57.89
  -3  -7   3  187.08   19.90
  -3  -7   3  187.98   26.70
  -3  -7   3  219.38   41.00
   2   7  -3   21.10    9.90
   2   7  -3   10.70    9.30
   2   7  -3    7.50   15.00
   2   7  -3    3.20    8.40
  -2  -7   3   35.80   24.70
  -2  -7   3    5.60    8.30
  -2  -7   3    5.40    8.30
   1   7  -3   67.59   11.90
   1   7  -3   48.00   10.40
   1   7  -3   50.29   24.00
  -1  -7   3   62.09   12.20
  -1  -7   3   72.79   27.40
  -1  -7   3   71.29   12.50
   0   7  -3  697.13   37.80
   0   7  -3  613.44   58.39
   0   7  -3  624.34   38.00
   0  -7   3  627.94   39.40
   0  -7   3  644.64   39.20
   0  -7   3  625.84   55.99
  -1   7  -3   28.50    4.60
  -1   7  -3   33.10    4.50
   1  -7   3   49.80    8.80
   1  -7   3   33.70   23.30
   1  -7   3   25.40    7.20
   2  -7   3 1537.35   79.99
   2  -7   3 1552.34   84.29
   2  -7   3 1565.74   80.79
   2  -7   3 1518.95  104.89
   3  -7   3  120.29   18.70
   3  -7   3   98.29    8.80
   3  -7   3  144.59   31.00
   3  -7   3  108.69    8.50
   4  -7   3  311.07   16.80
   4  -7   3  300.07   31.00
   4  -7   3  263.77   37.90
   5  -7   3  610.04   32.40
   5  -7   3  661.73   51.99
   5  -7   3  664.03   32.80
   5  -7   3  475.75   54.59
   6  -7   3 1861.91   99.39
   6  -7   3 1932.11  106.99
   6  -7   3 2000.90  123.29
   6  -7   3 2026.50   98.29
   7  -7   3   23.20    7.10
   7  -7   3   -9.60   17.90
   7  -7   3    8.50    4.50
   7  -7   3   15.80    7.50
   8  -7   3   78.79   34.50
   8  -7   3   70.89    9.50
   8  -7   3   49.20   10.70
   9  -7   3    4.30    8.30
   9  -7   3   10.40    6.80
   9  -7   3   35.80   27.40
   9  -7   3   17.30   17.20
  10  -7   3   12.40    8.80
  10  -7   3   23.00   22.90
  10  -7   3   19.70   11.00
  10  -7   3  -12.60   15.50
  11  -7   3    1.00   30.00
  11  -7   3    3.70   10.60
   9   6  -3    5.40   25.40
  -9  -6   3   27.30   26.10
  -9  -6   3    7.10   31.10
  -9  -6   3   10.50   12.90
   8   6  -3   38.80   31.10
   8   6  -3   22.70   25.30
   8   6  -3   15.60   14.60
   8   6  -3  -12.20   13.50
  -8  -6   3    9.50   31.40
  -8  -6   3   22.80   12.30
  -8  -6   3   16.50   13.20
   7   6  -3   51.09   26.20
   7   6  -3    0.50   28.20
   7   6  -3    5.30   12.60
   7   6  -3   44.10   16.10
  -7  -6   3    9.90   11.80
  -7  -6   3   19.10   29.80
   6   6  -3  298.77   54.49
   6   6  -3  336.17   46.70
  -6  -6   3  330.97   32.90
  -6  -6   3  306.57   46.00
   5   6  -3   -5.10   22.30
   5   6  -3    4.50   10.60
   5   6  -3   -4.20   13.50
   5   6  -3   -6.80    8.60
  -5  -6   3    2.90   20.70
  -5  -6   3    3.50   10.30
  -5  -6   3   -5.50    8.60
   4   6  -3   29.90   24.80
   4   6  -3   60.29   15.30
   4   6  -3   52.69   17.80
   4   6  -3   63.39   15.20
  -4  -6   3   46.80   12.20
  -4  -6   3   53.89   15.20
  -4  -6   3   67.69   26.70
   3   6  -3  347.17   29.60
   3   6  -3  407.26   47.80
   3   6  -3  381.46   30.10
   3   6  -3  375.56   32.10
  -3  -6   3  404.26   30.60
  -3  -6   3  385.96   28.70
  -3  -6   3  405.06   41.90
   2   6  -3  466.55   50.69
   2   6  -3  529.85   35.30
   2   6  -3  559.74   35.60
   2   6  -3  519.95   35.70
  -2  -6   3  439.56   46.00
  -2  -6   3  577.94   35.10
  -2  -6   3  573.04   36.30
   1   6  -3  101.59   13.10
   1   6  -3   94.79    9.40
   1   6  -3  107.49   13.80
   1   6  -3  108.59   28.80
  -1  -6   3  124.49   15.30
  -1  -6   3  124.09   14.40
  -1  -6   3  137.09   28.70
   0   6  -3 1276.77   68.29
   0   6  -3 1266.27   67.49
   0   6  -3 1213.08   86.29
   0  -6   3 1298.37   69.19
   0  -6   3 1324.37   88.79
   0  -6   3 1256.57   68.99
  -1   6  -3 4783.12  243.48
  -1   6  -3 5092.29  243.98
   1  -6   3 5064.89  247.28
   1  -6   3 5074.39  246.88
   1  -6   3 4627.34  245.98
   1  -6   3 5004.80  269.07
   2  -6   3  298.77   19.80
   2  -6   3  344.77   25.70
   2  -6   3  356.56   38.40
   3  -6   3   91.99   16.50
   3  -6   3   73.59    6.40
   3  -6   3   75.99    6.20
   3  -6   3   67.99   21.30
   4  -6   3  752.42   54.69
   4  -6   3  780.62   40.10
   4  -6   3  779.42   39.90
   5  -6   3  526.05   30.00
   5  -6   3  537.25   47.70
   5  -6   3  541.85   29.10
   5  -6   3  574.84   37.60
   6  -6   3   22.20   18.20
   6  -6   3   38.80    8.80
   6  -6   3   43.80    6.10
   6  -6   3   34.90    7.40
   7  -6   3  414.36   38.20
   7  -6   3  544.65   56.29
   7  -6   3  546.35   29.80
   8  -6   3   25.40    9.50
   8  -6   3   48.90   29.50
   8  -6   3   16.10    6.80
   9  -6   3  -25.50   22.60
   9  -6   3   16.10    9.70
   9  -6   3    1.10   16.50
  10  -6   3   -1.30    8.10
  10  -6   3   22.80   11.50
  10  -6   3   -4.60   20.90
  10  -6   3    4.80   17.50
  11  -6   3   10.70   11.10
  11  -6   3   17.60   13.10
  11  -6   3   11.10   28.20
  11  -6   3    0.00   18.70
  10   5  -3  -18.70   25.10
  10   5  -3    2.70   36.30
   9   5  -3  101.99   44.50
   9   5  -3   -3.30   22.50
  -9  -5   3   20.50   11.90
  -9  -5   3   37.60   33.10
  -9  -5   3   31.50   17.60
  -9  -5   3   -7.80   24.40
   8   5  -3   -5.50   11.30
   8   5  -3   12.70   25.20
   8   5  -3   -2.90   13.60
   8   5  -3  -12.40   19.10
  -8  -5   3    9.20   10.70
  -8  -5   3   14.80   28.10
  -8  -5   3   14.70   14.40
   7   5  -3  448.16   51.19
   7   5  -3  314.67   50.39
   7   5  -3  387.56   37.20
  -7  -5   3  457.65   53.09
  -7  -5   3  383.06   33.70
   6   5  -3 1127.99   95.39
   6   5  -3 1234.08   89.19
   6   5  -3 1302.07   78.89
  -6  -5   3 1287.87   73.89
  -6  -5   3 1381.76   91.69
   5   5  -3   -8.80   11.70
   5   5  -3   23.20   24.20
   5   5  -3    1.80    7.90
   5   5  -3    4.70    8.90
  -5  -5   3   15.20   11.70
  -5  -5   3   -0.90    8.20
  -5  -5   3    3.80   20.70
   4   5  -3  440.66   37.80
   4   5  -3  457.95   34.20
   4   5  -3  453.35   33.50
   4   5  -3  441.46   48.30
  -4  -5   3  469.95   46.20
  -4  -5   3  443.36   34.30
  -4  -5   3  443.96   31.60
   3   5  -3 1968.50  106.59
   3   5  -3 1971.40  108.79
   3   5  -3 1853.51  122.19
   3   5  -3 1982.40  106.79
  -3  -5   3 2037.00  105.69
  -3  -5   3 1993.10  120.79
  -3  -5   3 1965.30  106.99
   2   5  -3 2296.37  121.99
   2   5  -3 2363.16  121.89
   2   5  -3 2357.66  121.49
   2   5  -3 2149.48  137.39
  -2  -5   3 2273.67  136.09
  -2  -5   3 2414.36  121.59
  -2  -5   3 2329.47  122.39
   1   5  -3  152.68   15.30
   1   5  -3  170.78   14.90
   1   5  -3  171.88   31.50
   1   5  -3  137.09   11.40
  -1  -5   3  179.68   15.60
  -1  -5   3  169.48   15.60
  -1  -5   3  160.88   24.80
   0   5  -3 3484.05  173.28
   0   5  -3 3465.85  172.48
   0   5  -3 3142.89  189.28
   0  -5   3 3588.04  174.28
   0  -5   3 3452.75  173.68
  -1   5  -3  714.13   35.30
  -1   5  -3  661.53   34.80
   1  -5   3  704.33   38.20
   1  -5   3  662.53   40.10
   1  -5   3  707.03   56.79
   1  -5   3  655.43   37.30
   2  -5   3   15.40    3.70
   2  -5   3   17.90    9.20
   2  -5   3   13.90    3.90
   2  -5   3   17.90   15.60
   3  -5   3   69.49    6.20
   3  -5   3  124.39   19.40
   3  -5   3   82.29    6.30
   4  -5   3  323.77   32.80
   4  -5   3  312.77   19.40
   4  -5   3  305.87   18.00
   5  -5   3   19.20   15.00
   5  -5   3   35.50    6.60
   5  -5   3   48.80    5.90
   5  -5   3   34.20    7.90
   6  -5   3  413.76   27.80
   6  -5   3  442.56   25.60
   6  -5   3  445.36   25.70
   6  -5   3  482.15   47.40
   7  -5   3    6.40    7.10
   7  -5   3  -16.00   13.40
   7  -5   3   11.30    5.60
   8  -5   3  183.38   17.00
   8  -5   3  184.48   20.20
   8  -5   3  208.98   29.80
   9  -5   3    7.20   17.40
   9  -5   3   27.80   25.40
   9  -5   3    2.50    6.90
   9  -5   3   -5.50    8.60
  10  -5   3    3.50   19.10
  10  -5   3    6.10   19.40
  10  -5   3   27.30   11.00
  10  -5   3   14.80   12.00
  11  -5   3   -1.50   12.80
  11  -5   3    5.20   21.10
  11  -5   3   42.40   30.10
  10   4  -3   58.19   38.40
  10   4  -3   34.00   30.50
 -10  -4   3   57.69   16.10
 -10  -4   3   62.99   18.70
 -10  -4   3   39.90   18.40
   9   4  -3   42.10   28.10
   9   4  -3   18.70   17.80
   9   4  -3   61.89   33.90
   9   4  -3   36.90   16.90
  -9  -4   3   58.39   14.40
  -9  -4   3   14.40   19.10
  -9  -4   3   43.20   34.50
  -9  -4   3   42.30   16.60
   8   4  -3   43.10   16.40
   8   4  -3   64.69   19.60
   8   4  -3   93.59   33.50
  -8  -4   3   64.09   13.80
  -8  -4   3   50.29   27.70
  -8  -4   3   66.89   25.00
   7   4  -3  367.46   51.79
   7   4  -3  397.46   54.59
   7   4  -3  360.56   50.19
  -7  -4   3  409.16   48.80
  -7  -4   3  419.06   31.00
  -7  -4   3  383.26   34.90
   6   4  -3  187.48   41.20
   6   4  -3  176.68   24.20
   6   4  -3  210.48   26.90
   6   4  -3  227.28   35.60
  -6  -4   3  197.58   20.70
  -6  -4   3  273.57   41.00
   5   4  -3  113.09   18.40
   5   4  -3  126.09   31.50
   5   4  -3  104.59   23.10
  -5  -4   3  142.29   30.10
  -5  -4   3   87.19   16.60
  -5  -4   3  116.89   15.70
   4   4  -3  145.09   31.10
   4   4  -3  116.09   20.90
   4   4  -3  119.49   17.70
   4   4  -3  105.39   16.20
  -4  -4   3  140.69   28.50
  -4  -4   3  137.69   16.30
  -4  -4   3  120.09   17.30
   3   4  -3  486.35   35.70
   3   4  -3  476.25   33.50
   3   4  -3  523.75   33.90
   3   4  -3  475.05   45.80
  -3  -4   3  519.55   44.60
  -3  -4   3  513.05   32.70
  -3  -4   3  508.35   34.20
   2   4  -3  787.92   45.10
   2   4  -3  694.03   56.89
   2   4  -3  782.02   45.60
  -2  -4   3  773.62   45.40
  -2  -4   3  805.32   45.90
   1   4  -3 1679.93  103.49
   1   4  -3 1761.42   90.09
   1   4  -3 1703.63   89.49
  -1  -4   3 1691.83   89.79
  -1  -4   3 1716.43   89.89
  -1  -4   3 1709.33  103.89
   0   4  -3 1864.81  114.89
   0   4  -3 2044.40   99.89
   0   4  -3 2000.90  101.09
   0   4  -3 1987.30  101.69
   0  -4   3 1994.30  101.79
   0  -4   3 2008.20  102.19
   0  -4   3 1958.60  116.39
  -1   4  -3 1114.69   54.89
  -1   4  -3 1068.39   54.59
  -1   4  -3 1066.39   58.19
   1  -4   3 1113.99   72.19
   1  -4   3 1062.39   56.89
   1  -4   3 1095.49   61.39
   1  -4   3 1093.69   56.99
  -2   4  -3  129.59   14.50
   2  -4   3  124.69    8.90
   2  -4   3  117.69   16.70
   2  -4   3  130.09    9.20
  -3   4  -3   20.60   10.20
   3  -4   3   52.99    5.70
   3  -4   3   35.50    4.80
   3  -4   3   31.60   12.80
  -4   4  -3    3.50   10.80
   4  -4   3    6.40    3.10
   4  -4   3    8.50    4.10
   4  -4   3    4.50   11.60
   5  -4   3  511.75   28.10
   5  -4   3  498.85   28.10
   5  -4   3  482.05   30.00
   5  -4   3  507.15   47.40
   6  -4   3  112.09   10.80
   6  -4   3  139.59   29.00
   7  -4   3  387.66   26.50
   7  -4   3  428.06   51.49
   7  -4   3  435.56   38.10
   7  -4   3  432.66   30.30
   8  -4   3   20.50   19.10
   8  -4   3   37.60   30.50
   8  -4   3   37.80    9.80
   8  -4   3   38.70   12.10
   9  -4   3   70.49   13.20
   9  -4   3   81.19   33.90
   9  -4   3   45.70   14.50
   9  -4   3   63.39   24.30
  10  -4   3   -5.20   15.70
  10  -4   3   18.90   22.10
  10  -4   3  -22.20   22.90
  10  -4   3   -4.80    9.10
  11  -4   3   77.89   37.20
  11  -4   3   47.10   17.40
  11  -4   3   49.40   17.80
  11  -4   3   42.70   26.40
  10   3  -3   47.90   28.60
  10   3  -3   68.19   36.70
 -10  -3   3   26.20   19.50
 -10  -3   3   19.90   11.90
 -10  -3   3   26.90   15.90
   9   3  -3    2.50   22.00
   9   3  -3  -12.90   13.10
   9   3  -3  -18.50    9.70
   9   3  -3   33.30   25.40
  -9  -3   3   -5.50   13.10
  -9  -3   3   -6.50    8.70
   8   3  -3  119.99   23.00
   8   3  -3  122.69   22.10
   8   3  -3  158.78   37.60
   8   3  -3  127.19   37.10
  -8  -3   3  155.18   32.50
  -8  -3   3   74.89   24.30
  -8  -3   3  165.18   23.40
  -8  -3   3  152.08   18.50
   7   3  -3   59.69   16.80
   7   3  -3   24.20   13.30
   7   3  -3   23.90   20.20
   7   3  -3   67.19   29.50
  -7  -3   3   57.19   26.60
  -7  -3   3   45.00   23.70
  -7  -3   3   42.30   14.20
  -7  -3   3   38.20   11.40
   6   3  -3  232.48   39.70
   6   3  -3  178.18   24.00
   6   3  -3  160.68   21.60
   6   3  -3  240.38   35.20
  -6  -3   3  179.48   18.80
  -6  -3   3  190.08   33.10
  -6  -3   3  145.49   24.50
   5   3  -3   23.40   10.90
   5   3  -3   17.30   13.70
   5   3  -3   22.60    9.80
   5   3  -3   11.90   17.30
  -5  -3   3   13.80    8.10
  -5  -3   3   17.10   18.10
   4   3  -3  101.09   15.00
   4   3  -3  154.88   29.60
   4   3  -3  109.09   19.50
   4   3  -3   82.99   14.90
  -4  -3   3  126.69   25.30
  -4  -3   3  102.59   13.80
   3   3  -3  346.77   34.80
   3   3  -3  348.47   25.20
   3   3  -3  362.96   27.60
   3   3  -3  330.97   24.90
  -3  -3   3  333.77   25.10
  -3  -3   3  317.97   23.00
  -3  -3   3  363.86   34.40
   2   3  -3 2034.00  104.89
   2   3  -3 2021.70  104.59
   2   3  -3 1920.81  114.99
  -2  -3   3 2022.20  104.59
  -2  -3   3 2011.20  104.19
  -2  -3   3 1991.70  114.19
   1   3  -3  144.29   13.00
   1   3  -3  154.78   12.90
   1   3  -3  156.58   22.10
  -1  -3   3  173.58   13.40
  -1  -3   3  150.18   22.10
  -1  -3   3  149.88   13.20
   0   3  -3 2390.06  119.49
   0   3  -3 2369.56  122.49
   0  -3   3 2391.16  132.79
   0  -3   3 2338.77  120.39
  -1   3  -3 1496.15   77.09
  -1   3  -3 1517.35   77.29
  -1   3  -3 1578.04   82.79
   1  -3   3 1562.74   78.89
   1  -3   3 1572.54   85.19
   1  -3   3 1536.25   78.29
  -2   3  -3   14.10    7.90
   2  -3   3   24.30    3.90
   2  -3   3   24.40    4.20
   2  -3   3   16.70    9.50
  -3   3  -3   94.29   16.30
   3  -3   3   80.49    7.00
   3  -3   3   78.09    7.90
   3  -3   3   85.49   18.60
  -4   3  -3  518.15   39.50
   4  -3   3  457.85   26.60
   4  -3   3  461.95   28.10
   4  -3   3  484.05   42.70
   4  -3   3  479.85   26.50
  -5   3  -3  260.97   30.10
   5  -3   3  210.08   15.30
   5  -3   3  205.68   34.00
   5  -3   3  240.68   18.30
   6  -3   3   55.99   23.70
   6  -3   3   49.99    8.20
   6  -3   3   39.20    9.80
   7  -3   3  179.98   28.40
   7  -3   3  140.69   18.20
   7  -3   3  143.29   14.60
   7  -3   3  151.88   36.10
   8  -3   3  236.48   47.60
   8  -3   3  193.88   24.60
   8  -3   3  235.18   21.30
   8  -3   3  256.97   39.60
   9  -3   3   46.60   23.70
   9  -3   3   55.19   13.50
   9  -3   3   52.39   27.50
   9  -3   3   52.49   15.40
  10  -3   3   14.50   22.00
  10  -3   3   26.10   24.90
  10  -3   3   16.70   11.90
  10  -3   3   15.10   11.60
  11  -3   3   26.00   23.50
  11  -3   3   70.59   21.10
  11  -3   3   21.50   26.10
  11   2  -3   -5.80   29.30
  11   2  -3  -26.10   20.90
  11   2  -3   16.30   18.40
  10   2  -3    1.30   15.00
  10   2  -3  -10.10   22.00
  10   2  -3  -20.00   24.50
 -10  -2   3   15.90   10.90
 -10  -2   3   53.39   17.80
   9   2  -3  147.29   36.80
   9   2  -3  226.58   46.50
   9   2  -3  152.78   28.50
   9   2  -3  171.68   26.00
  -9  -2   3  160.98   19.70
  -9  -2   3  142.09   23.20
   8   2  -3  136.49   33.10
   8   2  -3  146.59   33.80
   8   2  -3  119.29   21.40
  -8  -2   3  126.39   20.30
  -8  -2   3  120.09   27.30
  -8  -2   3  126.99   17.20
   7   2  -3  264.47   37.60
   7   2  -3  351.46   42.70
   7   2  -3  333.37   31.10
   7   2  -3  320.67   29.60
  -7  -2   3  344.37   38.40
  -7  -2   3  338.57   25.60
   6   2  -3    9.90   10.20
   6   2  -3    3.00   13.90
   6   2  -3   -0.10   15.40
  -6  -2   3   -3.20    7.60
  -6  -2   3   -7.50   17.40
  -6  -2   3    4.40   13.00
  -6  -2   3   -7.10    6.30
   5   2  -3   22.40   16.10
   5   2  -3   26.70   10.20
   5   2  -3   30.80   10.10
   5   2  -3   22.40   13.20
  -5  -2   3   53.89   19.50
  -5  -2   3   37.80   10.20
  -5  -2   3   24.00    8.40
   4   2  -3  280.47   30.30
   4   2  -3  294.67   23.10
   4   2  -3  302.27   28.80
   4   2  -3  296.47   23.90
  -4  -2   3  343.87   29.90
  -4  -2   3  306.97   21.80
  -4  -2   3  234.18   21.90
   3   2  -3 3271.07  168.38
   3   2  -3 3419.46  169.38
   3   2  -3 3343.47  177.88
  -3  -2   3 3209.48  167.88
  -3  -2   3 3296.17  167.48
  -3  -2   3 3223.78  175.08
   2   2  -3   93.99    9.80
   2   2  -3   81.59   10.50
   2   2  -3   95.69   17.70
  -2  -2   3  104.89   18.20
  -2  -2   3   64.79    9.30
  -2  -2   3   77.19   10.10
   1   2  -3 2257.47  112.19
   1   2  -3 2164.28  120.69
   1   2  -3 2165.78  112.39
  -1  -2   3 2171.98  111.89
  -1  -2   3 2200.28  121.19
  -1  -2   3 2243.78  112.49
   0   2  -3 2149.19  109.19
   0   2  -3 2298.77  115.39
   0   2  -3 2117.09  108.59
   0  -2   3 2034.40  114.69
   0  -2   3 2182.88  109.49
  -1   2  -3 2557.74  126.39
  -1   2  -3 2563.14  126.29
   1  -2   3 2484.05  126.59
   1  -2   3 2581.44  127.19
   1  -2   3 2459.95  134.79
  -2   2  -3   78.09    6.30
  -2   2  -3   68.89    6.10
  -2   2  -3   79.69   14.50
   2  -2   3   80.79   15.60
   2  -2   3   73.89    7.40
  -3   2  -3 1886.91   95.99
  -3   2  -3 1904.91   96.19
  -3   2  -3 1888.21  107.39
   3  -2   3 1911.81   97.79
   3  -2   3 1947.01  111.09
   3  -2   3 1905.81   96.19
  -4   2  -3 2106.99   99.19
  -4   2  -3 1850.01   96.49
  -4   2  -3 1937.71  111.19
   4  -2   3 1868.31   99.29
   4  -2   3 1783.12  114.09
   4  -2   3 1880.21   96.99
  -5   2  -3  136.79   23.80
  -5   2  -3  140.79   11.30
   5  -2   3  142.39   12.10
   5  -2   3  124.99   28.30
   5  -2   3  122.59   15.00
  -6   2  -3   16.00   13.00
  -6   2  -3   14.20    5.80
   6  -2   3   18.40    9.00
   6  -2   3   14.90   18.80
   6  -2   3   12.50   16.90
   6  -2   3    6.50    5.80
  -7   2  -3    5.70    5.60
  -7   2  -3    8.60    6.30
   7  -2   3   18.30   21.20
   7  -2   3    3.50    7.40
   7  -2   3   -2.00    8.80
   7  -2   3  -12.80   18.30
  -8   2  -3   48.20    9.40
  -8   2  -3   33.70    7.80
   8  -2   3   46.00   23.80
   8  -2   3   48.40   14.30
   8  -2   3   48.20   12.20
   8  -2   3   60.09   25.40
  -9   2  -3   67.69   10.30
  -9   2  -3   55.29    9.00
   9  -2   3   57.99   21.30
   9  -2   3   71.99   27.60
   9  -2   3   73.39   15.10
   9  -2   3   54.39   30.40
  10  -2   3  -25.10   20.50
  10  -2   3   21.30   15.60
  10  -2   3   12.40   12.60
  11   1  -3   -2.00   14.70
  11   1  -3   -0.90   22.80
 -11  -1   3   15.20   13.70
  10   1  -3   47.90   18.30
  10   1  -3   33.50   23.90
  10   1  -3   50.89   17.90
  10   1  -3  102.39   32.80
 -10  -1   3   45.40   14.20
 -10  -1   3  129.69   16.70
 -10  -1   3   70.09   14.40
   9   1  -3  417.86   47.30
   9   1  -3  456.45   39.70
   9   1  -3  429.36   55.69
   9   1  -3  434.46   38.30
  -9  -1   3  433.66   30.90
  -9  -1   3  365.76   33.30
   8   1  -3   73.19   17.40
   8   1  -3  127.19   32.20
   8   1  -3   84.49   20.00
   8   1  -3  104.69   28.60
  -8  -1   3  112.79   15.50
   7   1  -3  101.29   17.80
   7   1  -3  160.98   30.20
   7   1  -3  183.58   33.50
   7   1  -3  157.38   22.40
  -7  -1   3  164.88   25.40
  -7  -1   3  176.28   20.80
  -7  -1   3  161.28   16.50
   6   1  -3   39.80   12.00
   6   1  -3   23.80   15.50
   6   1  -3   55.39   18.80
   6   1  -3   57.89   12.20
  -6  -1   3   18.20   11.60
  -6  -1   3   46.60   10.80
  -6  -1   3   51.29    9.80
  -6  -1   3   25.70   24.60
   5   1  -3  142.99   21.80
   5   1  -3  153.48   17.40
   5   1  -3  144.79   24.40
   5   1  -3  153.68   16.30
  -5  -1   3  169.98   14.80
  -5  -1   3  130.69   20.80
  -5  -1   3  148.29   15.60
  -5  -1   3  169.98   22.00
   4   1  -3 1315.67   88.89
   4   1  -3 1511.15   84.09
   4   1  -3 1556.74   84.89
  -4  -1   3 1569.14   87.79
  -4  -1   3 1611.74   83.89
  -4  -1   3 1858.51   95.99
   3   1  -3 1161.38   61.09
   3   1  -3 1054.69   65.59
   3   1  -3 1086.69   60.59
  -3  -1   3 1131.29   59.79
  -3  -1   3 1133.89   64.79
  -3  -1   3 1094.69   60.09
   2   1  -3 5737.73  295.87
   0   1  -3 5468.65  281.27
   0  -1   3 5725.13  280.97
   0  -1   3 5475.85  273.57
   0  -1   3 5375.06  281.27
  -1   1  -3   55.49   14.50
  -1   1  -3  110.99    8.30
  -1   1  -3   80.59    8.40
   1  -1   3   65.99   16.00
   1  -1   3   88.79    8.90
  -2   1  -3   71.89   15.20
  -2   1  -3   75.99    9.00
  -2   1  -3   57.79    6.50
   2  -1   3   77.69    8.30
   2  -1   3   64.89    6.40
   2  -1   3   82.19   17.00
  -3   1  -3  869.91   46.50
  -3   1  -3  842.92   44.70
  -3   1  -3  888.31   56.59
   3  -1   3  831.82   45.00
   3  -1   3  844.72   63.09
   3  -1   3  830.82   43.50
   3  -1   3  857.61   47.20
  -4   1  -3 2409.86  127.29
  -4   1  -3 2606.74  141.19
  -4   1  -3 2532.65  125.49
   4  -1   3 2586.14  134.39
   4  -1   3 2371.66  125.79
   4  -1   3 2360.96  128.59
   4  -1   3 2581.24  145.09
  -5   1  -3  351.46   26.10
  -5   1  -3  399.16   24.30
  -5   1  -3  413.76   37.80
   5  -1   3  432.66   29.00
   5  -1   3  414.16   45.30
   5  -1   3  450.45   36.40
   5  -1   3  364.46   24.90
  -6   1  -3   84.79   13.00
  -6   1  -3   82.69   10.80
  -6   1  -3   62.39   21.00
   6  -1   3   78.69   14.40
   6  -1   3  115.49   25.80
   6  -1   3   74.49   11.70
   6  -1   3   95.19   28.90
  -7   1  -3  407.56   26.60
   7  -1   3  386.96   29.20
   7  -1   3  408.76   33.30
   7  -1   3  427.86   44.20
   7  -1   3  447.86   54.99
  -8   1  -3  353.86   27.00
  -8   1  -3  357.76   24.60
   8  -1   3  365.06   43.70
   8  -1   3  307.97   31.50
   8  -1   3  322.67   56.49
   8  -1   3  350.36   28.60
  -9   1  -3   42.70   11.10
  -9   1  -3   48.30   10.40
   9  -1   3   39.90   15.90
   9  -1   3   59.19   14.00
   9  -1   3   13.10   26.30
   9  -1   3   78.89   29.80
 -10   1  -3   -4.90    9.20
 -10   1  -3   -0.30    8.20
  10  -1   3  -16.90   11.20
  10  -1   3  -22.20   11.40
  10  -1   3  -15.40   26.20
  10  -1   3  -14.40   22.00
  11   0  -3   -4.50   22.20
  11   0  -3   47.20   33.10
  11   0  -3   35.10   18.50
 -11   0   3   57.49   15.30
 -11   0   3   55.99   11.60
  10   0  -3    5.10   12.80
  10   0  -3   -3.10   20.60
  10   0  -3  -14.80   17.50
  10   0  -3   -5.50   13.40
 -10   0   3    6.50    7.80
 -10   0   3    8.40    6.50
 -10   0   3   18.70   17.70
   9   0  -3  -10.90   18.70
   9   0  -3    1.60   11.40
   9   0  -3  -13.40   15.40
  -9   0   3   -6.70    7.30
  -9   0   3    0.20    9.20
  -9   0   3   -4.60    8.80
   8   0  -3  286.47   28.40
   8   0  -3  367.06   50.39
   8   0  -3  327.27   31.30
   8   0  -3  228.68   34.10
  -8   0   3  314.47   23.80
  -8   0   3  338.27   27.10
  -8   0   3  360.96   30.30
   7   0  -3   -4.70    8.60
   7   0  -3    2.70   15.30
   7   0  -3   27.60   16.30
  -7   0   3   -8.40    6.90
  -7   0   3   -1.50    6.00
  -7   0   3   -3.20    7.10
   6   0  -3   67.39   12.60
   6   0  -3   84.59   18.80
   6   0  -3   86.59   14.60
   6   0  -3   84.69   21.70
  -6   0   3   68.19   11.40
  -6   0   3   62.69   14.60
  -6   0   3   72.79   10.70
   5   0  -3  140.09   15.00
   5   0  -3  109.89   18.00
   5   0  -3  186.68   26.80
   5   0  -3  145.59   16.10
  -5   0   3  128.19   12.70
  -5   0   3  163.38   17.90
  -5   0   3  133.99   14.00
   4   0  -3 5107.09  263.37
   4   0  -3 5148.39  268.57
   4   0  -3 5267.47  264.07
  -4   0   3 5364.56  264.07
  -4   0   3 5210.48  262.67
  -4   0   3 5368.36  261.97
   3   0  -3    7.60    6.70
   3   0  -3   10.70    5.90
   3   0  -3   21.80    6.40
  -3   0   3   17.80    7.20
  -3   0   3   21.30    5.50
  -3   0   3   22.40    5.90
  -3   0   3    4.70    6.10
   2   0  -3 5122.29  266.37
   2   0  -3 5272.57  258.67
  -2   0   3 5332.27  258.47
  -2   0   3 5038.40  260.17
   1   0  -3  304.67   24.80
   0   0  -3 1054.09   59.39
   0   0  -3 1033.60   71.59
   0   0  -3 1151.18   57.09
   0   0   3 1046.60   66.79
   0   0   3 1176.78   58.29
  -1   0  -3 1897.11   93.19
  -1   0  -3 1873.01  104.39
  -1   0  -3 1912.01   94.79
   1   0   3 2007.40   95.29
   1   0   3 1551.34   94.89
   1   0   3 1785.22  105.39
   1   0   3 1927.21   93.19
  -2   0  -3  457.15   35.30
  -2   0  -3  404.46   23.80
  -2   0  -3  422.36   25.80
   2   0   3  421.76   23.90
   2   0   3  433.36   24.70
   2   0   3  424.46   26.10
   2   0   3  438.86   37.20
  -3   0  -3  787.42   44.60
  -3   0  -3  771.02   54.59
  -3   0  -3  778.42   42.10
   3   0   3  752.22   42.10
   3   0   3  791.62   45.00
   3   0   3  783.92   49.80
   3   0   3  813.12   59.59
  -4   0  -3 2031.00  108.29
  -4   0  -3 2142.29  111.09
  -4   0  -3 2117.89  123.19
   4   0   3 2010.40  108.29
   4   0   3 2223.68  129.19
   4   0   3 2266.77  118.19
   4   0   3 2051.19  111.49
  -5   0  -3   31.30   14.50
  -5   0  -3   29.00    7.00
  -5   0  -3   15.50    8.50
   5   0   3   26.50    7.30
   5   0   3    9.40   14.30
   5   0   3   10.10   18.10
   5   0   3   15.20    9.00
  -6   0  -3 1103.89   79.49
  -6   0  -3  998.30   63.39
  -6   0  -3 1158.58   60.69
   6   0   3 1075.39   76.19
   6   0   3 1082.69   66.39
   6   0   3 1191.08   87.29
   6   0   3 1129.79   62.59
  -7   0  -3  373.16   25.90
   7   0   3  362.96   32.10
   7   0   3  353.36   43.00
   7   0   3  334.47   55.89
   7   0   3  346.47   28.10
  -8   0  -3   22.90    9.00
   8   0   3   23.10   13.40
   8   0   3   11.10   19.20
   8   0   3   14.20   10.50
   8   0   3   17.70   23.60
  -9   0  -3   -0.50    8.30
  -9   0  -3  -11.60    9.60
   9   0   3    2.80   23.10
   9   0   3   20.10   13.20
   9   0   3   -3.70   10.30
   9   0   3  -15.90   24.10
 -10   0  -3  115.09   15.90
  10   0   3   73.69   39.50
  10   0   3   89.19   36.30
  10   0   3  102.79   23.40
  11  -1  -3    1.60   15.20
  11  -1  -3    0.20   12.80
  11  -1  -3   15.20   25.70
  11  -1  -3  -15.20   15.10
 -11   1   3   11.90   10.70
 -11   1   3   11.00    7.20
  10  -1  -3   23.70   13.50
  10  -1  -3   10.90   13.00
  10  -1  -3   32.00   18.70
  10  -1  -3   23.50   24.60
 -10   1   3    3.20    9.50
 -10   1   3    1.60    6.40
   9  -1  -3  254.07   32.90
   9  -1  -3  324.57   50.99
   9  -1  -3  292.87   31.60
   9  -1  -3  321.57   30.70
  -9   1   3  348.77   26.60
  -9   1   3  316.67   24.00
  -9   1   3  324.77   22.70
   8  -1  -3   -0.80   19.30
   8  -1  -3   11.70   11.50
   8  -1  -3   27.60   15.90
   8  -1  -3   -3.10    9.30
  -8   1   3    3.50    6.60
  -8   1   3   -2.30    8.90
  -8   1   3    6.00    8.50
   7  -1  -3   66.39   13.50
   7  -1  -3   72.59   23.00
   7  -1  -3   73.89   18.10
   7  -1  -3   56.19   13.70
  -7   1   3   75.79    9.70
  -7   1   3   62.49   11.10
  -7   1   3   89.09   15.70
   6  -1  -3  100.79   17.00
   6  -1  -3   86.39   21.20
   6  -1  -3   68.89   12.90
   6  -1  -3   70.89   12.30
  -6   1   3   75.69   11.00
   5  -1  -3  745.53   43.90
   5  -1  -3  673.93   42.40
  -5   1   3  722.83   41.50
  -5   1   3  748.43   40.20
   4  -1  -3 1100.99   69.59
   4  -1  -3 1199.78   63.29
   4  -1  -3 1013.90   62.49
   4  -1  -3 1199.18   63.39
  -4   1   3 1244.58   60.89
  -4   1   3 1197.98   61.49
  -4   1   3 1222.88   62.29
   3  -1  -3 2252.57  116.09
   3  -1  -3 2330.97  115.69
  -3   1   3 2386.06  115.29
  -3   1   3 2311.27  115.09
  -3   1   3 2093.19  113.19
   1  -1  -3 2322.27  114.99
  -1   1   3 2189.08  120.39
  -1   1   3 2351.46  116.19
   0  -1  -3 2262.97  111.19
   0  -1  -3 2032.80  113.89
   0  -1  -3 2194.88  109.19
   0  -1  -3 2227.28  122.69
   0   1   3 2292.67  111.19
   0   1   3 2110.39  108.89
   0   1   3 2131.29  121.89
  -1  -1  -3 2134.39  110.99
  -1  -1  -3 2306.87  122.19
  -1  -1  -3 2009.70  108.89
  -1  -1  -3 2384.06  112.59
   1   1   3 1942.11  121.49
   1   1   3 2319.47  114.39
   1   1   3 2079.59  108.89
   1   1   3 2152.78  111.29
   1   1   3 2158.68  115.89
  -2  -1  -3   54.09    7.70
  -2  -1  -3   68.09    7.60
  -2  -1  -3   75.59   17.50
  -2  -1  -3   52.19    9.00
   2   1   3   47.50    8.50
   2   1   3   46.10   16.60
   2   1   3   43.00   14.10
   2   1   3   48.00    8.50
   2   1   3   49.50    6.50
  -3  -1  -3 4392.76  212.58
  -3  -1  -3 4159.48  214.98
  -3  -1  -3 4456.55  226.98
  -3  -1  -3 4279.77  213.08
   3   1   3 4080.09  212.08
   3   1   3 4230.98  216.08
   3   1   3 3985.70  229.38
   3   1   3 4325.27  220.78
  -4  -1  -3  452.15   25.90
  -4  -1  -3  442.56   40.00
  -4  -1  -3  395.26   25.70
  -4  -1  -3  380.06   28.90
   4   1   3  412.36   26.20
   4   1   3  388.06   37.00
   4   1   3  398.86   41.60
   4   1   3  410.56   29.60
  -5  -1  -3   34.40   17.30
  -5  -1  -3   56.29    8.00
  -5  -1  -3   49.30    9.30
  -5  -1  -3   50.79   12.40
   5   1   3   68.99   22.40
   5   1   3   44.00    9.70
   5   1   3   53.09   12.70
   5   1   3   50.89   23.50
  -6  -1  -3   10.20    7.90
  -6  -1  -3   -2.90    3.00
  -6  -1  -3    3.50    9.50
  -6  -1  -3   11.30   13.60
   6   1   3   16.80   20.60
   6   1   3    2.00    7.70
   6   1   3   10.00   22.10
   6   1   3    3.90    9.60
  -7  -1  -3   38.50   16.20
  -7  -1  -3   63.39   11.80
  -7  -1  -3   49.50   22.90
   7   1   3   64.49   13.80
   7   1   3   87.69   27.90
   7   1   3   20.70   25.30
   7   1   3   36.80   14.40
  -8  -1  -3   12.30    9.00
   8   1   3   16.10   12.40
   8   1   3   -2.90    9.70
   8   1   3   13.60   22.40
   8   1   3   -1.50   22.40
  -9  -1  -3   19.90   10.10
   9   1   3   -3.70   25.90
   9   1   3  -24.20   23.40
   9   1   3   21.40   14.40
   9   1   3   10.30   14.60
 -10  -1  -3    0.40   12.70
 -10  -1  -3  -10.50    9.30
  10   1   3   17.10   28.90
  11  -2  -3   -1.60   13.20
  11  -2  -3  -19.70   12.00
  11  -2  -3   -6.70   25.30
  11  -2  -3   10.70   13.20
 -11   2   3    1.30    5.30
 -11   2   3   14.00    5.60
  10  -2  -3    5.50   14.10
  10  -2  -3    8.20   11.80
  10  -2  -3    7.30   21.20
  10  -2  -3    4.50   11.50
 -10   2   3   -2.60    5.30
 -10   2   3    3.60    6.10
   9  -2  -3   49.60   14.70
   9  -2  -3   40.50   25.10
   9  -2  -3   69.79   18.40
   9  -2  -3   51.99   15.20
  -9   2   3   68.79   11.80
  -9   2   3   59.09   11.10
   8  -2  -3  427.96   48.50
   8  -2  -3  360.26   33.60
   8  -2  -3  394.46   33.50
  -8   2   3  436.16   29.50
  -8   2   3  442.06   28.40
   7  -2  -3  110.39   25.30
   7  -2  -3  163.58   18.90
   7  -2  -3  145.09   18.90
   7  -2  -3  113.29   17.70
  -7   2   3  156.98   12.20
  -7   2   3  171.58   15.30
  -7   2   3  164.18   16.90
   6  -2  -3  316.07   24.60
   6  -2  -3  294.57   23.60
   6  -2  -3  329.77   35.50
  -6   2   3  311.77   21.80
  -6   2   3  382.26   26.30
  -6   2   3  326.67   19.80
   5  -2  -3  384.06   25.40
   5  -2  -3  429.26   27.40
   5  -2  -3  418.36   27.20
  -5   2   3  442.06   24.20
  -5   2   3  436.16   25.50
   4  -2  -3 1220.78   66.89
   4  -2  -3 1239.58   67.39
  -4   2   3 1251.87   65.89
  -4   2   3 1392.56   71.59
  -4   2   3 1244.18   65.09
   3  -2  -3  288.47   17.90
   3  -2  -3  293.07   18.50
  -3   2   3  275.87   21.20
  -3   2   3  280.97   16.90
  -3   2   3  272.27   16.50
   2  -2  -3 6430.26  324.97
   1  -2  -3 6388.66  317.17
   0  -2  -3  215.98   17.80
   0  -2  -3  183.08   14.60
   0  -2  -3  148.99   24.80
   0  -2  -3  183.38   12.30
   0   2   3  180.58   18.70
   0   2   3  172.48   11.80
   0   2   3  176.18   14.50
   0   2   3  216.88   18.10
   0   2   3  143.49   25.50
  -1  -2  -3  486.85   27.80
  -1  -2  -3  526.85   34.10
  -1  -2  -3  465.75   39.60
  -1  -2  -3  496.05   30.40
  -1  -2  -3  509.95   31.50
   1   2   3  504.65   30.50
   1   2   3  489.65   41.80
   1   2   3  480.95   31.80
   1   2   3  487.15   27.70
   1   2   3  508.55   35.20
  -2  -2  -3 1239.68   69.69
  -2  -2  -3 1136.19   62.49
  -2  -2  -3 1231.28   65.89
  -2  -2  -3 1189.48   74.99
  -2  -2  -3 1236.28   66.09
   2   2   3 1148.09   62.49
   2   2   3 1148.69   78.69
   2   2   3 1184.58   65.69
   2   2   3 1187.88   71.39
  -3  -2  -3  456.25   27.80
  -3  -2  -3  448.56   40.10
  -3  -2  -3  480.15   30.30
  -3  -2  -3  441.96   31.00
   3   2   3  427.36   27.50
   3   2   3  480.35   45.10
   3   2   3  428.46   30.40
   3   2   3  485.45   37.40
  -4  -2  -3  364.66   25.30
  -4  -2  -3  467.45   39.00
  -4  -2  -3  408.46   27.10
  -4  -2  -3  356.36   29.10
   4   2   3  401.96   26.60
   4   2   3  395.46   29.80
   4   2   3  393.06   38.50
   4   2   3  368.16   43.30
  -5  -2  -3  486.65   29.60
  -5  -2  -3  461.55   42.50
  -5  -2  -3  433.06   33.90
  -5  -2  -3  431.06   29.10
   5   2   3  477.75   51.29
   5   2   3  426.16   33.20
   5   2   3  466.95   44.80
   5   2   3  403.56   30.00
  -6  -2  -3  119.59   13.80
  -6  -2  -3  189.18   34.80
  -6  -2  -3  162.98   17.10
   6   2   3  178.38   41.10
   6   2   3  148.49   21.90
   6   2   3  135.59   34.90
   6   2   3  126.69   17.80
  -7  -2  -3  113.19   12.40
  -7  -2  -3  127.39   21.70
  -7  -2  -3  118.69   16.30
  -7  -2  -3  126.29   29.50
   7   2   3  121.79   21.70
   7   2   3  137.79   35.30
   7   2   3  107.19   17.60
   7   2   3  105.49   41.40
  -8  -2  -3   29.50   13.80
  -8  -2  -3   45.90   12.20
   8   2   3   32.60   31.10
   8   2   3    4.30   13.00
   8   2   3   46.20   29.80
   8   2   3   27.50   12.70
  -9  -2  -3    0.40   10.30
   9   2   3   -4.50   13.60
   9   2   3  -20.60   24.80
   9   2   3   -6.30   12.50
   9   2   3  -45.30   21.60
 -10  -2  -3  129.39   24.00
 -10  -2  -3   86.69   15.90
  10   2   3  148.69   34.60
  10   2   3   82.89   39.10
  10   2   3   61.89   34.70
  11  -3  -3   -1.80   10.90
  11  -3  -3   -8.20   11.20
  10  -3  -3   39.50   15.10
  10  -3  -3   55.49   15.80
  10  -3  -3   18.60   13.90
  10  -3  -3   74.39   28.90
   9  -3  -3  119.19   19.20
   9  -3  -3  114.69   32.70
   9  -3  -3  139.19   20.60
   9  -3  -3  105.99   18.50
  -9   3   3  126.79   14.90
   8  -3  -3  101.29   16.90
   8  -3  -3  115.29   17.60
   8  -3  -3  117.99   16.70
   8  -3  -3  142.09   32.50
  -8   3   3  112.09    8.20
  -8   3   3   77.39   12.00
  -8   3   3  121.19   15.40
   7  -3  -3   26.20    9.40
   7  -3  -3   24.30   16.90
   7  -3  -3   16.10    9.20
   7  -3  -3   23.10   13.90
  -7   3   3   31.40    4.20
  -7   3   3   30.20    9.30
   6  -3  -3    4.20    5.40
   6  -3  -3    5.50    6.60
   6  -3  -3    5.60    7.70
  -6   3   3    2.30    3.10
  -6   3   3    2.90    2.50
  -6   3   3    1.30    5.80
   5  -3  -3 1018.60   55.59
   5  -3  -3 1036.70   55.49
  -5   3   3  979.70   51.09
  -5   3   3  972.90   50.99
  -5   3   3 1069.29   59.19
   4  -3  -3   23.20    5.80
   4  -3  -3   18.10    5.80
  -4   3   3   19.30    3.10
  -4   3   3   22.80    2.90
  -4   3   3    8.40    6.90
   3  -3  -3 3018.70  162.98
   3  -3  -3 3226.18  156.08
   3  -3  -3 3013.50  154.58
   3  -3  -3 3161.58  156.88
  -3   3   3 3108.39  153.98
  -3   3   3 3121.49  154.68
  -3   3   3 3186.58  161.98
   2  -3  -3    8.70    6.90
   2  -3  -3    5.70    3.00
   2  -3  -3    2.60    4.30
   2  -3  -3    5.40    5.40
  -2   3   3    5.30    3.80
  -2   3   3    7.30    6.80
  -2   3   3    2.60    6.00
  -2   3   3    4.40    2.30
   1  -3  -3 1730.93   84.49
   1  -3  -3 1422.36   98.29
   1  -3  -3 1644.44   88.79
   1  -3  -3 1691.83   86.79
  -1   3   3 1595.14   90.29
  -1   3   3 1692.63   84.09
  -1   3   3 1840.92   93.39
  -1   3   3 1677.93   86.49
   0  -3  -3   67.09    9.20
   0  -3  -3   51.49    6.30
   0  -3  -3   51.09   11.00
   0  -3  -3   65.99   12.50
   0  -3  -3   52.09   16.80
   0   3   3   30.30   16.60
   0   3   3   52.79    8.40
   0   3   3   66.89   12.20
   0   3   3   71.89   14.80
   0   3   3   53.69    6.30
  -1  -3  -3  695.53   37.60
  -1  -3  -3  693.13   50.79
  -1  -3  -3  687.23   40.50
  -1  -3  -3  667.03   44.90
  -1  -3  -3  700.23   42.70
   1   3   3  644.94   43.30
   1   3   3  699.33   40.70
   1   3   3  608.14   52.39
   1   3   3  711.83   47.00
   1   3   3  679.83   37.50
  -2  -3  -3 3290.17  173.98
  -2  -3  -3 3105.49  162.48
  -2  -3  -3 3323.47  164.78
  -2  -3  -3 3091.59  158.88
  -2  -3  -3 3295.57  167.78
   2   3   3 2810.92  177.58
   2   3   3 3221.08  170.18
   2   3   3 3129.59  162.48
   2   3   3 2996.50  159.18
  -3  -3  -3 1007.00   66.69
  -3  -3  -3 1114.69   70.99
  -3  -3  -3 1047.10   60.69
  -3  -3  -3 1042.20   61.09
  -3  -3  -3 1069.49   56.89
   3   3   3  982.50   59.99
   3   3   3 1042.30   70.09
   3   3   3 1010.80   57.19
   3   3   3 1010.40   75.99
  -4  -3  -3  194.48   19.00
  -4  -3  -3  207.88   29.70
  -4  -3  -3  197.88   31.60
  -4  -3  -3  209.38   21.20
  -4  -3  -3  196.88   16.90
   4   3   3  196.18   37.20
   4   3   3  199.38   21.40
   4   3   3  191.68   17.90
   4   3   3  238.78   36.20
  -5  -3  -3   89.69   33.60
  -5  -3  -3   94.59   13.30
  -5  -3  -3  118.49   19.10
  -5  -3  -3   97.29   14.20
   5   3   3  111.29   46.20
   5   3   3   94.99   17.00
   5   3   3   75.99   28.30
   5   3   3   72.99   13.70
  -6  -3  -3  -14.70   14.40
  -6  -3  -3   13.10   13.20
  -6  -3  -3    9.90    9.30
  -6  -3  -3    2.20    7.60
   6   3   3    9.40   22.20
   6   3   3    7.60   23.90
   6   3   3    0.20    9.10
   6   3   3    0.60   11.00
  -7  -3  -3  118.49   30.50
  -7  -3  -3  115.69   14.60
  -7  -3  -3  121.59   22.50
  -7  -3  -3  125.99   17.10
   7   3   3  143.19   20.90
   7   3   3  121.19   23.00
   7   3   3   74.79   36.10
   7   3   3  133.09   38.10
  -8  -3  -3    3.30    6.40
  -8  -3  -3    0.60    9.80
   8   3   3   24.30   27.30
   8   3   3    6.80   26.70
   8   3   3   -9.00   13.10
   8   3   3    4.20   10.70
  -9  -3  -3   12.10   11.80
   9   3   3  -21.80   27.50
   9   3   3  -57.49   23.60
  11  -4  -3   28.60   14.00
  11  -4  -3   -2.60   13.20
  10  -4  -3   51.39   15.20
  10  -4  -3   44.10   26.10
  10  -4  -3   49.20   14.60
   9  -4  -3   79.39   16.00
   9  -4  -3  114.19   32.30
   9  -4  -3  103.29   17.70
  -9   4   3   93.79   14.40
   8  -4  -3   56.59   22.60
   8  -4  -3   35.70    9.90
   8  -4  -3   45.90   12.50
   8  -4  -3   50.09   11.60
  -8   4   3   45.20   11.90
   5  -4  -3    3.10    5.40
   5  -4  -3    0.50    2.50
   5  -4  -3   -0.10    3.40
   5  -4  -3    6.50    5.00
  -5   4   3    2.80    7.20
   4  -4  -3  461.45   29.90
   4  -4  -3  563.74   30.00
   4  -4  -3  595.64   38.90
   4  -4  -3  486.05   30.70
  -4   4   3  617.64   38.30
   3  -4  -3   34.40   10.70
   3  -4  -3   53.39    9.00
   3  -4  -3   30.70    6.10
   3  -4  -3   28.90    4.50
  -3   4   3   34.20    9.80
  -3   4   3   29.40    8.90
   2  -4  -3 2158.18  111.79
   2  -4  -3 2224.38  114.99
   2  -4  -3 2220.38  109.49
   2  -4  -3 2229.58  117.89
  -2   4   3 2173.28  118.99
  -2   4   3 2109.89  117.89
  -2   4   3 2160.68  108.79
  -2   4   3 2193.28  110.39
   1  -4  -3   36.20   10.20
   1  -4  -3   23.60   15.60
   1  -4  -3   23.20    7.00
   1  -4  -3   31.80    4.80
   1  -4  -3   32.80   11.50
  -1   4   3   25.10    6.60
  -1   4   3   27.90   12.50
  -1   4   3   21.80    9.70
  -1   4   3   29.30    4.80
   0  -4  -3   22.80   14.40
   0  -4  -3   36.70   10.30
   0  -4  -3   35.90    8.30
   0  -4  -3   56.29    6.90
   0  -4  -3   43.80   12.90
   0   4   3   50.19   17.80
   0   4   3   56.89    9.80
   0   4   3   37.10   13.10
   0   4   3   44.00    6.60
   0   4   3   46.10   12.10
  -1  -4  -3  607.94   41.70
  -1  -4  -3  555.34   45.90
  -1  -4  -3  577.94   32.70
  -1  -4  -3  576.44   39.20
  -1  -4  -3  551.94   35.90
   1   4   3  535.25   38.70
   1   4   3  549.54   49.99
   1   4   3  564.94   33.10
   1   4   3  581.64   45.00
  -2  -4  -3 1934.81  109.39
  -2  -4  -3 1959.10   99.39
  -2  -4  -3 1929.71  103.49
  -2  -4  -3 1997.20  114.09
  -2  -4  -3 1959.00  106.69
   2   4   3 1870.81  113.29
   2   4   3 1827.72   99.79
   2   4   3 1834.12  119.19
   2   4   3 1881.91  103.09
  -3  -4  -3  789.92   49.60
  -3  -4  -3  870.71   59.89
  -3  -4  -3  845.12   57.79
  -3  -4  -3  776.02   57.49
  -3  -4  -3  807.32   45.30
   3   4   3  760.92   46.20
   3   4   3  689.23   48.30
   3   4   3  714.73   64.09
   3   4   3  813.32   61.39
  -4  -4  -3    1.80    6.80
  -4  -4  -3    0.50    8.80
  -4  -4  -3    3.10    7.40
  -4  -4  -3    3.00   12.20
  -4  -4  -3    8.70   18.00
   4   4   3   -0.60    9.10
   4   4   3   14.90   19.30
   4   4   3   -2.90   12.80
  -5  -4  -3   -1.40   19.90
  -5  -4  -3    8.40   10.90
  -5  -4  -3    0.40   13.20
  -5  -4  -3    3.70    8.50
  -5  -4  -3    1.20    7.90
   5   4   3  -26.10   16.60
   5   4   3   11.10   10.90
   5   4   3    2.60    8.90
   5   4   3   -3.00   14.00
  -6  -4  -3  374.56   44.10
  -6  -4  -3  383.06   28.20
  -6  -4  -3  396.96   35.80
  -6  -4  -3  369.46   30.60
   6   4   3  387.66   46.40
   6   4   3  348.27   33.70
   6   4   3  270.67   27.50
   6   4   3  335.87   56.09
  -7  -4  -3  372.86   45.70
  -7  -4  -3  345.67   28.90
  -7  -4  -3  350.66   29.60
   7   4   3  416.06   65.19
   7   4   3  396.26   53.89
   7   4   3  308.47   31.90
   7   4   3  324.47   35.50
  -8  -4  -3    9.30   11.20
  -8  -4  -3   27.30   17.20
  -8  -4  -3   16.00    9.80
   8   4   3   34.90   36.00
   8   4   3   12.40   13.10
   8   4   3   19.70   28.10
   8   4   3    7.00   14.80
  -9  -4  -3   23.80   13.90
  -9  -4  -3   38.00   19.00
   9   4   3   76.19   46.90
   9   4   3    8.00   36.90
  11  -5  -3   41.60   14.40
  11  -5  -3   20.10   14.10
  10  -5  -3   21.00   11.50
  10  -5  -3   45.00   25.20
  10  -5  -3   49.40   14.30
   9  -5  -3   32.30   11.40
   9  -5  -3   27.70   11.20
   9  -5  -3   32.10   20.30
   8  -5  -3   -0.90   16.80
   8  -5  -3   10.40    8.60
   8  -5  -3    0.80    4.50
   8  -5  -3    5.80    3.50
   8  -5  -3   -2.00    7.30
  -8   5   3    4.00    9.00
   7  -5  -3  260.77   34.40
   7  -5  -3  254.27   20.90
  -7   5   3  294.37   26.40
   6  -5  -3   72.39    6.20
   6  -5  -3   87.79   10.60
   6  -5  -3   83.79   11.00
  -6   5   3  103.49   17.30
   5  -5  -3 1184.78   63.99
   5  -5  -3 1096.09   74.69
   5  -5  -3 1232.58   63.39
   5  -5  -3 1233.18   64.29
  -5   5   3 1255.57   72.89
   4  -5  -3   74.29   15.90
   4  -5  -3   79.89    9.30
   4  -5  -3   74.59   12.00
   4  -5  -3   84.89    7.70
  -4   5   3   65.09   14.20
   3  -5  -3  577.24   42.80
   3  -5  -3  585.54   31.20
   3  -5  -3  603.74   38.00
   3  -5  -3  608.24   33.80
  -3   5   3  568.64   41.40
  -3   5   3  553.44   41.00
   2  -5  -3 1796.32  102.79
   2  -5  -3 1878.01   92.49
   2  -5  -3 1889.81   95.39
   2  -5  -3 1785.42  100.39
  -2   5   3 1776.42  103.99
  -2   5   3 1886.31   93.49
  -2   5   3 1671.93  103.99
  -2   5   3 1917.01   92.19
   1  -5  -3 1627.54   85.49
   1  -5  -3 1581.34   91.59
   1  -5  -3 1536.45   81.89
   1  -5  -3 1861.91   96.79
   1  -5  -3 1517.85   99.29
  -1   5   3 1600.84   94.29
  -1   5   3 1496.75   94.79
  -1   5   3 1547.05   82.09
  -1   5   3 1670.43   84.79
   0  -5  -3   27.10   16.30
   0  -5  -3   19.10   14.70
   0  -5  -3   26.80    8.50
   0  -5  -3   13.20    8.30
   0   5   3   32.00    8.80
   0   5   3    9.50   16.30
   0   5   3   42.70   17.90
   0   5   3   30.50    6.30
  -1  -5  -3 3847.82  195.68
  -1  -5  -3 3641.44  183.28
  -1  -5  -3 3469.95  197.88
  -1  -5  -3 3714.13  187.58
  -1  -5  -3 3792.92  193.58
   1   5   3 3529.15  183.88
   1   5   3 3293.27  202.88
   1   5   3 3608.74  187.08
   1   5   3 3733.53  200.08
  -2  -5  -3  762.42   48.60
  -2  -5  -3  795.42   57.29
  -2  -5  -3  759.62   44.10
  -2  -5  -3  807.72   52.69
  -2  -5  -3  792.72   57.89
   2   5   3  797.82   59.99
   2   5   3  704.63   44.90
   2   5   3  782.12   48.50
   2   5   3  719.13   63.69
  -3  -5  -3  220.28   18.10
  -3  -5  -3  236.68   30.30
  -3  -5  -3  213.38   32.10
  -3  -5  -3  232.28   23.00
  -3  -5  -3  196.78   23.10
   3   5   3  200.78   21.60
   3   5   3  198.98   19.10
   3   5   3  201.98   30.80
  -4  -5  -3   30.90   13.10
  -4  -5  -3   40.40   24.40
  -4  -5  -3   20.10   15.30
  -4  -5  -3   32.70   12.60
  -4  -5  -3   26.70    9.30
   4   5   3   15.10   11.50
   4   5   3   26.30   23.00
   4   5   3    3.50   22.60
   4   5   3   23.80    9.80
  -5  -5  -3   24.90   18.80
  -5  -5  -3   27.80   10.20
  -5  -5  -3   47.60   25.30
  -5  -5  -3   38.00   14.10
  -5  -5  -3   40.30   14.10
   5   5   3   28.60   25.70
   5   5   3   28.10   14.00
   5   5   3   37.40   23.00
  -6  -5  -3  134.39   20.30
  -6  -5  -3  116.59   29.30
  -6  -5  -3  156.78   33.10
   6   5   3  191.58   41.50
   6   5   3  113.59   22.60
   6   5   3  124.09   37.80
  -7  -5  -3   -2.20   18.90
  -7  -5  -3    0.10    9.20
  -7  -5  -3    7.60   10.50
  -7  -5  -3    6.90   14.60
   7   5   3    4.60   13.90
   7   5   3  -18.10   24.50
   7   5   3    0.80   26.10
   7   5   3    8.00   10.90
  -8  -5  -3  117.49   27.40
  -8  -5  -3  129.59   19.80
  -8  -5  -3  140.89   19.60
   8   5   3  161.98   48.20
   8   5   3  119.19   28.10
   8   5   3  131.09   47.80
  -9  -5  -3   -2.50   15.40
   9   5   3  -12.70   37.10
   9   5   3  -18.10   14.10
  11  -6  -3    9.10   11.70
  11  -6  -3    4.60   11.80
  10  -6  -3   21.50   11.50
  10  -6  -3   43.60   26.20
  10  -6  -3   37.20   12.70
   9  -6  -3   58.89   26.90
   9  -6  -3   42.10   12.20
   9  -6  -3   26.60   13.90
   9  -6  -3   47.10   11.40
   8  -6  -3   38.80   19.90
   8  -6  -3   53.29   10.90
  -8   6   3   68.79   16.10
   7  -6  -3   87.69   12.10
   7  -6  -3   81.19    6.80
   7  -6  -3  108.09   12.40
  -7   6   3  104.89   19.10
   6  -6  -3  592.54   32.40
   6  -6  -3  463.35   33.20
   6  -6  -3  600.04   33.50
  -6   6   3  596.44   43.20
   5  -6  -3 1341.97   78.19
   5  -6  -3 1338.77   66.89
   5  -6  -3 1296.77   68.09
   5  -6  -3 1216.88   71.39
  -5   6   3 1230.68   78.59
   4  -6  -3  152.78    9.80
   4  -6  -3  101.19   16.30
   4  -6  -3  113.49   17.10
   4  -6  -3  148.09   12.20
  -4   6   3  129.79   19.10
   3  -6  -3   -0.30    6.80
   3  -6  -3    5.40    3.30
   3  -6  -3    2.30    4.90
   3  -6  -3   12.70   11.00
  -3   6   3    2.60    8.60
  -3   6   3   -3.10    9.60
   2  -6  -3  516.55   26.90
   2  -6  -3  491.25   30.10
   2  -6  -3  446.76   36.30
   2  -6  -3  460.15   36.70
  -2   6   3  430.46   37.60
  -2   6   3  490.55   27.70
  -2   6   3  431.46   40.10
   1  -6  -3   72.99    8.50
   1  -6  -3   89.09   19.90
   1  -6  -3   68.69   11.40
   1  -6  -3   88.09   19.90
   1  -6  -3   31.60   17.90
  -1   6   3   96.29   23.30
  -1   6   3   95.59   12.10
  -1   6   3   62.59    8.50
   0  -6  -3   56.49   11.90
   0  -6  -3   70.49   20.60
   0  -6  -3   61.49   18.90
   0  -6  -3   71.19   15.70
   0  -6  -3   84.59   10.10
   0   6   3   82.69   10.60
   0   6   3   57.19   21.40
   0   6   3   70.49   12.40
  -1  -6  -3  120.99   25.50
  -1  -6  -3   94.49   11.10
  -1  -6  -3   97.49   22.20
  -1  -6  -3  104.49   16.20
  -1  -6  -3   92.89   18.80
   1   6   3  110.99   16.20
   1   6   3   93.09   12.90
   1   6   3  150.28   31.20
  -2  -6  -3  378.86   39.50
  -2  -6  -3  351.06   29.20
  -2  -6  -3  322.47   24.00
  -2  -6  -3  362.96   36.50
  -2  -6  -3  353.26   32.70
   2   6   3  340.07   41.70
   2   6   3  326.67   25.50
   2   6   3  366.06   45.90
   2   6   3  308.37   27.60
  -3  -6  -3  207.78   19.30
  -3  -6  -3  234.78   24.00
  -3  -6  -3  198.38   25.30
  -3  -6  -3  218.88   34.20
  -3  -6  -3  224.58   33.20
   3   6   3  164.58   37.70
   3   6   3  206.88   20.70
   3   6   3  250.47   44.00
   3   6   3  196.18   23.10
  -4  -6  -3   15.00   16.00
  -4  -6  -3   15.60   22.90
  -4  -6  -3   21.20   12.80
  -4  -6  -3    2.40    8.40
  -4  -6  -3    9.00   10.80
   4   6   3   16.60   25.20
   4   6   3    4.10    9.20
   4   6   3   32.10   24.10
   4   6   3   20.30   10.40
  -5  -6  -3    6.10   24.10
  -5  -6  -3   -3.80   15.20
  -5  -6  -3   -6.10    8.90
  -5  -6  -3   -8.40    8.10
   5   6   3   18.90   23.90
   5   6   3    7.10   21.20
  -6  -6  -3   70.19   20.60
  -6  -6  -3  110.89   34.30
  -6  -6  -3   86.79   19.80
  -6  -6  -3  102.19   17.00
  -6  -6  -3   68.19   25.70
   6   6   3   52.99   18.50
   6   6   3   62.69   34.40
   6   6   3   83.29   16.90
   6   6   3   86.09   34.90
  -7  -6  -3  189.98   24.80
  -7  -6  -3  159.68   21.90
  -7  -6  -3  151.58   35.50
  -7  -6  -3  156.68   28.70
   7   6   3  178.18   50.99
   7   6   3   87.59   43.00
   7   6   3  134.99   24.80
   7   6   3  169.58   29.10
  -8  -6  -3   17.70   12.90
  -8  -6  -3   24.60   13.00
   8   6   3   67.39   33.60
   8   6   3  -20.20   14.00
  11  -7  -3   75.69   16.30
  11  -7  -3  108.59   18.60
  10  -7  -3   49.90   12.70
  10  -7  -3   33.60   25.30
  10  -7  -3   65.99   16.90
   9  -7  -3   17.50   19.70
   9  -7  -3   27.90   10.00
   9  -7  -3    3.40    8.70
   9  -7  -3   47.00   11.50
   8  -7  -3   27.40   19.80
   8  -7  -3   33.40   11.70
   8  -7  -3   22.60    8.50
   7  -7  -3  259.47   19.40
   7  -7  -3  228.88   19.40
   7  -7  -3  251.17   18.30
   6  -7  -3  206.78   15.50
   6  -7  -3  239.98   27.10
   6  -7  -3  241.78   17.30
   6  -7  -3  194.98   20.70
  -6   7   3  182.98   25.60
   5  -7  -3   79.79    8.00
   5  -7  -3   81.89   16.80
   5  -7  -3   91.59   17.40
   5  -7  -3   87.29   10.50
  -5   7   3   75.49   18.70
   4  -7  -3 1073.59   67.89
   4  -7  -3 1058.39   57.59
   4  -7  -3 1005.90   54.69
   4  -7  -3 1144.89   66.89
  -4   7   3 1023.60   69.59
   3  -7  -3    5.50    9.40
   3  -7  -3   16.20   12.80
   3  -7  -3    6.20    3.70
   3  -7  -3    9.60    5.90
  -3   7   3   20.50   14.80
  -3   7   3    6.40   10.30
   2  -7  -3   52.59   20.20
   2  -7  -3   69.79    8.40
   2  -7  -3   94.09   21.10
   2  -7  -3   51.29   10.40
   2  -7  -3   71.29   16.70
  -2   7   3   61.79    8.70
  -2   7   3   75.19    7.80
  -2   7   3   81.59   22.80
   1  -7  -3  299.67   29.00
   1  -7  -3  226.98   28.90
   1  -7  -3  230.08   20.50
   1  -7  -3  248.08   17.20
   1  -7  -3  226.28   34.40
  -1   7   3  231.28   17.40
  -1   7   3  213.98   32.80
  -1   7   3  220.38   19.20
   0  -7  -3  283.77   34.60
   0  -7  -3  348.67   26.50
   0  -7  -3  318.77   31.90
   0  -7  -3  333.27   33.10
   0  -7  -3  354.66   22.40
   0   7   3  328.57   25.40
   0   7   3  328.07   23.10
   0   7   3  245.18   34.80
  -1  -7  -3  124.99   26.30
  -1  -7  -3  110.49   13.50
  -1  -7  -3  114.49   18.10
  -1  -7  -3  105.09   21.00
  -1  -7  -3  119.89   24.40
   1   7   3  121.19   32.30
   1   7   3  138.49   18.90
   1   7   3   94.29   13.80
   1   7   3  106.09   31.20
  -2  -7  -3  801.92   52.09
  -2  -7  -3  866.11   61.39
  -2  -7  -3  747.93   56.49
  -2  -7  -3  757.52   58.99
  -2  -7  -3  764.92   45.60
   2   7   3  651.03   67.59
   2   7   3  802.32   51.19
   2   7   3  666.83   65.89
   2   7   3  780.52   48.30
  -3  -7  -3  279.87   31.40
  -3  -7  -3  249.28   22.40
  -3  -7  -3  285.07   29.00
  -3  -7  -3  301.77   38.90
  -3  -7  -3  307.87   34.50
   3   7   3  275.57   25.70
   3   7   3  201.78   43.40
   3   7   3  283.27   49.40
   3   7   3  284.77   28.30
  -4  -7  -3   20.20    9.90
  -4  -7  -3   15.60   16.60
  -4  -7  -3   32.60   24.50
  -4  -7  -3   35.60   16.30
   4   7   3   19.20   27.30
   4   7   3   16.70   12.90
   4   7   3   13.20   11.10
   4   7   3   37.20   24.20
  -5  -7  -3   91.19   22.10
  -5  -7  -3  136.09   35.80
  -5  -7  -3  111.79   17.60
  -5  -7  -3  115.19   28.80
  -5  -7  -3  103.29   23.40
   5   7   3  108.19   22.90
   5   7   3  124.59   37.70
   5   7   3  122.59   36.90
   5   7   3   99.19   19.90
  -6  -7  -3  205.18   42.60
  -6  -7  -3  183.18   26.90
  -6  -7  -3  206.28   23.10
  -6  -7  -3  171.58   29.70
  -6  -7  -3  196.78   36.70
   6   7   3  147.79   27.30
   6   7   3  120.39   42.30
   6   7   3  182.88   27.40
   6   7   3  132.09   55.69
  -7  -7  -3   49.20   18.20
  -7  -7  -3   73.39   16.50
   7   7   3   32.40   30.10
   7   7   3   45.70   45.20
  -8  -7  -3    5.30   12.10
   8   7   3   -2.90   15.90
   8   7   3   22.20   40.20
  11  -8  -3    6.30   10.50
  11  -8  -3   19.10   30.00
  11  -8  -3   24.30   12.00
  10  -8  -3    9.20    9.20
  10  -8  -3    0.30   11.50
  10  -8  -3   11.60   20.30
  10  -8  -3    4.40    9.50
   9  -8  -3   22.30    9.30
   9  -8  -3   29.70   22.40
   8  -8  -3  278.17   20.60
   8  -8  -3  301.37   21.70
   8  -8  -3  327.47   41.10
   8  -8  -3  232.18   17.90
   7  -8  -3   18.80   11.00
   7  -8  -3   17.50    6.40
   7  -8  -3   31.20    7.80
   7  -8  -3    6.60   11.60
   6  -8  -3   17.30   13.00
   6  -8  -3    1.10    4.30
   6  -8  -3   23.20   13.00
   6  -8  -3    3.60    5.50
   5  -8  -3  107.59   11.90
   5  -8  -3   93.79    8.90
   5  -8  -3  114.49   20.70
   5  -8  -3  130.49   22.60
   4  -8  -3   44.90   14.30
   4  -8  -3   40.00   19.00
   4  -8  -3   29.90    7.60
   4  -8  -3   35.60    5.80
  -4   8   3   14.90   15.20
   3  -8  -3   -2.00    9.20
   3  -8  -3    2.00    3.90
   3  -8  -3    7.60    6.90
   3  -8  -3   12.80   14.60
  -3   8   3    2.30   15.20
   2  -8  -3   90.89   26.00
   2  -8  -3  134.19   11.70
   2  -8  -3  152.58   16.10
   2  -8  -3  144.59   27.00
   2  -8  -3  130.09   23.60
  -2   8   3  126.79   12.50
  -2   8   3  152.08   32.20
  -2   8   3  127.19   11.10
   1  -8  -3  717.03   45.80
   1  -8  -3  759.92   56.49
   1  -8  -3  799.02   57.99
   1  -8  -3  645.84   57.79
   1  -8  -3  707.93   41.20
  -1   8   3  753.92   44.60
  -1   8   3  744.03   64.79
  -1   8   3  654.43   41.30
   0  -8  -3    1.40   15.50
   0  -8  -3   12.40   13.60
   0  -8  -3   -1.80    6.30
   0  -8  -3    0.00   14.60
   0  -8  -3    0.40    8.70
   0   8   3   -5.30    5.80
   0   8   3   -1.90    8.40
   0   8   3   -9.00   13.30
  -1  -8  -3  648.44   56.29
  -1  -8  -3  663.73   53.09
  -1  -8  -3  655.83   53.89
  -1  -8  -3  666.03   40.40
   1   8   3  695.43   42.30
   1   8   3  652.23   45.10
   1   8   3  623.04   63.99
   1   8   3  567.64   61.99
  -2  -8  -3  275.57   28.90
  -2  -8  -3  279.27   23.80
  -2  -8  -3  293.27   33.80
  -2  -8  -3  334.77   35.70
  -2  -8  -3  327.77   41.50
   2   8   3  223.48   44.50
   2   8   3  261.47   25.70
   2   8   3  346.47   30.00
   2   8   3  341.77   54.29
  -3  -8  -3  112.69   24.30
  -3  -8  -3  158.18   34.40
  -3  -8  -3  133.49   17.30
  -3  -8  -3  102.59   25.20
   3   8   3  108.19   20.20
   3   8   3  114.39   35.60
   3   8   3  106.39   18.20
  -4  -8  -3   36.80   26.80
  -4  -8  -3   49.99   19.50
  -4  -8  -3   61.79   13.30
  -4  -8  -3   42.80   21.30
   4   8   3   83.99   36.40
   4   8   3    4.70   24.00
   4   8   3   68.59   18.90
  -5  -8  -3  163.58   33.60
  -5  -8  -3  147.99   28.60
  -5  -8  -3  217.78   42.90
  -5  -8  -3  143.59   20.90
   5   8   3  137.89   43.30
   5   8   3  130.29   25.30
   5   8   3  205.18   64.09
  -6  -8  -3    1.00   18.80
  -6  -8  -3    1.10   14.00
  -6  -8  -3   25.30   13.20
  -6  -8  -3   -2.00   27.90
  -6  -8  -3    2.00   14.60
   6   8   3   24.60   17.30
   6   8   3   36.90   32.00
   6   8   3   -5.50   13.00
   6   8   3   -5.60   33.40
  -7  -8  -3   -9.00   10.50
  -7  -8  -3   16.20   14.90
   7   8   3   15.80   29.30
  11  -9  -3   -0.90   22.70
  11  -9  -3   -6.90    8.80
  11  -9  -3   -2.30    8.20
  11  -9  -3   19.60   14.70
  10  -9  -3  -10.40   20.90
  10  -9  -3   14.30    9.30
  10  -9  -3   -0.20    8.60
  10  -9  -3   -7.00    8.70
   9  -9  -3   31.90   22.90
   9  -9  -3   43.90   10.50
   8  -9  -3    5.80    9.20
   8  -9  -3   11.50    6.80
   8  -9  -3   -0.20   17.20
   8  -9  -3    1.30    7.70
   8  -9  -3   19.20    6.70
   7  -9  -3   18.60    6.30
   7  -9  -3   27.90    7.60
   7  -9  -3   31.50   13.80
   7  -9  -3   18.30   14.50
   6  -9  -3  373.06   22.30
   6  -9  -3  339.37   36.50
   6  -9  -3  378.66   25.10
   6  -9  -3  360.46   36.10
   5  -9  -3  367.66   35.80
   5  -9  -3  402.56   36.90
   5  -9  -3  361.06   21.70
   5  -9  -3  337.07   24.50
   4  -9  -3   14.40    4.90
   4  -9  -3   19.30   13.50
   4  -9  -3   22.00   17.60
   4  -9  -3   12.00    7.10
  -4   9   3   12.30   18.00
   3  -9  -3   41.60   16.10
   3  -9  -3   46.80    7.80
   3  -9  -3   38.20   10.20
   3  -9  -3   48.30   21.20
  -3   9   3   26.40   20.60
   2  -9  -3 1243.08   84.19
   2  -9  -3 1107.79   86.09
   2  -9  -3 1187.38   82.19
   2  -9  -3 1199.28   65.69
   2  -9  -3 1274.47   70.79
  -2   9   3 1229.58   92.49
  -2   9   3 1265.97   65.59
  -2   9   3 1247.48   64.79
   1  -9  -3  421.26   43.50
   1  -9  -3  372.96   42.10
   1  -9  -3  366.36   38.20
   1  -9  -3  393.86   29.80
   1  -9  -3  329.17   24.50
  -1   9   3  338.97   25.20
  -1   9   3  360.16   28.60
  -1   9   3  348.57   48.60
   0  -9  -3  436.36   48.10
   0  -9  -3  408.86   43.90
   0  -9  -3  461.65   44.80
   0  -9  -3  454.25   44.00
   0  -9  -3  447.46   30.30
   0   9   3  490.85   34.60
   0   9   3  415.76   53.59
   0   9   3  455.75   31.90
  -1  -9  -3  618.44   37.50
  -1  -9  -3  555.74   49.70
  -1  -9  -3  552.34   54.59
  -1  -9  -3  594.84   51.49
  -1  -9  -3  541.95   42.30
   1   9   3  538.95   41.10
   1   9   3  589.54   39.10
   1   9   3  471.95   60.99
  -2  -9  -3    5.90   20.80
  -2  -9  -3    5.10   14.60
  -2  -9  -3    0.90   14.10
  -2  -9  -3   -2.10   11.00
  -2  -9  -3   12.60    9.40
   2   9   3   25.50   24.60
   2   9   3   17.30   13.10
   2   9   3   -5.70    8.60
  -3  -9  -3   -1.80   21.00
  -3  -9  -3   -0.30    9.50
  -3  -9  -3   -3.50    8.00
  -3  -9  -3   -4.00   10.90
  -3  -9  -3   -1.50   14.50
   3   9   3  -33.30   18.40
   3   9   3   -1.20    8.90
   3   9   3   -0.30   11.90
  -4  -9  -3   86.09   24.20
  -4  -9  -3   90.99   16.40
  -4  -9  -3   73.59   22.70
  -4  -9  -3   83.09   24.80
  -4  -9  -3  100.59   31.50
   4   9   3   50.09   15.30
   4   9   3   51.89   34.50
   4   9   3   56.89   29.80
   4   9   3   87.19   21.20
  -5  -9  -3   31.20   20.80
  -5  -9  -3   18.70   26.90
  -5  -9  -3    8.70   21.10
  -5  -9  -3   10.50   12.10
  -5  -9  -3    7.40   15.30
   5   9   3   -1.80   12.70
   5   9   3   -7.10   33.50
   5   9   3    8.30   13.90
   5   9   3    9.60   29.10
  -6  -9  -3   27.80   31.50
  -6  -9  -3   29.50   13.60
  -6  -9  -3   20.00   15.90
   6   9   3   12.20   33.30
  11 -10  -3    9.20    8.90
  11 -10  -3    8.30   24.70
  11 -10  -3    9.20   10.70
  11 -10  -3   -7.80   11.00
  10 -10  -3   31.80   10.50
  10 -10  -3   -0.80   10.00
  10 -10  -3   26.20    9.60
  10 -10  -3    6.10   24.70
   9 -10  -3   19.50    8.60
   9 -10  -3   -3.20    6.80
   9 -10  -3    0.90    3.70
   9 -10  -3   -8.90   16.70
   8 -10  -3    0.10   17.30
   8 -10  -3    8.80    6.00
   8 -10  -3    9.40   10.20
   8 -10  -3    1.50    6.00
   8 -10  -3   -8.90   10.70
   7 -10  -3  149.29   13.30
   7 -10  -3  159.38   15.20
   7 -10  -3  129.19   26.00
   6 -10  -3   99.69   23.30
   6 -10  -3   99.09   12.90
   6 -10  -3  130.19   11.10
   6 -10  -3  110.59   23.60
   5 -10  -3   10.20   16.30
   5 -10  -3   17.30    7.40
   5 -10  -3   12.50   13.20
   5 -10  -3    9.50    5.00
   4 -10  -3   76.89    9.40
   4 -10  -3   86.19   24.70
   4 -10  -3   86.29   21.00
   4 -10  -3   84.49   13.20
  -4  10   3   27.50   21.00
   3 -10  -3  166.68   34.60
   3 -10  -3  232.88   37.70
   3 -10  -3  223.68   21.70
   3 -10  -3  220.28   28.90
   3 -10  -3  284.17   18.30
  -3  10   3  163.28   37.20
   2 -10  -3    2.30   19.00
   2 -10  -3   -0.50   12.80
   2 -10  -3   15.30   10.60
   2 -10  -3   18.80   19.70
   2 -10  -3   11.50    7.10
  -2  10   3   18.00    7.20
  -2  10   3    1.60    5.50
  -2  10   3    2.50   33.90
   1 -10  -3   16.70   17.30
   1 -10  -3   14.60   15.80
   1 -10  -3   29.70    9.20
   1 -10  -3   44.20   25.10
   1 -10  -3   21.50   12.00
  -1  10   3    0.30   22.80
  -1  10   3   36.90   11.20
  -1  10   3   29.80    9.70
   0 -10  -3  289.47   21.80
   0 -10  -3  189.28   26.40
   0 -10  -3  206.18   30.10
   0 -10  -3  267.57   42.80
   0 -10  -3  244.38   35.00
   0  10   3  243.08   24.80
   0  10   3  210.38   21.80
   0  10   3  163.48   42.80
  -1 -10  -3  -24.20   11.00
  -1 -10  -3   -6.70   19.30
  -1 -10  -3   -2.00    7.60
  -1 -10  -3    7.70   12.10
  -1 -10  -3    5.30   15.00
   1  10   3    9.40   19.80
   1  10   3   -3.70   10.90
   1  10   3    5.00   10.10
  -2 -10  -3   49.40   26.70
  -2 -10  -3   55.99   18.60
  -2 -10  -3   45.80   17.60
  -2 -10  -3   55.49   13.60
  -2 -10  -3   51.29   19.40
   2  10   3   57.39   14.60
   2  10   3   54.39   16.20
   2  10   3   35.00   26.90
  -3 -10  -3   27.00   25.60
  -3 -10  -3   15.00   14.00
  -3 -10  -3    0.30   10.00
  -3 -10  -3   14.90   15.70
   3  10   3    4.30   12.10
   3  10   3   36.20   25.30
   3  10   3   -3.70   23.30
  -4 -10  -3   -4.20   13.70
  -4 -10  -3    1.60   15.40
  -4 -10  -3  -20.60   12.80
  -4 -10  -3   19.50   23.00
  -4 -10  -3    9.70   10.80
   4  10   3   10.60   27.00
   4  10   3  -32.60   25.60
   4  10   3    3.30   13.50
  -5 -10  -3  111.19   40.20
  -5 -10  -3  140.19   31.70
  -5 -10  -3  161.08   34.50
   5  10   3  158.88   28.10
  -6 -10  -3   31.10   30.00
  -6 -10  -3   56.79   24.80
  -6 -10  -3   82.69   17.90
   6  10   3   71.79   23.00
   6  10   3  -11.70   31.50
  10 -11  -3   -1.70   10.40
  10 -11  -3    2.40   20.90
  10 -11  -3  -10.30    7.60
   9 -11  -3   30.30    8.00
   9 -11  -3   10.40   13.60
   9 -11  -3   29.70    9.50
   9 -11  -3   27.10   22.50
   9 -11  -3   27.70    8.80
   8 -11  -3   27.20    9.00
   8 -11  -3   22.50   18.60
   8 -11  -3   54.89    8.70
   8 -11  -3   48.20   27.00
   7 -11  -3   24.00    8.00
   7 -11  -3   36.10    7.20
   7 -11  -3   23.50   17.30
   7 -11  -3   22.50   16.30
   6 -11  -3   45.40   18.20
   6 -11  -3   29.00    6.80
   6 -11  -3   28.50    8.90
   6 -11  -3   40.70   20.10
   5 -11  -3  245.88   21.00
   5 -11  -3  228.68   32.70
   5 -11  -3  224.28   33.80
   5 -11  -3  240.08   17.40
   4 -11  -3   15.70   15.70
   4 -11  -3    9.20    6.40
   4 -11  -3   12.50   19.70
   4 -11  -3   14.10    9.20
  -4  11   3    3.50   22.50
   3 -11  -3   16.60    7.30
   3 -11  -3    5.50   12.00
   3 -11  -3   18.20   22.60
   3 -11  -3    9.40   20.60
   3 -11  -3   -6.10    8.20
  -3  11   3   -5.50   21.20
   2 -11  -3  154.98   16.30
   2 -11  -3  153.98   32.20
   2 -11  -3  228.98   40.10
   2 -11  -3  160.58   31.90
   2 -11  -3  172.78   22.80
  -2  11   3  147.99   39.00
  -2  11   3  186.88   14.60
   1 -11  -3   93.49   13.70
   1 -11  -3   93.79   18.30
   1 -11  -3   38.10   19.80
   1 -11  -3   73.39   22.60
   1 -11  -3   83.99   28.70
  -1  11   3   66.19   12.80
  -1  11   3   85.59   14.60
  -1  11   3   60.59   31.30
   0 -11  -3   70.99   13.60
   0 -11  -3   76.89   32.40
   0 -11  -3   78.29   17.90
   0 -11  -3   69.09   20.10
   0 -11  -3   51.99   23.20
   0  11   3   67.49   15.50
   0  11   3   51.79   12.80
  -1 -11  -3  496.65   37.50
  -1 -11  -3  413.16   51.09
  -1 -11  -3  380.36   46.80
  -1 -11  -3  513.85   40.90
  -1 -11  -3  404.46   40.30
   1  11   3  365.16   59.59
   1  11   3  458.65   37.80
   1  11   3  426.46   34.80
  -2 -11  -3   41.80   12.30
  -2 -11  -3   44.70   17.70
  -2 -11  -3   36.90   17.60
  -2 -11  -3   40.10   25.90
  -2 -11  -3   16.40   18.30
   2  11   3   25.00   11.80
   2  11   3    7.20   24.30
   2  11   3   26.80   15.50
  -3 -11  -3   10.70   10.30
  -3 -11  -3    8.80   16.40
  -3 -11  -3   27.80   18.20
  -3 -11  -3    7.70   15.90
  -3 -11  -3   18.60   26.00
   3  11   3  -10.20   25.90
   3  11   3   26.10   28.00
   3  11   3   24.90   15.70
   3  11   3    5.40   11.20
  -4 -11  -3   28.70   46.90
  -4 -11  -3   16.60   18.90
  -4 -11  -3   23.40   20.50
  -4 -11  -3   51.39   15.40
   4  11   3   20.60   16.70
   4  11   3   75.69   36.30
   4  11   3   38.30   14.70
  -5 -11  -3   -1.60   19.00
  -5 -11  -3   35.00   22.20
  -5 -11  -3   36.40   14.60
   5  11   3   14.60   34.30
   5  11   3   37.70   18.60
  10 -12  -3    6.30    7.80
  10 -12  -3   -4.90   22.00
   9 -12  -3   43.40   24.80
   9 -12  -3   -0.90   13.10
   9 -12  -3  -10.40    6.00
   9 -12  -3    9.90   11.50
   9 -12  -3   -5.10    5.70
   8 -12  -3   61.99   18.80
   8 -12  -3   22.50    7.30
   8 -12  -3   39.60   21.60
   8 -12  -3   40.30    8.10
   7 -12  -3   17.10    7.90
   7 -12  -3    4.80   16.10
   7 -12  -3   -2.90    5.30
   7 -12  -3   -5.70   14.30
   6 -12  -3  287.47   18.60
   6 -12  -3  241.08   21.30
   6 -12  -3  224.98   37.30
   6 -12  -3  202.28   36.10
   5 -12  -3   26.80    9.60
   5 -12  -3   18.00   20.30
   5 -12  -3   11.40   15.10
   5 -12  -3    0.60    5.70
   4 -12  -3   45.00   21.00
   4 -12  -3   36.20   11.70
   4 -12  -3   53.99   25.60
   4 -12  -3   23.60    7.80
   4 -12  -3   58.59   26.90
  -4  12   3    7.50   22.30
   3 -12  -3  201.78   17.60
   3 -12  -3   87.49   28.00
   3 -12  -3  157.68   25.50
   3 -12  -3  222.88   41.00
   3 -12  -3  188.38   29.40
  -3  12   3  107.19   34.40
   2 -12  -3  606.34   60.39
   2 -12  -3  615.04   43.30
   2 -12  -3  592.04   54.89
   2 -12  -3  561.64   52.79
   2 -12  -3  633.94   38.00
  -2  12   3  529.95   30.50
  -2  12   3  479.55   65.09
   1 -12  -3   64.59   35.40
   1 -12  -3   59.09   12.50
   1 -12  -3   54.29   18.10
   1 -12  -3   46.40   22.90
   1 -12  -3   52.29   15.70
  -1  12   3   37.90   12.20
  -1  12   3   36.90   10.30
   0 -12  -3  173.28   36.60
   0 -12  -3  112.59   28.90
   0 -12  -3  185.98   27.60
   0 -12  -3  142.69   24.80
   0  12   3  122.59   21.20
   0  12   3  109.39   17.60
   0  12   3  163.28   47.70
  -1 -12  -3   35.40   28.40
  -1 -12  -3   45.60   22.20
  -1 -12  -3   35.30   12.10
  -1 -12  -3   16.10   14.70
  -1 -12  -3   26.10   15.40
   1  12   3   50.09   16.00
   1  12   3   25.00   12.10
   1  12   3   40.50   35.10
  -2 -12  -3   11.50   15.80
  -2 -12  -3    5.80   15.00
  -2 -12  -3   -3.30   13.20
  -2 -12  -3   19.10   21.10
  -2 -12  -3    2.40   10.70
   2  12   3    5.40   27.30
   2  12   3  -15.30   12.10
  -3 -12  -3   34.90   43.50
  -3 -12  -3   17.80   12.50
  -3 -12  -3    8.60   18.20
  -3 -12  -3   -1.50   16.30
   3  12   3    0.30   15.20
   3  12   3    5.00   14.00
  -4 -12  -3   42.80   20.50
  -4 -12  -3   83.69   35.50
  -4 -12  -3   72.19   26.80
  -4 -12  -3   75.29   18.30
   4  12   3   58.49   21.30
   4  12   3   23.10   35.00
   9 -13  -3    7.30    5.80
   9 -13  -3   15.00   11.80
   9 -13  -3   -0.80    6.20
   9 -13  -3   -8.70   14.10
   9 -13  -3   34.40   25.30
   8 -13  -3   25.30   21.80
   8 -13  -3   30.00   16.40
   8 -13  -3   18.70   18.40
   8 -13  -3    9.50    7.00
   7 -13  -3   91.39   11.10
   7 -13  -3   84.49   13.30
   7 -13  -3  123.19   26.30
   7 -13  -3   92.09   26.30
   7 -13  -3   71.59   25.80
   6 -13  -3   -0.30    8.20
   6 -13  -3    2.40    5.80
   6 -13  -3    1.20   17.80
   6 -13  -3  -10.10   12.50
   5 -13  -3    2.90   15.00
   5 -13  -3   -2.80    7.50
   5 -13  -3  -16.20   19.90
   5 -13  -3   11.50    6.80
   5 -13  -3    6.10   19.80
   4 -13  -3   60.69   27.00
   4 -13  -3   59.79   24.50
   4 -13  -3   63.09   11.20
   4 -13  -3   44.50   27.20
  -4  13   3   77.49   34.80
   3 -13  -3   21.50   20.70
   3 -13  -3   32.70   10.20
   3 -13  -3   11.90   18.20
   3 -13  -3   34.20   13.00
   3 -13  -3   34.90   29.50
   2 -13  -3   80.29   28.40
   2 -13  -3  103.89   20.10
   2 -13  -3  131.49   33.90
   2 -13  -3   64.29   21.20
   2 -13  -3   77.99   14.30
  -2  13   3   93.69   35.40
   1 -13  -3  138.99   25.70
   1 -13  -3  168.48   35.70
   1 -13  -3  191.38   41.20
   1 -13  -3  181.18   27.40
   1 -13  -3  205.68   30.70
  -1  13   3  116.69   41.60
  -1  13   3  191.38   20.30
   0 -13  -3   24.10   12.10
   0 -13  -3   31.50   29.30
   0 -13  -3   27.20   15.30
   0 -13  -3   30.20   21.90
   0 -13  -3   48.90   18.60
   0  13   3   33.80   18.50
   0  13   3   22.70   13.00
   0  13   3   22.40   33.60
  -1 -13  -3  -10.50   18.10
  -1 -13  -3    9.50   19.00
  -1 -13  -3  -10.50   12.50
  -1 -13  -3   -1.60   10.10
   1  13   3  -13.30   35.50
   1  13   3    3.60   13.60
   1  13   3  -10.20    8.70
  -2 -13  -3   -1.00   29.60
  -2 -13  -3  -12.20    8.90
  -2 -13  -3   -3.90   17.50
  -2 -13  -3   -3.20   14.40
   2  13   3   -2.90   14.20
   2  13   3   -3.60   10.90
  -3 -13  -3   31.80   24.00
  -3 -13  -3   20.00   24.40
  -3 -13  -3    1.50   16.80
   3  13   3   40.50   15.30
   3  13   3   43.90   19.30
   8 -14  -3   35.10    8.30
   8 -14  -3   26.00   19.80
   8 -14  -3   30.40    9.80
   8 -14  -3   22.10   22.70
   8 -14  -3   41.10   19.20
   7 -14  -3  -22.00   14.40
   7 -14  -3  -15.00   16.20
   7 -14  -3   -1.20    5.90
   7 -14  -3   22.70   19.70
   7 -14  -3    9.70    8.70
   6 -14  -3    1.80    6.60
   6 -14  -3   10.20   20.10
   6 -14  -3   -2.40    8.20
   6 -14  -3    2.40   15.20
   5 -14  -3    2.30    7.20
   5 -14  -3    3.30   15.00
   5 -14  -3    4.70   21.30
   5 -14  -3   15.30   25.30
   5 -14  -3    5.10    9.80
   4 -14  -3    4.60    7.80
   4 -14  -3   17.80   23.90
   4 -14  -3    0.10   15.80
   4 -14  -3    9.40   22.20
   4 -14  -3   -6.80   10.30
  -4  14   3  -32.00   24.90
   3 -14  -3   -3.60   21.90
   3 -14  -3    4.50   16.90
   3 -14  -3    3.40    8.60
   3 -14  -3   20.20   12.60
   3 -14  -3  -18.80   14.00
  -3  14   3  -18.80   27.50
   2 -14  -3  -10.50   13.90
   2 -14  -3    7.60   12.60
   2 -14  -3   -0.30   15.90
   2 -14  -3   -8.80   22.70
   2 -14  -3   -6.20    8.50
  -2  14   3   -8.10   29.90
   1 -14  -3   -6.10   13.90
   1 -14  -3    5.20   10.10
   1 -14  -3   -6.70   17.30
   1 -14  -3   -3.40   11.60
   1 -14  -3  -15.70   18.70
  -1  14   3    5.90   11.20
  -1  14   3    2.80    8.00
  -1  14   3  -31.80   29.90
   0 -14  -3   21.40   16.30
   0 -14  -3   16.00   26.70
   0 -14  -3   20.70   12.40
   0 -14  -3   16.40   13.20
   0 -14  -3   13.50   24.70
   0  14   3    4.10   12.70
  -1 -14  -3   -1.30   26.90
  -1 -14  -3   -2.50   10.80
  -1 -14  -3    2.70   12.50
  -1 -14  -3   -5.60   16.20
   1  14   3    0.30   10.50
   1  14   3  -17.60   12.50
  -2 -14  -3   -2.10   14.30
  -2 -14  -3    9.60   21.10
  -2 -14  -3    5.90   16.40
   2  14   3   -3.60   11.90
   2  14   3  -10.50   16.10
   7 -15  -3    1.70    6.30
   7 -15  -3    0.60   18.90
   7 -15  -3    1.10    8.40
   7 -15  -3   -8.60   15.80
   6 -15  -3   73.09   33.90
   6 -15  -3   -0.90    8.50
   6 -15  -3   13.60   26.00
   6 -15  -3   -8.20    6.50
   6 -15  -3  -10.30   19.80
   6 -15  -3  -11.10   13.20
   5 -15  -3   10.90   24.60
   5 -15  -3    6.20   11.10
   5 -15  -3    1.20   23.40
   5 -15  -3   17.50    9.10
   4 -15  -3   14.10   19.30
   4 -15  -3   11.60    9.50
   4 -15  -3  -15.10   10.40
   4 -15  -3    8.30   24.60
   4 -15  -3   -1.50   25.30
  -4  15   3  -34.00   31.80
   3 -15  -3    6.70   17.40
   3 -15  -3    9.40   24.90
   3 -15  -3    9.60   13.10
   3 -15  -3    4.10   10.00
   3 -15  -3  -17.40   13.70
  -3  15   3  -15.70   34.70
   2 -15  -3   56.19   14.00
   2 -15  -3   37.20   29.70
   2 -15  -3   20.30   13.50
   2 -15  -3   18.10   21.50
   1 -15  -3    9.70   10.80
   1 -15  -3   20.80   12.30
   1 -15  -3  -29.20   14.40
   1 -15  -3  -12.00   40.70
   1 -15  -3   27.70   32.10
  -1  15   3    3.90   10.80
  -1  15   3    3.30    8.40
   0 -15  -3   24.00   14.70
   0 -15  -3   29.90   50.59
   0 -15  -3   34.90   25.10
   0 -15  -3   28.40   13.20
   0  15   3   23.80   15.30
   0  15   3   14.50   19.10
   5 -16  -3   -5.80   11.80
   5 -16  -3   -1.90   18.80
   5 -16  -3   14.90    9.50
   5 -16  -3   14.70   14.90
   5 -16  -3    2.10   23.80
   4 -16  -3   54.19   20.00
   4 -16  -3   25.00   14.60
   4 -16  -3   27.20   27.40
   4 -16  -3    6.00    9.70
   4 -16  -3  -28.00   16.20
   3 -16  -3   36.90   12.60
   3 -16  -3   67.69   19.60
   3 -16  -3   34.90   14.10
   3 -16  -3   31.30   22.50
   3 -16  -3   -2.90   34.00
   2 -16  -3  -12.80   18.00
   2 -16  -3   15.60   11.60
   2 -16  -3    0.10   10.60
   1 -16   4   11.60   16.60
   1 -16   4    5.80   21.80
   1 -16   4    9.60   11.40
   1 -16   4  -41.40   33.00
   2 -16   4   17.50   14.50
   2 -16   4    8.70   18.00
   2 -16   4    7.10   10.40
   3 -16   4   24.60   37.00
   3 -16   4   55.39   16.30
   4 -16   4   -5.20   33.90
   4 -16   4    0.00    8.10
   4 -16   4    3.60   17.30
   4 -16   4   -2.20   10.40
   5 -16   4    1.60    7.40
   2  15  -4   -7.80   12.80
   2  15  -4   16.00   12.50
  -2 -15   4   44.10   34.00
   1  15  -4   20.10   11.80
   1  15  -4   21.80   12.00
  -1 -15   4   42.90   15.10
  -1 -15   4    5.90   22.00
  -1 -15   4   22.10   38.20
   0 -15   4   21.60   14.90
   0 -15   4   29.00   14.10
   0 -15   4   39.70   23.20
   0 -15   4   33.40   36.60
   1 -15   4   12.80   14.30
   1 -15   4   15.30   11.10
   1 -15   4   76.39   27.50
   1 -15   4   14.80   33.50
   2 -15   4  102.89   32.60
   2 -15   4  112.09   21.30
   2 -15   4   67.39   17.50
   2 -15   4   44.90   42.50
   3 -15   4   23.30   29.40
   3 -15   4   -5.50    8.90
   3 -15   4   -4.10    9.70
   3 -15   4  -11.90   17.10
   4 -15   4   37.30   33.10
   4 -15   4   36.70   23.80
   4 -15   4   49.10   11.80
   4 -15   4   40.10   13.40
   5 -15   4   13.10    8.40
   5 -15   4   -4.40   28.40
   5 -15   4    3.00   17.90
   6 -15   4   19.40    7.90
   6 -15   4   19.90   19.20
   6 -15   4   13.60   30.70
   6 -15   4    7.80    6.40
   7 -15   4   34.40    6.70
   7 -15   4   32.60   23.90
   7 -15   4   24.00    7.10
   3  14  -4   15.20   14.20
   3  14  -4  -12.80   12.20
  -3 -14   4   -9.80   29.50
  -3 -14   4    1.80   23.30
  -3 -14   4    7.30   14.50
   2  14  -4   11.20   13.00
   2  14  -4    2.50   13.10
  -2 -14   4   37.10   26.70
  -2 -14   4   -4.50   30.50
  -2 -14   4    8.70   12.10
   1  14  -4   -6.30   10.50
   1  14  -4   13.20   11.20
  -1 -14   4   11.60   34.60
  -1 -14   4    4.90   14.80
  -1 -14   4    7.40   22.40
  -1 -14   4   -5.20   10.80
   0  14  -4   15.20    7.70
   0  14  -4   13.40   31.20
   0  14  -4   17.50    7.00
   0 -14   4   26.20   15.50
   0 -14   4   34.90   14.10
   0 -14   4    7.10   33.90
   0 -14   4   24.60   23.30
   1 -14   4  103.49   18.90
   1 -14   4   76.29   29.10
   1 -14   4   78.29   42.00
   1 -14   4  123.49   19.00
   2 -14   4   11.50   20.70
   2 -14   4    9.70   10.10
   2 -14   4   15.10   32.30
   2 -14   4   31.70   12.20
   3 -14   4   95.09   16.60
   3 -14   4   73.19   14.50
   3 -14   4   83.09   29.20
   3 -14   4   95.99   41.30
   4 -14   4   29.70   19.80
   4 -14   4    0.80   29.90
   4 -14   4   48.80   11.20
   4 -14   4   44.80   11.10
   5 -14   4    0.80   16.80
   5 -14   4   15.70    7.50
   5 -14   4   18.80   31.90
   5 -14   4    8.80   12.10
   6 -14   4   60.59   33.90
   6 -14   4   36.70   19.80
   6 -14   4   18.10    7.60
   6 -14   4   25.80    7.80
   6 -14   4   21.80   19.20
   7 -14   4   20.80   22.80
   7 -14   4   83.59    9.10
   7 -14   4   76.39   25.30
   7 -14   4   77.29    9.20
   7 -14   4   10.50   28.60
   8 -14   4    0.20    2.30
   8 -14   4  -10.60   21.20
   4  13  -4   -8.20   11.10
   4  13  -4  -30.80   13.60
  -4 -13   4   36.10   23.80
  -4 -13   4   21.50   52.79
   3  13  -4    1.40   13.10
  -3 -13   4   10.40   12.50
   2  13  -4   -5.30   10.70
   2  13  -4   23.40   38.00
   2  13  -4    0.20   12.40
  -2 -13   4   10.10   13.80
  -2 -13   4   -0.10   11.30
  -2 -13   4   35.60   30.90
   1  13  -4  132.59   45.70
   1  13  -4   30.30   12.00
   1  13  -4   58.09   14.80
  -1 -13   4   59.39   16.10
  -1 -13   4   62.69   18.50
  -1 -13   4   47.50   28.50
   0  13  -4   57.69   37.70
   0  13  -4   37.50   14.50
   0  13  -4   29.20   10.10
   0 -13   4   32.90   29.00
   0 -13   4   58.59   14.70
   0 -13   4   26.00   13.00
   1 -13   4   -2.70    8.70
   1 -13   4   -4.70   20.50
   1 -13   4    4.30   10.00
   2 -13   4   30.10   11.50
   2 -13   4   22.00   27.80
   2 -13   4   47.00   13.20
   2 -13   4   25.10   20.60
   3 -13   4   20.70   33.00
   3 -13   4    4.80    7.60
   3 -13   4   22.20    9.60
   3 -13   4   30.00   21.50
   4 -13   4   15.10   28.10
   4 -13   4    7.70    7.20
   4 -13   4   10.50    7.40
   4 -13   4    4.00    6.80
   4 -13   4   15.70   16.90
   5 -13   4   18.00    8.70
   5 -13   4   11.50   27.60
   5 -13   4    9.00   16.70
   6 -13   4   10.20   29.70
   6 -13   4   75.49   10.10
   6 -13   4   77.29   10.10
   6 -13   4   91.69   26.50
   6 -13   4   36.30   22.10
   7 -13   4    0.90    4.10
   7 -13   4    3.30   26.30
   7 -13   4   17.00   21.10
   7 -13   4   -7.00   16.60
   7 -13   4    2.20    4.20
   8 -13   4   10.80   14.70
   8 -13   4   19.30   26.30
   8 -13   4   -0.70   30.60
   8 -13   4   33.20    5.10
   5  12  -4   10.50   16.10
   5  12  -4   34.20   20.20
  -5 -12   4   30.20   27.10
   4  12  -4   40.40   16.50
   4  12  -4  103.39   22.20
  -4 -12   4   59.09   34.70
  -4 -12   4   89.39   19.30
   3  12  -4   47.80   27.50
   3  12  -4   11.50   32.80
  -3 -12   4   43.50   18.70
  -3 -12   4   46.40   35.40
  -3 -12   4   23.80   13.10
   2  12  -4   -2.30   30.40
   2  12  -4   45.60   15.10
   2  12  -4   60.09   15.40
  -2 -12   4   41.90   14.70
  -2 -12   4  -11.10   21.50
  -2 -12   4   58.99   18.90
   1  12  -4   94.19   43.70
   1  12  -4   99.39   16.70
   1  12  -4  103.49   17.80
  -1 -12   4   73.19   40.60
  -1 -12   4  125.39   21.50
  -1 -12   4  125.79   20.00
   0  12  -4   11.90    8.60
   0  12  -4   13.00   20.30
   0 -12   4   19.40   12.40
   0 -12   4   45.10   33.60
   0 -12   4   29.40   12.10
   1 -12   4  424.86   33.90
   1 -12   4  465.55   33.80
   1 -12   4  382.46   68.59
   2 -12   4   28.50   10.40
   2 -12   4   29.10   10.70
   3 -12   4   78.09   37.50
   3 -12   4   43.80   10.70
   3 -12   4   46.50   10.80
   3 -12   4   44.30   22.10
   4 -12   4   13.80   29.60
   4 -12   4   17.30   16.60
   4 -12   4   17.00   11.40
   4 -12   4   37.30    8.50
   4 -12   4   19.40    7.90
   5 -12   4    5.00   13.10
   5 -12   4  -27.60   23.00
   5 -12   4   19.60    6.90
   5 -12   4   19.80   17.00
   6 -12   4   17.50   18.10
   6 -12   4    3.30   13.60
   6 -12   4    5.30    5.30
   6 -12   4   -2.00    4.40
   6 -12   4  -13.10   22.80
   7 -12   4   -5.50   11.50
   7 -12   4   -0.40   17.80
   7 -12   4   -9.50   32.20
   7 -12   4   -0.40    3.50
   7 -12   4    2.70    4.20
   8 -12   4    8.00   12.80
   8 -12   4    3.80   24.90
   8 -12   4    1.10    3.60
   8 -12   4    3.10    2.70
   8 -12   4   27.10   28.90
   9 -12   4    1.70    3.90
   9 -12   4   18.40   29.70
   9 -12   4    0.10    4.80
   9 -12   4    8.20   11.00
   9 -12   4   35.30   31.00
   6  11  -4    0.70   24.10
   6  11  -4   23.40   27.00
  -6 -11   4   61.49   17.60
  -6 -11   4   12.70   32.20
   5  11  -4   95.49   27.40
   5  11  -4   66.39   21.20
  -5 -11   4   52.69   16.50
  -5 -11   4   80.39   37.40
   4  11  -4   14.50   14.10
   4  11  -4   88.09   36.20
   4  11  -4   26.10   16.50
   4  11  -4   59.59   17.80
  -4 -11   4   11.40   16.70
  -4 -11   4   40.30   32.20
  -4 -11   4   46.10   15.60
   3  11  -4  208.28   27.80
   3  11  -4  184.78   50.29
  -3 -11   4  271.37   32.90
  -3 -11   4  221.88   50.59
  -3 -11   4  187.18   25.50
   2  11  -4  308.67   30.80
   2  11  -4  365.66   33.20
  -2 -11   4  348.57   33.40
  -2 -11   4  311.17   56.49
  -2 -11   4  381.36   36.40
   1  11  -4   10.70   10.80
   1  11  -4   -0.60    9.80
  -1 -11   4   -3.00   10.90
  -1 -11   4  -23.80   29.40
  -1 -11   4    9.90   10.70
   0  11  -4  168.48   18.10
   0  11  -4  174.98   45.00
   0 -11   4  131.39   39.50
   0 -11   4  140.39   19.60
   0 -11   4  148.59   21.20
   1 -11   4  125.49   18.30
   1 -11   4  133.49   17.90
   1 -11   4  149.69   45.50
   2 -11   4    2.60   27.30
   2 -11   4   13.30    9.00
   2 -11   4    6.60    8.40
   3 -11   4  124.89   15.20
   3 -11   4  166.58   43.70
   3 -11   4  122.09   14.50
   3 -11   4  122.79   15.50
   4 -11   4   10.30   26.60
   4 -11   4   -3.20   10.70
   4 -11   4    0.50    5.80
   4 -11   4   10.60    6.20
   4 -11   4   -3.90   12.60
   5 -11   4    7.20    5.10
   5 -11   4  -11.30   24.40
   5 -11   4   -0.20    4.80
   5 -11   4   16.20   15.20
   5 -11   4   11.90   14.90
   6 -11   4  -15.60   13.10
   6 -11   4    5.20    4.20
   6 -11   4   24.00   26.40
   6 -11   4    0.70    4.50
   6 -11   4    9.60   13.30
   7 -11   4   93.19   28.60
   7 -11   4   69.99   19.50
   7 -11   4   59.09    7.70
   7 -11   4   23.20   29.10
   8 -11   4    6.30   23.00
   8 -11   4    0.70    4.70
   8 -11   4   -3.40    3.10
   8 -11   4  -11.80    9.50
   9 -11   4   48.00   31.30
   9 -11   4   24.10    7.40
   9 -11   4   32.50    6.20
   9 -11   4   11.40   11.00
   9 -11   4   28.40   38.10
   7  10  -4  -13.40   24.50
  -7 -10   4   34.30   14.40
  -7 -10   4    8.90   30.80
   6  10  -4   15.60   22.30
   6  10  -4   -2.50   15.80
   6  10  -4    2.00   13.70
   6  10  -4   54.19   40.90
  -6 -10   4  -24.20   27.70
   5  10  -4   13.40   18.10
   5  10  -4  -23.40   12.00
   5  10  -4  -12.60   11.20
   5  10  -4  -20.70   24.20
  -5 -10   4   -3.70   28.90
  -5 -10   4  -17.20   12.40
  -5 -10   4   -2.80   10.50
   4  10  -4   31.40   31.00
   4  10  -4   17.50   28.20
  -4 -10   4   12.40   14.40
  -4 -10   4   27.70   23.00
  -4 -10   4   10.80   11.80
   3  10  -4    2.10   12.20
   3  10  -4   -6.70    9.60
   3  10  -4  -11.90   10.50
   3  10  -4   13.20   29.50
  -3 -10   4   -1.70   10.40
  -3 -10   4  -24.60   23.60
   2  10  -4  175.38   24.40
   2  10  -4  225.18   24.30
  -2 -10   4  222.78   23.70
  -2 -10   4  189.28   26.20
  -2 -10   4  226.18   50.19
   1  10  -4   38.90   11.70
   1  10  -4   32.40   11.90
  -1 -10   4   31.60   12.10
  -1 -10   4   26.60   25.90
  -1 -10   4   49.20   14.60
   0  10  -4   31.00   10.90
   0  10  -4   22.40    9.20
   0  10  -4   27.50   28.50
   0 -10   4   42.60   11.90
   0 -10   4   31.50   11.30
   0 -10   4   28.90   30.40
   1 -10   4  169.98   18.70
   1 -10   4  163.28   18.10
   1 -10   4  125.69   40.40
   2 -10   4  950.10   87.69
   2 -10   4 1104.39   59.79
   2 -10   4 1006.70   58.89
   3 -10   4   -8.20    7.70
   3 -10   4   -5.30    5.70
   3 -10   4    1.70   22.20
   3 -10   4    9.20    6.20
   4 -10   4   -1.40    5.20
   4 -10   4   11.40   12.20
   4 -10   4    3.30    4.60
   4 -10   4  -11.20   21.40
   4 -10   4    6.60   13.30
   5 -10   4   50.69    7.50
   5 -10   4   62.59   19.40
   5 -10   4   77.49   21.50
   5 -10   4   57.09    8.30
   5 -10   4   58.49   31.30
   6 -10   4  285.27   17.80
   6 -10   4  271.57   18.30
   6 -10   4  310.37   40.20
   6 -10   4  277.47   31.80
   6 -10   4  277.47   52.49
   7 -10   4  114.39   39.80
   7 -10   4  159.08   35.50
   7 -10   4  185.48   14.00
   7 -10   4  155.08   23.40
   7 -10   4  180.68   11.90
   8 -10   4    5.40   10.20
   8 -10   4   -5.20   22.60
   8 -10   4   11.50    4.40
   8 -10   4   15.10    6.50
   9 -10   4   45.40    7.80
   9 -10   4   52.09   32.50
   9 -10   4    9.90   26.00
   9 -10   4   51.59   10.50
  10 -10   4    8.20    8.70
  10 -10   4   20.10   27.10
  10 -10   4   -5.50    6.30
  -8  -9   4  124.99   45.60
   7   9  -4  -41.10   26.30
   7   9  -4  -11.10   21.30
   7   9  -4  -11.70   26.60
  -7  -9   4  -12.20   30.10
  -7  -9   4   -0.90   10.20
   6   9  -4   30.00   38.50
   6   9  -4   -5.30   19.40
   6   9  -4   -6.50   14.20
   6   9  -4   -6.70   12.90
  -6  -9   4  -26.60   18.60
  -6  -9   4    2.90   10.30
   5   9  -4  130.59   43.70
   5   9  -4  147.59   25.20
   5   9  -4  146.39   24.60
   5   9  -4  113.89   27.30
  -5  -9   4  141.99   24.20
  -5  -9   4  135.19   21.40
  -5  -9   4  115.39   35.80
   4   9  -4   13.30   12.80
   4   9  -4   35.50   30.50
   4   9  -4   15.00   12.40
  -4  -9   4   12.00   12.70
  -4  -9   4   -6.30   10.10
  -4  -9   4   -3.20   41.50
   3   9  -4  151.38   23.40
   3   9  -4  123.09   39.30
   3   9  -4  173.28   23.50
   3   9  -4  160.98   22.60
  -3  -9   4  170.68   43.90
  -3  -9   4  150.58   23.50
  -3  -9   4  155.58   21.20
   2   9  -4   12.20   10.80
   2   9  -4    5.00   10.20
   2   9  -4    4.40   24.60
  -2  -9   4    9.90   11.30
  -2  -9   4  -33.40   25.20
  -2  -9   4   18.30   11.00
   1   9  -4  753.02   75.79
   1   9  -4  862.31   54.09
   1   9  -4  940.41   53.59
  -1  -9   4  845.22   54.99
  -1  -9   4  862.01   78.99
  -1  -9   4  992.90   55.59
   0   9  -4   17.70   23.40
   0   9  -4    0.80    7.40
   0   9  -4    4.20    6.90
   0  -9   4   11.70    8.80
   0  -9   4   10.20    8.90
   0  -9   4    5.00   25.10
  -1   9  -4  891.21   44.60
  -1   9  -4  790.22   44.00
   1  -9   4  903.61   79.59
   1  -9   4  885.21   51.69
   1  -9   4  899.21   51.49
   2  -9   4   34.50    7.20
   2  -9   4   60.99   30.30
   2  -9   4   38.00    9.40
   2  -9   4   39.30    9.20
   3  -9   4    9.10   10.00
   3  -9   4   36.00   24.70
   3  -9   4   16.80    6.00
   3  -9   4    5.60    5.70
   4  -9   4    8.50    5.30
   4  -9   4    7.40   21.60
   5  -9   4  234.08   34.40
   5  -9   4  196.88   44.10
   5  -9   4  196.98   14.10
   5  -9   4  193.38   26.30
   5  -9   4  213.28   15.00
   6  -9   4   89.49   19.50
   6  -9   4   77.19    8.10
   6  -9   4   71.89   24.40
   6  -9   4   63.69    8.60
   6  -9   4   97.79   34.70
   7  -9   4   15.20   21.30
   7  -9   4   12.80   23.50
   7  -9   4   33.20    5.50
   7  -9   4   32.90   12.10
   7  -9   4   40.10    7.50
   8  -9   4  -10.60   21.80
   8  -9   4   -7.60    5.80
   8  -9   4   -2.50    9.70
   8  -9   4   -5.10    3.80
   9  -9   4    1.20   22.70
   9  -9   4  -17.10   22.50
   9  -9   4   12.70    6.30
   9  -9   4    6.40    7.80
  10  -9   4  -13.90   23.50
  10  -9   4   22.90   28.40
  10  -9   4  -13.70    7.70
   8   8  -4    3.20   24.20
   8   8  -4  -10.30   32.10
  -8  -8   4   35.90   14.40
  -8  -8   4   46.00   37.60
   7   8  -4   49.70   19.10
   7   8  -4   88.49   22.90
   7   8  -4   77.59   29.10
   7   8  -4   60.69   58.19
  -7  -8   4  142.99   41.80
  -7  -8   4   49.30   16.00
   6   8  -4  293.37   32.50
   6   8  -4  304.37   45.60
   6   8  -4  198.28   49.60
   6   8  -4  168.58   28.90
  -6  -8   4  232.98   25.70
  -6  -8   4  269.97   48.30
   5   8  -4   27.40   18.00
   5   8  -4   14.00   27.20
  -5  -8   4   12.10   27.30
  -5  -8   4   36.30   13.00
   4   8  -4   11.00   12.20
   4   8  -4   14.10   20.10
   4   8  -4    1.90   12.70
   4   8  -4   20.20   12.90
  -4  -8   4   30.70   28.50
  -4  -8   4   57.09   15.40
  -4  -8   4   35.00   12.60
   3   8  -4   25.60   12.50
   3   8  -4   13.20   12.30
   3   8  -4   29.80   13.20
   3   8  -4   30.40   26.00
  -3  -8   4   55.79   30.50
  -3  -8   4   36.10   12.50
  -3  -8   4   26.60   13.40
   2   8  -4 1147.09   69.59
   2   8  -4 1110.79   91.69
   2   8  -4 1205.78   68.99
   2   8  -4 1152.08   65.99
  -2  -8   4 1091.29   88.19
  -2  -8   4 1129.59   74.19
  -2  -8   4 1343.87   69.79
   1   8  -4   20.20    9.30
   1   8  -4   27.10    9.70
   1   8  -4   29.80   20.40
  -1  -8   4   36.50   25.30
  -1  -8   4   26.10   10.30
  -1  -8   4   27.20    9.90
   0   8  -4  633.94   37.70
   0   8  -4  559.74   57.49
   0   8  -4  616.44   36.30
   0  -8   4  594.14   38.60
   0  -8   4  605.14   39.10
   0  -8   4  585.74   60.39
  -1   8  -4  593.44   32.30
  -1   8  -4  636.04   32.90
   1  -8   4  571.74   60.09
   1  -8   4  630.34   37.90
   2  -8   4  398.36   25.50
   2  -8   4  429.66   26.60
   2  -8   4  402.86   47.00
   2  -8   4  338.97   28.10
   3  -8   4  288.27   19.80
   3  -8   4  270.17   41.90
   3  -8   4  298.87   19.10
   3  -8   4  296.07   28.60
   4  -8   4  103.69   31.50
   4  -8   4   59.59    7.50
   4  -8   4   67.49   18.60
   4  -8   4   82.59    8.90
   5  -8   4  140.99   11.20
   5  -8   4  159.28   12.00
   5  -8   4  153.88   24.50
   5  -8   4   95.19   30.60
   5  -8   4  170.08   30.40
   6  -8   4 1527.15   94.09
   6  -8   4 1663.93   84.59
   6  -8   4 1748.93   82.99
   6  -8   4 1493.55  107.09
   7  -8   4  143.29   34.50
   7  -8   4  133.69   13.50
   7  -8   4  131.89   10.70
   7  -8   4  113.89   16.10
   8  -8   4    8.40    7.60
   8  -8   4    7.00    4.80
   8  -8   4   14.00    5.90
   8  -8   4    2.00   26.70
   9  -8   4   16.80    7.30
   9  -8   4   21.60   23.40
   9  -8   4    9.20    9.10
  10  -8   4   10.00   22.90
  10  -8   4   51.79   21.60
  10  -8   4   52.19   13.80
  10  -8   4   48.40   11.00
   9   7  -4   45.50   49.99
   9   7  -4   32.40   30.30
   9   7  -4   -7.80   15.80
  -9  -7   4   19.20   33.10
  -9  -7   4   26.20   31.20
   8   7  -4    1.40   21.90
   8   7  -4    3.80   20.80
   8   7  -4   28.10   54.29
  -8  -7   4   54.49   34.30
  -8  -7   4   16.10   11.80
   7   7  -4  151.88   27.40
   7   7  -4  158.18   37.30
   7   7  -4  197.38   47.70
   7   7  -4  176.38   28.00
  -7  -7   4  244.58   32.70
  -7  -7   4  242.98   48.10
  -7  -7   4  250.17   26.00
   6   7  -4   25.30   16.40
   6   7  -4   66.99   25.50
   6   7  -4   -2.20   25.50
   6   7  -4   74.99   19.20
  -6  -7   4   38.80   13.80
  -6  -7   4   26.00   29.50
   5   7  -4   17.70   26.40
   5   7  -4    8.80   10.40
   5   7  -4    1.30   13.60
   5   7  -4    6.60   11.40
  -5  -7   4    0.40   23.10
  -5  -7   4    5.70    9.70
   4   7  -4    5.50   10.60
   4   7  -4   -3.60   21.40
   4   7  -4   15.60   10.70
   4   7  -4   -1.90   11.60
  -4  -7   4   -0.60   20.60
  -4  -7   4   11.30    9.30
  -4  -7   4   10.50    9.20
   3   7  -4  721.93   47.20
   3   7  -4  540.65  112.39
   3   7  -4  672.53   47.30
   3   7  -4  717.93   46.60
  -3  -7   4  668.33   45.00
  -3  -7   4  670.83   47.40
  -3  -7   4  747.33   65.69
   2   7  -4  166.08   20.50
   2   7  -4  194.08   40.90
   2   7  -4  168.58   19.00
   2   7  -4  172.38   17.70
  -2  -7   4  221.08   20.40
  -2  -7   4  164.98   19.40
  -2  -7   4  284.37   44.60
   1   7  -4  342.67   27.00
   1   7  -4  344.67   44.70
   1   7  -4  395.16   27.10
  -1  -7   4  367.76   43.00
  -1  -7   4  399.06   28.10
  -1  -7   4  387.96   28.10
   0   7  -4   10.00    5.70
   0   7  -4   23.10   19.60
   0   7  -4    8.30    6.50
   0  -7   4   -2.90   18.90
   0  -7   4   14.40    7.40
   0  -7   4    3.50    6.90
  -1   7  -4  276.37   17.20
  -1   7  -4  320.37   18.00
   1  -7   4  309.37   42.30
   1  -7   4  319.27   21.60
   1  -7   4  306.27   22.40
   2  -7   4  183.88   34.40
   2  -7   4  142.89   12.80
   2  -7   4  144.79   18.50
   2  -7   4  154.28   13.70
   3  -7   4  131.49   11.10
   3  -7   4  108.89   10.10
   3  -7   4  130.89   31.80
   3  -7   4  114.99   20.10
   4  -7   4   -4.10   10.60
   4  -7   4   -3.20    3.50
   4  -7   4    6.50    3.60
   5  -7   4 1493.85   76.99
   5  -7   4 1490.85   76.39
   5  -7   4 1462.95   97.39
   6  -7   4   42.00   11.80
   6  -7   4   31.20    7.30
   6  -7   4   27.20   21.00
   6  -7   4   35.00    5.90
   7  -7   4  124.99   13.90
   7  -7   4  193.38   38.10
   7  -7   4  166.08   12.60
   7  -7   4  162.68   15.60
   8  -7   4  468.65   28.60
   8  -7   4  578.34   72.29
   8  -7   4  428.76   31.80
   9  -7   4   71.99   11.50
   9  -7   4   37.00   11.40
   9  -7   4   37.80   27.60
  10  -7   4    7.20   10.70
  10  -7   4  -10.00    7.60
  10  -7   4    7.00   24.20
  10  -7   4    2.50   18.10
   9   6  -4   17.60   34.80
   9   6  -4    7.60   22.10
  -9  -6   4    7.40   11.90
  -9  -6   4   22.10   31.80
  -9  -6   4  -26.90   24.00
   8   6  -4   30.20   31.50
   8   6  -4   79.79   21.10
   8   6  -4   39.60   26.70
   8   6  -4   74.89   21.70
  -8  -6   4   50.29   32.60
  -8  -6   4   73.49   20.10
  -8  -6   4  101.19   17.90
   7   6  -4   33.00   30.60
   7   6  -4   32.80   23.50
   7   6  -4   31.70   16.00
   7   6  -4   31.50   17.10
  -7  -6   4   36.80   16.10
  -7  -6   4   31.20   30.60
  -7  -6   4   35.10   14.20
   6   6  -4  319.57   56.49
   6   6  -4  301.17   42.90
  -6  -6   4  265.07   33.00
  -6  -6   4  307.77   48.80
   5   6  -4   78.29   30.80
   5   6  -4  112.19   24.80
   5   6  -4   80.59   18.30
   5   6  -4  120.69   20.40
  -5  -6   4  122.69   17.30
  -5  -6   4   94.89   19.10
  -5  -6   4  119.89   32.20
   4   6  -4   10.50   11.20
   4   6  -4   13.30   12.70
   4   6  -4    9.00   19.40
   4   6  -4   25.00   12.30
  -4  -6   4   24.80   12.50
  -4  -6   4   35.10   24.60
  -4  -6   4   13.20    8.90
   3   6  -4    0.50    8.30
   3   6  -4  -12.60   17.00
   3   6  -4    4.60    9.00
   3   6  -4   -4.60    8.20
  -3  -6   4    3.00   20.30
  -3  -6   4   24.70    9.80
  -3  -6   4  -13.90    7.40
   2   6  -4 2392.56  152.88
   2   6  -4 2581.24  132.49
   2   6  -4 2480.35  132.79
   2   6  -4 2491.45  130.39
  -2  -6   4 2643.14  132.89
  -2  -6   4 2459.55  133.19
  -2  -6   4 2518.45  151.88
   1   6  -4   17.20    3.60
   1   6  -4   31.10    8.80
   1   6  -4   23.00    5.60
   1   6  -4   22.10   20.40
  -1  -6   4   25.80    9.10
  -1  -6   4   13.40   15.90
  -1  -6   4   33.70    9.30
   0   6  -4    2.60    4.80
   0   6  -4   15.70    6.70
   0  -6   4    6.70    6.50
   0  -6   4    1.00    6.40
   0  -6   4   -4.00   19.90
  -1   6  -4  445.16   24.80
  -1   6  -4  432.46   24.20
   1  -6   4  443.86   28.40
   1  -6   4  482.05   48.50
   1  -6   4  453.95   30.20
   1  -6   4  448.26   27.50
   2  -6   4   85.89   15.90
   2  -6   4  101.69   27.30
   2  -6   4  111.39   10.70
   3  -6   4   30.40   12.50
   3  -6   4   32.80    6.00
   3  -6   4   23.40    5.10
   4  -6   4 1274.47   66.69
   4  -6   4 1300.17   83.19
   4  -6   4 1280.37   66.29
   5  -6   4  710.33   37.40
   5  -6   4  689.03   58.69
   5  -6   4  692.63   38.90
   5  -6   4  678.73   44.80
   6  -6   4    5.30    5.80
   6  -6   4   -4.80   15.20
   6  -6   4   -0.20    5.20
   6  -6   4   10.80    4.80
   7  -6   4   95.69   13.80
   7  -6   4  105.49   11.00
   7  -6   4  128.69   33.00
   8  -6   4    0.10    6.00
   8  -6   4   11.30    8.70
   8  -6   4  -25.40   17.70
   9  -6   4    2.10   17.50
   9  -6   4   13.90    8.00
   9  -6   4   23.00   10.70
   9  -6   4   -4.20   24.60
  10  -6   4    1.30   10.10
  10  -6   4  -19.20   17.00
  10  -6   4  -18.20   26.40
  10  -6   4  -15.70    7.30
  10   5  -4   -0.50   15.40
  10   5  -4   52.89   37.80
 -10  -5   4   -6.00   19.70
   9   5  -4   22.80   18.40
   9   5  -4    6.60   27.60
   9   5  -4   -5.90   23.50
  -9  -5   4   82.39   21.90
  -9  -5   4   59.79   15.40
  -9  -5   4   38.90   32.60
  -9  -5   4   50.49   33.20
   8   5  -4   -6.70   13.10
   8   5  -4   17.80   35.80
   8   5  -4   11.70   25.50
   8   5  -4   -4.20   13.50
  -8  -5   4    5.30   19.60
  -8  -5   4  -27.70   24.80
  -8  -5   4   18.00   11.70
  -8  -5   4    9.30   12.80
   7   5  -4   97.09   29.10
   7   5  -4   99.49   36.80
   7   5  -4   68.79   19.50
  -7  -5   4  151.98   35.90
  -7  -5   4  108.49   18.10
   6   5  -4  399.66   43.70
   6   5  -4  378.36   33.70
   6   5  -4  327.77   48.40
  -6  -5   4  364.56   29.90
  -6  -5   4  383.96   46.80
  -6  -5   4  359.06   32.90
   5   5  -4   69.49   28.00
   5   5  -4   42.90   14.30
   5   5  -4   70.29   19.70
   5   5  -4   36.10   13.00
  -5  -5   4   30.50   11.10
  -5  -5   4   53.39   25.00
   4   5  -4  497.45   40.20
   4   5  -4  488.25   37.20
   4   5  -4  524.65   37.50
   4   5  -4  449.46   50.09
  -4  -5   4  492.95   37.00
  -4  -5   4  592.94   36.60
  -4  -5   4  554.54   50.89
   3   5  -4 1161.58   68.39
   3   5  -4 1201.98   67.99
   3   5  -4 1089.99   83.29
   3   5  -4 1176.48   68.29
  -3  -5   4 1183.08   66.89
  -3  -5   4 1203.98   68.19
  -3  -5   4 1164.98   82.39
   2   5  -4 1956.10  125.59
   2   5  -4 2016.40  109.49
   2   5  -4 2035.90  109.09
   2   5  -4 2100.69  107.69
  -2  -5   4 2035.10  109.59
  -2  -5   4 1983.90  125.29
  -2  -5   4 2226.68  109.69
   1   5  -4  309.77   22.10
   1   5  -4  313.07   22.40
   1   5  -4  265.97   35.40
  -1  -5   4  301.57   37.80
  -1  -5   4  294.47   22.40
   0   5  -4 3631.24  175.08
   0   5  -4 3368.76  173.78
   0   5  -4 3552.84  172.48
   0  -5   4 3361.86  193.98
   0  -5   4 3323.27  174.88
   0  -5   4 3460.65  175.68
  -1   5  -4 2491.35  122.09
  -1   5  -4 2448.96  124.99
   1  -5   4 2495.65  145.49
   1  -5   4 2308.37  129.59
   1  -5   4 2439.06  124.79
  -2   5  -4  233.08   19.50
   2  -5   4  204.58   15.00
   2  -5   4  209.78   14.50
   2  -5   4  204.88   23.00
  -3   5  -4    1.60    7.90
   3  -5   4    7.80   10.60
   3  -5   4    9.10    3.90
   3  -5   4    5.10    3.90
  -4   5  -4  649.14   46.10
   4  -5   4  611.64   34.70
   4  -5   4  597.84   33.80
   4  -5   4  664.03   51.09
  -5   5  -4   72.29   19.30
   5  -5   4   63.49   10.70
   5  -5   4   80.69   23.30
   5  -5   4   58.19    7.40
   5  -5   4   60.99    9.10
   6  -5   4   71.09   12.70
   6  -5   4   76.19   25.40
   6  -5   4   74.49    9.10
   6  -5   4   77.19    7.00
   7  -5   4   27.40    9.30
   7  -5   4    2.10   18.80
   7  -5   4   17.70    6.80
   8  -5   4   22.50   20.10
   8  -5   4   15.40    9.30
   8  -5   4   -0.70    6.30
   8  -5   4    3.60   18.00
   9  -5   4    0.50   24.00
   9  -5   4   21.20    9.00
   9  -5   4    9.60   20.20
   9  -5   4   19.20   11.10
  10  -5   4    2.70   20.30
  10  -5   4    0.60    9.70
  10  -5   4  -36.00   23.90
  10   4  -4  -24.80   20.60
  10   4  -4  -10.10   30.40
 -10  -4   4    4.90   11.30
 -10  -4   4   12.10   17.10
 -10  -4   4    0.90   22.50
   9   4  -4  -10.50   24.50
   9   4  -4   -1.20   21.50
   9   4  -4   -8.30   13.70
   9   4  -4    7.00   14.10
  -9  -4   4   -2.40    9.70
  -9  -4   4    5.20   24.10
  -9  -4   4  -15.60   25.20
  -9  -4   4   -6.20   12.20
   8   4  -4  115.69   33.40
   8   4  -4   90.69   21.80
   8   4  -4  149.49   41.30
   8   4  -4   89.79   21.10
  -8  -4   4  141.69   35.40
  -8  -4   4  106.39   17.50
  -8  -4   4  104.39   29.80
   7   4  -4   86.19   33.40
   7   4  -4   70.39   25.80
  -7  -4   4  128.19   32.80
  -7  -4   4   70.39   14.90
  -7  -4   4   70.99   18.00
   6   4  -4   30.70   12.70
   6   4  -4   44.30   19.90
   6   4  -4   22.70   22.40
   6   4  -4   13.60   12.00
  -6  -4   4   34.70   12.60
  -6  -4   4   34.40   11.30
  -6  -4   4   15.50   22.40
   5   4  -4   -4.20   10.90
   5   4  -4   12.00   17.10
   5   4  -4    0.80    9.50
   5   4  -4   -1.70    8.90
  -5  -4   4    0.00    9.00
  -5  -4   4   -3.30   18.00
  -5  -4   4   -3.30    7.80
   4   4  -4  633.64   42.00
   4   4  -4  699.73   47.00
   4   4  -4  600.44   42.20
   4   4  -4  566.84   53.59
  -4  -4   4  684.93   54.09
  -4  -4   4  653.53   41.10
   3   4  -4  871.41   53.89
   3   4  -4  856.61   66.79
   3   4  -4  937.61   54.09
   3   4  -4  966.60   55.69
  -3  -4   4  895.51   65.99
  -3  -4   4  884.71   52.69
   2   4  -4   -0.50   14.30
   2   4  -4    7.00    7.70
   2   4  -4   -0.50    6.60
  -2  -4   4    4.00   22.20
  -2  -4   4    5.80    7.10
   1   4  -4  920.91   65.09
   1   4  -4  953.30   51.79
   1   4  -4  915.01   52.09
  -1  -4   4  886.41   65.49
  -1  -4   4  956.20   52.69
   0   4  -4   13.80    5.90
   0   4  -4    4.60    4.90
   0   4  -4    7.70    6.60
   0  -4   4   14.60    6.00
   0  -4   4   27.50   16.90
   0  -4   4    1.70    4.80
  -1   4  -4   13.60    4.00
  -1   4  -4   18.00    3.70
   1  -4   4    6.90    8.60
   1  -4   4   15.60    5.50
   1  -4   4   24.80    5.50
  -2   4  -4  102.39   15.40
   2  -4   4   89.39   17.30
   2  -4   4   94.59    8.70
   2  -4   4   92.19    9.20
  -3   4  -4   21.30   10.70
   3  -4   4   16.70    5.10
   3  -4   4   21.80    4.90
   3  -4   4   16.90   13.40
  -4   4  -4   14.80   11.60
   4  -4   4   -1.90   12.70
   4  -4   4   17.80    4.60
   4  -4   4   18.40    5.90
  -5   4  -4  257.47   30.20
   5  -4   4  273.77   16.90
   5  -4   4  270.77   39.90
   5  -4   4  243.18   16.00
   5  -4   4  216.78   18.50
  -6   4  -4   98.49   24.60
   6  -4   4   74.29   12.40
   6  -4   4   86.89   10.30
   6  -4   4   71.99   25.70
   7  -4   4   78.99   11.10
   7  -4   4  101.79   29.90
   7  -4   4   86.69   14.70
   8  -4   4  454.45   44.80
   8  -4   4  446.46   34.80
   8  -4   4  429.26   64.89
   8  -4   4  470.15   31.80
   9  -4   4   43.60   11.40
   9  -4   4   90.99   36.20
   9  -4   4   57.29   15.80
   9  -4   4   92.09   27.90
  10  -4   4    4.10   22.50
  10  -4   4    0.90    9.30
  10  -4   4   -6.90   11.70
  10   3  -4    8.70   28.10
  10   3  -4   37.90   28.40
 -10  -3   4   30.90   20.50
 -10  -3   4    1.40   13.70
 -10  -3   4    8.50   10.30
   9   3  -4   22.60   23.00
   9   3  -4  -14.00   20.90
   9   3  -4   11.30   13.90
   9   3  -4   -2.40   12.10
  -9  -3   4  -14.80   13.70
  -9  -3   4   18.30   23.20
  -9  -3   4   12.10    9.90
   8   3  -4   94.49   20.30
   8   3  -4   70.89   38.20
   8   3  -4   97.89   30.50
   8   3  -4   80.49   20.00
  -8  -3   4  124.59   31.40
  -8  -3   4   97.69   15.90
  -8  -3   4   49.10   22.50
  -8  -3   4   62.19   16.70
   7   3  -4   13.20   12.60
   7   3  -4   11.60   11.10
   7   3  -4    7.90   20.60
   7   3  -4   39.30   20.30
  -7  -3   4   16.10   23.20
  -7  -3   4   10.40   10.90
  -7  -3   4   27.00   11.20
  -7  -3   4  -14.00   17.80
   6   3  -4   16.90   10.70
   6   3  -4   38.90   17.90
   6   3  -4   23.60   12.60
   6   3  -4    3.30   18.20
  -6  -3   4   21.00    9.90
  -6  -3   4   23.60   21.40
   5   3  -4  581.64   40.90
   5   3  -4  542.45   50.59
   5   3  -4  630.84   47.30
   5   3  -4  560.04   39.90
  -5  -3   4  596.44   48.20
  -5  -3   4  575.14   39.50
  -5  -3   4  628.24   38.40
   4   3  -4    5.80    8.80
   4   3  -4    3.10   10.10
   4   3  -4   -6.10   12.40
   4   3  -4    2.60    8.20
  -4  -3   4   20.10   15.50
  -4  -3   4    0.80    7.80
  -4  -3   4    1.30    6.60
   3   3  -4   -5.20    5.00
   3   3  -4  -12.80   10.70
   3   3  -4    3.70    7.00
  -3  -3   4   -0.60    6.40
  -3  -3   4   -1.90   13.30
  -3  -3   4   -4.30    5.60
   2   3  -4  993.00   54.99
   2   3  -4 1008.70   54.69
   2   3  -4  884.61   64.49
  -2  -3   4 1025.60   54.59
  -2  -3   4 1001.40   54.89
  -2  -3   4  889.61   64.39
   1   3  -4   16.70    6.00
   1   3  -4   27.60    7.40
  -1  -3   4   26.20    6.50
  -1  -3   4   27.20    7.40
  -1  -3   4   32.70   13.60
   0   3  -4 2887.01  150.98
   0   3  -4 2836.82  144.89
   0   3  -4 2896.41  144.19
   0  -3   4 2820.22  144.49
   0  -3   4 2860.41  145.29
  -1   3  -4   59.29   12.70
  -1   3  -4   63.09    7.10
   1  -3   4   51.29   13.50
   1  -3   4   71.59    8.80
   1  -3   4   72.09    7.40
  -2   3  -4  324.27   18.60
  -2   3  -4  315.17   27.80
  -2   3  -4  370.06   19.30
   2  -3   4  344.17   21.20
   2  -3   4  296.97   30.60
   2  -3   4  350.86   20.40
  -3   3  -4   13.40    2.50
  -3   3  -4   23.10   11.10
   3  -3   4   17.60    5.40
   3  -3   4   13.40    4.40
   3  -3   4   26.00   16.40
  -4   3  -4  677.43   34.70
  -4   3  -4  692.43   49.60
   4  -3   4  646.04   38.50
   4  -3   4  657.73   53.19
   4  -3   4  657.23   36.50
  -5   3  -4  351.26   36.60
  -5   3  -4  326.87   19.00
   5  -3   4  347.27   21.50
   5  -3   4  365.86   42.00
  -6   3  -4    1.10   14.70
   6  -3   4    6.90    7.80
   6  -3   4   13.50    6.40
   6  -3   4    4.00   18.40
   7  -3   4  169.38   20.60
   7  -3   4  148.99   15.60
   7  -3   4  200.48   32.50
   7  -3   4  166.18   38.90
   8  -3   4   76.69   16.30
   8  -3   4  122.99   36.70
   8  -3   4   90.99   28.20
   8  -3   4   83.39   13.90
   9  -3   4   25.30   10.70
   9  -3   4   29.40   23.60
   9  -3   4   29.20   27.00
   9  -3   4   10.00   12.20
  10  -3   4   92.39   43.50
  10  -3   4   13.50   26.70
  10  -3   4   30.70   16.50
  11   2  -4   21.90   19.40
  11   2  -4  -15.80   24.20
 -11  -2   4    3.60   11.50
 -11  -2   4    9.70   14.40
  10   2  -4  -43.70   18.20
  10   2  -4   -2.50   22.20
  10   2  -4   -6.50   11.40
 -10  -2   4    2.60    9.30
 -10  -2   4   12.80   17.00
   9   2  -4   -4.60   18.40
   9   2  -4   21.10   14.10
   9   2  -4   30.90   16.70
   9   2  -4  -16.10   32.30
  -9  -2   4   -6.20   10.50
  -9  -2   4    7.40   10.00
  -9  -2   4   -1.60   10.80
   8   2  -4   37.80   22.10
   8   2  -4   34.10   14.60
   8   2  -4   46.70   23.30
  -8  -2   4   39.50   22.90
  -8  -2   4   41.80   12.10
  -8  -2   4   25.60   15.90
  -8  -2   4   59.89   15.70
   7   2  -4   42.60   14.80
   7   2  -4   68.79   15.90
   7   2  -4   64.99   22.40
   7   2  -4   66.89   24.00
  -7  -2   4   72.29   24.00
  -7  -2   4   43.00   14.70
  -7  -2   4   72.89   13.60
  -7  -2   4   28.30   17.90
   6   2  -4   74.19   14.80
   6   2  -4   66.09   22.60
   6   2  -4   77.99   21.30
  -6  -2   4   58.99   20.40
  -6  -2   4   93.19   13.70
  -6  -2   4   59.19   13.60
  -6  -2   4  110.79   23.90
   5   2  -4  270.57   24.30
   5   2  -4  282.97   30.30
   5   2  -4  285.87   31.80
   5   2  -4  327.27   26.10
  -5  -2   4  294.97   23.90
  -5  -2   4  241.78   21.70
  -5  -2   4  299.17   44.90
  -5  -2   4  317.57   33.60
   4   2  -4  931.41   64.49
   4   2  -4  968.30   56.59
   4   2  -4  933.11   56.09
  -4  -2   4 1072.79   64.09
  -4  -2   4  863.21   54.59
  -4  -2   4  980.90   54.69
   3   2  -4 1732.23   90.39
   3   2  -4 1552.54   97.49
   3   2  -4 1756.32   94.19
  -3  -2   4 1643.24   97.69
  -3  -2   4 1702.03   89.19
   2   2  -4   33.30    8.00
   2   2  -4   24.10   13.10
   2   2  -4   41.30    8.30
  -2  -2   4   44.00   14.30
  -2  -2   4   57.49    9.20
  -2  -2   4   33.00    8.00
   1   2  -4 4177.48  214.28
   1   2  -4 4291.87  215.18
  -1  -2   4 4398.66  225.38
  -1  -2   4 4431.76  215.48
  -1  -2   4 4110.59  214.18
   0   2  -4 9249.88  465.25
   0  -2   4 8956.60  459.45
  -1   2  -4  933.31   56.99
  -1   2  -4  897.41   47.20
   1  -2   4  853.21   58.19
   1  -2   4  883.11   48.40
   1  -2   4  896.41   47.60
  -2   2  -4   70.39    7.50
  -2   2  -4   82.69   17.50
   2  -2   4   69.09    7.40
   2  -2   4   76.79    9.30
   2  -2   4   73.29   18.20
  -3   2  -4 1503.25   75.09
  -3   2  -4 1487.55   87.79
  -3   2  -4 1434.56   75.29
   3  -2   4 1465.85   74.89
   3  -2   4 1441.66   93.09
   3  -2   4 1404.06   76.79
  -4   2  -4 2232.88  116.99
  -4   2  -4 2271.47  117.59
  -4   2  -4 2435.76  133.59
   4  -2   4 2394.16  138.79
   4  -2   4 2375.06  114.69
   4  -2   4 2151.78  116.89
   4  -2   4 2357.56  120.19
  -5   2  -4  213.98   16.60
  -5   2  -4  225.28   16.00
  -5   2  -4  212.68   27.70
   5  -2   4  201.48   18.70
   5  -2   4  276.57   42.90
   5  -2   4  224.38   16.50
  -6   2  -4   96.09   24.20
   6  -2   4  106.69   25.20
   6  -2   4   78.99   11.10
   6  -2   4   87.99   28.20
   6  -2   4   56.09   12.60
  -7   2  -4   51.49   22.60
  -7   2  -4   14.50    7.90
   7  -2   4   19.60   11.40
   7  -2   4   18.50   24.30
   7  -2   4   23.30   11.10
  -8   2  -4   71.69   12.10
  -8   2  -4   60.89   10.20
   8  -2   4   40.20   14.50
   8  -2   4   95.39   29.70
   8  -2   4   56.29   27.60
   8  -2   4   42.80   12.00
  -9   2  -4   22.90   10.90
  -9   2  -4    8.60    6.50
   9  -2   4   15.00   10.90
   9  -2   4   48.70   30.40
   9  -2   4    2.90   22.80
   9  -2   4   11.50   12.60
  10  -2   4   28.10   13.50
  10  -2   4   88.29   47.20
  10  -2   4   32.60   15.80
  10  -2   4   14.40   27.50
  11   1  -4   18.50   17.40
  11   1  -4   -1.30   22.10
  11   1  -4   75.59   36.40
 -11  -1   4    9.80    9.20
 -11  -1   4    5.20   14.80
 -11  -1   4   17.20   17.10
  10   1  -4   54.59   31.70
  10   1  -4   40.20   17.50
  10   1  -4   74.39   40.20
  10   1  -4   43.80   17.90
 -10  -1   4   44.60   16.20
 -10  -1   4   64.99   12.90
 -10  -1   4   54.19   14.70
   9   1  -4   11.00   13.80
   9   1  -4   20.40   21.00
   9   1  -4   22.40   23.20
   9   1  -4   50.99   15.90
  -9  -1   4    7.60   10.60
  -9  -1   4   53.59   11.90
  -9  -1   4   35.50   13.10
   8   1  -4  447.16   36.90
   8   1  -4  517.75   53.79
   8   1  -4  439.06   38.80
   8   1  -4  385.26   43.80
  -8  -1   4  474.15   32.00
   7   1  -4  151.38   22.10
   7   1  -4  217.88   34.40
   7   1  -4  227.78   34.60
   7   1  -4  189.08   24.90
  -7  -1   4  211.28   28.00
  -7  -1   4  203.38   19.40
  -7  -1   4  208.78   20.90
   6   1  -4    8.20    8.20
   6   1  -4   13.10   14.50
   6   1  -4    2.00    8.70
   6   1  -4    4.10   13.70
  -6  -1   4   16.40   15.30
  -6  -1   4    2.50    6.80
  -6  -1   4    1.40    9.50
  -6  -1   4    3.60    7.30
   5   1  -4   12.20    8.00
   5   1  -4   39.10   15.10
   5   1  -4   15.10    9.40
  -5  -1   4   15.00   12.60
  -5  -1   4   20.20    7.80
  -5  -1   4   17.60   13.00
  -5  -1   4    9.10    7.30
   4   1  -4 1851.91   96.69
   4   1  -4 1879.21   96.99
   4   1  -4 1778.62  102.19
  -4  -1   4 1845.52   94.99
  -4  -1   4 1520.15  104.29
  -4  -1   4 1896.41  100.69
  -4  -1   4 1782.92   95.29
   3   1  -4 1735.83   87.89
   3   1  -4 1456.25   92.09
  -3  -1   4 1475.65   95.59
  -3  -1   4 1745.83   86.89
  -3  -1   4 1637.84   92.09
  -3  -1   4 1802.12   87.19
   2   1  -4   75.09   10.60
   2   1  -4   61.49    8.80
  -2  -1   4   71.69    9.10
  -2  -1   4   61.69   14.00
  -2  -1   4   71.29   15.10
  -2  -1   4   75.39   10.50
   1   1  -4 2713.93  133.79
   1   1  -4 2598.14  132.59
  -1  -1   4 2651.53  132.69
  -1  -1   4 2742.03  133.79
  -1  -1   4 2386.86  141.59
   0   1  -4 5618.94  265.37
   0   1  -4 5107.19  275.57
   0  -1   4 5440.66  265.47
   0  -1   4 5059.89  275.77
  -1   1  -4  275.07   17.20
  -1   1  -4  269.87   17.80
  -1   1  -4  243.28   25.20
   1  -1   4  270.27   16.70
   1  -1   4  284.97   18.70
   1  -1   4  231.78   26.20
  -2   1  -4  814.02   44.30
  -2   1  -4  757.02   54.69
  -2   1  -4  833.82   43.60
   2  -1   4  810.32   58.29
   2  -1   4  803.22   42.80
   2  -1   4  809.02   45.20
  -3   1  -4 2251.47  114.59
  -3   1  -4 2244.58  116.09
  -3   1  -4 2302.97  129.39
   3  -1   4 2241.78  117.19
   3  -1   4 2374.36  114.49
   3  -1   4 2234.78  133.29
   3  -1   4 2149.19  114.39
  -4   1  -4  185.08   16.50
  -4   1  -4  203.58   29.40
  -4   1  -4  169.78   13.90
   4  -1   4  156.48   16.90
   4  -1   4  169.18   13.70
   4  -1   4  234.38   35.60
  -5   1  -4    7.40   10.90
  -5   1  -4    3.50    6.30
   5  -1   4   15.00    6.10
   5  -1   4   20.60   18.80
   5  -1   4   -6.30   15.30
   5  -1   4    9.50    8.10
  -6   1  -4   10.80   16.70
  -6   1  -4   15.30    8.80
  -6   1  -4   -1.80    6.10
   6  -1   4   19.00    7.60
   6  -1   4   10.90   20.00
   6  -1   4    2.00    8.60
   6  -1   4   -6.30   14.80
  -7   1  -4   21.40    8.80
   7  -1   4   11.50    8.80
   7  -1   4   10.40   22.40
   7  -1   4   10.40   11.10
   7  -1   4   -2.30   22.50
  -8   1  -4   50.79   10.40
   8  -1   4   67.19   14.30
   8  -1   4   67.19   17.50
   8  -1   4   95.49   30.60
   8  -1   4  102.09   35.90
  -9   1  -4   15.00    9.00
  -9   1  -4   27.20   10.00
   9  -1   4   10.50   13.70
   9  -1   4   20.60   11.60
   9  -1   4   24.90   26.00
   9  -1   4  -25.50   22.60
 -10   1  -4    0.80    8.20
 -10   1  -4   -2.70    9.20
  10  -1   4   18.00   34.70
  10  -1   4   -5.80   12.70
  10  -1   4    9.20   24.90
  10  -1   4    4.30   14.00
  11   0  -4   54.09   25.20
  11   0  -4   42.60   18.10
  11   0  -4   73.09   32.90
 -11   0   4   22.30   13.80
 -11   0   4   45.00   11.10
 -11   0   4   34.10    8.90
  10   0  -4   31.20   15.20
  10   0  -4   -1.00   15.20
  10   0  -4   -5.50   17.10
  10   0  -4   -1.10   21.80
 -10   0   4    7.40    9.90
 -10   0   4   22.80    9.20
 -10   0   4    8.60   10.90
   9   0  -4  426.36   47.60
   9   0  -4  556.44   44.50
   9   0  -4  655.33   63.69
  -9   0   4  622.04   36.80
  -9   0   4  601.94   40.50
   8   0  -4  207.78   34.30
   8   0  -4  262.67   28.80
   8   0  -4  304.07   44.70
   8   0  -4  266.17   27.30
  -8   0   4  366.46   34.90
  -8   0   4  275.17   24.80
  -8   0   4  249.18   21.70
   7   0  -4   40.00   13.10
   7   0  -4   49.00   18.20
   7   0  -4   56.09   22.00
  -7   0   4   51.29   10.00
  -7   0   4   61.69   12.20
   6   0  -4    4.70   11.20
   6   0  -4    3.20    8.30
   6   0  -4    8.40    7.70
   6   0  -4    6.70   13.80
  -6   0   4    7.60    6.40
  -6   0   4    0.50    6.40
  -6   0   4    3.50    6.70
  -6   0   4    7.80   11.20
   5   0  -4   92.89   14.10
   5   0  -4   81.59   13.40
   5   0  -4   83.09   15.70
  -5   0   4  101.79   15.70
  -5   0   4   86.39   12.60
  -5   0   4   99.59   12.40
   4   0  -4  221.98   19.10
   4   0  -4  262.47   22.40
  -4   0   4  217.38   19.80
  -4   0   4  224.18   17.70
   3   0  -4   30.00    7.30
   3   0  -4   14.20    6.40
  -3   0   4   12.40    7.60
  -3   0   4   13.30    5.40
  -3   0   4   29.60    7.10
  -3   0   4   33.60    9.20
   2   0  -4 4557.54  226.48
   2   0  -4 3976.60  234.48
   2   0  -4 4626.54  225.78
  -2   0   4 4591.34  225.48
  -2   0   4 4784.52  226.48
   0   0  -4  626.84   36.50
   0   0  -4  702.43   37.90
   0   0  -4  671.83   49.30
   0   0   4  725.73   52.09
   0   0   4  722.43   38.40
   0   0   4  600.64   35.80
  -1   0  -4   57.09   16.00
  -1   0  -4   63.99    7.60
  -1   0  -4   57.79    8.40
   1   0   4   73.09    9.80
   1   0   4   38.30    7.90
   1   0   4   48.20   16.20
   1   0   4   55.89    6.60
  -2   0  -4    6.00    4.20
  -2   0  -4   22.30   13.10
  -2   0  -4   14.50    6.10
   2   0   4   13.20    5.90
   2   0   4   17.70   12.70
   2   0   4   17.70    4.60
   2   0   4   19.00    5.60
  -3   0  -4 2031.00  113.19
  -3   0  -4 1866.61   96.39
  -3   0  -4 1909.71   99.09
   3   0   4 1835.72   97.19
   3   0   4 1823.82   96.39
   3   0   4 1617.24  113.49
   3   0   4 2059.39  105.69
  -4   0  -4 2430.76  128.99
  -4   0  -4 2625.74  132.59
  -4   0  -4 2530.05  146.19
   4   0   4 2613.24  139.79
   4   0   4 2513.65  129.69
   4   0   4 2537.25  152.58
   4   0   4 2506.65  133.19
  -5   0  -4  197.78   16.40
  -5   0  -4  225.48   34.50
  -5   0  -4  232.88   20.10
   5   0   4  233.28   39.40
   5   0   4  195.18   20.60
   5   0   4  217.48   17.40
   5   0   4  198.18   31.00
  -6   0  -4   31.40   17.60
  -6   0  -4   35.50   12.00
  -6   0  -4   45.50    9.90
   6   0   4   34.50   13.20
   6   0   4   29.10   25.10
   6   0   4   53.59   24.90
   6   0   4   52.59   11.20
  -7   0  -4  210.68   19.40
  -7   0  -4  188.98   23.20
   7   0   4  209.28   21.10
   7   0   4  207.38   37.70
   7   0   4  177.68   25.30
   7   0   4  283.17   50.99
  -8   0  -4  192.38   20.00
   8   0   4  208.88   24.80
   8   0   4  251.87   43.30
   8   0   4  269.97   29.70
   8   0   4  173.38   45.50
  -9   0  -4   11.30    9.60
   9   0   4   11.20   11.00
   9   0   4   10.10   31.70
   9   0   4    4.90   24.60
   9   0   4  -11.30   11.20
 -10   0  -4   39.80   23.30
 -10   0  -4    5.10   10.60
  10   0   4   26.80   30.40
  10   0   4   31.40   28.20
  10   0   4   59.49   43.60
  11  -1  -4  -10.10   15.10
  11  -1  -4    6.80   13.70
  11  -1  -4    9.70   22.50
 -11   1   4    1.50    6.40
 -11   1   4    7.90    7.40
 -11   1   4   25.90   12.10
  10  -1  -4    6.40   14.10
  10  -1  -4   35.00   15.90
  10  -1  -4   28.10   17.80
  10  -1  -4   22.30   22.10
 -10   1   4   36.60   10.30
 -10   1   4   35.00   11.50
   9  -1  -4   39.30   23.90
   9  -1  -4    5.90   12.10
   9  -1  -4   16.80   13.10
   9  -1  -4   19.30   14.80
  -9   1   4   18.40    7.70
  -9   1   4   18.70   10.90
  -9   1   4   11.40    9.30
   8  -1  -4   28.60   21.30
   8  -1  -4    8.50   11.10
   8  -1  -4   25.10   11.80
   8  -1  -4   12.90   14.30
  -8   1   4   -2.00   10.40
  -8   1   4   17.00    9.60
  -8   1   4   13.50    7.10
   7  -1  -4   14.30   12.40
   7  -1  -4    6.50   12.80
   7  -1  -4    1.70    8.30
   7  -1  -4    5.60    9.50
  -7   1   4    7.60    7.70
  -7   1   4    7.10    6.10
   6  -1  -4   63.99   13.20
   6  -1  -4   89.39   14.20
   6  -1  -4   74.69   13.60
  -6   1   4  109.19   13.30
  -6   1   4   75.09   10.20
   5  -1  -4  232.58   19.60
   5  -1  -4  242.18   20.20
  -5   1   4  239.48   17.40
  -5   1   4  229.78   18.70
   4  -1  -4  407.96   26.30
   4  -1  -4  479.35   36.40
   4  -1  -4  361.36   26.20
  -4   1   4  366.16   24.70
  -4   1   4  381.86   23.40
  -4   1   4  418.56   25.60
   3  -1  -4   37.30   11.60
   3  -1  -4  114.29   11.10
  -3   1   4   75.39    8.30
   2  -1  -4 1488.85   91.59
  -2   1   4 1760.12   91.79
   1  -1  -4   12.80    5.40
   1  -1  -4   35.40    6.90
  -1   1   4   22.20    9.60
  -1   1   4   18.20    4.50
  -1   1   4   18.10    7.10
   0  -1  -4 1575.14   77.29
   0  -1  -4 1512.25   79.29
   0  -1  -4 1310.17   91.09
   0   1   4 1361.96   92.19
   0   1   4 1658.23   82.39
   0   1   4 1471.75   76.69
   0   1   4 1543.05   79.59
  -1  -1  -4 1660.13   84.79
  -1  -1  -4 1686.13  100.29
  -1  -1  -4 1716.13   87.39
   1   1   4 1617.54   87.69
   1   1   4 1716.03   87.59
   1   1   4 1666.73   90.19
   1   1   4 1666.83   84.59
   1   1   4 1483.15   99.59
  -2  -1  -4 2069.99  104.59
  -2  -1  -4 1723.73  106.79
  -2  -1  -4 2269.47  121.69
  -2  -1  -4 2044.10  107.29
   2   1   4 1943.21  123.79
   2   1   4 2098.79  107.49
   2   1   4 2036.60  104.39
   2   1   4 2120.39  107.79
   2   1   4 2174.38  111.89
  -3  -1  -4  915.21   63.69
  -3  -1  -4  908.41   51.19
  -3  -1  -4  787.22   49.20
  -3  -1  -4  837.72   47.50
   3   1   4  921.11   68.69
   3   1   4  855.41   49.70
   3   1   4  919.71   58.09
   3   1   4  886.21   51.29
   3   1   4  846.32   47.50
  -4  -1  -4  298.97   35.30
  -4  -1  -4  355.26   25.90
  -4  -1  -4  311.47   21.20
   4   1   4  273.77   24.00
   4   1   4  274.37   20.70
   4   1   4  313.07   34.30
   4   1   4  320.47   45.10
  -5  -1  -4 1209.38   66.49
  -5  -1  -4 1260.37   71.19
   5   1   4 1198.58   71.59
   5   1   4 1199.48   67.49
   5   1   4 1199.58   92.59
   5   1   4 1241.98   81.89
  -6  -1  -4   45.80   10.90
  -6  -1  -4   29.20   21.00
  -6  -1  -4   20.10   12.10
   6   1   4   25.40   24.80
   6   1   4   34.40   11.30
   6   1   4   51.99   15.00
   6   1   4   34.10   26.90
  -7  -1  -4   83.29   17.50
  -7  -1  -4   65.49   25.70
  -7  -1  -4   83.99   14.10
   7   1   4   67.49   14.50
   7   1   4   95.29   31.80
   7   1   4   77.49   18.80
  -8  -1  -4   -4.70    8.00
  -8  -1  -4   24.40   13.00
   8   1   4   -7.60   22.30
   8   1   4   18.00   11.40
   8   1   4    4.80   12.20
   8   1   4    5.60   23.50
  -9  -1  -4   72.99   14.50
   9   1   4   72.29   34.10
   9   1   4   35.60   16.80
   9   1   4   82.09   18.50
   9   1   4   53.39   33.90
 -10  -1  -4   13.50   14.10
 -10  -1  -4    2.30   14.40
  10   1   4  -23.10   29.50
  10   1   4   20.40   33.80
  10   1   4  -41.50   13.20
  11  -2  -4  -31.70   30.90
  11  -2  -4   20.90   13.80
  11  -2  -4   -4.80   13.70
  11  -2  -4   11.70   13.40
 -11   2   4  -14.40    6.80
 -11   2   4   -0.80    6.20
  10  -2  -4    9.30   12.00
  10  -2  -4   -0.10   12.50
  10  -2  -4    8.90   21.60
  10  -2  -4   13.70   12.30
 -10   2   4    2.50    7.10
 -10   2   4   -4.00    6.80
 -10   2   4   -1.30    5.00
   9  -2  -4   16.60   11.80
   9  -2  -4   24.30   22.30
   9  -2  -4   11.30   12.00
   9  -2  -4   24.80   12.80
  -9   2   4   17.20    6.10
  -9   2   4   29.20    9.80
  -9   2   4   15.90    8.50
   8  -2  -4   15.90   12.10
   8  -2  -4    7.60   10.20
   8  -2  -4    8.00   18.50
   8  -2  -4   18.60   10.80
  -8   2   4   33.40   11.20
  -8   2   4   35.20    9.60
  -8   2   4   38.40    8.30
   7  -2  -4   90.09   15.30
   7  -2  -4   58.29   12.80
   7  -2  -4   85.49   23.60
  -7   2   4   73.29   11.20
  -7   2   4   61.59   10.10
  -7   2   4   74.69   15.00
   6  -2  -4  106.79   14.20
   6  -2  -4   60.99    9.30
  -6   2   4   87.89    9.50
  -6   2   4  115.39   16.10
  -6   2   4   79.39   10.80
   5  -2  -4 1235.88   69.49
   5  -2  -4 1236.28   68.69
  -5   2   4 1338.97   74.39
  -5   2   4 1249.38   66.79
  -5   2   4 1246.08   66.09
   4  -2  -4 1739.13   90.79
   4  -2  -4 1640.94   91.29
  -4   2   4 1818.12   96.99
  -4   2   4 1710.13   89.29
  -4   2   4 1783.52   89.49
   3  -2  -4    8.90    5.50
   3  -2  -4   16.40    5.60
  -3   2   4   14.30    5.00
  -3   2   4   28.40    5.20
  -3   2   4   10.00    3.10
  -3   2   4   -0.80    6.40
   2  -2  -4 2128.99  107.79
   2  -2  -4 2086.99  108.99
  -2   2   4 2041.40  107.49
  -2   2   4 2185.98  108.79
  -2   2   4 2132.39  106.39
  -2   2   4 2137.19  112.99
   1  -2  -4 3204.08  161.28
   1  -2  -4 2816.12  176.68
   1  -2  -4 3124.29  163.48
   1  -2  -4 3514.85  172.68
  -1   2   4 3605.24  168.88
  -1   2   4 3150.98  163.48
  -1   2   4 3164.18  160.78
  -1   2   4 3189.58  164.08
   0  -2  -4 1168.58   60.59
   0  -2  -4 1121.79   76.09
   0  -2  -4 1146.19   63.09
   0   2   4 1152.48   60.19
   0   2   4 1150.38   62.99
   0   2   4 1241.58   66.19
   0   2   4 1205.98   65.89
   0   2   4 1068.49   77.09
  -1  -2  -4   96.69   21.20
  -1  -2  -4   55.89    7.90
  -1  -2  -4   78.09   11.10
  -1  -2  -4   79.49   11.20
   1   2   4   63.29   10.20
   1   2   4   78.49   16.30
   1   2   4   55.99    6.60
   1   2   4   69.29   10.50
   1   2   4   78.29   21.20
  -2  -2  -4 4955.30  249.58
  -2  -2  -4 4896.21  235.88
  -2  -2  -4 4749.12  235.28
  -2  -2  -4 4438.46  231.38
   2   2   4 4474.25  231.48
   2   2   4 4553.04  236.38
   2   2   4 4731.93  240.68
   2   2   4 4492.25  234.98
   2   2   4 4411.96  251.77
  -3  -2  -4  384.16   24.90
  -3  -2  -4  333.47   36.10
  -3  -2  -4  318.67   25.20
  -3  -2  -4  269.57   21.20
   3   2   4  315.07   40.10
   3   2   4  327.97   33.60
   3   2   4  295.67   25.10
   3   2   4  296.77   21.40
  -4  -2  -4  408.86   26.40
  -4  -2  -4  444.46   42.10
  -4  -2  -4  386.66   27.60
  -4  -2  -4  364.76   30.10
   4   2   4  399.26   44.70
   4   2   4  381.26   26.70
   4   2   4  426.26   40.60
   4   2   4  395.36   30.50
  -5  -2  -4   69.29   11.60
  -5  -2  -4   62.19   15.00
  -5  -2  -4   80.39   25.00
  -5  -2  -4   66.79   11.70
   5   2   4   42.30   25.20
   5   2   4   57.99   11.50
   5   2   4   63.79   27.60
   5   2   4   46.50   14.00
  -6  -2  -4  232.58   26.20
  -6  -2  -4  253.67   22.40
  -6  -2  -4  208.98   19.40
  -6  -2  -4  238.08   40.60
   6   2   4  234.08   23.00
   6   2   4  285.97   43.70
   6   2   4  232.78   26.90
   6   2   4  273.27   50.79
  -7  -2  -4   59.59   26.80
  -7  -2  -4   75.49   14.10
  -7  -2  -4   51.29   16.40
   7   2   4   31.70   28.30
   7   2   4   63.19   17.80
   7   2   4   63.59   14.80
   7   2   4   63.99   27.10
  -8  -2  -4  131.69   22.70
  -8  -2  -4   99.89   29.90
  -8  -2  -4  128.39   17.70
   8   2   4   84.89   21.10
   8   2   4   91.29   36.90
   8   2   4  108.39   34.60
   8   2   4   72.59   20.60
  -9  -2  -4   21.60   11.50
   9   2   4   18.00   32.90
   9   2   4  -15.70   13.50
   9   2   4  -15.00   36.00
  11  -3  -4   27.30   15.80
  10  -3  -4  104.69   32.20
  10  -3  -4   82.29   18.50
  10  -3  -4   96.39   19.40
 -10   3   4  132.49   16.20
   9  -3  -4  168.48   22.90
   9  -3  -4  167.08   22.70
   9  -3  -4  218.88   40.30
  -9   3   4  184.98   11.50
  -9   3   4  205.98   20.50
  -9   3   4  135.99   12.00
   8  -3  -4  495.35   49.50
   8  -3  -4  383.36   33.00
   8  -3  -4  430.96   33.30
  -8   3   4  446.66   24.10
  -8   3   4  422.96   32.80
   7  -3  -4  193.18   20.10
  -7   3   4  217.88   21.40
  -7   3   4  200.88   13.20
   6  -3  -4  435.06   30.30
   6  -3  -4  420.86   29.40
  -6   3   4  400.76   24.90
  -6   3   4  426.16   24.30
  -6   3   4  532.25   33.80
   5  -3  -4 2256.07  115.29
   5  -3  -4 2139.59  113.99
  -5   3   4 2244.08  119.09
  -5   3   4 2224.28  110.89
  -5   3   4 2163.58  113.39
   4  -3  -4 1448.36   75.69
   4  -3  -4 1338.97   74.29
  -4   3   4 1364.26   72.59
  -4   3   4 1535.65   80.89
   3  -3  -4  603.44   32.90
   3  -3  -4  551.44   33.70
  -3   3   4  584.94   38.10
  -3   3   4  546.35   33.10
  -3   3   4  586.64   30.80
  -3   3   4  594.44   32.50
   2  -3  -4  942.61   53.49
   2  -3  -4  974.20   51.79
   2  -3  -4  967.70   53.99
   2  -3  -4 1152.38   63.29
  -2   3   4  973.30   53.49
  -2   3   4  963.50   50.89
  -2   3   4  993.20   59.09
   1  -3  -4 1674.53  113.19
   1  -3  -4 1802.92   98.59
   1  -3  -4 2050.79  100.79
   1  -3  -4 2092.39  104.79
   1  -3  -4 1750.92   95.99
  -1   3   4 1843.62   98.59
  -1   3   4 1968.90  101.99
  -1   3   4 2037.30  104.69
  -1   3   4 1774.42   95.49
   0  -3  -4  358.36   37.20
   0  -3  -4  358.46   24.40
   0  -3  -4  351.46   27.30
   0  -3  -4  346.67   21.30
   0  -3  -4  366.96   27.10
   0   3   4  335.77   38.30
   0   3   4  333.87   20.80
   0   3   4  378.96   27.60
   0   3   4  337.77   24.30
   0   3   4  336.47   28.80
  -1  -3  -4 2600.14  151.88
  -1  -3  -4 2781.12  143.79
  -1  -3  -4 2789.02  140.09
  -1  -3  -4 2857.11  141.49
  -1  -3  -4 2850.21  156.28
   1   3   4 2406.96  156.98
   1   3   4 2794.02  137.79
   1   3   4 2775.92  147.19
   1   3   4 2562.44  144.09
  -2  -3  -4  157.38   17.10
  -2  -3  -4  165.08   20.60
  -2  -3  -4  178.58   17.40
  -2  -3  -4  164.48   14.00
  -2  -3  -4  165.18   27.90
   2   3   4  158.48   13.60
   2   3   4  137.59   18.00
   2   3   4  132.09   16.70
   2   3   4  202.28   29.00
   2   3   4  131.29   30.80
[truncated: 982,754 more chars]
