# Supplementary material for: Self-Assembly by Tridentate or Bidentate Ligand: Synthesis and Vapor Adsorption Properties of Cu(II), Zn(II), Hg(II) and Cd(II) Complexes Derived from a Bis(pyridylhydrazone) Compound
Source: Molecules. 2020 Dec 29;26(1):109. doi: 10.3390/molecules26010109 (PMC7795747; doi:10.3390/molecules26010109)
Supplement: Supplementary file 1 [file molecules-26-00109-s001.zip › cif/complex 3.cif]

data_a
_audit_creation_date               2020-09-21
_audit_creation_method
;
Olex2 1.2
(compiled 2018.05.29 svn.r3508 for OlexSys, GUI svn.r5506)
;
_shelx_SHELXL_version_number       '2014/7'
_audit_contact_author_address      ?
_audit_contact_author_email        ?
_audit_contact_author_name         ''
_audit_contact_author_phone        ?
_publ_contact_author_id_orcid      ?
_publ_section_references
;
Dolomanov, O.V., Bourhis, L.J., Gildea, R.J, Howard, J.A.K. & Puschmann, H.
 (2009), J. Appl. Cryst. 42, 339-341.

Sheldrick, G.M. (2008). Acta Cryst. A64, 112-122.
;
_chemical_name_common              ?
_chemical_name_systematic          ?
_chemical_formula_moiety           'C48 H48 Br4 Hg2 N12 O6'
_chemical_formula_sum              'C48 H48 Br4 Hg2 N12 O6'
_chemical_formula_weight           1609.80
_chemical_melting_point            ?
loop_
  _atom_type_symbol
  _atom_type_description
  _atom_type_scat_dispersion_real
  _atom_type_scat_dispersion_imag
  _atom_type_scat_source
 'C' 'C' 0.0033 0.0016 'International Tables Vol C Tables 4.2.6.8 and 6.1.1.4'
 'H' 'H' 0.0000 0.0000 'International Tables Vol C Tables 4.2.6.8 and 6.1.1.4'
 'Br' 'Br' -0.2901 2.4595
 'International Tables Vol C Tables 4.2.6.8 and 6.1.1.4'
 'Hg' 'Hg' -2.3894 9.2266
 'International Tables Vol C Tables 4.2.6.8 and 6.1.1.4'
 'N' 'N' 0.0061 0.0033 'International Tables Vol C Tables 4.2.6.8 and 6.1.1.4'
 'O' 'O' 0.0106 0.0060 'International Tables Vol C Tables 4.2.6.8 and 6.1.1.4'

_shelx_space_group_comment
;
The symmetry employed for this shelxl refinement is uniquely defined
by the following loop, which should always be used as a source of
symmetry information in preference to the above space-group names.
They are only intended as comments.
;
_space_group_crystal_system        'triclinic'
_space_group_IT_number             2
_space_group_name_H-M_alt          'P -1'
_space_group_name_Hall             '-P 1'
loop_
  _space_group_symop_operation_xyz
 'x, y, z'
 '-x, -y, -z'

_cell_length_a                     9.2634(6)
_cell_length_b                     12.7672(7)
_cell_length_c                     15.2183(9)
_cell_angle_alpha                  92.911(2)
_cell_angle_beta                   102.156(2)
_cell_angle_gamma                  106.228(2)
_cell_volume                       1677.81(17)
_cell_formula_units_Z              1
_cell_measurement_reflns_used      9650
_cell_measurement_temperature      223(2)
_cell_measurement_theta_max        28.43
_cell_measurement_theta_min        3.27
_shelx_estimated_absorpt_T_max     0.366
_shelx_estimated_absorpt_T_min     0.296
_exptl_absorpt_coefficient_mu      6.998
_exptl_absorpt_correction_T_max    ?
_exptl_absorpt_correction_T_min    ?
_exptl_absorpt_correction_type     'none'
_exptl_absorpt_process_details     ?
_exptl_absorpt_special_details     ?
_exptl_crystal_colour              colourless
_exptl_crystal_colour_primary      colourless
_exptl_crystal_density_diffrn      1.593
_exptl_crystal_density_meas        ?
_exptl_crystal_density_method      ?
_exptl_crystal_description         block
_exptl_crystal_F_000               768
_exptl_crystal_size_max            0.23
_exptl_crystal_size_mid            0.19
_exptl_crystal_size_min            0.18
_exptl_transmission_factor_max     ?
_exptl_transmission_factor_min     ?
_diffrn_reflns_av_R_equivalents    0.0469
_diffrn_reflns_av_unetI/netI       0.0346
_diffrn_reflns_Laue_measured_fraction_full  0.994
_diffrn_reflns_Laue_measured_fraction_max  0.994
_diffrn_reflns_limit_h_max         11
_diffrn_reflns_limit_h_min         -11
_diffrn_reflns_limit_k_max         15
_diffrn_reflns_limit_k_min         -15
_diffrn_reflns_limit_l_max         18
_diffrn_reflns_limit_l_min         -18
_diffrn_reflns_number              29072
_diffrn_reflns_point_group_measured_fraction_full  0.994
_diffrn_reflns_point_group_measured_fraction_max  0.994
_diffrn_reflns_theta_full          24.996
_diffrn_reflns_theta_max           24.996
_diffrn_reflns_theta_min           3.270
_diffrn_ambient_temperature        223.0
_diffrn_detector_area_resol_mean   ?
_diffrn_measured_fraction_theta_full  0.994
_diffrn_measured_fraction_theta_max  0.994
_diffrn_measurement_device_type    'Bruker APEX-II CCD'
_diffrn_measurement_method         '\f and \w scans'
_diffrn_radiation_type             MoK\a
_diffrn_radiation_wavelength       0.71073
_diffrn_source                     ?
_diffrn_standards_number           0
_reflns_Friedel_coverage           0.000
_reflns_Friedel_fraction_full      .
_reflns_Friedel_fraction_max       .
_reflns_number_gt                  5282
_reflns_number_total               5846
_reflns_special_details
;
 Reflections were merged by SHELXL according to the crystal
 class for the calculation of statistics and refinement.
 
 Structure factors included contributions from the .fab file.
 
 _reflns_Friedel_fraction is defined as the number of unique
 Friedel pairs measured divided by the number that would be
 possible theoretically, ignoring centric projections and
 systematic absences.
;
_reflns_threshold_expression       'I > 2\s(I)'
_computing_cell_refinement         ?
_computing_data_collection         ?
_computing_data_reduction          ?
_computing_molecular_graphics      'Olex2 (Dolomanov et al., 2009)'
_computing_publication_material    'Olex2 (Dolomanov et al., 2009)'
_computing_structure_refinement    'XL (Sheldrick, 2008)'
_computing_structure_solution      ?
_refine_diff_density_max           1.933
_refine_diff_density_min           -1.229
_refine_diff_density_rms           0.139
_refine_ls_extinction_coef         .
_refine_ls_extinction_method       none
_refine_ls_goodness_of_fit_ref     1.053
_refine_ls_hydrogen_treatment      constr
_refine_ls_matrix_type             full
_refine_ls_number_parameters       329
_refine_ls_number_reflns           5846
_refine_ls_number_restraints       0
_refine_ls_R_factor_all            0.0396
_refine_ls_R_factor_gt             0.0336
_refine_ls_restrained_S_all        1.053
_refine_ls_shift/su_max            0.001
_refine_ls_shift/su_mean           0.000
_refine_ls_structure_factor_coef   Fsqd
_refine_ls_weighting_details      
 'w=1/[\s^2^(Fo^2^)+(0.0497P)^2^+5.2168P] where P=(Fo^2^+2Fc^2^)/3'
_refine_ls_weighting_scheme        calc
_refine_ls_wR_factor_gt            0.0895
_refine_ls_wR_factor_ref           0.0920
_refine_special_details            ?
_olex2_refinement_description
;
1. Fixed Uiso
 At 1.2 times of:
  All C(H) groups, All N(H) groups
 At 1.5 times of:
  All C(H,H,H) groups, All O(H) groups
2.a Aromatic/amide H refined with riding coordinates:
 C3(H3), C5(H5), C18(H18), C7(H7), C15(H15), C24(H24), C9(H9), C2(H2), C1(H1),
 C21(H21), C23(H23), C22(H22), N5(H5A), N2(H2A)
2.b Idealised Me refined as rotating group:
 C14(H14A,H14B,H14C), C13(H13A,H13B,H13C), C12(H12A,H12B,H12C)
2.c Idealised tetrahedral OH refined as rotating group:
 O2(H2B)
;
_atom_sites_solution_hydrogens     geom
_atom_sites_solution_primary       ?
_atom_sites_solution_secondary     ?
loop_
  _atom_site_label
  _atom_site_type_symbol
  _atom_site_fract_x
  _atom_site_fract_y
  _atom_site_fract_z
  _atom_site_U_iso_or_equiv
  _atom_site_adp_type
  _atom_site_occupancy
  _atom_site_site_symmetry_order
  _atom_site_calc_flag
  _atom_site_refinement_flags_posn
  _atom_site_refinement_flags_adp
  _atom_site_refinement_flags_occupancy
  _atom_site_disorder_assembly
  _atom_site_disorder_group
 C4 C -0.1166(6) 0.6037(4) 0.2504(3) 0.0208(10) Uani 1 1 d . . . . .
 C3 C -0.2542(6) 0.5188(4) 0.2271(4) 0.0248(11) Uani 1 1 d . . . . .
 H3 H -0.2728 0.4606 0.2626 0.030 Uiso 1 1 calc R . . . .
 C5 C -0.0915(6) 0.6856(4) 0.1951(4) 0.0249(11) Uani 1 1 d . . . . .
 H5 H 0.0021 0.7428 0.2110 0.030 Uiso 1 1 calc R . . . .
 C18 C 0.6606(6) 0.6463(4) 0.6745(3) 0.0246(11) Uani 1 1 d . . . . .
 H18 H 0.6376 0.7134 0.6716 0.030 Uiso 1 1 calc R . . . .
 C7 C 0.1583(5) 0.4419(4) 0.4694(3) 0.0205(10) Uani 1 1 d . . . . .
 H7 H 0.0837 0.3744 0.4452 0.025 Uiso 1 1 calc R . . . .
 C8 C 0.2913(5) 0.4452(4) 0.5408(3) 0.0192(10) Uani 1 1 d . . . . .
 C17 C 0.4045(5) 0.5451(4) 0.5794(3) 0.0200(10) Uani 1 1 d . . . . .
 C15 C 0.5545(6) 0.4433(4) 0.6666(3) 0.0229(10) Uani 1 1 d . . . . .
 H15 H 0.6450 0.4430 0.7083 0.028 Uiso 1 1 calc R . . . .
 C24 C 1.1169(6) 0.9462(4) 0.8461(4) 0.0242(11) Uani 1 1 d . . . . .
 H24 H 1.0105 0.9371 0.8382 0.029 Uiso 1 1 calc R . . . .
 C20 C 1.1623(6) 0.8622(4) 0.8109(4) 0.0256(11) Uani 1 1 d . . . . .
 C10 C 0.4424(6) 0.3446(4) 0.6336(3) 0.0216(10) Uani 1 1 d . . . . .
 C9 C 0.3124(6) 0.3482(4) 0.5692(3) 0.0219(10) Uani 1 1 d . . . . .
 H9 H 0.2360 0.2818 0.5440 0.026 Uiso 1 1 calc R . . . .
 C16 C 0.5391(5) 0.5432(4) 0.6405(3) 0.0198(10) Uani 1 1 d . . . . .
 C6 C 0.0040(6) 0.6150(4) 0.3361(3) 0.0218(10) Uani 1 1 d . . . . .
 C2 C -0.3626(6) 0.5218(5) 0.1511(4) 0.0327(13) Uani 1 1 d . . . . .
 H2 H -0.4586 0.4669 0.1347 0.039 Uiso 1 1 calc R . . . .
 C1 C -0.3280(6) 0.6068(5) 0.0992(4) 0.0344(13) Uani 1 1 d . . . . .
 H1 H -0.4019 0.6080 0.0467 0.041 Uiso 1 1 calc R . . . .
 C11 C 0.4571(6) 0.2337(4) 0.6618(4) 0.0270(11) Uani 1 1 d . . . . .
 C21 C 1.3200(6) 0.8759(5) 0.8239(4) 0.0350(13) Uani 1 1 d . . . . .
 H21 H 1.3557 0.8201 0.8019 0.042 Uiso 1 1 calc R . . . .
 C19 C 1.0547(6) 0.7544(4) 0.7659(4) 0.0287(12) Uani 1 1 d . . . . .
 C23 C 1.3681(6) 1.0516(4) 0.9021(4) 0.0303(12) Uani 1 1 d . . . . .
 H23 H 1.4395 1.1171 0.9337 0.036 Uiso 1 1 calc R . . . .
 C22 C 1.4230(6) 0.9729(5) 0.8698(4) 0.0384(14) Uani 1 1 d . . . . .
 H22 H 1.5301 0.9845 0.8786 0.046 Uiso 1 1 calc R . . . .
 C14 C 0.3130(7) 0.1724(5) 0.6919(5) 0.0413(15) Uani 1 1 d . . . . .
 H14A H 0.3028 0.2151 0.7436 0.062 Uiso 1 1 calc GR . . . .
 H14B H 0.3216 0.1017 0.7086 0.062 Uiso 1 1 calc GR . . . .
 H14C H 0.2227 0.1615 0.6426 0.062 Uiso 1 1 calc GR . . . .
 C13 C 0.5972(8) 0.2486(6) 0.7412(5) 0.0533(19) Uani 1 1 d . . . . .
 H13A H 0.6911 0.2855 0.7230 0.080 Uiso 1 1 calc GR . . . .
 H13B H 0.6017 0.1773 0.7584 0.080 Uiso 1 1 calc GR . . . .
 H13C H 0.5872 0.2925 0.7922 0.080 Uiso 1 1 calc GR . . . .
 C12 C 0.4745(9) 0.1659(5) 0.5803(5) 0.0491(17) Uani 1 1 d . . . . .
 H12A H 0.3887 0.1595 0.5292 0.074 Uiso 1 1 calc GR . . . .
 H12B H 0.4749 0.0932 0.5959 0.074 Uiso 1 1 calc GR . . . .
 H12C H 0.5709 0.2021 0.5644 0.074 Uiso 1 1 calc GR . . . .
 N6 N 1.2174(5) 1.0400(3) 0.8910(3) 0.0248(9) Uani 1 1 d . . . . .
 N5 N 0.9042(5) 0.7480(3) 0.7397(3) 0.0282(10) Uani 1 1 d . . . . .
 H5A H 0.8740 0.8065 0.7423 0.034 Uiso 1 1 calc R . . . .
 N1 N -0.1946(5) 0.6872(3) 0.1201(3) 0.0254(9) Uani 1 1 d . . . . .
 N4 N 0.7982(5) 0.6451(3) 0.7081(3) 0.0256(9) Uani 1 1 d . . . . .
 N3 N 0.1426(5) 0.5306(3) 0.4393(3) 0.0223(9) Uani 1 1 d . . . . .
 N2 N 0.0251(5) 0.5210(3) 0.3645(3) 0.0218(9) Uani 1 1 d . . . . .
 H2A H -0.0329 0.4572 0.3367 0.026 Uiso 1 1 calc R . . . .
 O3 O 1.1042(4) 0.6761(3) 0.7558(3) 0.0414(11) Uani 1 1 d . . . . .
 O2 O 0.3899(4) 0.6434(3) 0.5572(3) 0.0297(8) Uani 1 1 d . . . . .
 H2B H 0.3071 0.6340 0.5195 0.045 Uiso 1 1 calc GR . . . .
 O1 O 0.0790(5) 0.7056(3) 0.3761(3) 0.0377(10) Uani 1 1 d . . . . .
 Hg1 Hg -0.13590(2) 0.83235(2) 0.02586(2) 0.02909(9) Uani 1 1 d . . . . .
 Br1 Br 0.14863(7) 0.89534(6) 0.08049(5) 0.05202(19) Uani 1 1 d . . . . .
 Br2 Br -0.35097(7) 0.76396(5) -0.10972(4) 0.03696(15) Uani 1 1 d . . . . .

loop_
  _atom_site_aniso_label
  _atom_site_aniso_U_11
  _atom_site_aniso_U_22
  _atom_site_aniso_U_33
  _atom_site_aniso_U_23
  _atom_site_aniso_U_13
  _atom_site_aniso_U_12
 C4 0.021(2) 0.018(2) 0.021(3) -0.0038(19) -0.001(2) 0.0092(19)
 C3 0.023(3) 0.024(3) 0.025(3) 0.005(2) 0.004(2) 0.004(2)
 C5 0.020(2) 0.021(2) 0.028(3) 0.003(2) -0.001(2) 0.001(2)
 C18 0.021(3) 0.026(3) 0.023(3) -0.002(2) -0.001(2) 0.006(2)
 C7 0.016(2) 0.023(2) 0.019(3) -0.003(2) 0.0025(19) 0.0022(19)
 C8 0.018(2) 0.024(2) 0.016(2) 0.0035(19) 0.0016(19) 0.0067(19)
 C17 0.019(2) 0.021(2) 0.019(3) 0.0019(19) 0.0033(19) 0.0043(19)
 C15 0.018(2) 0.030(3) 0.021(3) 0.002(2) -0.001(2) 0.010(2)
 C24 0.020(2) 0.021(2) 0.029(3) 0.002(2) 0.001(2) 0.006(2)
 C20 0.018(2) 0.023(3) 0.029(3) -0.001(2) -0.004(2) 0.004(2)
 C10 0.022(2) 0.023(2) 0.020(3) 0.004(2) 0.002(2) 0.009(2)
 C9 0.019(2) 0.023(2) 0.019(3) 0.000(2) 0.0016(19) 0.0013(19)
 C16 0.015(2) 0.025(2) 0.017(2) -0.0019(19) 0.0018(19) 0.0043(19)
 C6 0.020(2) 0.026(3) 0.020(3) 0.000(2) 0.002(2) 0.009(2)
 C2 0.028(3) 0.032(3) 0.024(3) 0.006(2) -0.007(2) -0.005(2)
 C1 0.025(3) 0.034(3) 0.032(3) 0.002(2) -0.010(2) 0.002(2)
 C11 0.023(3) 0.030(3) 0.028(3) 0.007(2) -0.001(2) 0.012(2)
 C21 0.021(3) 0.034(3) 0.045(4) -0.006(3) -0.002(2) 0.010(2)
 C19 0.021(3) 0.025(3) 0.034(3) -0.004(2) -0.003(2) 0.005(2)
 C23 0.022(3) 0.025(3) 0.033(3) 0.000(2) -0.004(2) -0.002(2)
 C22 0.017(3) 0.039(3) 0.050(4) -0.004(3) -0.004(2) 0.004(2)
 C14 0.041(3) 0.038(3) 0.052(4) 0.022(3) 0.016(3) 0.017(3)
 C13 0.045(4) 0.042(4) 0.065(5) 0.018(3) -0.011(3) 0.016(3)
 C12 0.071(5) 0.036(3) 0.053(4) 0.014(3) 0.022(4) 0.030(3)
 N6 0.029(2) 0.019(2) 0.020(2) -0.0005(17) -0.0025(18) 0.0043(18)
 N5 0.018(2) 0.019(2) 0.041(3) -0.0074(19) -0.0046(19) 0.0068(17)
 N1 0.026(2) 0.025(2) 0.019(2) 0.0032(17) -0.0046(18) 0.0056(18)
 N4 0.018(2) 0.020(2) 0.030(2) -0.0068(18) -0.0028(18) 0.0014(17)
 N3 0.018(2) 0.027(2) 0.019(2) 0.0020(17) -0.0024(17) 0.0080(17)
 N2 0.020(2) 0.022(2) 0.018(2) 0.0000(16) -0.0059(16) 0.0056(17)
 O3 0.024(2) 0.027(2) 0.064(3) -0.0151(19) -0.0068(19) 0.0098(17)
 O2 0.029(2) 0.0188(17) 0.034(2) 0.0025(15) -0.0059(16) 0.0056(15)
 O1 0.042(2) 0.023(2) 0.036(2) -0.0051(17) -0.0101(19) 0.0077(17)
 Hg1 0.02673(13) 0.02341(12) 0.02900(14) 0.00201(8) -0.00309(9) 0.00184(8)
 Br1 0.0233(3) 0.0646(4) 0.0538(4) 0.0194(3) -0.0015(3) -0.0041(3)
 Br2 0.0376(3) 0.0332(3) 0.0286(3) -0.0015(2) -0.0104(2) 0.0065(2)

_geom_special_details
;
 All esds (except the esd in the dihedral angle between two l.s. planes)
 are estimated using the full covariance matrix.  The cell esds are taken
 into account individually in the estimation of esds in distances, angles
 and torsion angles; correlations between esds in cell parameters are only
 used when they are defined by crystal symmetry.  An approximate (isotropic)
 treatment of cell esds is used for estimating esds involving l.s. planes.
;
loop_
  _geom_bond_atom_site_label_1
  _geom_bond_atom_site_label_2
  _geom_bond_distance
  _geom_bond_site_symmetry_2
  _geom_bond_publ_flag
 C4 C3 1.386(7) . ?
 C4 C5 1.375(7) . ?
 C4 C6 1.499(7) . ?
 C3 C2 1.373(7) . ?
 C5 N1 1.331(7) . ?
 C18 C16 1.458(7) . ?
 C18 N4 1.274(7) . ?
 C7 C8 1.450(7) . ?
 C7 N3 1.276(7) . ?
 C8 C17 1.410(7) . ?
 C8 C9 1.383(7) . ?
 C17 C16 1.397(7) . ?
 C17 O2 1.351(6) . ?
 C15 C10 1.379(7) . ?
 C15 C16 1.391(7) . ?
 C24 C20 1.379(7) . ?
 C24 N6 1.340(6) . ?
 C20 C21 1.392(7) . ?
 C20 C19 1.485(7) . ?
 C10 C9 1.398(7) . ?
 C10 C11 1.533(7) . ?
 C6 N2 1.345(6) . ?
 C6 O1 1.222(6) . ?
 C2 C1 1.380(8) . ?
 C1 N1 1.332(7) . ?
 C11 C14 1.521(8) . ?
 C11 C13 1.535(8) . ?
 C11 C12 1.539(9) . ?
 C21 C22 1.379(8) . ?
 C19 N5 1.344(7) . ?
 C19 O3 1.226(6) . ?
 C23 C22 1.361(8) . ?
 C23 N6 1.335(7) . ?
 N6 Hg1 2.389(4) 2_676 ?
 N5 N4 1.392(6) . ?
 N1 Hg1 2.412(4) . ?
 N3 N2 1.373(6) . ?
 Hg1 N6 2.389(4) 2_676 ?
 Hg1 Br1 2.4718(6) . ?
 Hg1 Br2 2.4703(6) . ?

loop_
  _geom_angle_atom_site_label_1
  _geom_angle_atom_site_label_2
  _geom_angle_atom_site_label_3
  _geom_angle
  _geom_angle_site_symmetry_1
  _geom_angle_site_symmetry_3
  _geom_angle_publ_flag
 C3 C4 C6 123.5(5) . . ?
 C5 C4 C3 118.9(5) . . ?
 C5 C4 C6 117.5(4) . . ?
 C2 C3 C4 118.6(5) . . ?
 N1 C5 C4 122.7(5) . . ?
 N4 C18 C16 119.7(5) . . ?
 N3 C7 C8 120.1(4) . . ?
 C17 C8 C7 121.4(4) . . ?
 C9 C8 C7 119.7(4) . . ?
 C9 C8 C17 118.8(4) . . ?
 C16 C17 C8 119.3(4) . . ?
 O2 C17 C8 122.3(4) . . ?
 O2 C17 C16 118.3(4) . . ?
 C10 C15 C16 122.7(4) . . ?
 N6 C24 C20 123.0(5) . . ?
 C24 C20 C21 118.0(5) . . ?
 C24 C20 C19 124.4(5) . . ?
 C21 C20 C19 117.4(5) . . ?
 C15 C10 C9 116.8(4) . . ?
 C15 C10 C11 123.4(4) . . ?
 C9 C10 C11 119.7(4) . . ?
 C8 C9 C10 122.8(4) . . ?
 C17 C16 C18 118.9(4) . . ?
 C15 C16 C18 121.7(4) . . ?
 C15 C16 C17 119.3(4) . . ?
 N2 C6 C4 116.4(4) . . ?
 O1 C6 C4 120.6(4) . . ?
 O1 C6 N2 123.0(5) . . ?
 C3 C2 C1 118.7(5) . . ?
 N1 C1 C2 123.0(5) . . ?
 C10 C11 C13 111.5(5) . . ?
 C10 C11 C12 108.9(4) . . ?
 C14 C11 C10 109.6(4) . . ?
 C14 C11 C13 107.8(5) . . ?
 C14 C11 C12 109.6(5) . . ?
 C13 C11 C12 109.4(5) . . ?
 C22 C21 C20 118.7(5) . . ?
 N5 C19 C20 116.9(4) . . ?
 O3 C19 C20 120.0(5) . . ?
 O3 C19 N5 123.2(5) . . ?
 N6 C23 C22 122.9(5) . . ?
 C23 C22 C21 119.4(5) . . ?
 C24 N6 Hg1 121.4(3) . 2_676 ?
 C23 N6 C24 117.9(4) . . ?
 C23 N6 Hg1 119.5(3) . 2_676 ?
 C19 N5 N4 118.1(4) . . ?
 C5 N1 C1 118.0(5) . . ?
 C5 N1 Hg1 119.9(3) . . ?
 C1 N1 Hg1 122.1(4) . . ?
 C18 N4 N5 114.8(4) . . ?
 C7 N3 N2 117.3(4) . . ?
 C6 N2 N3 116.9(4) . . ?
 N6 Hg1 N1 95.64(15) 2_676 . ?
 N6 Hg1 Br1 103.21(10) 2_676 . ?
 N6 Hg1 Br2 103.48(10) 2_676 . ?
 N1 Hg1 Br1 98.92(10) . . ?
 N1 Hg1 Br2 101.49(10) . . ?
 Br2 Hg1 Br1 144.37(3) . . ?

_smtbx_masks_special_details       ?
loop_
  _smtbx_masks_void_nr
  _smtbx_masks_void_average_x
  _smtbx_masks_void_average_y
  _smtbx_masks_void_average_z
  _smtbx_masks_void_volume
  _smtbx_masks_void_count_electrons
  _smtbx_masks_void_content
 1 -0.684 0.000 0.500 312.2 54.7 ?
 2 0.000 0.500 0.000 205.4 0.0 ?

_shelx_res_file
;
    a.res created by SHELXL-2014/7

TITL a_a.res in P-1
CELL 0.71073 9.2634 12.7672 15.2183 92.911 102.156 106.228
ZERR 1 0.0006 0.0007 0.0009 0.002 0.002 0.002
LATT 1
SFAC C H Br Hg N O
UNIT 48 48 4 2 12 6

L.S. 10
PLAN  20
SIZE 0.18 0.19 0.23
TEMP -50.15
ABIN
fmap 2
acta
MERG 2
OMIT 0 50
REM <olex2.extras>
REM <HklSrc "%.\\a.hkl">
REM </olex2.extras>

WGHT    0.049700    5.216800
FVAR       0.39475
C4    1   -0.116595    0.603658    0.250433    11.00000    0.02146    0.01806 =
         0.02145   -0.00383   -0.00134    0.00920
C3    1   -0.254177    0.518840    0.227105    11.00000    0.02334    0.02385 =
         0.02492    0.00509    0.00387    0.00443
AFIX  43
H3    2   -0.272817    0.460553    0.262596    11.00000   -1.20000
AFIX   0
C5    1   -0.091544    0.685595    0.195148    11.00000    0.02003    0.02087 =
         0.02756    0.00343   -0.00121    0.00126
AFIX  43
H5    2    0.002117    0.742751    0.211045    11.00000   -1.20000
AFIX   0
C18   1    0.660631    0.646293    0.674493    11.00000    0.02100    0.02613 =
         0.02283   -0.00172   -0.00068    0.00593
AFIX  43
H18   2    0.637591    0.713402    0.671644    11.00000   -1.20000
AFIX   0
C7    1    0.158340    0.441909    0.469366    11.00000    0.01576    0.02326 =
         0.01894   -0.00279    0.00247    0.00224
AFIX  43
H7    2    0.083685    0.374426    0.445182    11.00000   -1.20000
AFIX   0
C8    1    0.291349    0.445155    0.540774    11.00000    0.01753    0.02373 =
         0.01581    0.00348    0.00164    0.00672
C17   1    0.404454    0.545104    0.579355    11.00000    0.01877    0.02070 =
         0.01898    0.00194    0.00328    0.00432
C15   1    0.554497    0.443271    0.666555    11.00000    0.01758    0.03008 =
         0.02057    0.00164   -0.00052    0.01014
AFIX  43
H15   2    0.644951    0.443002    0.708318    11.00000   -1.20000
AFIX   0
C24   1    1.116882    0.946152    0.846066    11.00000    0.01967    0.02149 =
         0.02913    0.00212    0.00123    0.00609
AFIX  43
H24   2    1.010531    0.937137    0.838165    11.00000   -1.20000
AFIX   0
C20   1    1.162311    0.862206    0.810872    11.00000    0.01830    0.02336 =
         0.02862   -0.00103   -0.00441    0.00397
C10   1    0.442426    0.344567    0.633636    11.00000    0.02171    0.02334 =
         0.01994    0.00378    0.00217    0.00876
C9    1    0.312426    0.348162    0.569151    11.00000    0.01852    0.02343 =
         0.01902    0.00035    0.00162    0.00132
AFIX  43
H9    2    0.236017    0.281777    0.543981    11.00000   -1.20000
AFIX   0
C16   1    0.539102    0.543210    0.640458    11.00000    0.01501    0.02521 =
         0.01685   -0.00188    0.00181    0.00427
C6    1    0.004022    0.614953    0.336129    11.00000    0.02007    0.02583 =
         0.01965    0.00023    0.00180    0.00943
C2    1   -0.362635    0.521754    0.151083    11.00000    0.02770    0.03249 =
         0.02353    0.00568   -0.00680   -0.00467
AFIX  43
H2    2   -0.458606    0.466927    0.134714    11.00000   -1.20000
AFIX   0
C1    1   -0.327964    0.606753    0.099195    11.00000    0.02503    0.03384 =
         0.03223    0.00199   -0.00985    0.00225
AFIX  43
H1    2   -0.401855    0.607955    0.046709    11.00000   -1.20000
AFIX   0
C11   1    0.457133    0.233729    0.661789    11.00000    0.02345    0.02998 =
         0.02772    0.00740   -0.00081    0.01231
C21   1    1.320035    0.875885    0.823921    11.00000    0.02061    0.03414 =
         0.04545   -0.00600   -0.00199    0.00970
AFIX  43
H21   2    1.355726    0.820070    0.801891    11.00000   -1.20000
AFIX   0
C19   1    1.054663    0.754421    0.765919    11.00000    0.02067    0.02506 =
         0.03380   -0.00397   -0.00295    0.00474
C23   1    1.368140    1.051616    0.902143    11.00000    0.02221    0.02482 =
         0.03278   -0.00044   -0.00384   -0.00230
AFIX  43
H23   2    1.439546    1.117089    0.933731    11.00000   -1.20000
AFIX   0
C22   1    1.423011    0.972883    0.869787    11.00000    0.01746    0.03876 =
         0.04991   -0.00430   -0.00372    0.00393
AFIX  43
H22   2    1.530091    0.984498    0.878614    11.00000   -1.20000
AFIX   0
C14   1    0.313000    0.172450    0.691867    11.00000    0.04144    0.03845 =
         0.05155    0.02250    0.01569    0.01732
AFIX 137
H14A  2    0.302831    0.215063    0.743593    11.00000   -1.50000
H14B  2    0.321579    0.101732    0.708558    11.00000   -1.50000
H14C  2    0.222685    0.161480    0.642627    11.00000   -1.50000
AFIX   0
C13   1    0.597172    0.248648    0.741162    11.00000    0.04490    0.04176 =
         0.06538    0.01839   -0.01124    0.01601
AFIX 137
H13A  2    0.691147    0.285523    0.723029    11.00000   -1.50000
H13B  2    0.601655    0.177310    0.758401    11.00000   -1.50000
H13C  2    0.587198    0.292537    0.792206    11.00000   -1.50000
AFIX   0
C12   1    0.474487    0.165850    0.580271    11.00000    0.07144    0.03635 =
         0.05302    0.01405    0.02248    0.03028
AFIX 137
H12A  2    0.388656    0.159512    0.529161    11.00000   -1.50000
H12B  2    0.474852    0.093179    0.595862    11.00000   -1.50000
H12C  2    0.570890    0.202076    0.564413    11.00000   -1.50000
AFIX   0
N6    5    1.217440    1.040012    0.891025    11.00000    0.02911    0.01934 =
         0.01997   -0.00049   -0.00250    0.00428
N5    5    0.904229    0.747991    0.739659    11.00000    0.01834    0.01911 =
         0.04122   -0.00739   -0.00461    0.00679
AFIX  43
H5A   2    0.873975    0.806501    0.742301    11.00000   -1.20000
AFIX   0
N1    5   -0.194570    0.687213    0.120054    11.00000    0.02578    0.02539 =
         0.01930    0.00324   -0.00461    0.00564
N4    5    0.798220    0.645084    0.708122    11.00000    0.01804    0.02045 =
         0.03044   -0.00681   -0.00278    0.00137
N3    5    0.142559    0.530596    0.439332    11.00000    0.01803    0.02743 =
         0.01890    0.00203   -0.00240    0.00797
N2    5    0.025127    0.521040    0.364478    11.00000    0.02028    0.02178 =
         0.01800    0.00005   -0.00589    0.00559
AFIX  43
H2A   2   -0.032949    0.457198    0.336668    11.00000   -1.20000
AFIX   0
O3    6    1.104178    0.676137    0.755813    11.00000    0.02374    0.02743 =
         0.06423   -0.01513   -0.00677    0.00981
O2    6    0.389923    0.643440    0.557245    11.00000    0.02927    0.01875 =
         0.03391    0.00255   -0.00589    0.00558
AFIX 147
H2B   2    0.307088    0.634000    0.519501    11.00000   -1.50000
AFIX   0
O1    6    0.079017    0.705583    0.376123    11.00000    0.04225    0.02325 =
         0.03633   -0.00512   -0.01010    0.00770
HG1   4   -0.135901    0.832346    0.025858    11.00000    0.02673    0.02341 =
         0.02900    0.00201   -0.00309    0.00184
BR1   3    0.148632    0.895339    0.080494    11.00000    0.02333    0.06461 =
         0.05379    0.01945   -0.00146   -0.00414
BR2   3   -0.350974    0.763960   -0.109722    11.00000    0.03755    0.03319 =
         0.02861   -0.00155   -0.01043    0.00651
HKLF 4

REM  a_a.res in P-1
REM R1 =  0.0336 for    5282 Fo > 4sig(Fo)  and  0.0396 for all    5846 data
REM    329 parameters refined using      0 restraints

END

WGHT      0.0497      5.2168

REM Highest difference peak  1.933,  deepest hole -1.229,  1-sigma level  0.139
Q1    1   0.9410  0.5424  0.9334  11.00000  0.05    1.93
Q2    1  -0.0728  0.4655 -0.0019  11.00000  0.05    1.77
Q3    1   0.6812  0.3953  0.9519  11.00000  0.05    1.74
Q4    1   0.7988  0.3983  1.0046  11.00000  0.05    1.35
Q5    1   0.1674  0.8395  0.0550  11.00000  0.05    1.20
Q6    1  -0.1554  0.8619 -0.0563  11.00000  0.05    0.99
Q7    1  -0.2464  0.7928 -0.0413  11.00000  0.05    0.91
Q8    1  -0.1238  0.7964  0.1036  11.00000  0.05    0.89
Q9    1  -0.0949  0.9022  0.0136  11.00000  0.05    0.81
Q10   1  -0.1958  0.7752  0.0411  11.00000  0.05    0.74
Q11   1  -0.1211  0.8878 -0.0028  11.00000  0.05    0.69
Q12   1  -0.0729  0.8615  0.0819  11.00000  0.05    0.68
Q13   1  -0.2319  0.8163  0.0714  11.00000  0.05    0.67
Q14   1  -0.0178  0.8720  0.0920  11.00000  0.05    0.60
Q15   1  -0.2205  0.8457  0.0265  11.00000  0.05    0.57
Q16   1   0.0845  0.8975  0.1644  11.00000  0.05    0.55
Q17   1  -0.4230  0.7636 -0.0364  11.00000  0.05    0.55
Q18   1  -0.2380  0.7781 -0.1648  11.00000  0.05    0.51
Q19   1  -0.2689  0.7359 -0.1038  11.00000  0.05    0.51
Q20   1  -0.0427  0.8375 -0.0439  11.00000  0.05    0.50
;
_shelx_res_checksum                20861
_shelx_hkl_file
;
  -2   0   0  479.85   23.20
  -2   0   0  446.66   23.10
  -2   0   0  436.86   24.80
   2   0   0  458.85   23.30
  -3   0   0 2061.29   96.39
  -3   0   0 1894.51   96.79
  -3   0   0 1975.90   96.79
  -3   0   0 1888.61  100.49
   3   0   0 1975.00   96.39
   3   0   0 2022.00   97.09
  -4   0   0 7767.02  398.36
  -4   0   0 7987.70  395.36
  -4   0   0 8637.64  395.06
  -5   0   0  347.17   26.70
  -5   0   0  384.56   21.00
  -5   0   0  372.16   21.70
  -5   0   0  428.16   20.90
  -5   0   0  377.16   24.80
   5   0   0  394.06   21.40
   5   0   0  374.46   22.80
  -6   0   0 1034.40   61.79
  -6   0   0 1079.59   56.39
  -6   0   0 1060.09   56.39
  -6   0   0 1164.08   55.59
  -6   0   0 1139.29   55.09
   6   0   0 1127.89   55.89
   6   0   0 1050.19   57.29
  -7   0   0  850.21   53.69
  -7   0   0  841.52   46.30
  -7   0   0  889.61   46.40
  -7   0   0  878.41   44.40
   7   0   0  840.62   47.90
   7   0   0  879.01   47.10
  -8   0   0  530.25   28.60
  -8   0   0  534.95   31.60
  -8   0   0  497.95   41.80
  -8   0   0  515.15   31.90
   8   0   0  517.25   34.40
   8   0   0  531.25   31.30
  -9   0   0   70.19   12.90
  -9   0   0   60.39   13.30
  -9   0   0   38.90   21.40
   9   0   0   72.29   13.10
   9   0   0   53.09   27.20
 -10   0   0  424.86   31.50
 -10   0   0  415.06   32.40
 -10   0   0  374.66   43.60
  10   0   0  422.86   38.20
  10   0   0  445.06   30.90
 -11   0   0  193.38   26.00
 -11   0   0  211.78   29.00
 -11   0   0  164.18   36.00
  11   0   0  190.18   25.60
  11   0   0  237.88   35.80
  11   0   0  120.19   31.70
  11  -1   0   99.89   24.70
  11  -1   0   88.29   26.50
 -11   1   0   63.49   29.40
 -11   1   0  102.49   19.60
 -11   1   0  108.19   17.70
  10  -1   0   29.00   19.00
  10  -1   0   12.60   12.80
  10  -1   0   -2.30   19.40
 -10   1   0   15.20   22.20
 -10   1   0   21.00   12.40
 -10   1   0   20.70   15.40
   9  -1   0  232.98   25.00
   9  -1   0  225.18   20.50
  -9   1   0  261.77   17.80
  -9   1   0  239.18   20.90
  -9   1   0  251.97   27.30
   8  -1   0   15.50    8.70
   8  -1   0   16.70   13.50
  -8   1   0   29.30    7.20
  -8   1   0   28.90    9.50
  -8   1   0   16.20    9.50
  -8   1   0    8.60   16.90
   7  -1   0  267.97   18.00
   7  -1   0  248.38   21.30
  -7   1   0  284.67   17.20
  -7   1   0  263.87   18.90
  -7   1   0  247.08   25.20
  -7   1   0  274.07   18.60
  -7   1   0  268.17   17.00
   6  -1   0   17.80    9.60
   6  -1   0   15.70    5.70
  -6   1   0   26.10    6.50
  -6   1   0   12.00   10.30
  -6   1   0   14.70    6.40
  -6   1   0   16.30    5.00
  -6   1   0   21.30    5.70
   5  -1   0 2032.60   99.59
   5  -1   0 2029.50   98.19
  -5   1   0 2042.30   97.99
  -5   1   0 2128.49   98.29
  -5   1   0 1773.72  101.89
  -5   1   0 1929.21   98.69
  -5   1   0 1992.40   98.89
   4  -1   0 1186.98   57.89
   4  -1   0 1165.68   58.79
  -4   1   0 1193.18   57.79
  -4   1   0 1174.38   58.39
  -4   1   0 1245.18   57.99
  -4   1   0 1054.29   60.99
  -4   1   0 1136.19   58.29
   3  -1   0 1166.98   55.99
  -3   1   0 1092.99   55.59
  -3   1   0  977.60   58.29
  -3   1   0 1151.98   55.29
  -3   1   0 1166.78   55.69
  -3   1   0 1164.68   55.79
   2  -1   0  330.57   17.20
  -2   1   0  336.17   17.20
   1   1   0 1008.90   49.50
  -2  -1   0  590.34   29.50
  -2  -1   0  565.44   30.30
  -2  -1   0  549.35   31.10
   2   1   0  609.84   29.40
   2   1   0  613.14   30.30
  -3  -1   0 2981.60  142.19
  -3  -1   0 2802.22  142.89
  -3  -1   0 2812.22  144.59
   3   1   0 3028.20  142.59
  -4  -1   0 1009.50   52.39
  -4  -1   0 1018.20   52.19
  -4  -1   0  996.30   55.89
   4   1   0 1059.49   51.99
   4   1   0 1084.59   52.99
  -5  -1   0  772.42   41.30
  -5  -1   0  773.62   46.00
  -5  -1   0  792.12   41.30
   5   1   0  810.32   40.80
   5   1   0  788.02   41.90
  -6  -1   0  965.60   53.39
  -6  -1   0 1039.00   55.59
  -6  -1   0 1061.99   59.89
   6   1   0 1014.20   54.59
   6   1   0 1083.19   53.29
  -7  -1   0  353.86   23.10
  -7  -1   0  317.47   22.40
  -7  -1   0  358.26   32.30
   7   1   0  346.37   22.70
   7   1   0  338.07   26.30
  -8  -1   0  436.56   28.70
  -8  -1   0  456.15   29.00
  -8  -1   0  424.96   39.40
   8   1   0  453.45   28.40
   8   1   0  438.26   33.00
  -9  -1   0  326.67   26.30
  -9  -1   0  363.66   27.50
  -9  -1   0  339.37   40.60
   9   1   0  351.76   26.80
   9   1   0  354.86   31.90
 -10  -1   0  444.76   50.39
 -10  -1   0  448.26   33.80
 -10  -1   0  477.65   36.40
  10   1   0  469.15   37.50
  10   1   0  466.65   46.90
 -11  -1   0  143.39   35.80
 -11  -1   0  161.68   26.10
 -11  -1   0  130.49   21.40
  11   1   0  234.18   48.10
  11   1   0  186.78   26.60
  11   1   0   86.79   28.50
  11  -2   0   65.69   15.70
  11  -2   0  106.59   24.00
  11  -2   0   40.80   24.40
 -11   2   0   68.99   29.40
 -11   2   0   76.69   16.70
 -11   2   0  100.49   21.10
  10  -2   0  233.18   23.40
  10  -2   0  219.48   31.20
  10  -2   0  215.38   28.00
 -10   2   0  243.48   23.40
 -10   2   0  299.77   20.80
 -10   2   0  252.67   27.90
 -10   2   0  252.27   39.60
   9  -2   0   68.29   17.10
   9  -2   0   51.29   11.20
  -9   2   0   60.79   11.80
  -9   2   0   46.70   13.80
  -9   2   0   28.80   20.00
  -9   2   0   79.69   12.90
   8  -2   0   26.30   14.90
   8  -2   0   35.30   10.20
  -8   2   0   40.20    8.70
  -8   2   0   38.50    9.50
  -8   2   0   38.80   10.40
  -8   2   0   41.80   17.70
  -8   2   0   35.20    9.10
   7  -2   0  144.79   18.10
   7  -2   0  121.09   13.00
  -7   2   0  147.69   14.10
  -7   2   0  136.89   13.70
  -7   2   0  145.39   20.40
  -7   2   0  137.89   11.90
  -7   2   0  146.99   12.20
   6  -2   0  478.35   25.10
   6  -2   0  443.46   27.20
  -6   2   0  487.85   25.50
  -6   2   0  453.05   24.60
  -6   2   0  455.15   33.90
  -6   2   0  436.16   25.70
   5  -2   0   34.40    7.50
  -5   2   0   40.30    6.50
  -5   2   0   36.10    5.60
  -5   2   0   27.90    4.60
  -5   2   0   33.40    8.80
  -5   2   0   36.80    5.70
   4  -2   0 1310.07   63.39
  -4   2   0 1176.08   64.89
  -4   2   0 1298.67   62.99
  -4   2   0 1196.78   62.79
  -4   2   0 1268.87   62.89
  -4   2   0 1226.88   62.19
  -4   2   0 1350.96   62.89
   3  -2   0  453.75   23.60
  -3   2   0  394.56   24.60
  -3   2   0  449.66   22.40
  -3   2   0  404.16   22.90
  -3   2   0  435.66   22.50
  -3   2   0  457.35   22.50
   2  -2   0  129.39    7.30
  -2   2   0  107.39    7.20
  -2   2   0  114.59    8.10
  -2   2   0  123.19    6.90
  -2   2   0  126.09    7.80
  -1   2   0   16.40    1.60
  -1  -2   0  145.19   10.10
   1   2   0  144.29    8.10
  -2  -2   0  119.99    7.70
  -2  -2   0  113.99   10.70
  -2  -2   0  104.19    8.40
   2   2   0  128.39    7.70
   2   2   0  138.39    8.10
  -3  -2   0  474.25   28.20
  -3  -2   0  440.56   25.80
  -3  -2   0  484.25   25.20
   3   2   0  506.25   25.70
   3   2   0  496.55   25.10
  -4  -2   0 1238.78   62.09
  -4  -2   0 1204.88   66.09
  -4  -2   0 1198.78   62.49
   4   2   0 1276.97   61.99
   4   2   0 1244.08   62.49
  -5  -2   0  660.23   36.20
  -5  -2   0  659.13   36.60
  -5  -2   0  687.73   44.00
   5   2   0  683.33   35.70
   5   2   0  661.73   36.50
  -6  -2   0   17.80   13.80
  -6  -2   0   11.90    7.10
  -6  -2   0   20.90    7.50
   6   2   0   13.30    7.90
   6   2   0   21.80   11.00
  -7  -2   0  350.66   26.10
  -7  -2   0  357.86   23.70
  -7  -2   0  341.37   31.40
   7   2   0  357.56   24.00
   7   2   0  341.77   25.60
  -8  -2   0   72.89   20.50
  -8  -2   0  111.49   17.30
   8   2   0   73.89   12.30
   8   2   0   93.69   17.20
  -9  -2   0  340.27   26.90
  -9  -2   0  324.07   26.20
  -9  -2   0  263.37   37.20
   9   2   0  336.97   27.20
   9   2   0  347.87   32.20
 -10  -2   0   39.20   15.40
 -10  -2   0   13.50   27.20
 -10  -2   0   31.40   14.90
  10   2   0   29.90   16.60
  10   2   0   21.60   19.80
 -11  -2   0  -17.30   31.80
 -11  -2   0    8.00   16.50
 -11  -2   0   14.10   19.30
  11   2   0   29.30   23.40
  11   2   0   18.30   18.70
  11   2   0  -49.10   24.40
  12  -3   0   10.80   27.10
  12  -3   0    4.30   27.60
 -12   3   0   63.29   24.20
 -12   3   0   48.10   17.10
 -12   3   0   37.60   31.70
  11  -3   0  470.85   44.40
  11  -3   0  458.05   33.70
  11  -3   0  527.75   40.90
 -11   3   0  514.85   36.40
 -11   3   0  519.05   33.30
 -11   3   0  539.05   41.50
 -11   3   0  504.75   52.29
  10  -3   0  331.77   25.50
  10  -3   0  331.47   31.30
  10  -3   0  325.77   33.70
 -10   3   0  349.87   28.50
 -10   3   0  355.56   25.30
 -10   3   0  343.37   26.60
 -10   3   0  323.27   41.20
   9  -3   0   93.19   19.60
   9  -3   0   54.19   18.70
   9  -3   0   75.29   11.50
  -9   3   0   80.39   13.70
  -9   3   0   47.60   12.70
  -9   3   0   77.39   12.20
  -9   3   0   73.39   21.20
  -9   3   0   75.29   12.40
   8  -3   0  704.43   42.40
   8  -3   0  741.53   39.20
  -8   3   0  718.93   38.10
  -8   3   0  725.53   39.60
  -8   3   0  699.63   39.90
  -8   3   0  726.73   41.20
  -8   3   0  703.83   47.90
   7  -3   0 1662.13   79.49
   7  -3   0 1642.54   82.19
  -7   3   0 1687.63   80.29
  -7   3   0 1561.24   78.89
  -7   3   0 1591.24   80.49
  -7   3   0 1468.55   84.49
  -7   3   0 1462.05   79.89
   6  -3   0  400.36   25.30
  -6   3   0  400.16   22.00
  -6   3   0  432.36   23.40
  -6   3   0  373.46   32.80
  -6   3   0  397.06   24.20
  -6   3   0  408.36   23.40
   5  -3   0 2363.06  116.49
  -5   3   0 2318.37  115.19
  -5   3   0 2325.27  118.59
  -5   3   0 2431.96  115.99
  -5   3   0 2390.86  116.09
  -5   3   0 2263.17  115.89
   4  -3   0 2195.08  104.99
  -4   3   0 2073.99  104.09
  -4   3   0 2016.80  104.59
  -4   3   0 2181.88  104.69
  -4   3   0 2141.59  104.49
  -4   3   0 2224.18  104.79
  -4   3   0 2043.00  106.19
   3  -3   0  590.64   29.60
  -3   3   0  585.34   29.20
  -3   3   0  578.04   30.80
  -3   3   0  557.24   29.60
  -3   3   0  576.94   29.30
   2  -3   0   13.80    2.60
  -2   3   0    8.70    2.60
  -2   3   0    5.80    3.00
  -2   3   0    8.80    2.00
   1  -3   0 3558.94  174.88
   1  -3   0 3530.35  175.18
  -1   3   0 3541.55  174.78
  -1   3   0 3739.33  174.88
   0  -3   0 4045.20  199.78
   0  -3   0 4191.98  199.28
   0   3   0 4029.20  198.88
  -1  -3   0   44.40    7.00
  -1  -3   0   47.30    6.80
  -1  -3   0   51.09    4.00
   1   3   0   55.49    4.70
  -2  -3   0   89.49    9.40
  -2  -3   0   87.59    7.00
  -2  -3   0   86.09   10.60
   2   3   0   99.09    7.10
   2   3   0  102.29    7.60
  -3  -3   0 3296.47  157.88
  -3  -3   0 3173.18  161.38
  -3  -3   0 2742.03  158.78
   3   3   0 3474.05  158.08
   3   3   0 3434.16  158.38
  -4  -3   0 1264.17   64.29
  -4  -3   0 1255.37   69.89
  -4  -3   0 1204.88   65.19
   4   3   0 1325.47   64.39
   4   3   0 1340.97   65.19
  -5  -3   0   59.99    9.00
  -5  -3   0   68.79   10.50
  -5  -3   0   50.59   12.80
   5   3   0   57.39    9.20
   5   3   0   64.89   11.90
  -6  -3   0  805.42   51.69
  -6  -3   0  834.32   44.50
  -6  -3   0  760.82   43.50
   6   3   0  827.42   43.60
   6   3   0  837.82   45.70
  -7  -3   0  823.62   46.10
  -7  -3   0  849.91   54.39
  -7  -3   0  846.72   46.60
   7   3   0  866.11   46.20
   7   3   0  776.12   47.00
  -8  -3   0  381.96   40.40
  -8  -3   0  380.36   28.20
  -8  -3   0  352.96   26.60
   8   3   0  457.25   45.90
   8   3   0  385.76   28.30
  -9  -3   0  167.98   21.20
  -9  -3   0  135.69   31.70
   9   3   0  168.88   24.00
   9   3   0  184.08   28.20
 -10  -3   0  415.06   35.70
 -10  -3   0  442.96   35.00
 -10  -3   0  380.66   54.09
  10   3   0  378.36   36.40
  10   3   0  449.46   35.10
  12  -4   0  135.59   27.10
  12  -4   0   85.99   16.60
  12  -4   0   44.80   28.70
 -12   4   0   99.59   19.10
 -12   4   0  109.49   33.20
 -12   4   0   98.89   25.10
  11  -4   0  174.98   21.60
  11  -4   0  145.39   27.70
  11  -4   0  220.38   33.80
 -11   4   0  151.08   29.90
 -11   4   0  244.08   22.90
 -11   4   0  250.37   24.80
 -11   4   0  231.28   28.90
  10  -4   0   43.40   21.50
  10  -4   0   43.50   11.70
  10  -4   0  104.29   35.00
 -10   4   0   65.19   24.00
 -10   4   0   49.99   15.80
 -10   4   0   51.59    9.40
 -10   4   0   71.49   13.40
 -10   4   0   77.49   13.10
   9  -4   0  514.75   36.00
   9  -4   0  499.45   29.40
   9  -4   0  481.25   35.10
  -9   4   0  463.25   30.40
  -9   4   0  490.45   31.70
  -9   4   0  488.85   30.60
  -9   4   0  476.65   27.70
  -9   4   0  476.15   40.90
   8  -4   0  405.16   28.40
   8  -4   0  418.96   24.70
   8  -4   0  396.86   28.60
  -8   4   0  391.86   25.70
  -8   4   0  393.46   23.20
  -8   4   0  407.56   27.10
  -8   4   0  419.56   28.30
  -8   4   0  378.16   32.10
   7  -4   0  434.06   29.90
   7  -4   0  460.25   28.10
  -7   4   0  430.36   24.30
  -7   4   0  438.96   32.30
  -7   4   0  429.86   26.10
  -7   4   0  438.66   26.90
  -7   4   0  445.16   26.10
   6  -4   0  554.94   31.30
  -6   4   0  515.85   28.30
  -6   4   0  565.44   29.90
  -6   4   0  558.64   30.10
  -6   4   0  518.05   30.50
  -6   4   0  520.15   33.10
   5  -4   0 2713.03  134.49
  -5   4   0 2763.12  134.19
  -5   4   0 2783.72  133.99
  -5   4   0 2621.44  133.89
   4  -4   0  462.75   25.70
   4  -4   0  523.05   26.80
  -4   4   0  476.45   25.70
  -4   4   0  470.45   26.90
  -4   4   0  467.05   25.50
  -4   4   0  459.25   24.70
  -4   4   0  485.65   25.90
  -4   4   0  476.25   24.90
   3  -4   0  127.49    8.80
   3  -4   0  151.58    9.30
  -3   4   0  135.89   10.20
  -3   4   0  137.49    9.40
  -3   4   0  136.49    8.90
  -3   4   0  124.79    8.70
  -3   4   0  132.89    9.10
  -3   4   0  132.39    8.10
  -2   4   0 1029.60   51.19
  -2   4   0  973.20   51.19
  -2   4   0 1085.29   51.19
  -2   4   0 1005.90   50.09
   1  -4   0 5811.62  280.57
   1  -4   0 5711.23  280.07
  -1   4   0 6024.90  280.07
  -1   4   0 5486.35  280.07
   0  -4   0  530.05   28.40
   0   4   0  566.04   27.50
   0   4   0  530.45   27.90
  -1  -4   0   49.70    4.40
  -1  -4   0   46.10    7.50
   1   4   0   49.99    6.00
  -2  -4   0 3356.86  162.98
  -2  -4   0 3174.98  166.38
  -2  -4   0 3144.49  164.88
   2   4   0 3457.15  163.38
   2   4   0 3541.45  163.28
  -3  -4   0 4435.46  246.58
  -3  -4   0 5045.29  249.38
  -3  -4   0 5133.19  245.08
   3   4   0 5203.08  245.38
   3   4   0 5291.27  245.38
  -4  -4   0  338.67   29.10
  -4  -4   0  303.67   18.30
  -4  -4   0  263.67   20.60
   4   4   0  325.37   20.10
   4   4   0  320.57   19.00
  -5  -4   0  827.92   49.60
  -5  -4   0  803.52   43.80
  -5  -4   0  863.81   50.89
   5   4   0  805.72   44.80
   5   4   0  859.91   44.50
  -6  -4   0 2265.77  114.69
  -6  -4   0 2084.09  106.99
  -6  -4   0 2006.30  105.69
   6   4   0 2114.59  105.79
   6   4   0 2065.19  106.99
  -7  -4   0 1134.99   62.19
  -7  -4   0 1201.78   63.29
  -7  -4   0 1233.68   73.29
   7   4   0 1178.28   61.99
   7   4   0 1101.69   63.09
  -8  -4   0   24.20   12.40
  -8  -4   0    4.90   20.00
  -8  -4   0   24.30   11.60
   8   4   0   39.80   17.20
   8   4   0   29.10   17.50
  -9  -4   0  541.15   37.50
  -9  -4   0  510.35   35.70
  -9  -4   0  580.14   55.29
   9   4   0  515.05   40.90
   9   4   0  551.34   38.10
 -10  -4   0  139.19   22.10
 -10  -4   0  110.59   36.90
 -10  -4   0  173.78   28.40
  10   4   0  188.08   29.40
  10   4   0  153.18   26.40
  12  -5   0   75.99   27.40
  12  -5   0   -5.50   29.80
 -12   5   0   29.50   16.40
 -12   5   0   -8.10   28.80
 -12   5   0   45.40   15.60
 -12   5   0   38.40   23.20
  11  -5   0  103.59   23.70
  11  -5   0   48.10   22.80
  11  -5   0   48.90   12.80
 -11   5   0   79.59   28.90
 -11   5   0   92.29   20.60
 -11   5   0   79.49   15.80
 -11   5   0   80.49   15.70
  10  -5   0  329.87   34.80
  10  -5   0  336.87   24.70
  10  -5   0  346.27   35.50
 -10   5   0  350.66   26.40
 -10   5   0  330.67   36.40
 -10   5   0  310.57   21.80
 -10   5   0  350.96   26.40
 -10   5   0  327.07   28.40
   9  -5   0    1.80    9.90
   9  -5   0   22.10   16.60
   9  -5   0    2.00   16.10
  -9   5   0   23.00   10.40
  -9   5   0    1.60   10.20
  -9   5   0   -2.20    7.30
  -9   5   0    8.80   15.60
  -9   5   0   15.40   10.90
   8  -5   0   95.69   17.10
   8  -5   0   92.89   16.20
  -8   5   0   92.39   11.00
  -8   5   0  112.89   14.60
  -8   5   0   83.69   12.60
  -8   5   0  149.59   24.40
  -8   5   0   96.79   15.70
   7  -5   0  150.98   15.60
   7  -5   0  128.99   16.50
  -7   5   0  158.98   19.10
  -7   5   0  127.09   11.30
  -7   5   0  138.89   14.60
  -7   5   0  135.79   14.30
  -7   5   0  150.78   14.10
   6  -5   0 1554.24   77.69
   6  -5   0 1532.05   77.59
  -6   5   0 1576.84   77.29
  -6   5   0 1527.15   79.69
  -6   5   0 1450.45   76.69
  -6   5   0 1459.15   75.69
  -6   5   0 1561.94   76.79
   5  -5   0   15.40    7.40
   5  -5   0   18.60    6.80
  -5   5   0   30.20    5.10
  -5   5   0   17.10    6.70
  -5   5   0   24.00    6.00
  -5   5   0   21.40    5.40
  -5   5   0   18.60    7.70
   4  -5   0   51.69    7.20
   4  -5   0   50.39    6.70
  -4   5   0   53.09    6.40
  -4   5   0   42.70    7.50
  -4   5   0   49.90    6.90
  -4   5   0   39.40    6.20
  -4   5   0   44.60    5.30
  -4   5   0   46.00    7.00
   3  -5   0  267.57   17.30
  -3   5   0  283.07   17.30
  -3   5   0  273.77   16.20
  -3   5   0  291.07   16.10
  -3   5   0  276.97   14.30
  -3   5   0  238.18   15.60
   2  -5   0 2397.86  116.29
  -2   5   0 2410.16  115.49
  -2   5   0 2368.76  115.59
  -2   5   0 2223.38  115.69
   1  -5   0  511.85   27.70
   1  -5   0  504.45   27.00
  -1   5   0  501.55   26.90
  -1   5   0  508.55   27.10
  -1   5   0  541.65   26.90
   0  -5   0   45.70    7.20
   0  -5   0   30.90    5.90
   0   5   0   27.90    4.80
   0   5   0   32.10    4.70
  -1  -5   0   18.40    7.00
  -1  -5   0   23.40    3.40
  -1  -5   0   18.50    7.70
   1   5   0   29.60    5.40
   1   5   0   26.60    4.50
   1   5   0   28.30    4.40
  -2  -5   0 2024.30  100.29
  -2  -5   0 1969.80  104.79
  -2  -5   0 1926.71  102.99
   2   5   0 2061.99  101.09
   2   5   0 2069.89  100.69
   2   5   0 2174.98  100.29
  -3  -5   0  492.05   31.20
  -3  -5   0  510.75   34.70
  -3  -5   0  530.65   28.10
   3   5   0  539.85   28.90
   3   5   0  558.14   29.10
  -4  -5   0  461.35   31.30
  -4  -5   0  524.75   29.40
  -4  -5   0  502.05   35.20
   4   5   0  525.35   29.20
   4   5   0  549.25   29.20
  -5  -5   0  177.98   18.30
  -5  -5   0  208.38   26.80
  -5  -5   0  197.08   15.30
   5   5   0  215.48   18.60
   5   5   0  212.48   18.10
  -6  -5   0  521.75   32.80
  -6  -5   0  481.95   30.30
  -6  -5   0  539.95   41.40
   6   5   0  527.45   31.40
   6   5   0  514.25   32.10
  -7  -5   0    4.50   10.90
  -7  -5   0   16.80   11.90
  -7  -5   0    3.80   23.90
   7   5   0    9.00   15.20
   7   5   0   21.20   12.70
  -8  -5   0  382.36   30.20
  -8  -5   0  393.06   43.50
  -8  -5   0  412.06   31.50
   8   5   0  426.56   29.90
   8   5   0  375.76   31.40
  -9  -5   0  193.38   26.90
  -9  -5   0  198.68   26.70
  -9  -5   0  199.18   38.70
   9   5   0  222.78   29.10
   9   5   0  200.28   27.80
 -10  -5   0  125.59   38.80
 -10  -5   0  210.28   29.80
 -10  -5   0  171.58   28.00
  10   5   0  248.98   33.20
  10   5   0  200.78   31.20
  12  -6   0   47.10   29.90
  12  -6   0  128.39   28.40
 -12   6   0  113.99   33.40
 -12   6   0  105.99   19.30
 -12   6   0  108.59   23.10
  11  -6   0  335.27   35.20
  11  -6   0  275.47   24.00
  11  -6   0  273.37   39.40
 -11   6   0  356.26   35.10
 -11   6   0  262.57   20.90
 -11   6   0  344.27   44.80
 -11   6   0  338.17   28.50
 -11   6   0  346.37   29.40
  10  -6   0   10.80    9.80
  10  -6   0   53.19   19.50
 -10   6   0    3.20   22.40
 -10   6   0   21.80   11.90
 -10   6   0   24.00   21.40
 -10   6   0   17.90   13.00
   9  -6   0   66.69   17.70
   9  -6   0   84.19   18.00
  -9   6   0   75.59   12.00
  -9   6   0   85.39   14.70
  -9   6   0  103.09   21.10
  -9   6   0   76.09   14.20
  -9   6   0  118.89   16.60
   8  -6   0  173.18   21.40
   8  -6   0  179.78   21.30
  -8   6   0  160.78   17.80
  -8   6   0  197.18   17.60
  -8   6   0  177.38   14.00
  -8   6   0  229.88   26.50
  -8   6   0  183.38   18.20
   7  -6   0 1152.18   67.59
   7  -6   0 1075.99   58.59
  -7   6   0 1122.49   59.09
  -7   6   0 1174.48   61.79
  -7   6   0 1038.50   55.79
  -7   6   0 1057.19   57.39
  -7   6   0 1125.39   58.19
   6  -6   0    8.30    7.70
   6  -6   0   -1.30    8.60
  -6   6   0   12.70    7.00
  -6   6   0    6.40    5.10
  -6   6   0   12.10   10.10
  -6   6   0    1.10    6.50
  -6   6   0    1.50    6.20
   5  -6   0 1007.10   53.09
   5  -6   0 1023.10   52.99
  -5   6   0 1038.40   53.59
  -5   6   0 1077.69   55.39
  -5   6   0 1031.70   52.59
  -5   6   0 1038.00   52.49
   4  -6   0  279.87   16.70
   4  -6   0  287.47   19.90
  -4   6   0  287.97   17.30
  -4   6   0  283.37   17.70
  -4   6   0  304.27   19.20
  -4   6   0  282.77   17.90
  -4   6   0  293.87   15.60
   3  -6   0  828.82   43.20
  -3   6   0  793.12   40.30
  -3   6   0  839.92   43.10
  -3   6   0  833.92   42.40
  -3   6   0  843.12   42.30
  -3   6   0  764.22   42.20
   2  -6   0   22.80    6.60
   2  -6   0   21.10    5.30
  -2   6   0   15.40    5.40
  -2   6   0   23.20    5.20
  -2   6   0   22.10    3.30
  -2   6   0   36.80    5.70
   1  -6   0 3459.45  168.48
   1  -6   0 3432.86  169.28
  -1   6   0 3386.36  168.38
  -1   6   0 3608.94  168.28
  -1   6   0 3283.27  168.28
   0  -6   0  816.82   42.60
   0  -6   0  784.42   40.00
   0  -6   0  776.92   43.40
   0   6   0  855.01   41.00
   0   6   0  794.32   41.60
  -1  -6   0   10.30    3.40
  -1  -6   0   -4.10    8.70
  -1  -6   0    6.40    7.40
   1   6   0    5.70    5.10
   1   6   0   10.60    4.70
   1   6   0    5.60    4.40
  -2  -6   0   99.09   15.00
  -2  -6   0   98.49   15.00
  -2  -6   0  102.49    8.50
   2   6   0   98.49   10.20
   2   6   0   93.79    7.50
   2   6   0   97.59    9.40
  -3  -6   0 1654.13   89.59
  -3  -6   0 1621.84   86.49
  -3  -6   0 1654.13   82.89
   3   6   0 1715.73   83.59
   3   6   0 1664.03   83.69
  -4  -6   0  231.68   25.90
  -4  -6   0  267.07   23.30
  -4  -6   0  277.67   18.30
   4   6   0  284.27   19.20
   4   6   0  281.97   20.30
  -5  -6   0    4.90   10.80
  -5  -6   0   13.10    7.70
  -5  -6   0   13.20   17.00
   5   6   0   16.80   10.70
   5   6   0   23.00   11.60
  -6  -6   0    3.30   11.90
  -6  -6   0    6.30    9.90
  -6  -6   0   -8.40   19.10
   6   6   0   15.70   12.30
   6   6   0   -3.90   13.10
  -7  -6   0  218.48   39.90
  -7  -6   0  219.58   24.50
  -7  -6   0  261.77   23.40
   7   6   0  270.17   25.80
  -8  -6   0  127.99   20.20
  -8  -6   0   96.99   33.10
  -8  -6   0  136.99   20.50
   8   6   0  131.19   22.80
   8   6   0  171.68   25.90
  -9  -6   0    9.00   17.20
  -9  -6   0  -45.90   30.40
  -9  -6   0   15.00   15.00
   9   6   0   24.30   19.40
   9   6   0   18.90   21.60
  12  -7   0  222.38   35.60
  12  -7   0  313.67   38.00
 -12   7   0  284.47   38.90
 -12   7   0  288.27   30.10
 -12   7   0  322.67   49.20
 -12   7   0  250.87   29.90
  11  -7   0   34.90   23.50
  11  -7   0   54.69   12.10
  11  -7   0   78.19   22.60
 -11   7   0   69.09   27.70
 -11   7   0   45.70   17.30
 -11   7   0   73.19   16.10
 -11   7   0   36.70    9.40
 -11   7   0   71.59   18.90
  10  -7   0   12.00   19.10
  10  -7   0   42.30   10.60
  10  -7   0   43.60   19.50
 -10   7   0   29.20    8.40
 -10   7   0   55.29   13.60
 -10   7   0   37.90   14.10
 -10   7   0   22.00   14.70
 -10   7   0   38.50   22.00
   9  -7   0  120.09   18.80
   9  -7   0  133.39   20.30
  -9   7   0  122.69   13.60
  -9   7   0  131.99   19.00
  -9   7   0  135.89   19.90
   8  -7   0  519.35   34.80
   8  -7   0  555.84   34.80
  -8   7   0  530.45   30.20
  -8   7   0  552.44   33.60
  -8   7   0  568.54   37.30
  -8   7   0  542.65   32.40
  -8   7   0  525.25   32.90
   7  -7   0  342.57   24.20
   7  -7   0  328.97   24.10
  -7   7   0  358.16   22.30
  -7   7   0  350.66   23.40
  -7   7   0  348.47   21.20
  -7   7   0  353.26   24.10
  -7   7   0  377.66   28.70
   6  -7   0  793.52   43.30
   6  -7   0  783.72   43.40
  -6   7   0  801.52   42.10
  -6   7   0  840.12   45.60
  -6   7   0  809.92   44.00
  -6   7   0  802.32   43.20
  -6   7   0  815.42   42.40
   5  -7   0 1330.37   71.89
   5  -7   0 1340.67   68.99
  -5   7   0 1390.96   70.19
  -5   7   0 1404.06   69.69
  -5   7   0 1419.86   71.59
  -5   7   0 1332.37   69.09
   4  -7   0  879.51   45.80
   4  -7   0  821.42   42.80
  -4   7   0  857.21   42.00
  -4   7   0  894.41   45.50
  -4   7   0  763.62   44.00
   3  -7   0  527.45   29.20
   3  -7   0  543.05   30.30
  -3   7   0  499.95   26.00
  -3   7   0  464.15   29.00
  -3   7   0  537.75   28.80
  -3   7   0  565.24   29.10
   2  -7   0 2923.61  143.79
   2  -7   0 2859.31  142.99
  -2   7   0 2861.41  143.29
  -2   7   0 2906.11  141.29
  -2   7   0 2925.71  142.99
  -2   7   0 2925.31  142.99
   1  -7   0 2841.82  139.29
   1  -7   0 2728.63  140.09
  -1   7   0 2894.71  138.79
  -1   7   0 2807.92  139.09
   0  -7   0    7.80    3.00
   0  -7   0    0.60    8.80
   0  -7   0    2.30    7.40
   0   7   0    9.90    5.60
   0   7   0   12.30    5.00
  -1  -7   0  166.28   16.60
  -1  -7   0  163.38   20.30
  -1  -7   0  186.38   11.30
   1   7   0  173.78   11.90
   1   7   0  182.58   11.90
   1   7   0  179.38   13.50
  -2  -7   0 2119.79  103.79
  -2  -7   0 2028.10  109.69
  -2  -7   0 2069.69  107.59
   2   7   0 2131.09  104.19
   2   7   0 2142.59  103.49
   2   7   0 2108.49  104.89
  -3  -7   0  965.90   56.39
  -3  -7   0  890.71   52.89
  -3  -7   0  921.11   47.70
   3   7   0  923.11   46.20
   3   7   0  895.71   48.60
   3   7   0  927.61   48.20
  -4  -7   0  149.49   18.40
  -4  -7   0  106.29   13.10
  -4  -7   0  129.59   22.40
   4   7   0  105.89   14.60
   4   7   0  127.39   16.60
  -5  -7   0  183.38   23.50
  -5  -7   0  176.88   15.80
  -5  -7   0  128.29   23.60
   5   7   0  207.98   18.80
   5   7   0  166.08   19.20
  -6  -7   0  553.44   32.90
  -6  -7   0  546.55   49.60
  -6  -7   0  519.95   38.00
   6   7   0  548.75   35.70
   6   7   0  529.75   36.00
  -7  -7   0  236.88   23.80
  -7  -7   0  175.68   32.60
  -7  -7   0  220.18   27.60
   7   7   0  278.47   27.10
   7   7   0  221.88   24.20
  -8  -7   0  154.88   23.20
  -8  -7   0  151.58   36.70
  -8  -7   0  184.68   25.60
   8   7   0  184.28   28.40
   8   7   0  260.97   29.80
  -9  -7   0  242.18   32.40
  -9  -7   0  180.88   40.50
  -9  -7   0  259.77   29.30
   9   7   0  309.67   31.70
  11  -8   0   65.09   24.30
  11  -8   0  111.49   23.90
  11  -8   0   63.39   14.30
 -11   8   0   71.89   24.40
 -11   8   0   93.89   19.50
 -11   8   0   47.30   10.40
 -11   8   0   68.29   16.30
 -11   8   0   72.89   18.10
  10  -8   0  117.79   21.50
  10  -8   0   80.19   20.70
 -10   8   0   84.39   14.50
 -10   8   0  154.18   22.10
 -10   8   0   96.29   17.40
 -10   8   0  116.79   24.70
 -10   8   0  104.09   19.60
   9  -8   0  248.08   27.20
   9  -8   0  201.58   25.60
  -9   8   0  290.77   31.00
  -9   8   0  270.57   22.30
  -9   8   0  198.18   17.30
  -9   8   0  223.68   23.40
  -9   8   0  219.68   22.60
   8  -8   0  195.48   22.40
   8  -8   0  187.58   21.00
  -8   8   0  199.98   18.30
  -8   8   0  238.18   26.90
  -8   8   0  211.68   20.80
  -8   8   0  225.58   19.90
  -8   8   0  192.88   16.30
   7  -8   0  527.15   40.50
   7  -8   0  620.04   35.90
   7  -8   0  609.64   36.10
  -7   8   0  604.34   35.50
  -7   8   0  617.24   33.60
  -7   8   0  644.04   36.50
  -7   8   0  647.04   39.60
   6  -8   0  420.26   30.60
   6  -8   0  437.06   26.90
  -6   8   0  479.55   30.20
  -6   8   0  443.16   28.00
  -6   8   0  493.85   26.70
  -6   8   0  477.05   28.00
   5  -8   0  229.18   20.20
   5  -8   0  247.88   21.10
  -5   8   0  230.58   18.80
  -5   8   0  254.47   17.60
  -5   8   0  255.47   20.20
  -5   8   0  254.47   18.50
   4  -8   0   24.30    9.40
  -4   8   0   31.20    7.80
  -4   8   0   27.00    8.50
  -4   8   0   35.60    8.90
   3  -8   0 2637.64  127.39
  -3   8   0 2766.32  129.39
  -3   8   0 2526.65  127.89
  -3   8   0 2263.57  126.59
   2  -8   0 2529.65  127.79
   2  -8   0 2650.33  129.99
  -2   8   0 2593.14  127.99
  -2   8   0 2509.05  127.49
  -2   8   0 2574.74  127.39
   1  -8   0   37.90   17.60
   1  -8   0   23.60    7.90
  -1   8   0   33.10    7.30
  -1   8   0   18.00    6.80
   0  -8   0   31.50   10.30
   0  -8   0   34.90    5.40
   0  -8   0   52.29   10.00
   0   8   0   43.70    6.30
   0   8   0   42.00    7.20
  -1  -8   0 1384.96   68.59
  -1  -8   0 1351.46   73.89
   1   8   0 1377.06   70.29
   1   8   0 1347.47   68.79
   1   8   0 1426.86   69.29
  -2  -8   0 1904.01  102.39
  -2  -8   0 1955.50   95.59
  -2  -8   0 1938.71  100.19
   2   8   0 1890.61   96.89
   2   8   0 1963.30   95.39
   2   8   0 1899.41   95.99
  -3  -8   0   23.20   14.00
  -3  -8   0   30.50    7.60
  -3  -8   0   15.80   14.60
   3   8   0   36.40    9.60
   3   8   0   35.80    9.40
   3   8   0   40.10    8.50
  -4  -8   0  306.07   20.00
  -4  -8   0  279.57   29.30
  -4  -8   0  232.58   33.40
   4   8   0  316.37   22.30
   4   8   0  321.67   22.90
  -5  -8   0  903.81   54.59
  -5  -8   0  867.91   47.80
   5   8   0  880.61   49.60
  -6  -8   0  658.53   55.99
  -6  -8   0  574.84   43.40
   6   8   0  649.64   41.00
   6   8   0  614.84   39.80
  -7  -8   0   -1.90   25.40
  -7  -8   0   12.00   17.30
  -7  -8   0    6.60   13.90
   7   8   0   19.40   15.70
   7   8   0   30.90   15.50
  -8  -8   0  378.26   33.90
  -8  -8   0  381.66   36.90
  -8  -8   0  281.67   46.70
   8   8   0  388.06   35.90
   8   8   0  444.76   34.90
  11  -9   0  144.99   34.50
  11  -9   0   78.89   23.50
 -11   9   0   93.99   17.70
 -11   9   0  103.79   20.60
 -11   9   0   93.69   27.40
  10  -9   0   23.00   19.10
  10  -9   0    4.10   17.60
 -10   9   0   19.00   21.30
 -10   9   0   26.40   13.80
 -10   9   0    3.70   15.10
   9  -9   0   27.40   16.70
   9  -9   0   -6.90   15.40
  -9   9   0   30.90   16.10
  -9   9   0    0.40   15.10
  -9   9   0    1.70    8.20
   8  -9   0  784.72   54.39
   8  -9   0  890.51   50.89
  -8   9   0  920.81   51.39
  -8   9   0 1003.90   54.79
  -8   9   0  895.01   47.60
   7  -9   0  258.67   21.70
  -7   9   0  270.57   23.00
  -7   9   0  274.27   19.50
  -7   9   0  309.67   25.30
  -7   9   0  260.37   22.00
   6  -9   0   17.80   11.80
   6  -9   0    8.30    8.10
  -6   9   0   28.20    8.00
  -6   9   0    6.40    9.40
  -6   9   0   23.00    9.60
  -6   9   0   36.00   11.90
   5  -9   0   39.00    6.80
   5  -9   0   30.80   11.70
  -5   9   0   40.60   10.00
  -5   9   0   42.20    9.80
  -5   9   0   53.19    9.30
  -5   9   0   65.69   12.20
   4  -9   0  545.15   32.70
   4  -9   0  528.55   31.70
  -4   9   0  548.85   31.60
  -4   9   0  549.95   31.70
  -4   9   0  507.95   31.60
   3  -9   0  540.55   31.50
   3  -9   0  554.64   33.30
  -3   9   0  569.14   31.80
  -3   9   0  540.55   30.80
  -3   9   0  503.25   31.80
   2  -9   0   57.69   11.00
   2  -9   0   47.90    9.60
  -2   9   0   51.49   10.30
  -2   9   0   61.09    9.80
   1  -9   0  421.46   28.60
   1  -9   0  425.36   27.40
  -1   9   0  453.75   22.60
  -1   9   0  438.76   26.40
  -1   9   0  454.45   26.10
   0  -9   0  239.18   20.40
   0  -9   0  214.48   22.90
   0   9   0  235.38   17.70
   0   9   0  239.58   16.80
   0   9   0  230.08   14.00
  -1  -9   0 1095.09   54.79
  -1  -9   0 1136.59   60.19
  -1  -9   0 1072.49   61.19
   1   9   0 1049.59   54.99
   1   9   0 1055.09   56.99
   1   9   0 1108.29   55.79
  -2  -9   0   53.09   17.60
  -2  -9   0   49.10   14.70
  -2  -9   0   54.49    7.70
   2   9   0   49.30    8.10
   2   9   0   55.39    9.40
   2   9   0   62.99   11.90
  -3  -9   0  310.87   34.30
  -3  -9   0  314.57   30.30
  -3  -9   0  349.27   21.80
   3   9   0  329.17   23.00
   3   9   0  332.27   20.00
   3   9   0  378.66   26.00
  -4  -9   0   95.19   12.10
  -4  -9   0   66.09   19.30
  -4  -9   0   51.79   22.20
   4   9   0   90.49   23.50
   4   9   0   83.19   13.80
   4   9   0   85.89    9.00
  -5  -9   0  136.29   29.30
  -5  -9   0  150.28   23.70
  -5  -9   0  197.38   19.70
   5   9   0  180.48   22.20
   5   9   0  201.68   22.20
  -6  -9   0    9.70   12.80
  -6  -9   0  -26.00   22.30
  -6  -9   0  -19.40   24.60
   6   9   0   23.30   14.90
   6   9   0    8.30   15.30
  -7  -9   0  154.88   37.70
  -7  -9   0  180.78   26.00
  -7  -9   0  171.98   26.40
   7   9   0  259.37   31.10
   7   9   0  187.98   27.50
  11 -10   0   21.00   22.60
 -11  10   0   13.90   18.20
 -11  10   0   14.80   24.00
 -11  10   0   19.30   15.80
  10 -10   0  -20.60   23.90
  10 -10   0   23.10   18.70
 -10  10   0   26.80   16.70
 -10  10   0   45.80   21.70
 -10  10   0   43.60   14.90
 -10  10   0   12.50   11.30
   9 -10   0  134.19   19.40
   9 -10   0  104.09   23.00
  -9  10   0  219.18   27.10
  -9  10   0  170.78   23.70
  -9  10   0  200.58   22.40
   8 -10   0  157.58   25.10
   8 -10   0  178.98   21.90
  -8  10   0  189.08   22.50
  -8  10   0  201.88   21.40
  -8  10   0  298.37   44.40
  -8  10   0  188.58   17.70
   7 -10   0   17.70   10.30
   7 -10   0   13.90   16.20
  -7  10   0   50.19   16.00
  -7  10   0   32.80    9.30
  -7  10   0   22.30   11.30
  -7  10   0   28.80   13.10
   6 -10   0  458.35   34.50
  -6  10   0  415.26   29.50
  -6  10   0  544.75   34.50
  -6  10   0  436.06   30.60
  -6  10   0  459.75   29.20
   5 -10   0  326.17   26.70
   5 -10   0  302.97   23.90
  -5  10   0  330.47   23.40
  -5  10   0  289.67   22.60
  -5  10   0  292.27   23.30
   4 -10   0  673.63   38.60
   4 -10   0  657.33   37.40
  -4  10   0  651.43   36.60
  -4  10   0  649.93   37.30
  -4  10   0  561.74   37.40
   3 -10   0  107.59   18.90
   3 -10   0   95.89   15.30
  -3  10   0  100.59   15.90
  -3  10   0   84.19   12.80
  -3  10   0   98.09   14.90
   2 -10   0  869.11   50.09
   2 -10   0  875.51   50.89
  -2  10   0  936.01   49.20
  -2  10   0  980.80   50.39
   1 -10   0  113.09   17.90
   1 -10   0  101.09   14.20
  -1  10   0  113.49   14.40
  -1  10   0  122.39   14.60
  -1  10   0  112.59    8.20
   0 -10   0  675.53   42.90
   0 -10   0  711.63   41.70
   0 -10   0  709.13   35.80
   0  10   0  703.83   40.20
   0  10   0  691.63   36.00
   0  10   0  692.73   38.80
  -1 -10   0  545.95   39.50
  -1 -10   0  556.64   29.50
  -1 -10   0  550.64   37.20
   1  10   0  550.84   30.90
   1  10   0  534.05   29.60
   1  10   0  523.75   32.70
  -2 -10   0  947.71   49.30
  -2 -10   0 1017.00   56.79
  -2 -10   0  936.51   57.79
   2  10   0  887.21   49.40
   2  10   0  942.31   49.30
   2  10   0  940.11   52.49
  -3 -10   0   88.39   34.00
  -3 -10   0   92.79   20.20
  -3 -10   0   90.39   11.30
   3  10   0   91.29   13.10
   3  10   0   83.09   11.70
   3  10   0  108.19   22.10
  -4 -10   0  -25.80   18.00
  -4 -10   0  -18.30   17.90
  -4 -10   0    2.30    9.70
   4  10   0   15.90   14.50
   4  10   0   13.20   12.10
  -5 -10   0  163.28   19.50
  -5 -10   0  123.29   29.10
   5  10   0  182.48   23.40
   5  10   0  137.19   21.50
  -6 -10   0  418.46   31.20
  -6 -10   0  354.26   52.39
  -6 -10   0  332.27   39.90
   6  10   0  429.86   32.70
   6  10   0  427.26   33.70
  -7 -10   0    1.00   21.30
  -7 -10   0   34.50   16.50
  -7 -10   0  -20.00   33.70
   7  10   0   61.09   20.70
   7  10   0   54.19   21.80
  11 -11   0   11.10   29.00
  11 -11   0   34.10   23.20
 -11  11   0   56.09   18.20
 -11  11   0   64.39   25.80
 -11  11   0   42.70   20.10
  10 -11   0   94.79   20.50
  10 -11   0   66.99   25.90
 -10  11   0  100.09   18.70
 -10  11   0  122.89   24.30
 -10  11   0  120.99   21.40
 -10  11   0   98.49   17.60
   9 -11   0  220.08   32.90
   9 -11   0  274.47   28.20
  -9  11   0  269.37   22.30
  -9  11   0  303.97   26.90
  -9  11   0  355.86   31.80
  -9  11   0  311.97   29.30
   8 -11   0    4.10   12.50
   8 -11   0   11.10   19.40
  -8  11   0   43.10   18.30
  -8  11   0   16.00    9.90
  -8  11   0    7.60   12.80
  -8  11   0   12.20   13.10
   7 -11   0  229.78   19.90
  -7  11   0  309.17   23.00
  -7  11   0  383.06   44.00
  -7  11   0  263.17   23.70
  -7  11   0  282.97   24.40
   6 -11   0  432.06   33.70
   6 -11   0  430.66   30.40
  -6  11   0  463.35   29.50
  -6  11   0  387.86   28.50
  -6  11   0  389.46   29.00
   5 -11   0  411.26   30.10
   5 -11   0  423.86   32.20
  -5  11   0  408.76   28.90
  -5  11   0  410.66   28.80
  -5  11   0  407.16   30.00
   4 -11   0   12.50   11.90
   4 -11   0   19.30   13.90
  -4  11   0   -4.70   11.10
  -4  11   0    8.40   10.80
  -4  11   0    8.70   11.70
   3 -11   0 1255.67   67.89
   3 -11   0 1272.77   69.99
  -3  11   0 1339.97   68.99
  -3  11   0 1287.77   67.59
  -3  11   0 1251.57   67.79
   2 -11   0  417.26   33.20
   2 -11   0  443.76   30.40
  -2  11   0  482.85   29.20
  -2  11   0  479.95   30.80
   1 -11   0  221.08   24.00
   1 -11   0  229.58   22.70
   1 -11   0  258.47   15.90
  -1  11   0  243.68   20.70
  -1  11   0  228.28   13.70
  -1  11   0  256.77   19.70
   0 -11   0  113.19    9.90
   0 -11   0  134.29   17.80
   0 -11   0  132.69   20.60
   0  11   0  117.29   10.40
   0  11   0  106.19   15.50
   0  11   0  107.49   14.60
  -1 -11   0 1369.66   71.89
  -1 -11   0 1346.77   74.29
  -1 -11   0 1303.77   64.89
   1  11   0 1280.57   66.29
   1  11   0 1227.88   67.99
   1  11   0 1177.78   64.79
  -2 -11   0  384.56   23.60
  -2 -11   0  445.56   35.80
  -2 -11   0  341.17   56.29
   2  11   0  389.66   24.70
   2  11   0  374.56   24.40
  -3 -11   0  -20.40   19.90
  -3 -11   0    9.20   17.90
  -3 -11   0    8.90    9.40
   3  11   0    8.20   13.20
   3  11   0   15.30    8.60
   3  11   0    6.10   10.90
  -4 -11   0  116.29   26.50
  -4 -11   0  147.89   18.10
  -4 -11   0   70.29   32.60
   4  11   0  167.18   23.20
   4  11   0  151.88   19.10
  -5 -11   0  521.15   54.99
  -5 -11   0  569.24   36.60
  -5 -11   0  476.65   47.60
   5  11   0  603.74   41.90
  -6 -11   0   56.59   32.60
  -6 -11   0   83.19   26.00
  -6 -11   0  115.29   18.40
   6  11   0  205.48   32.00
   6  11   0  139.69   21.50
  10 -12   0   26.30   20.50
  10 -12   0   19.20   25.90
 -10  12   0   64.19   23.70
 -10  12   0   25.90   18.80
 -10  12   0   49.90   16.90
   9 -12   0    9.70   22.20
  -9  12   0   48.70   21.30
  -9  12   0   28.70   15.00
  -9  12   0   15.70   17.30
  -9  12   0   12.50   10.30
   8 -12   0  301.27   35.90
  -8  12   0  349.07   25.10
  -8  12   0  301.27   28.00
  -8  12   0  330.87   30.10
   7 -12   0  181.28   25.40
   7 -12   0  214.98   29.90
  -7  12   0  188.78   23.40
  -7  12   0  183.78   24.60
  -7  12   0  258.87   23.20
   6 -12   0   10.80   14.40
   6 -12   0   43.40   28.50
  -6  12   0   29.30   14.40
  -6  12   0   39.50   14.40
  -6  12   0   41.00   13.30
   5 -12   0   21.70   15.90
   5 -12   0   36.80   14.60
  -5  12   0   12.20   12.80
  -5  12   0   33.20   15.00
  -5  12   0   26.30   13.70
   4 -12   0  538.85   36.80
   4 -12   0  519.05   35.20
  -4  12   0  555.14   35.60
  -4  12   0  512.15   36.50
  -4  12   0  543.05   34.70
   3 -12   0  472.25   36.20
   3 -12   0  450.05   32.70
  -3  12   0  474.05   31.40
  -3  12   0  522.55   34.30
   2 -12   0   33.40   13.40
   2 -12   0   43.10   16.70
  -2  12   0   47.60   13.50
  -2  12   0   37.80   12.00
   1 -12   0   39.90   15.80
   1 -12   0   49.90   15.00
  -1  12   0   58.59   12.60
  -1  12   0   53.09    6.40
  -1  12   0   40.60   13.10
   0 -12   0  602.04   32.40
   0 -12   0  652.63   51.59
   0 -12   0  647.74   41.10
   0  12   0  590.24   32.50
   0  12   0  610.74   36.60
   0  12   0  610.54   39.50
  -1 -12   0  424.96   39.30
  -1 -12   0  430.46   25.30
  -1 -12   0  511.75   37.20
   1  12   0  431.16   28.10
   1  12   0  402.46   25.40
   1  12   0  436.86   32.80
  -2 -12   0   84.99   21.50
  -2 -12   0  133.09   23.70
  -2 -12   0   92.69   13.90
   2  12   0   97.49   18.00
   2  12   0   91.89   14.90
   2  12   0   98.39   15.50
  -3 -12   0   64.39   24.90
  -3 -12   0   87.49   23.70
  -3 -12   0   88.99   12.80
   3  12   0   86.99   14.20
   3  12   0   92.49   12.50
   3  12   0   76.39   17.10
  -4 -12   0  418.36   45.40
  -4 -12   0  417.46   28.50
   4  12   0  397.06   30.00
   4  12   0  390.26   33.30
  -5 -12   0  198.08   25.50
  -5 -12   0  186.98   37.30
  -5 -12   0  166.48   30.40
   5  12   0  254.37   33.10
   5  12   0  189.18   24.20
  10 -13   0   10.50   26.00
 -10  13   0   64.79   25.30
 -10  13   0   38.10   17.50
 -10  13   0   10.30   19.50
   9 -13   0  136.99   27.70
   9 -13   0   93.29   21.60
  -9  13   0   85.99   20.60
  -9  13   0  143.69   19.80
  -9  13   0  168.38   25.40
   8 -13   0   49.40   18.30
   8 -13   0   47.10   21.30
  -8  13   0   80.49   14.30
  -8  13   0   57.09   15.90
  -8  13   0   51.39   18.20
   7 -13   0   21.60   16.50
   7 -13   0   39.80   19.30
  -7  13   0   29.60   14.90
  -7  13   0   33.30   15.40
  -7  13   0   40.40   14.70
   6 -13   0   67.39   17.10
   6 -13   0   72.99   19.40
  -6  13   0   84.29   17.70
  -6  13   0   67.69   16.70
  -6  13   0   85.79   16.90
   5 -13   0  381.26   35.00
   5 -13   0  337.97   29.70
  -5  13   0  380.96   29.90
  -5  13   0  348.77   29.10
  -5  13   0  280.47   30.70
   4 -13   0  156.78   23.80
   4 -13   0  201.58   28.60
  -4  13   0  193.68   23.60
  -4  13   0  168.78   21.50
   3 -13   0   73.99   27.10
   3 -13   0   87.39   20.40
  -3  13   0   84.99   16.10
  -3  13   0   78.99   16.90
   2 -13   0  172.78   28.90
  -2  13   0  200.28   25.40
  -2  13   0  181.78   21.60
   1 -13   0  411.46   34.50
  -1  13   0  367.06   21.00
  -1  13   0  417.26   28.90
  -1  13   0  453.35   35.30
   0 -13   0  269.27   40.40
   0 -13   0  260.57   33.50
   0 -13   0  214.68   15.20
   0  13   0  236.48   15.60
   0  13   0  251.87   25.20
   0  13   0  231.88   22.80
  -1 -13   0  115.89   13.40
  -1 -13   0  153.88   22.50
  -1 -13   0  143.39   25.30
   1  13   0  117.29   14.10
   1  13   0  143.59   20.40
   1  13   0  124.29   19.40
  -2 -13   0  182.98   25.90
  -2 -13   0   96.29   24.30
  -2 -13   0   92.89   12.50
   2  13   0  122.69   15.70
   2  13   0  119.99   20.70
   2  13   0  111.69   14.00
  -3 -13   0  205.38   29.20
  -3 -13   0  138.29   30.30
  -3 -13   0  137.09   18.60
   3  13   0  159.28   26.00
   3  13   0  133.89   19.60
  -4 -13   0   73.19   25.80
  -4 -13   0   21.60   28.50
  -4 -13   0   61.29   26.40
   4  13   0   61.79   19.60
   4  13   0   59.99   15.80
   9 -14   0   82.99   25.20
   9 -14   0   11.50   20.10
  -9  14   0   54.09   20.80
  -9  14   0   74.29   15.20
  -9  14   0   64.89   18.00
   8 -14   0   22.40   18.60
   8 -14   0   60.49   23.20
  -8  14   0   62.89   15.40
  -8  14   0   41.20   16.90
  -8  14   0   29.70   19.20
   7 -14   0   33.20   18.30
   7 -14   0   86.49   22.30
  -7  14   0   68.99   18.90
  -7  14   0   99.29   18.60
  -7  14   0   73.49   18.40
   6 -14   0  193.68   28.00
   6 -14   0  250.37   35.20
  -6  14   0  220.28   27.50
  -6  14   0  214.18   30.50
  -6  14   0  216.38   27.40
   5 -14   0   87.79   18.70
   5 -14   0  118.69   23.50
  -5  14   0   62.19   19.40
  -5  14   0  120.59   19.80
  -5  14   0   69.79   17.80
   4 -14   0  156.88   25.90
   4 -14   0  174.78   28.00
  -4  14   0  155.68   21.80
  -4  14   0  177.98   28.90
   3 -14   0  294.47   31.70
   3 -14   0  311.47   32.60
  -3  14   0  303.87   27.90
  -3  14   0  371.06   33.00
   2 -14   0   93.49   20.20
   2 -14   0  109.79   21.60
  -2  14   0  149.99   28.50
  -2  14   0  172.88   27.10
   1 -14   0   28.40   18.70
   1 -14   0   26.50   17.70
  -1  14   0   38.10   17.60
  -1  14   0   34.00   14.70
   0 -14   0  345.77   36.60
   0 -14   0  416.46   37.40
   0  14   0  341.67   28.70
   0  14   0  327.57   20.30
   0  14   0  369.26   34.30
  -1 -14   0  604.24   44.40
  -1 -14   0  455.85   29.10
  -1 -14   0  556.64   44.70
   1  14   0  508.85   33.60
   1  14   0  450.75   28.50
   1  14   0  474.25   37.10
  -2 -14   0  181.38   27.20
  -2 -14   0  137.29   29.40
  -2 -14   0  121.59   16.50
   2  14   0  148.29   23.50
   2  14   0  111.09   16.90
   2  14   0  125.09   20.30
  -3 -14   0   -5.60   11.10
  -3 -14   0   18.90   24.60
  -3 -14   0   -6.80   26.70
   3  14   0    9.00   12.50
   3  14   0   19.50   18.70
   8 -15   0   75.59   22.70
   8 -15   0   41.40   21.30
  -8  15   0   62.99   20.90
  -8  15   0   80.49   20.20
  -8  15   0  108.09   19.10
   7 -15   0   56.49   20.90
   7 -15   0  111.09   26.70
  -7  15   0   53.19   20.50
  -7  15   0   78.99   20.30
  -7  15   0  102.79   21.60
   6 -15   0   61.59   20.40
   6 -15   0  104.79   25.90
  -6  15   0   52.99   20.10
  -6  15   0   74.89   20.40
  -6  15   0   47.80   19.80
   5 -15   0   45.00   19.50
   5 -15   0   80.49   24.60
  -5  15   0   53.09   18.20
  -5  15   0   50.69   31.20
   4 -15   0  270.07   34.00
   4 -15   0  307.17   38.50
  -4  15   0  364.66   37.20
  -4  15   0  305.57   30.90
   3 -15   0  114.99   21.90
   3 -15   0   83.99   25.10
  -3  15   0  104.19   22.10
  -3  15   0   83.19   19.50
   2 -15   0    3.90   18.60
   2 -15   0   18.40   19.40
  -2  15   0   -5.00   15.40
  -2  15   0    9.40   18.20
   1 -15   0   94.79   22.50
   1 -15   0   76.69   24.60
  -1  15   0   94.99   18.50
  -1  15   0  104.79   21.40
   0 -15   0  573.44   50.39
   0 -15   0  565.04   44.80
   0  15   0  526.35   43.80
   0  15   0  524.55   43.50
  -1 -15   0   47.30   26.60
  -1 -15   0   71.99   24.10
   1  15   0   28.00   15.60
   1  15   0   47.40   19.20
  -2 -15   0   31.40   27.60
  -2 -15   0   30.70   24.60
   2  15   0   42.50   22.10
   2  15   0   49.40   15.60
   7 -16   0    8.80   21.30
   7 -16   0   84.69   29.20
  -7  16   0   42.00   20.20
  -7  16   0   59.39   22.10
  -7  16   0   29.90   21.00
   6 -16   0   19.50   20.70
   6 -16   0   47.00   27.10
  -6  16   0   26.30   19.70
  -6  16   0   -7.50   21.90
   5 -16   0  234.58   34.10
   5 -16   0  301.67   42.40
  -5  16   0  268.27   32.60
  -5  16   0  269.97   38.10
   4 -16   0   54.39   21.00
   4 -16   0   77.99   27.30
  -4  16   0   83.29   25.20
  -4  16   0   49.00   19.80
   3 -16   0   -2.30   20.50
   3 -16   0   35.10   24.70
  -3  16   0    7.90   20.50
  -3  16   0   11.00   18.50
   2 -16   0   36.80   24.70
   2 -16   0   20.60   21.70
  -2  16   0   48.50   19.80
  -2  16   0   21.70   18.70
   1 -16   0  282.67   37.50
   1 -16   0  301.67   43.80
  -1  16   0  265.47   29.70
  -1  16   0  316.37   38.40
   0 -16   0   42.10   26.90
   0 -16   0   68.29   24.00
   0  16   0   40.90   18.00
   0  16   0   68.69   21.40
   4 -17   0   68.69   26.30
   4 -17   0   73.49   24.50
  -4  17   0   82.29   27.20
  -4  17   0   58.49   22.90
   3 -17   0   52.19   24.50
   3 -17   0   47.70   25.20
  -3  17   0   63.79   25.10
  -3  17   0   29.40   20.40
  -3  17  -1  112.89   24.10
  -3  17  -1  127.29   26.90
   3 -17   1  101.89   30.60
   3 -17   1   89.99   24.90
  -4  17  -1  132.89   28.40
  -4  17  -1   95.29   23.10
   4 -17   1   88.59   23.70
   4 -17   1  133.89   31.10
   0  16  -1    8.70   17.30
   0  16  -1   14.20   22.20
   0 -16   1   29.50   26.50
   0 -16   1   29.60   22.90
  -1  16  -1  293.57   36.70
  -1  16  -1  221.18   30.00
   1 -16   1  249.48   41.80
   1 -16   1  190.18   28.50
  -2  16  -1   40.20   21.20
  -2  16  -1   37.40   19.00
   2 -16   1   43.40   25.80
   2 -16   1   39.60   22.20
  -3  16  -1   98.19   21.60
  -3  16  -1   92.89   24.00
   3 -16   1   89.19   22.70
   3 -16   1  101.39   27.90
  -4  16  -1   81.59   21.20
  -4  16  -1   75.59   24.10
   4 -16   1   40.10   20.70
   4 -16   1   69.49   24.30
  -5  16  -1  148.09   26.60
  -5  16  -1  172.08   29.20
   5 -16   1  128.49   24.00
   5 -16   1  158.98   29.30
  -6  16  -1   21.20   19.30
  -6  16  -1  -20.20   40.00
  -6  16  -1   26.80   20.50
   6 -16   1   34.30   27.40
   6 -16   1   19.80   20.10
  -7  16  -1   28.70   19.80
  -7  16  -1   30.80   21.50
   7 -16   1   16.30   20.50
   7 -16   1   52.99   27.90
   2  15  -1   23.10   14.90
   2  15  -1   15.90   21.70
  -2 -15   1   39.20   28.30
  -2 -15   1   37.40   24.10
   1  15  -1  104.99   23.10
   1  15  -1  104.19   18.30
  -1 -15   1  118.79   28.50
  -1 -15   1  117.29   25.00
   0  15  -1  391.76   32.40
   0  15  -1  508.85   40.10
   0 -15   1  433.36   42.70
   0 -15   1  468.85   42.40
  -1  15  -1  155.98   23.30
  -1  15  -1  116.69   19.60
   1 -15   1  107.69   22.70
   1 -15   1  114.59   26.60
  -2  15  -1   11.50   18.90
  -2  15  -1    7.90   15.80
   2 -15   1    5.40   22.10
   2 -15   1   -7.70   17.90
  -3  15  -1  134.39   21.10
  -3  15  -1  161.08   23.10
   3 -15   1  110.79   21.00
   3 -15   1  119.09   23.80
  -4  15  -1  523.95   39.70
  -4  15  -1  695.93   61.09
   4 -15   1  515.75   41.20
   4 -15   1  593.04   47.80
  -5  15  -1   -0.10   18.50
  -5  15  -1   26.80   17.70
   5 -15   1   43.20   23.50
   5 -15   1   36.70   18.20
  -6  15  -1   33.70   17.40
  -6  15  -1   30.30   18.20
  -6  15  -1   16.00   17.60
   6 -15   1   20.10   18.30
   6 -15   1   32.00   24.80
  -7  15  -1  102.99   22.20
  -7  15  -1  110.09   20.70
   7 -15   1   84.99   21.30
  -8  15  -1  200.88   30.70
  -8  15  -1  257.37   27.90
   8 -15   1  264.17   39.90
   3  14  -1   38.50   18.80
   3  14  -1   22.60   13.20
  -3 -14   1   42.80   24.70
  -3 -14   1   11.00   11.60
  -3 -14   1    2.80   26.00
   2  14  -1   10.20   12.90
   2  14  -1   16.40   11.10
   2  14  -1   32.10   19.70
  -2 -14   1   31.60   22.00
  -2 -14   1   25.60   25.30
  -2 -14   1   13.50    9.70
   1  14  -1  454.85   32.50
   1  14  -1  476.95   38.70
   1  14  -1  410.46   27.80
  -1 -14   1  516.55   46.80
  -1 -14   1  575.54   41.10
   0  14  -1  289.67   18.90
   0  14  -1  329.27   29.40
   0  14  -1  299.67   27.10
   0 -14   1  316.67   33.10
   0 -14   1  315.87   38.50
  -1  14  -1    0.00   15.80
  -1  14  -1   -5.10   13.30
   1 -14   1   -2.40   20.10
   1 -14   1   -4.80   16.20
  -2  14  -1  133.09   22.00
   2 -14   1  125.09   24.10
   2 -14   1  110.69   20.00
  -3  14  -1  652.03   41.90
  -3  14  -1  740.73   45.50
   3 -14   1  641.44   48.00
   3 -14   1  588.54   43.90
  -4  14  -1  175.48   24.00
  -4  14  -1  179.78   23.50
   4 -14   1  122.39   20.60
   4 -14   1  192.98   32.20
  -5  14  -1   61.69   17.90
  -5  14  -1   77.69   17.40
  -5  14  -1   77.69   18.00
   5 -14   1  100.99   23.00
   5 -14   1   82.89   18.30
  -6  14  -1  223.28   28.60
  -6  14  -1  146.79   22.80
  -6  14  -1  176.88   26.20
   6 -14   1  128.29   21.00
   6 -14   1  231.78   34.80
  -7  14  -1  171.58   26.30
  -7  14  -1  173.18   27.40
   7 -14   1  250.47   34.80
   7 -14   1  171.78   28.40
  -8  14  -1   36.20   13.10
  -8  14  -1    5.00   17.60
  -8  14  -1   19.90   16.30
   8 -14   1   25.50   23.30
   8 -14   1    7.10   19.10
  -9  14  -1   45.10   19.90
  -9  14  -1   59.19   18.50
   9 -14   1   62.09   24.20
   9 -14   1   36.20   21.90
   4  13  -1   37.00   17.90
   4  13  -1   16.80   14.70
  -4 -13   1   -2.60   24.00
  -4 -13   1   -9.20   25.60
  -4 -13   1    1.30   23.80
   3  13  -1    5.60   10.80
   3  13  -1   17.00   16.40
   3  13  -1    1.60   11.90
  -3 -13   1   25.30   22.40
  -3 -13   1    1.60   10.60
  -3 -13   1   -3.40   24.70
   2  13  -1  482.95   38.00
   2  13  -1  473.15   31.60
   2  13  -1  442.26   29.90
  -2 -13   1  557.74   47.50
  -2 -13   1  479.45   29.60
  -2 -13   1  620.44   44.50
   1  13  -1  238.48   22.60
   1  13  -1  239.88   18.00
   1  13  -1  284.37   28.90
  -1 -13   1  268.17   35.40
  -1 -13   1  236.18   18.00
   0  13  -1   25.40   13.80
   0  13  -1   18.00   12.50
   0  13  -1    7.70    7.00
   0 -13   1   17.40   17.60
   0 -13   1   14.30   18.60
   0 -13   1    5.10    6.20
  -1  13  -1  200.98   21.20
  -1  13  -1  182.38   25.10
   1 -13   1  191.88   30.40
   1 -13   1  187.38   24.80
  -2  13  -1  677.53   40.60
  -2  13  -1  599.34   37.80
   2 -13   1  577.34   39.50
   2 -13   1  565.84   41.70
  -3  13  -1  222.28   26.00
  -3  13  -1  203.28   20.70
   3 -13   1  209.98   29.10
  -4  13  -1  146.89   20.60
  -4  13  -1  136.49   21.40
  -4  13  -1  145.99   20.20
   4 -13   1  173.98   28.50
   4 -13   1  135.59   22.50
  -5  13  -1  417.56   31.50
  -5  13  -1  342.67   33.00
  -5  13  -1  428.06   32.00
   5 -13   1  457.85   35.00
   5 -13   1  403.56   31.80
  -6  13  -1  305.37   26.90
  -6  13  -1  221.98   24.10
  -6  13  -1  235.88   26.20
   6 -13   1  282.57   32.50
   6 -13   1  220.68   27.20
  -7  13  -1   70.99   16.10
  -7  13  -1   66.39   17.90
   7 -13   1   52.99   19.00
   7 -13   1   44.50   17.40
  -8  13  -1   79.49   19.50
  -8  13  -1  124.79   18.60
  -8  13  -1   78.59   16.70
   8 -13   1   31.20   18.70
   8 -13   1   46.90   20.80
  -9  13  -1  163.48   25.70
  -9  13  -1  140.09   23.00
   9 -13   1  161.28   30.20
 -10  13  -1    6.40   19.10
 -10  13  -1   58.79   27.20
 -10  13  -1   30.90   17.30
  10 -13   1   16.50   28.40
   5  12  -1  234.18   31.50
   5  12  -1  154.58   24.80
  -5 -12   1  132.39   35.30
  -5 -12   1  163.98   23.00
  -5 -12   1  145.69   28.10
   4  12  -1  138.79   21.40
   4  12  -1  196.78   25.50
  -4 -12   1  150.78   32.40
  -4 -12   1  160.78   19.60
  -4 -12   1  209.28   29.50
   3  12  -1  248.88   25.80
   3  12  -1  224.78   21.30
  -3 -12   1  349.77   48.50
  -3 -12   1  254.27   33.50
  -3 -12   1  217.48   19.50
   2  12  -1   83.99   13.10
   2  12  -1   91.19   14.30
   2  12  -1   85.79   17.10
  -2 -12   1   72.39   23.30
  -2 -12   1   76.89   10.90
  -2 -12   1  107.09   20.90
   1  12  -1  631.94   36.00
   1  12  -1  656.43   38.20
  -1 -12   1  727.43   44.30
  -1 -12   1  647.64   35.70
  -1 -12   1  664.13   46.10
   0  12  -1  616.14   35.30
   0  12  -1  558.14   31.60
   0  12  -1  576.34   38.20
   0 -12   1  604.14   31.50
   0 -12   1  615.14   40.20
   0 -12   1  597.24   49.60
  -1  12  -1   42.30   13.50
  -1  12  -1   49.00   12.30
  -1  12  -1   40.40    6.30
   1 -12   1   28.40    7.70
   1 -12   1   35.50   17.20
   1 -12   1   30.70   14.10
  -2  12  -1   76.39   13.30
  -2  12  -1   74.59   14.50
   2 -12   1   97.99   18.60
   2 -12   1   67.89   14.60
  -3  12  -1  207.58   22.80
  -3  12  -1  202.88   20.90
   3 -12   1  183.78   21.70
   3 -12   1  201.38   26.20
  -4  12  -1  524.15   34.70
  -4  12  -1  470.85   35.10
  -4  12  -1  528.55   33.10
   4 -12   1  516.55   34.50
   4 -12   1  596.14   39.10
  -5  12  -1   11.40   12.20
  -5  12  -1   19.50   13.30
  -5  12  -1   14.40   16.20
   5 -12   1   25.70   18.60
   5 -12   1    5.80   16.00
  -6  12  -1   29.60   13.40
  -6  12  -1   32.20   11.90
  -6  12  -1    5.60   12.40
   6 -12   1    7.80   14.10
   6 -12   1   19.40   16.70
  -7  12  -1  155.98   23.10
  -7  12  -1  185.48   22.70
  -7  12  -1  205.48   23.50
   7 -12   1  193.68   31.10
   7 -12   1  116.99   19.00
  -8  12  -1  278.77   25.80
  -8  12  -1  250.07   25.10
   8 -12   1  212.28   23.00
   8 -12   1  250.87   35.60
  -9  12  -1   34.10   15.80
  -9  12  -1   55.29   22.10
  -9  12  -1   17.80   17.20
   9 -12   1    3.40   23.40
   9 -12   1   20.90   16.00
 -10  12  -1   28.30   16.40
 -10  12  -1   10.70   17.80
 -10  12  -1   46.90   23.70
  10 -12   1    2.10   24.00
  10 -12   1   38.60   20.20
   6  11  -1  190.48   27.30
   6  11  -1  135.49   21.70
  -6 -11   1  145.59   19.30
  -6 -11   1   83.99   24.40
  -6 -11   1   79.59   31.60
   5  11  -1  487.35   34.60
   5  11  -1  404.36   41.80
  -5 -11   1  386.66   42.30
  -5 -11   1  412.86   50.89
  -5 -11   1  466.65   31.20
   4  11  -1  249.08   27.90
   4  11  -1  228.58   22.00
  -4 -11   1  248.08   29.60
  -4 -11   1  233.98   22.00
  -4 -11   1  250.27   34.60
   3  11  -1   68.59   16.00
   3  11  -1   64.79   13.00
   3  11  -1   60.79   10.30
  -3 -11   1   50.39   10.60
  -3 -11   1   49.30   18.80
  -3 -11   1   32.70   21.80
   2  11  -1  686.73   42.50
   2  11  -1  747.63   44.30
  -2 -11   1  859.51   49.10
  -2 -11   1  762.22   40.90
   1  11  -1  818.72   45.70
   1  11  -1  865.81   47.40
   1  11  -1  884.01   49.99
  -1 -11   1  902.51   55.59
  -1 -11   1  953.30   52.89
  -1 -11   1  870.61   45.70
   0  11  -1   83.69   12.30
   0  11  -1   88.79    9.80
   0  11  -1   82.59   14.00
   0 -11   1   91.09   18.60
   0 -11   1   83.69    8.90
   0 -11   1   70.19   15.00
  -1  11  -1   99.29   13.80
  -1  11  -1  111.59   15.10
  -1  11  -1  105.39    9.10
   1 -11   1  106.69   17.80
   1 -11   1   91.19    8.20
   1 -11   1  100.19   14.70
  -2  11  -1  673.43   38.00
  -2  11  -1  687.53   39.10
   2 -11   1  645.94   38.70
   2 -11   1  606.84   40.20
  -3  11  -1 1477.35   76.59
  -3  11  -1 1419.86   75.39
  -3  11  -1 1423.26   75.89
   3 -11   1 1479.65   78.09
   3 -11   1 1442.66   75.69
  -4  11  -1   48.40   12.60
  -4  11  -1   32.30   11.70
  -4  11  -1   47.50   12.20
   4 -11   1   46.50   13.60
   4 -11   1   42.10   12.50
  -5  11  -1  137.69   18.70
  -5  11  -1  113.89   18.30
  -5  11  -1  100.09   15.80
   5 -11   1  134.29   22.70
   5 -11   1  124.09   16.40
  -6  11  -1  346.77   25.70
  -6  11  -1  358.96   24.40
  -6  11  -1  289.47   24.60
   6 -11   1  323.37   31.50
  -7  11  -1  841.42   51.79
  -7  11  -1  735.13   43.40
  -7  11  -1  781.82   41.50
  -7  11  -1  731.63   43.60
   7 -11   1  710.73   49.90
   7 -11   1  650.93   40.80
  -8  11  -1   13.60    8.50
  -8  11  -1    1.80   14.10
  -8  11  -1   33.90   19.00
  -8  11  -1    1.10   12.50
   8 -11   1    6.40   16.80
   8 -11   1  -10.80   20.00
  -9  11  -1  180.68   23.30
  -9  11  -1  134.09   15.70
  -9  11  -1  209.38   29.00
  -9  11  -1  140.89   24.40
   9 -11   1   95.39   25.60
   9 -11   1  136.29   20.50
 -10  11  -1  156.58   27.60
 -10  11  -1  169.68   24.90
 -10  11  -1  100.19   20.30
  10 -11   1   39.10   28.50
  10 -11   1   95.89   22.00
 -11  11  -1   82.39   18.90
 -11  11  -1   80.49   27.50
 -11  11  -1   97.09   22.10
  11 -11   1   14.80   29.80
  11 -11   1   72.29   24.30
   7  10  -1   43.20   20.50
   7  10  -1   -0.10   19.30
  -7 -10   1  -21.60   18.80
  -7 -10   1  -55.09   33.00
  -7 -10   1   12.20   14.40
   6  10  -1  315.27   29.00
   6  10  -1  263.37   27.80
  -6 -10   1  259.67   34.00
  -6 -10   1  311.97   27.30
  -6 -10   1  273.77   48.30
   5  10  -1  238.18   24.10
   5  10  -1  159.98   22.10
  -5 -10   1  209.18   20.90
  -5 -10   1  169.48   33.10
  -5 -10   1  161.08   24.90
   4  10  -1   58.99   10.30
   4  10  -1   83.99   14.80
   4  10  -1   68.39   14.20
  -4 -10   1   44.40   23.80
  -4 -10   1   75.29   20.30
  -4 -10   1   78.79   11.80
   3  10  -1  425.36   28.90
   3  10  -1  412.96   24.90
   3  10  -1  437.36   27.50
  -3 -10   1  391.76   35.20
  -3 -10   1  419.56   37.30
  -3 -10   1  450.35   26.20
   2  10  -1 1267.17   67.99
   2  10  -1 1288.27   66.09
   2  10  -1 1236.48   66.19
  -2 -10   1 1302.87   73.89
  -2 -10   1 1402.36   72.19
  -2 -10   1 1286.57   66.99
   1  10  -1  127.99   13.70
   1  10  -1  122.49   12.30
   1  10  -1  136.69   17.90
  -1 -10   1  117.49   17.00
  -1 -10   1  126.69   11.00
  -1 -10   1  114.49   19.80
   0  10  -1   43.70   10.10
   0  10  -1   44.50    9.50
   0  10  -1   44.30    6.90
   0 -10   1   43.40    5.90
   0 -10   1   35.80   13.40
   0 -10   1   41.40   12.50
  -1  10  -1  601.14   34.90
  -1  10  -1  632.44   33.90
   1 -10   1  576.24   35.10
   1 -10   1  595.34   30.30
   1 -10   1  562.84   36.90
  -2  10  -1 1860.81   92.29
  -2  10  -1 1886.41   91.69
   2 -10   1 1757.02   91.79
   2 -10   1 1714.03   93.19
  -3  10  -1   79.49    6.20
  -3  10  -1  105.39   14.70
  -3  10  -1   89.99   12.70
  -3  10  -1   93.09   12.80
   3 -10   1  112.39   18.90
   3 -10   1   98.29   14.80
  -4  10  -1  175.78   18.70
  -4  10  -1  191.38   11.40
  -4  10  -1  220.48   19.00
  -4  10  -1  232.28   19.30
   4 -10   1  210.38   20.50
   4 -10   1  205.38   19.20
  -5  10  -1  296.47   20.90
  -5  10  -1  286.77   22.30
  -5  10  -1  261.77   15.40
  -5  10  -1  287.27   21.90
   5 -10   1  246.38   16.50
   5 -10   1  304.27   26.70
  -6  10  -1  957.60   49.80
  -6  10  -1  930.71   51.89
  -6  10  -1  973.70   53.79
  -6  10  -1  902.51   50.89
   6 -10   1  888.21   54.19
  -7  10  -1  102.19   14.00
  -7  10  -1   82.49   13.90
  -7  10  -1   83.69   14.90
  -7  10  -1   99.79   18.60
   7 -10   1   70.79   13.30
   7 -10   1   57.59   18.90
  -8  10  -1  701.23   39.40
  -8  10  -1  736.13   43.10
  -8  10  -1  739.53   44.70
  -8  10  -1  826.22   49.70
   8 -10   1  663.23   50.39
   8 -10   1  728.23   43.80
  -9  10  -1  244.18   26.40
  -9  10  -1  321.27   34.90
  -9  10  -1  238.88   18.60
  -9  10  -1  290.47   25.20
   9 -10   1  195.18   30.60
   9 -10   1  251.77   28.70
 -10  10  -1   86.69   19.50
 -10  10  -1  148.19   23.40
 -10  10  -1  105.79   25.40
  10 -10   1   78.49   21.90
 -11  10  -1   14.50   26.50
 -11  10  -1   37.30   17.20
 -11  10  -1   16.00   18.10
  11 -10   1   15.40   22.10
   8   9  -1  160.98   26.30
   8   9  -1  221.78   33.40
  -8  -9   1  155.58   24.00
  -8  -9   1  162.18   25.60
  -8  -9   1  122.59   42.90
   7   9  -1  264.87   27.40
   7   9  -1  327.47   29.50
  -7  -9   1  300.17   28.60
  -7  -9   1  256.27   31.70
  -7  -9   1  216.98   40.20
   6   9  -1   50.19   19.80
   6   9  -1   45.60   17.10
  -6  -9   1   37.10   12.10
  -6  -9   1    9.90   27.20
  -6  -9   1   35.30   17.70
   5   9  -1   16.00   14.10
   5   9  -1   -1.80   12.70
  -5  -9   1   14.40   10.70
  -5  -9   1    1.90   15.30
   4   9  -1   58.29   12.60
   4   9  -1   78.79   13.70
  -4  -9   1   69.49   10.10
  -4  -9   1   40.00   17.00
  -4  -9   1   42.40   21.90
   3   9  -1  619.94   35.90
   3   9  -1  628.64   32.70
   3   9  -1  630.24   34.70
  -3  -9   1  581.04   41.00
  -3  -9   1  574.74   43.40
  -3  -9   1  608.64   33.80
   2   9  -1  118.39   16.50
   2   9  -1  101.89   11.10
   2   9  -1   97.59   12.60
  -2  -9   1  106.99   10.80
  -2  -9   1  119.59   16.80
  -2  -9   1  122.79   20.40
   1   9  -1   69.89   10.40
   1   9  -1   70.59   10.70
   1   9  -1   71.39    8.80
  -1  -9   1   64.69    8.50
  -1  -9   1   81.99   13.50
  -1  -9   1   86.49   16.30
   0   9  -1  169.98   14.80
   0   9  -1  184.28   14.10
   0  -9   1  157.68   20.50
   0  -9   1  169.48   11.00
   0  -9   1  149.59   17.80
   1  -9   1  497.15   25.60
   1  -9   1  510.35   32.50
   1  -9   1  496.65   29.70
  -2   9  -1   60.79   10.00
  -2   9  -1   56.09    9.90
  -2   9  -1   76.19   10.50
   2  -9   1   49.50   10.90
   2  -9   1   62.49   10.00
  -3   9  -1  749.53   40.30
  -3   9  -1  689.43   40.50
  -3   9  -1  678.43   36.50
  -3   9  -1  752.62   40.60
   3  -9   1  766.82   40.40
   3  -9   1  784.42   42.60
  -4   9  -1  235.28   18.30
  -4   9  -1  245.98   18.50
  -4   9  -1  203.38   17.40
  -4   9  -1  214.38   12.70
   4  -9   1  237.98   20.00
   4  -9   1  225.58   13.20
  -5   9  -1  212.78   21.70
  -5   9  -1  150.78   10.40
  -5   9  -1  158.18   16.90
   5  -9   1  127.79   13.00
   5  -9   1  156.18   21.10
  -6   9  -1  155.28   17.30
  -6   9  -1  170.98   14.10
  -6   9  -1  140.79   17.50
  -6   9  -1  188.78   22.50
   6  -9   1  138.59   22.40
   6  -9   1  126.89   16.30
  -7   9  -1  885.51   49.30
  -7   9  -1  859.21   46.80
  -7   9  -1  811.12   43.20
  -7   9  -1  799.52   45.60
   7  -9   1  818.72   45.90
   7  -9   1  758.92   49.90
  -8   9  -1  215.58   26.20
  -8   9  -1  216.58   34.70
  -8   9  -1  193.18   21.30
  -8   9  -1  163.38   14.80
   8  -9   1  166.18   23.20
  -9   9  -1   62.69   13.50
  -9   9  -1   25.10    7.60
  -9   9  -1   59.59   20.30
  -9   9  -1   36.50   16.60
   9  -9   1   38.40   17.30
 -10   9  -1   24.50   20.30
 -10   9  -1   40.70   14.20
 -10   9  -1   12.90   15.00
  10  -9   1   16.70   19.90
 -11   9  -1  225.88   28.40
 -11   9  -1  158.38   31.10
 -11   9  -1  197.28   28.40
  11  -9   1  155.08   27.70
   8   8  -1  453.85   37.60
   8   8  -1  374.96   35.80
  -8  -8   1  378.46   34.80
  -8  -8   1  398.86   33.80
  -8  -8   1  285.97   46.40
   7   8  -1   28.80   17.60
   7   8  -1   42.60   17.40
  -7  -8   1   15.10   13.60
  -7  -8   1  -24.30   23.90
  -7  -8   1   18.70   16.30
   6   8  -1  421.56   32.30
   6   8  -1  472.95   31.90
  -6  -8   1  449.86   35.00
  -6  -8   1  460.55   48.20
   5   8  -1  207.28   21.40
   5   8  -1  197.68   22.80
  -5  -8   1  169.18   24.50
  -5  -8   1  207.28   17.50
  -5  -8   1  239.88   33.80
   4   8  -1  552.84   32.20
   4   8  -1  519.35   27.70
   4   8  -1  527.45   31.80
  -4  -8   1  560.64   30.80
  -4  -8   1  526.85   41.10
  -4  -8   1  467.45   36.60
   3   8  -1   31.20    9.40
   3   8  -1   41.30    9.70
   3   8  -1   36.00    6.30
  -3  -8   1   19.50   14.80
  -3  -8   1   40.30    7.80
  -3  -8   1   32.00   13.30
   2   8  -1 1201.78   58.39
   2   8  -1 1141.49   58.89
   2   8  -1 1160.38   59.79
  -2  -8   1 1096.79   65.39
  -2  -8   1 1159.28   58.49
   1   8  -1  937.91   45.70
   1   8  -1  872.81   46.50
  -1  -8   1  872.21   44.90
  -1  -8   1  893.61   48.90
  -1  -8   1  846.82   50.19
   0   8  -1  237.78   16.60
   0   8  -1  263.47   16.10
   0  -8   1  234.88   21.40
   0  -8   1  243.68   18.80
  -1   8  -1   26.90    6.60
  -1   8  -1   22.30    6.30
   1  -8   1   22.90    7.60
   1  -8   1   21.30    3.30
  -2   8  -1 1701.83   85.89
  -2   8  -1 1695.53   86.09
  -2   8  -1 1723.93   85.99
   2  -8   1 1722.93   85.99
  -3   8  -1  307.67   27.50
  -3   8  -1  316.67   19.70
  -3   8  -1  263.07   18.70
  -3   8  -1  270.37   15.60
   3  -8   1  310.97   21.60
   3  -8   1  306.97   21.90
  -4   8  -1    0.90    3.70
  -4   8  -1    8.40   10.00
  -4   8  -1    2.40    7.10
  -4   8  -1    9.60    5.70
  -4   8  -1    7.40    7.70
   4  -8   1    4.30    9.70
   4  -8   1    0.70    5.10
  -5   8  -1   35.20   11.90
  -5   8  -1   34.00    6.70
  -5   8  -1   18.90    9.20
  -5   8  -1   37.10    8.90
  -5   8  -1   23.80    5.20
   5  -8   1   21.50   11.80
   5  -8   1   16.60    7.70
  -6   8  -1  833.82   44.90
  -6   8  -1  771.62   41.70
  -6   8  -1  860.91   46.80
  -6   8  -1  809.52   42.20
  -6   8  -1  857.71   44.30
   6  -8   1  799.82   44.00
   6  -8   1  749.42   47.20
  -7   8  -1   16.00   14.20
  -7   8  -1   15.50    9.70
  -7   8  -1   12.90    6.20
  -7   8  -1   24.70   10.80
   7  -8   1  -18.10   15.90
   7  -8   1   15.80   10.70
  -8   8  -1   22.80   10.80
  -8   8  -1   21.60   14.70
  -8   8  -1    8.00   11.10
  -8   8  -1    3.20    6.10
   8  -8   1   19.10   14.70
   8  -8   1   -5.90   13.20
  -9   8  -1   39.80   19.80
  -9   8  -1   10.80   13.10
  -9   8  -1   53.79   13.10
   9  -8   1   24.80   17.30
   9  -8   1   42.40   17.10
 -10   8  -1   58.09   14.20
 -10   8  -1   24.90   14.70
 -10   8  -1   38.80   22.60
 -10   8  -1   12.80    7.10
  10  -8   1   57.89   20.80
  10  -8   1   27.70   19.80
  10  -8   1   29.70    9.40
 -11   8  -1   15.20   16.20
 -11   8  -1   15.50   26.90
 -11   8  -1   45.80   15.90
  11  -8   1   75.29   23.60
  11  -8   1   42.30   24.30
   9   7  -1  247.18   37.10
   9   7  -1  291.77   35.10
  -9  -7   1  273.07   31.10
  -9  -7   1  186.88   40.30
  -9  -7   1  247.88   28.60
   8   7  -1  118.59   22.10
   8   7  -1   97.39   18.40
  -8  -7   1  126.09   19.10
  -8  -7   1  103.29   17.90
  -8  -7   1   64.49   33.30
   7   7  -1  477.25   32.70
   7   7  -1  460.15   34.60
  -7  -7   1  494.55   34.90
  -7  -7   1  419.56   46.50
  -7  -7   1  441.46   30.70
   6   7  -1  410.06   41.30
   6   7  -1  433.36   30.00
  -6  -7   1  447.96   49.40
  -6  -7   1  432.16   29.20
  -6  -7   1  459.85   32.10
   5   7  -1  884.81   48.10
   5   7  -1  880.91   48.70
  -5  -7   1  881.31   46.90
  -5  -7   1  905.91   59.29
  -5  -7   1  820.62   50.59
   4   7  -1  125.09   16.00
   4   7  -1  101.69   10.50
   4   7  -1  113.09   14.70
  -4  -7   1  124.89   11.70
  -4  -7   1  118.49   16.10
  -4  -7   1   90.39   18.80
   3   7  -1 1604.94   77.29
   3   7  -1 1500.35   76.69
   3   7  -1 1525.85   77.19
  -3  -7   1 1534.25   83.79
  -3  -7   1 1500.75   76.09
  -3  -7   1 1421.76   79.89
   2   7  -1 2371.96  118.69
   2   7  -1 2568.44  117.59
  -2  -7   1 2291.07  120.79
  -2  -7   1 2325.67  123.29
  -2  -7   1 2382.76  117.69
   1   7  -1  664.93   32.60
   1   7  -1  616.04   33.70
  -1  -7   1  614.74   35.60
  -1  -7   1  628.64   32.10
  -1  -7   1  583.94   36.90
   0   7  -1    2.20    4.70
   0   7  -1    2.80    5.10
   0  -7   1    0.90    2.90
   0  -7   1    0.80    6.60
   0  -7   1   -0.90    7.60
  -1   7  -1 3013.10  150.58
  -1   7  -1 3241.98  150.68
  -1   7  -1 2944.01  150.68
   1  -7   1 3025.80  151.98
   1  -7   1 3089.29  150.88
  -2   7  -1 5089.59  245.28
  -2   7  -1 5033.10  245.18
  -2   7  -1 4905.81  245.28
   2  -7   1 5098.09  246.38
   2  -7   1 4951.90  245.18
  -3   7  -1  161.28   12.90
  -3   7  -1  140.19   11.60
  -3   7  -1  163.78   12.20
  -3   7  -1  148.19    9.40
   3  -7   1  165.78   15.10
  -4   7  -1  785.32   42.90
  -4   7  -1  807.92   41.70
  -4   7  -1  887.41   48.00
  -4   7  -1  911.01   49.30
  -4   7  -1  852.91   45.40
   4  -7   1  775.92   42.60
   4  -7   1  818.02   47.20
  -5   7  -1 1554.24   78.79
  -5   7  -1 1562.54   77.79
  -5   7  -1 1621.44   80.79
  -5   7  -1 1626.24   79.49
   5  -7   1 1471.15   80.99
   5  -7   1 1520.25   78.49
  -6   7  -1  468.85   30.30
  -6   7  -1  424.26   25.90
  -6   7  -1  460.25   26.80
  -6   7  -1  386.36   24.70
  -6   7  -1  413.96   23.60
   6  -7   1  431.16   26.90
   6  -7   1  424.76   27.00
  -7   7  -1  367.56   24.70
  -7   7  -1  372.06   24.90
  -7   7  -1  435.06   30.90
  -7   7  -1  350.76   21.40
   7  -7   1  399.46   27.40
  -8   7  -1  580.44   34.80
  -8   7  -1  676.43   42.60
  -8   7  -1  581.54   35.10
  -8   7  -1  550.04   31.00
  -8   7  -1  587.34   35.30
   8  -7   1  563.94   37.30
   8  -7   1  564.54   37.30
  -9   7  -1  338.67   26.70
  -9   7  -1  316.07   20.90
  -9   7  -1  342.87   27.90
  -9   7  -1  397.86   27.40
  -9   7  -1  378.16   34.20
   9  -7   1  389.36   22.40
   9  -7   1  343.77   30.70
   9  -7   1  331.97   31.40
 -10   7  -1  292.07   25.70
 -10   7  -1  227.28   37.90
 -10   7  -1  256.07   24.90
 -10   7  -1  187.18   16.10
  10  -7   1  246.18   30.00
  10  -7   1  233.68   18.40
 -11   7  -1   81.19   20.90
 -11   7  -1   83.69   28.80
 -11   7  -1   92.49   17.50
 -11   7  -1   75.79   18.50
  11  -7   1   54.39   25.40
  11  -7   1   96.69   24.10
   9   6  -1   74.09   21.00
   9   6  -1   80.89   19.00
  -9  -6   1   79.29   17.70
  -9  -6   1   72.59   18.40
  -9  -6   1   58.99   35.30
   8   6  -1  155.68   25.60
   8   6  -1  138.59   22.50
  -8  -6   1  159.58   35.00
  -8  -6   1  123.79   18.00
  -8  -6   1  127.69   19.90
   7   6  -1  348.67   32.20
   7   6  -1  394.76   29.70
  -7  -6   1  366.26   28.40
  -7  -6   1  361.06   43.80
  -7  -6   1  358.46   25.90
   6   6  -1   87.19   15.00
   6   6  -1   85.89   14.30
  -6  -6   1   78.39   12.40
  -6  -6   1   89.89   13.90
  -6  -6   1   39.10   19.70
   5   6  -1  216.18   18.20
   5   6  -1  218.58   18.10
  -5  -6   1  192.38   26.30
  -5  -6   1  222.28   17.40
  -5  -6   1  200.68   20.10
   4   6  -1  482.45   27.40
  -4  -6   1  407.96   34.70
  -4  -6   1  469.45   26.00
  -4  -6   1  408.46   29.10
   3   6  -1 2148.19  100.39
   3   6  -1 2101.69  102.19
   3   6  -1 2016.30  102.09
  -3  -6   1 1945.61  104.39
  -3  -6   1 2053.59  107.89
  -3  -6   1 2012.40  101.39
   2   6  -1   43.60    6.90
   2   6  -1   46.30    6.10
  -2  -6   1   45.70    9.80
  -2  -6   1   33.10   11.10
  -2  -6   1   42.80    6.60
   1   6  -1    3.00    4.00
   1   6  -1    9.90    5.40
  -1  -6   1   -4.60    8.30
  -1  -6   1    5.10    3.40
  -1  -6   1    8.40    6.70
   0   6  -1 1147.89   58.59
   0   6  -1 1265.97   58.49
   0  -6   1 1142.79   57.49
   0  -6   1 1117.99   60.49
   0  -6   1 1158.68   59.29
  -1   6  -1 6182.68  308.57
  -1   6  -1 6689.23  308.67
  -1   6  -1 6152.58  308.47
   1  -6   1 6373.56  309.67
   1  -6   1 6278.67  308.57
  -2   6  -1   81.29    8.50
  -2   6  -1   60.09    8.00
  -2   6  -1   81.29    8.50
   2  -6   1   81.39   10.30
  -3   6  -1 1090.19   54.49
  -3   6  -1 1197.98   57.29
  -3   6  -1 1152.28   55.99
  -3   6  -1 1060.49   55.59
  -3   6  -1 1145.09   55.99
   3  -6   1 1117.99   57.29
   3  -6   1  952.90   54.89
  -4   6  -1 1233.78   61.59
  -4   6  -1 1240.08   61.69
  -4   6  -1 1186.58   60.29
  -4   6  -1 1273.47   63.09
  -4   6  -1 1182.98   60.69
   4  -6   1 1165.88   63.09
  -5   6  -1 1814.82   90.29
  -5   6  -1 1704.23   88.89
  -5   6  -1 2003.40   99.39
  -5   6  -1 1759.12   88.79
   5  -6   1 1766.32   90.09
   5  -6   1 1765.82   89.99
  -6   6  -1   28.60    5.10
  -6   6  -1   25.40    8.10
  -6   6  -1   37.60    8.10
  -6   6  -1   27.90    7.50
  -6   6  -1   37.90   11.60
   6  -6   1   35.10   10.30
   6  -6   1   28.80    9.40
  -7   6  -1  469.85   28.00
  -7   6  -1  436.26   27.80
  -7   6  -1  445.36   24.80
  -7   6  -1  510.35   34.40
  -7   6  -1  464.65   28.00
   7  -6   1  465.85   30.00
   7  -6   1  445.56   30.00
  -8   6  -1  298.07   28.10
  -8   6  -1  252.27   16.60
  -8   6  -1  283.97   21.40
  -8   6  -1  285.97   22.10
  -8   6  -1  277.47   21.20
   8  -6   1  251.87   23.10
   8  -6   1  263.17   25.10
  -9   6  -1  201.88   32.10
  -9   6  -1  145.39   21.20
  -9   6  -1  132.09   19.10
  -9   6  -1  128.19   12.40
   9  -6   1  156.18   14.70
   9  -6   1  137.09   22.70
   9  -6   1  170.58   24.70
 -10   6  -1   77.79   14.60
 -10   6  -1   78.09   17.50
 -10   6  -1   54.99    9.70
 -10   6  -1   80.59   15.10
 -10   6  -1   57.19   25.70
  10  -6   1   80.79   23.70
  10  -6   1   55.79   21.50
  10  -6   1   47.80   10.70
 -11   6  -1  267.67   45.50
 -11   6  -1  280.97   34.10
 -11   6  -1  272.57   27.00
 -11   6  -1  269.77   27.60
  11  -6   1  295.67   35.20
  11  -6   1  205.38   21.40
  11  -6   1  205.08   32.00
 -12   6  -1   81.09   33.50
  10   5  -1   26.80   21.20
  10   5  -1   37.40   30.00
 -10  -5   1   20.90   18.40
 -10  -5   1   11.60   15.90
 -10  -5   1  -14.50   33.90
   9   5  -1  251.57   31.60
   9   5  -1  259.27   29.50
  -9  -5   1  220.58   24.50
  -9  -5   1  209.08   25.20
  -9  -5   1  142.99   34.70
   8   5  -1  217.98   27.20
   8   5  -1  238.78   23.50
  -8  -5   1  242.58   23.20
  -8  -5   1  224.98   22.00
  -8  -5   1  182.18   31.80
   7   5  -1   45.50   13.60
   7   5  -1   39.60   14.70
  -7  -5   1   39.00   25.30
  -7  -5   1   48.00   12.40
  -7  -5   1   42.40   11.70
   6   5  -1  221.68   20.40
   6   5  -1  214.58   20.00
  -6  -5   1  219.88   19.50
  -6  -5   1  224.68   28.20
  -6  -5   1  200.88   17.20
   5   5  -1  524.15   30.60
   5   5  -1  521.35   30.00
  -5  -5   1  531.35   37.50
  -5  -5   1  503.65   32.20
  -5  -5   1  503.85   29.10
   4   5  -1  871.51   44.30
   4   5  -1  857.11   44.40
  -4  -5   1  767.42   45.50
  -4  -5   1  859.01   50.39
   3   5  -1  102.19   10.00
   3   5  -1  108.29   10.30
  -3  -5   1  100.99   15.00
  -3  -5   1  104.59    9.40
  -3  -5   1   95.69   12.50
   2   5  -1 1510.95   67.49
   2   5  -1 1412.16   68.49
  -2  -5   1 1235.98   69.89
  -2  -5   1 1374.46   67.79
  -2  -5   1 1285.67   71.99
   1   5  -1  475.85   22.50
   1   5  -1  445.06   23.00
  -1  -5   1  395.06   24.50
  -1  -5   1  441.56   22.30
  -1  -5   1  372.86   26.10
   0   5  -1 1161.18   57.99
   0   5  -1 1181.78   58.59
   0  -5   1 1167.58   58.49
   0  -5   1 1145.89   59.59
  -1   5  -1    4.80    3.40
  -1   5  -1    8.90    3.60
  -1   5  -1   11.10    3.90
   1  -5   1   10.20    5.20
   1  -5   1   16.50    4.10
  -2   5  -1 1139.79   57.09
  -2   5  -1 1171.18   57.89
  -2   5  -1 1199.38   57.09
  -2   5  -1 1056.29   56.89
  -2   5  -1 1103.09   56.29
   2  -5   1 1168.58   58.09
  -3   5  -1   67.29    6.10
  -3   5  -1   66.39    7.10
  -3   5  -1   79.39    8.90
  -3   5  -1   71.39    5.80
  -3   5  -1   68.19    7.70
   3  -5   1   69.79    7.40
   3  -5   1   68.79    8.80
  -4   5  -1  391.56   21.60
  -4   5  -1  398.76   23.80
  -4   5  -1  364.86   20.40
  -4   5  -1  376.56   21.50
  -4   5  -1  385.26   20.20
   4  -5   1  376.06   21.40
   4  -5   1  360.16   21.50
  -5   5  -1   58.99    9.00
  -5   5  -1   41.00    6.00
  -5   5  -1   38.60    9.10
  -5   5  -1   39.50    6.70
  -5   5  -1   37.90    6.00
  -5   5  -1   33.40    7.30
   5  -5   1   39.10    7.90
   5  -5   1   35.70    8.60
  -6   5  -1  836.12   44.30
  -6   5  -1  805.72   42.50
  -6   5  -1  865.41   48.20
  -6   5  -1  841.22   44.20
  -6   5  -1  843.32   44.30
   6  -5   1  853.11   45.00
   6  -5   1  821.12   45.30
  -7   5  -1  227.48   17.10
  -7   5  -1  222.38   17.50
  -7   5  -1  243.98   18.00
  -7   5  -1  236.88   25.10
  -7   5  -1  208.78   14.10
   7  -5   1  232.78   20.70
   7  -5   1  223.48   19.20
  -8   5  -1   12.90   16.30
  -8   5  -1    9.80    9.10
  -8   5  -1    6.70    5.60
  -8   5  -1   14.80    9.60
  -8   5  -1    8.00   10.30
   8  -5   1   11.20   12.90
   8  -5   1    9.50   12.40
   8  -5   1   10.90    7.00
  -9   5  -1   -0.90    6.30
  -9   5  -1   10.70   12.20
  -9   5  -1   29.10   11.70
  -9   5  -1   11.10   10.50
   9  -5   1    6.00    7.80
   9  -5   1    7.40   17.00
   9  -5   1    6.80   17.20
 -10   5  -1  178.98   21.30
 -10   5  -1  144.69   23.00
 -10   5  -1  147.29   20.00
 -10   5  -1   87.49   24.20
  10  -5   1  150.08   29.40
  10  -5   1  137.09   24.60
  10  -5   1  140.49   15.90
 -11   5  -1  117.29   31.60
 -11   5  -1  158.48   23.80
 -11   5  -1  150.08   21.20
 -11   5  -1  105.99   21.80
  11  -5   1   94.69   27.80
  11  -5   1   85.59   13.40
  11  -5   1  128.29   27.20
 -12   5  -1    8.80   23.20
 -12   5  -1   27.90   17.80
 -12   5  -1  -18.60   30.10
  10   4  -1  590.94   42.20
  10   4  -1  543.95   45.30
 -10  -4   1  554.44   39.50
 -10  -4   1  535.75   38.60
 -10  -4   1  554.04   60.59
   9   4  -1  631.84   45.20
   9   4  -1  652.33   40.90
  -9  -4   1  651.23   43.90
  -9  -4   1  708.53   58.89
  -9  -4   1  588.84   40.00
   8   4  -1    4.70   14.50
   8   4  -1   21.20   20.00
  -8  -4   1  -16.70   20.20
  -8  -4   1    1.40   10.50
  -8  -4   1    7.50   10.70
   7   4  -1  747.83   42.20
   7   4  -1  708.43   43.80
  -7  -4   1  709.13   40.80
  -7  -4   1  734.33   52.59
  -7  -4   1  725.93   41.30
   6   4  -1 1327.07   67.39
   6   4  -1 1285.67   68.39
  -6  -4   1 1232.58   66.59
  -6  -4   1 1359.66   75.49
  -6  -4   1 1268.47   67.19
   5   4  -1 1315.77   64.89
   5   4  -1 1268.07   65.59
  -5  -4   1 1207.68   64.19
  -5  -4   1 1281.67   71.29
  -5  -4   1 1233.88   64.99
   4   4  -1  334.37   20.40
   4   4  -1  348.37   20.40
  -4  -4   1  303.17   20.40
  -4  -4   1  350.86   27.70
  -4  -4   1  320.37   19.20
   3   4  -1 6080.59  282.37
   3   4  -1 6158.18  282.57
  -3  -4   1 4926.31  282.97
  -3  -4   1 5853.01  281.97
  -3  -4   1 5920.01  286.37
   2   4  -1  990.70   47.60
  -2  -4   1  920.41   49.10
  -2  -4   1  885.01   50.89
  -2  -4   1  967.20   47.20
   1   4  -1  309.97   16.60
   1   4  -1  329.47   15.90
  -1  -4   1  306.27   15.90
  -1  -4   1  277.67   17.60
  -1  -4   1  272.97   18.70
   0   4  -1   34.60    4.60
   0   4  -1   37.50    4.30
   0  -4   1   52.69    5.20
   1  -4   1 8939.31  436.56
  -2   4  -1  829.22   40.80
  -2   4  -1  774.32   40.20
  -2   4  -1  817.12   40.90
  -2   4  -1  815.92   41.60
   2  -4   1  812.02   41.70
  -3   4  -1    9.80    4.10
  -3   4  -1    3.50    3.80
  -3   4  -1   11.50    4.90
  -3   4  -1   13.90    3.40
   3  -4   1   12.50    5.30
   3  -4   1   10.10    3.90
  -4   4  -1  202.88   12.10
  -4   4  -1  191.18   12.40
  -4   4  -1  187.28   12.10
  -4   4  -1  211.08   12.70
  -4   4  -1  194.98   15.70
  -4   4  -1  197.78   13.10
   4  -4   1  210.18   13.50
   4  -4   1  195.38   13.50
  -5   4  -1 3190.18  157.98
  -5   4  -1 3227.18  161.68
  -5   4  -1 3099.79  158.88
  -5   4  -1 3083.69  159.18
  -5   4  -1 3357.46  159.38
  -5   4  -1 3302.17  159.28
   5  -4   1 3372.06  159.88
   5  -4   1 3288.57  159.88
  -6   4  -1  403.06   22.10
  -6   4  -1  385.46   24.10
  -6   4  -1  426.16   24.20
  -6   4  -1  423.26   29.30
  -6   4  -1  411.06   23.70
   6  -4   1  431.56   26.20
   6  -4   1  421.96   26.20
  -7   4  -1  289.47   19.50
  -7   4  -1  275.57   19.00
  -7   4  -1  272.27   19.50
  -7   4  -1  268.97   16.40
  -7   4  -1  267.97   26.80
   7  -4   1  289.27   17.30
   7  -4   1  259.97   21.40
   7  -4   1  287.57   21.50
  -8   4  -1  167.38   27.50
  -8   4  -1  156.68   12.80
  -8   4  -1  165.58   17.00
  -8   4  -1  199.08   18.40
   8  -4   1  158.58   22.80
   8  -4   1  167.58   14.60
   8  -4   1  156.38   22.40
  -9   4  -1  210.28   19.20
  -9   4  -1  227.08   20.50
  -9   4  -1  205.58   20.90
   9  -4   1  187.68   17.10
   9  -4   1  175.78   27.60
   9  -4   1  228.28   26.90
 -10   4  -1  115.79   16.90
 -10   4  -1   65.79   26.00
 -10   4  -1   74.59   16.00
 -10   4  -1   81.49   14.90
  10  -4   1   67.29   22.70
  10  -4   1   82.59   22.60
  10  -4   1   54.79   11.50
 -11   4  -1  141.59   23.00
 -11   4  -1  200.08   26.10
 -11   4  -1  113.99   30.80
 -11   4  -1  159.38   20.30
  11  -4   1  140.89   25.30
  11  -4   1  104.99   14.90
  11  -4   1   92.89   26.20
  10   3  -1  392.16   33.60
  10   3  -1  320.27   33.90
 -10  -3   1  338.17   46.10
 -10  -3   1  370.46   33.40
 -10  -3   1  351.66   30.20
   9   3  -1   38.50   15.70
   9   3  -1   52.39   20.30
  -9  -3   1   26.80   22.50
  -9  -3   1   36.30   12.60
  -9  -3   1   40.10   13.40
   8   3  -1  443.66   29.70
   8   3  -1  368.56   29.80
  -8  -3   1  404.96   30.70
  -8  -3   1  413.26   27.50
   7   3  -1  269.37   23.80
   7   3  -1  313.27   23.30
  -7  -3   1  325.07   21.80
  -7  -3   1  298.57   30.20
  -7  -3   1  288.07   21.40
   6   3  -1 1026.40   54.79
   6   3  -1 1001.40   52.89
  -6  -3   1  972.40   52.79
  -6  -3   1 1047.80   59.89
   5   3  -1   23.40    6.80
  -5  -3   1   35.70    7.00
  -5  -3   1   20.40    6.30
  -5  -3   1   22.10   12.20
   4   3  -1 4150.68  197.48
   4   3  -1 4198.68  197.98
  -4  -3   1 3816.92  197.68
  -4  -3   1 3945.81  197.28
  -4  -3   1 4045.40  201.68
   3   3  -1  263.77   14.70
  -3  -3   1  253.07   14.40
  -3  -3   1  248.88   18.80
  -3  -3   1  225.68   15.20
   2   3  -1  448.56   21.90
  -2  -3   1  401.66   24.40
  -2  -3   1  419.16   22.00
  -2  -3   1  379.26   22.50
   1   3  -1   50.09    4.60
  -1  -3   1   55.19    4.10
  -1  -3   1   73.89    7.20
  -1  -3   1   48.50    7.00
   0  -3   1 5455.65  265.77
  -2   3  -1   47.50    4.50
  -2   3  -1   49.30    4.50
  -2   3  -1   54.59    5.00
  -2   3  -1   53.49    6.20
  -3   3  -1  915.51   45.40
  -3   3  -1  924.71   45.50
  -3   3  -1  877.21   46.70
  -3   3  -1  884.61   46.10
  -3   3  -1  904.11   45.60
   3  -3   1  894.81   45.70
   3  -3   1  946.01   45.70
  -4   3  -1 4045.30  199.08
  -4   3  -1 4087.99  198.98
  -4   3  -1 4111.49  199.08
  -4   3  -1 3989.10  200.98
  -4   3  -1 3972.60  199.08
   4  -3   1 4216.18  199.48
   4  -3   1 4096.19  199.48
  -5   3  -1 2777.02  135.59
  -5   3  -1 2825.02  135.99
  -5   3  -1 2725.53  134.59
  -5   3  -1 2663.63  135.79
  -5   3  -1 2662.83  138.49
  -5   3  -1 2644.34  135.79
   5  -3   1 2940.81  136.69
   5  -3   1 2811.62  136.59
  -6   3  -1  436.26   24.00
  -6   3  -1  419.36   25.90
  -6   3  -1  417.86   24.70
  -6   3  -1  405.36   30.00
  -6   3  -1  422.26   22.60
   6  -3   1  441.36   23.00
   6  -3   1  427.46   26.80
  -7   3  -1 1045.90   62.59
  -7   3  -1 1056.79   57.59
  -7   3  -1 1122.99   56.89
  -7   3  -1 1091.19   57.69
  -7   3  -1 1104.39   55.49
   7  -3   1 1165.08   59.89
   7  -3   1 1120.09   55.99
   7  -3   1 1117.29   59.69
  -8   3  -1 1023.60   61.79
  -8   3  -1  985.40   50.89
  -8   3  -1  997.00   53.99
  -8   3  -1  997.10   52.49
  -8   3  -1  980.40   53.79
   8  -3   1 1016.40   51.69
   8  -3   1  982.90   56.89
   8  -3   1  992.20   56.49
  -9   3  -1  188.98   17.00
  -9   3  -1  177.78   20.00
  -9   3  -1  188.38   19.80
   9  -3   1  183.38   26.20
   9  -3   1  165.88   23.10
   9  -3   1  170.18   16.60
 -10   3  -1  429.96   31.30
 -10   3  -1  436.36   46.20
 -10   3  -1  459.55   34.80
  10  -3   1  408.16   28.00
  10  -3   1  410.16   37.30
  10  -3   1  449.76   35.50
 -11   3  -1  376.76   45.20
 -11   3  -1  397.66   32.60
 -11   3  -1  417.96   37.30
  11  -3   1  299.87   44.40
  11  -3   1  313.77   26.90
  11  -3   1  390.16   39.80
  11   2  -1   30.30   19.30
  11   2  -1   22.10   37.90
 -11  -2   1   24.50   17.80
 -11  -2   1   38.10   15.30
 -11  -2   1   16.40   31.40
  10   2  -1   30.70   19.80
  10   2  -1   14.20   15.80
 -10  -2   1   14.90   13.30
 -10  -2   1  -12.70   26.20
 -10  -2   1   14.70   15.90
   9   2  -1  101.29   21.50
   9   2  -1   86.89   15.90
  -9  -2   1  115.69   27.00
  -9  -2   1   74.89   14.50
  -9  -2   1  108.19   17.70
   8   2  -1   99.99   14.20
   8   2  -1  101.99   17.10
  -8  -2   1  112.19   23.40
  -8  -2   1  118.99   15.60
  -8  -2   1  100.59   14.40
   7   2  -1    2.00    9.00
   7   2  -1   -3.40   11.60
  -7  -2   1   -6.80    7.80
  -7  -2   1   11.50    7.90
  -7  -2   1    3.20   13.60
   6   2  -1  108.29   12.90
   6   2  -1  109.69   15.50
  -6  -2   1   94.29   11.40
  -6  -2   1  112.69   11.80
  -6  -2   1  111.39   20.10
   5   2  -1  883.01   47.50
   5   2  -1  914.51   46.70
  -5  -2   1  901.61   46.60
  -5  -2   1  907.61   51.89
   4   2  -1  623.74   33.10
   4   2  -1  625.14   32.10
  -4  -2   1  590.04   32.00
  -4  -2   1  657.93   32.00
  -4  -2   1  592.44   32.10
  -4  -2   1  585.34   35.70
   3   2  -1  213.08   12.20
  -3  -2   1  210.28   12.00
  -3  -2   1  192.58   12.10
  -3  -2   1  184.08   15.10
  -3  -2   1  196.68   11.80
   2   2  -1  186.08   10.50
  -2  -2   1  180.68   10.40
  -2  -2   1  179.18   12.90
  -2  -2   1  194.08   10.50
   1   2  -1 2255.97  110.09
  -2   2  -1  194.48   10.70
  -2   2  -1  182.98   11.70
  -2   2  -1  195.18   10.50
  -2   2  -1  191.88   10.50
   2  -2   1  190.68   10.80
  -3   2  -1 1222.98   66.09
  -3   2  -1 1326.47   64.79
  -3   2  -1 1313.07   64.39
  -3   2  -1 1292.67   64.69
  -3   2  -1 1265.47   64.69
   3  -2   1 1315.07   64.99
   3  -2   1 1397.96   65.09
  -4   2  -1 2634.84  138.59
  -4   2  -1 2654.03  136.29
  -4   2  -1 2804.22  135.29
  -4   2  -1 2811.22  136.39
  -4   2  -1 2855.11  135.99
  -4   2  -1 2850.01  136.39
   4  -2   1 2818.32  136.79
  -5   2  -1  371.06   19.60
  -5   2  -1  333.17   24.20
  -5   2  -1  347.97   20.60
  -5   2  -1  357.96   20.60
   5  -2   1  359.56   19.90
   5  -2   1  353.86   22.10
  -6   2  -1  924.61   45.90
  -6   2  -1  889.51   51.49
  -6   2  -1  901.31   47.20
  -6   2  -1  845.92   47.20
  -6   2  -1  896.11   45.20
   6  -2   1  906.41   45.50
   6  -2   1  885.71   47.80
  -7   2  -1  930.41   56.49
  -7   2  -1  919.81   49.80
  -7   2  -1  942.31   47.80
  -7   2  -1  923.31   49.99
  -7   2  -1  961.30   48.50
   7  -2   1  939.01   51.89
   7  -2   1  932.71   48.30
  -8   2  -1  543.65   33.60
  -8   2  -1  541.65   32.50
  -8   2  -1  532.45   40.30
  -8   2  -1  555.64   30.60
   8  -2   1  534.85   35.00
   8  -2   1  524.05   30.50
   8  -2   1  513.85   35.30
  -9   2  -1  173.98   20.40
  -9   2  -1  180.38   15.50
  -9   2  -1  187.98   32.40
   9  -2   1  146.79   17.20
   9  -2   1  182.98   26.00
 -10   2  -1  489.25   27.90
 -10   2  -1  428.26   47.80
 -10   2  -1  486.85   35.50
 -10   2  -1  441.26   32.20
  10  -2   1  440.66   36.10
  10  -2   1  406.76   29.50
  10  -2   1  414.16   38.00
 -11   2  -1  115.59   20.40
 -11   2  -1   90.79   28.90
 -11   2  -1  103.89   18.60
  11  -2   1   88.59   15.60
  11  -2   1   64.19   28.70
  11  -2   1  139.59   28.60
  11   1  -1  125.89   28.40
  11   1  -1   96.89   20.00
 -11  -1   1  105.19   17.20
 -11  -1   1   83.29   33.40
 -11  -1   1   84.39   19.60
  10   1  -1  481.15   34.50
  10   1  -1  470.55   37.40
 -10  -1   1  454.35   32.30
 -10  -1   1  484.85   49.60
 -10  -1   1  455.85   34.00
   9   1  -1  188.78   27.00
   9   1  -1  222.18   22.50
  -9  -1   1  220.28   21.70
  -9  -1   1  233.18   20.80
  -9  -1   1  195.28   34.60
   8   1  -1  174.58   16.90
   8   1  -1  165.78   20.60
  -8  -1   1  183.98   29.10
  -8  -1   1  161.28   17.40
  -8  -1   1  183.48   17.30
   7   1  -1  323.97   25.60
   7   1  -1  342.97   22.40
  -7  -1   1  331.17   29.00
  -7  -1   1  312.57   21.90
  -7  -1   1  338.77   21.50
   6   1  -1  665.53   35.10
   6   1  -1  680.53   37.40
  -6  -1   1  637.64   40.70
  -6  -1   1  642.74   35.00
  -6  -1   1  665.13   34.80
  -6  -1   1  617.84   35.20
   5   1  -1  683.73   36.60
   5   1  -1  671.23   35.20
  -5  -1   1  696.53   35.00
  -5  -1   1  633.64   35.20
  -5  -1   1  673.33   40.10
  -5  -1   1  652.83   35.00
   4   1  -1 1741.43   85.39
   4   1  -1 1720.23   84.69
  -4  -1   1 1657.63   84.59
  -4  -1   1 1696.73   84.89
  -4  -1   1 1795.52   84.59
  -4  -1   1 1656.33   87.89
   3   1  -1 2424.46  115.89
  -3  -1   1 2321.57  115.79
  -3  -1   1 2508.85  115.99
  -3  -1   1 2341.67  115.99
  -3  -1   1 2229.58  118.09
   2   1  -1 1405.36   68.39
  -2  -1   1 1470.05   68.39
  -2  -1   1 1277.67   69.79
  -2  -1   1 1415.96   68.49
  -2   1  -1   48.10    4.30
  -2   1  -1   46.30    5.60
  -2   1  -1   52.09    4.30
  -2   1  -1   46.60    4.30
   2  -1   1   51.69    4.70
   2  -1   1   52.29    4.70
  -3   1  -1  545.55   28.90
  -3   1  -1  570.14   29.00
  -3   1  -1  578.14   28.90
  -3   1  -1  531.95   30.80
   3  -1   1  572.34   29.20
  -4   1  -1 1437.86   75.39
  -4   1  -1 1566.44   74.59
  -4   1  -1 1581.14   74.49
  -4   1  -1 1419.56   78.29
  -4   1  -1 1516.85   75.49
  -4   1  -1 1560.84   75.49
   4  -1   1 1509.55   75.89
   4  -1   1 1517.25   74.49
  -5   1  -1  940.01   45.30
  -5   1  -1  893.51   46.40
  -5   1  -1  879.31   46.40
  -5   1  -1  938.01   45.20
  -5   1  -1  816.42   51.69
   5  -1   1  913.21   45.40
   5  -1   1  895.11   47.10
  -6   1  -1   60.69   14.30
  -6   1  -1   66.49    9.90
  -6   1  -1   73.29   10.60
   6  -1   1   58.89    8.30
   6  -1   1   59.19   12.80
  -7   1  -1   23.30    6.00
  -7   1  -1   16.90    8.40
  -7   1  -1    6.50   14.70
  -7   1  -1   25.80    8.80
   7  -1   1   17.00    7.00
   7  -1   1    7.70   11.30
  -8   1  -1  140.09   16.60
  -8   1  -1  131.29   16.10
  -8   1  -1  123.79   11.40
  -8   1  -1   95.09   20.30
   8  -1   1  125.09   19.30
   8  -1   1  109.49   14.90
  -9   1  -1  312.17   38.50
  -9   1  -1  353.56   20.20
  -9   1  -1  294.97   25.30
  -9   1  -1  324.17   25.20
   9  -1   1  281.27   29.40
   9  -1   1  351.36   45.50
   9  -1   1  317.07   23.80
 -10   1  -1   20.50   15.60
 -10   1  -1   22.90   13.90
 -10   1  -1    4.70   25.70
  10  -1   1   25.80   19.60
  10  -1   1    5.40   19.30
  10  -1   1   11.30   12.40
 -11   1  -1   23.80   16.10
 -11   1  -1   27.80   19.30
 -11   1  -1    1.60   29.60
  11  -1   1    7.30   14.70
  11  -1   1  -24.40   26.10
  11  -1   1   17.40   24.20
  11   0  -1  340.97   33.60
  11   0  -1  347.77   36.40
 -11   0   1  358.06   50.09
 -11   0   1  390.46   37.20
 -11   0   1  394.66   30.70
  10   0  -1  515.25   41.50
  10   0  -1  552.64   35.60
 -10   0   1  504.65   36.30
 -10   0   1  527.85   50.59
   9   0  -1   81.49   13.60
   9   0  -1   83.59   20.30
  -9   0   1   67.19   13.30
  -9   0   1   71.79   12.30
   8   0  -1  640.34   36.30
   8   0  -1  638.64   39.90
  -8   0   1  604.34   36.40
  -8   0   1  632.24   38.40
  -8   0   1  626.14   35.60
  -8   0   1  614.84   45.10
   7   0  -1 1010.20   51.89
   7   0  -1  970.10   53.59
  -7   0   1  984.50   52.19
  -7   0   1 1040.30   51.19
  -7   0   1  970.00   57.89
  -7   0   1  946.61   51.39
   6   0  -1 1689.93   83.89
  -6   0   1 1769.12   83.49
  -6   0   1 1652.23   84.19
  -6   0   1 1688.13   83.39
  -6   0   1 1622.14   83.69
  -6   0   1 1619.14   88.89
   5   0  -1  571.14   30.40
   5   0  -1  547.65   28.80
  -5   0   1  491.45   28.30
  -5   0   1  515.65   28.90
  -5   0   1  578.44   28.40
  -5   0   1  546.05   28.40
  -5   0   1  520.65   33.30
   4   0  -1 4834.12  230.88
   4   0  -1 4813.42  230.18
  -4   0   1 4586.24  230.08
  -4   0   1 4801.22  230.08
  -4   0   1 4721.13  230.38
  -4   0   1 4579.64  233.08
   3   0  -1 1688.03   78.69
  -3   0   1 1454.05   80.09
  -3   0   1 1670.13   78.19
  -3   0   1 1545.15   77.99
  -2   0   1 1546.35   75.99
  -2   0  -1  643.14   34.40
  -2   0  -1  697.13   34.20
  -2   0  -1  652.13   35.90
  -2   0  -1  716.63   34.40
   2   0   1  700.73   34.40
  -3   0  -1 1732.83   93.79
  -3   0  -1 1877.91   91.59
  -3   0  -1 1889.41   91.69
  -3   0  -1 1835.02   91.79
   3   0   1 1931.81   91.99
   3   0   1 1882.91   90.99
  -4   0  -1 4457.55  219.38
  -4   0  -1 4406.56  219.58
  -4   0  -1 4306.17  222.48
  -4   0  -1 4599.44  219.68
   4   0   1 4621.14  219.88
   4   0   1 4550.14  218.78
  -5   0  -1   27.70    6.30
  -5   0  -1   29.50   10.80
  -5   0  -1   55.09    8.50
   5   0   1   32.10    8.30
   5   0   1   33.80    5.40
  -6   0  -1  361.86   30.30
  -6   0  -1  377.96   23.60
  -6   0  -1  413.16   21.50
  -6   0  -1  407.86   24.40
   6   0   1  398.36   23.10
   6   0   1  413.06   26.20
  -7   0  -1  247.68   19.00
  -7   0  -1  236.28   28.30
  -7   0  -1  267.87   15.60
  -7   0  -1  279.57   19.80
   7   0   1  255.27   21.60
  -8   0  -1  749.13   54.19
  -8   0  -1  776.12   45.00
  -8   0  -1  813.92   45.90
  -8   0  -1  853.41   42.10
   8   0   1  792.32   48.20
   8   0   1  819.22   43.80
  -9   0  -1   18.60   11.90
  -9   0  -1    8.30   11.80
  -9   0  -1  -11.70   21.10
   9   0   1    4.90   11.10
   9   0   1    8.80   16.40
   9   0   1    0.30   17.80
 -10   0  -1  304.87   28.10
 -10   0  -1  250.57   44.60
 -10   0  -1  331.57   29.20
  10   0   1  312.67   25.80
  10   0   1  318.57   31.90
  10   0   1  258.57   33.40
 -11   0  -1   69.49   33.70
 -11   0  -1  113.99   19.60
 -11   0  -1   99.19   19.90
  11   0   1  112.49   18.10
  11   0   1   80.49   26.70
  11   0   1  112.29   26.00
  11  -1  -1  261.77   35.30
  11  -1  -1  204.28   25.30
 -11   1   1  221.38   24.90
 -11   1   1  201.48   29.00
 -11   1   1  182.78   34.70
  10  -1  -1   12.50   13.20
  10  -1  -1   25.30   15.60
  10  -1  -1   32.00   18.40
 -10   1   1   21.40   13.60
 -10   1   1   13.50   22.90
   9  -1  -1  217.48   20.20
   9  -1  -1  157.48   23.20
  -9   1   1  198.18   28.80
  -9   1   1  183.08   26.30
  -9   1   1  230.38   17.00
  -9   1   1  222.08   19.30
   8  -1  -1  343.87   27.40
   8  -1  -1  328.27   22.70
  -8   1   1  322.67   32.00
  -8   1   1  321.97   21.60
  -8   1   1  326.37   21.10
  -8   1   1  309.77   22.90
  -8   1   1  334.87   21.10
   7  -1  -1  788.02   44.80
   7  -1  -1  835.02   42.90
  -7   1   1  774.72   42.70
  -7   1   1  800.52   43.40
  -7   1   1  831.72   42.40
  -7   1   1  830.42   42.20
  -7   1   1  765.92   49.30
   6  -1  -1   36.70   10.10
   6  -1  -1   35.20    6.90
  -6   1   1   26.30    7.60
  -6   1   1   32.20    6.30
  -6   1   1   39.30    6.40
  -6   1   1   18.50   17.00
  -6   1   1   32.90    6.00
   5  -1  -1 1927.41   93.19
  -5   1   1 1695.43   95.49
  -5   1   1 1860.31   91.99
  -5   1   1 2040.70   92.59
  -5   1   1 1857.81   92.59
  -5   1   1 1788.62   92.09
   4  -1  -1  707.83   34.90
  -4   1   1  588.04   36.60
  -4   1   1  663.93   34.30
  -4   1   1  641.74   34.00
  -4   1   1  685.43   34.00
  -4   1   1  716.23   34.30
   3  -1  -1  763.92   37.30
  -3   1   1  737.93   36.90
  -3   1   1  822.32   37.40
  -3   1   1  680.63   38.50
  -3   1   1  702.83   36.80
  -3   1   1  717.03   37.00
  -1  -1  -1  788.42   39.90
   1   1   1  823.72   39.90
  -2  -1  -1  701.33   33.40
  -2  -1  -1  584.44   35.10
  -2  -1  -1  581.94   33.90
  -2  -1  -1  717.23   33.70
   2   1   1  689.13   33.10
   2   1   1  697.83   33.80
  -3  -1  -1 6084.69  291.27
  -3  -1  -1 5857.21  293.27
  -4  -1  -1 1143.89   65.99
  -4  -1  -1 1287.57   62.89
  -4  -1  -1 1226.08   63.29
   4   1   1 1298.77   62.29
   4   1   1 1281.87   63.29
  -5  -1  -1  882.81   57.39
  -5  -1  -1 1021.30   51.99
   5   1   1 1069.39   50.89
   5   1   1  999.60   52.09
  -6  -1  -1  527.45   31.30
  -6  -1  -1  551.54   38.40
  -6  -1  -1  568.24   32.10
   6   1   1  566.74   33.60
   6   1   1  584.54   31.00
  -7  -1  -1 3083.19  157.48
  -7  -1  -1 3140.69  158.08
  -7  -1  -1 3221.98  164.68
   7   1   1 3342.97  156.98
   7   1   1 3064.69  158.58
  -8  -1  -1  115.09   22.60
  -8  -1  -1  163.08   19.20
  -8  -1  -1  161.28   18.50
   8   1   1  155.08   20.60
   8   1   1  149.79   17.20
  -9  -1  -1  385.66   30.40
  -9  -1  -1  396.96   43.10
   9   1   1  387.26   31.90
   9   1   1  366.56   32.90
   9   1   1  413.96   28.20
 -10  -1  -1  287.27   29.90
 -10  -1  -1  305.77   29.60
 -10  -1  -1  257.87   41.10
  10   1   1  222.48   33.40
  10   1   1  282.97   31.20
 -11  -1  -1  181.58   28.70
 -11  -1  -1  136.59   37.90
 -11  -1  -1  155.28   23.80
  11   1   1  105.29   28.60
  11   1   1  194.68   33.00
  11   1   1  169.98   25.70
  12  -2  -1    5.10   16.60
  12  -2  -1  -46.70   30.70
 -12   2   1   20.40   15.90
 -12   2   1   18.50   20.50
 -12   2   1  -13.80   29.90
  11  -2  -1    7.10   23.70
  11  -2  -1   45.30   23.80
  11  -2  -1   40.90   15.40
 -11   2   1   52.49   17.50
 -11   2   1   39.60   14.30
 -11   2   1   24.70   27.10
  10  -2  -1  246.98   28.20
  10  -2  -1  234.28   24.40
 -10   2   1  298.57   22.20
 -10   2   1  220.48   34.20
 -10   2   1  287.07   28.30
   9  -2  -1   30.40   10.70
   9  -2  -1   18.70   16.30
  -9   2   1   21.30   12.30
  -9   2   1   32.10    8.70
  -9   2   1   40.40   19.60
  -9   2   1   36.70   10.20
  -9   2   1   37.80    9.50
   8  -2  -1    4.90    8.60
   8  -2  -1  -15.60   14.00
  -8   2   1    4.10    6.90
  -8   2   1   -1.90    8.80
  -8   2   1   15.60    8.00
  -8   2   1    1.30   15.20
  -8   2   1    1.30    7.60
   7  -2  -1   26.00   11.90
   7  -2  -1   26.60    7.70
  -7   2   1   23.70    6.40
  -7   2   1   20.50   12.00
  -7   2   1   29.50    7.50
  -7   2   1   35.80    7.60
  -7   2   1   27.60    8.00
   6  -2  -1 2115.99  105.29
  -6   2   1 2010.60  107.99
  -6   2   1 2009.90  103.99
  -6   2   1 2110.59  103.69
  -6   2   1 2128.09  104.59
  -6   2   1 2217.98  104.49
   5  -2  -1   24.70    6.90
  -5   2   1   27.10    5.60
  -5   2   1   30.70    5.10
  -5   2   1   28.40    5.80
  -5   2   1   26.80    4.70
  -5   2   1   18.30    8.20
   4  -2  -1  111.29    9.30
  -4   2   1  100.19   10.70
  -4   2   1  112.39    8.00
  -4   2   1  114.69    7.70
  -4   2   1  109.09    8.20
   3  -2  -1   12.10    3.70
  -3   2   1   15.30    2.90
  -3   2   1   14.60    4.20
  -3   2   1   11.90    2.90
  -3   2   1   11.80    2.70
  -3   2   1   17.20    3.40
  -2   2   1 5184.08  252.07
   0  -2  -1 1625.74   76.29
   0   2   1 1499.75   75.99
  -1  -2  -1  718.73   32.30
  -1  -2  -1  567.14   33.60
  -1  -2  -1  583.34   33.30
   1   2   1  657.03   32.20
   1   2   1  679.93   32.10
  -2  -2  -1 2238.08  124.09
  -2  -2  -1 2645.14  122.49
  -2  -2  -1 2640.94  122.29
   2   2   1 2459.35  121.89
   2   2   1 2473.65  122.09
  -3  -2  -1  306.77   19.90
  -3  -2  -1  347.47   18.80
  -3  -2  -1  334.07   22.50
   3   2   1  349.67   18.50
   3   2   1  363.26   19.60
  -4  -2  -1  549.05   34.90
  -4  -2  -1  558.54   31.50
  -4  -2  -1  571.44   30.50
   4   2   1  562.54   30.90
   4   2   1  598.74   30.20
  -5  -2  -1  185.68   15.50
  -5  -2  -1  187.98   13.80
  -5  -2  -1  173.28   20.60
   5   2   1  190.78   16.50
   5   2   1  195.88   14.10
  -6  -2  -1  320.17   28.10
  -6  -2  -1  338.07   22.20
  -6  -2  -1  344.27   22.60
   6   2   1  317.47   23.10
   6   2   1  344.87   21.60
  -7  -2  -1   15.90   15.40
  -7  -2  -1   26.80   10.60
  -7  -2  -1   12.60    8.90
   7   2   1   20.20   12.70
   7   2   1   20.00    9.90
  -8  -2  -1  204.38   21.10
  -8  -2  -1  162.18   20.40
   8   2   1  140.59   23.70
   8   2   1  172.48   19.20
  -9  -2  -1  358.96   29.00
  -9  -2  -1  287.27   26.30
  -9  -2  -1  276.07   42.20
   9   2   1  346.77   32.70
   9   2   1  341.47   27.20
 -10  -2  -1   59.89   17.30
 -10  -2  -1   21.00   29.40
 -10  -2  -1   43.30   15.80
  10   2   1   44.20   23.70
  10   2   1   -9.80   24.00
  10   2   1   47.70   16.90
  12  -3  -1   84.99   28.40
  12  -3  -1  -26.90   30.20
  12  -3  -1   14.40   15.80
 -12   3   1   37.80   20.90
 -12   3   1   13.90   29.20
 -12   3   1   41.00   15.80
  11  -3  -1  371.26   31.30
  11  -3  -1  379.16   40.50
  11  -3  -1  395.06   39.40
 -11   3   1  395.86   46.80
 -11   3   1  410.76   34.90
 -11   3   1  450.55   30.00
 -11   3   1  395.06   30.80
  10  -3  -1   58.49   12.90
  10  -3  -1   73.89   20.70
 -10   3   1   69.99   23.80
 -10   3   1   69.99   10.70
 -10   3   1   70.99   12.60
 -10   3   1   65.49   14.90
   9  -3  -1   36.40   15.50
   9  -3  -1   32.30   10.90
  -9   3   1   26.50   11.30
  -9   3   1   29.60    8.70
  -9   3   1   40.20   10.10
  -9   3   1   34.20   18.60
   8  -3  -1  208.38   21.10
  -8   3   1  225.08   18.00
  -8   3   1  230.28   17.60
  -8   3   1  222.48   18.40
  -8   3   1  239.48   27.20
   7  -3  -1 1149.48   61.09
  -7   3   1 1126.39   58.19
  -7   3   1 1180.98   59.59
  -7   3   1 1066.09   58.79
  -7   3   1 1168.18   64.19
  -7   3   1 1205.18   59.59
   6  -3  -1   30.50    9.30
  -6   3   1   27.50    5.70
  -6   3   1   28.10    6.80
  -6   3   1   28.00    6.30
  -6   3   1   34.40    6.40
  -6   3   1   23.50    9.70
   5  -3  -1 1093.39   54.49
  -5   3   1 1022.40   53.29
  -5   3   1 1020.90   53.49
  -5   3   1 1030.20   55.99
  -5   3   1 1074.89   53.79
  -5   3   1 1128.69   54.29
   4  -3  -1 1737.53   83.99
  -4   3   1 1654.53   83.69
  -4   3   1 1648.14   83.59
  -4   3   1 1781.62   84.19
  -4   3   1 1653.23   84.99
  -4   3   1 1685.23   83.59
   3  -3  -1  550.34   27.40
  -3   3   1  524.35   28.50
  -3   3   1  525.75   27.70
  -3   3   1  542.75   27.90
  -3   3   1  537.35   27.20
  -3   3   1  548.25   28.70
   2  -3  -1   24.60    4.40
   2  -3  -1   23.80    2.80
  -2   3   1   23.90    3.60
  -2   3   1   20.90    3.40
  -2   3   1   22.50    3.60
  -2   3   1   20.00    3.40
   1  -3  -1 3078.09  144.59
   1  -3  -1 2915.61  144.29
  -1   3   1 2811.32  144.39
  -1   3   1 3082.79  144.29
  -1   3   1 2893.81  144.19
   0  -3  -1 1368.96   70.39
   0  -3  -1 1315.37   70.69
   0   3   1 1450.15   69.79
   0   3   1 1522.35   69.09
  -1  -3  -1   39.90    6.70
  -1  -3  -1   49.00    4.10
  -1  -3  -1   39.90    6.20
   1   3   1   52.59    4.60
   1   3   1   39.90    5.30
  -2  -3  -1  311.07   20.90
  -2  -3  -1  350.36   18.10
  -2  -3  -1  302.47   19.90
   2   3   1  339.97   18.10
   2   3   1  357.96   18.50
  -3  -3  -1 3159.38  150.28
  -3  -3  -1 2744.33  151.58
  -3  -3  -1 2982.50  153.78
   3   3   1 3152.78  150.48
   3   3   1 3268.17  150.28
  -4  -3  -1  966.00   56.19
  -4  -3  -1 1058.49   59.39
  -4  -3  -1 1088.59   54.79
   4   3   1 1135.09   55.49
   4   3   1 1132.19   54.79
  -5  -3  -1   29.70    7.70
  -5  -3  -1   29.20   13.50
   5   3   1   30.70    9.00
   5   3   1   20.30    8.80
  -6  -3  -1  175.98   16.90
  -6  -3  -1  153.58   25.20
  -6  -3  -1  148.39   14.50
   6   3   1  153.98   18.50
   6   3   1  165.68   16.00
  -7  -3  -1  427.76   29.70
  -7  -3  -1  424.96   36.80
  -7  -3  -1  400.76   27.10
   7   3   1  432.36   31.00
   7   3   1  447.06   27.20
  -8  -3  -1  201.28   23.40
  -8  -3  -1  216.18   35.70
  -8  -3  -1  177.98   19.90
   8   3   1  194.68   27.50
   8   3   1  227.98   22.00
  -9  -3  -1    3.20   26.10
  -9  -3  -1   32.20   15.20
  -9  -3  -1   22.50   13.40
   9   3   1   42.30   20.90
   9   3   1   28.50   14.70
 -10  -3  -1   36.40   16.20
 -10  -3  -1   49.40   17.70
 -10  -3  -1  -12.20   31.00
  10   3   1   56.79   18.30
  10   3   1   70.79   25.10
  10   3   1  -24.60   24.40
  12  -4  -1  197.08   30.90
  12  -4  -1  184.48   36.40
  12  -4  -1  265.37   37.60
 -12   4   1  299.87   32.70
 -12   4   1  283.87   39.20
 -12   4   1  231.68   28.00
 -12   4   1  182.68   35.20
  11  -4  -1  341.27   36.40
  11  -4  -1  257.67   40.90
  11  -4  -1  292.57   27.40
 -11   4   1  319.27   27.10
 -11   4   1  350.06   31.90
 -11   4   1  310.77   23.50
 -11   4   1  350.36   28.00
 -11   4   1  311.27   42.70
  10  -4  -1   75.79   23.90
  10  -4  -1   64.89   13.20
  10  -4  -1   55.59   21.90
 -10   4   1   69.69   16.30
 -10   4   1   69.59   10.80
 -10   4   1   83.59   23.50
 -10   4   1   80.69   13.60
 -10   4   1   68.49   13.80
   9  -4  -1  462.15   33.90
   9  -4  -1  464.65   29.20
  -9   4   1  460.95   36.40
  -9   4   1  419.56   26.90
  -9   4   1  456.25   29.50
  -9   4   1  450.35   29.10
  -9   4   1  481.85   31.60
   8  -4  -1 1086.19   58.69
  -8   4   1 1090.39   56.49
  -8   4   1 1071.29   61.69
  -8   4   1 1090.29   56.69
  -8   4   1  999.10   55.49
  -8   4   1 1042.70   54.69
   7  -4  -1  980.40   52.39
  -7   4   1  971.40   49.80
  -7   4   1  916.81   48.00
  -7   4   1  888.21   48.80
  -7   4   1  875.51   52.39
  -7   4   1  985.60   49.70
   6  -4  -1  265.07   18.50
  -6   4   1  241.38   20.30
  -6   4   1  242.08   16.40
  -6   4   1  249.08   15.90
  -6   4   1  248.98   16.80
  -6   4   1  280.27   17.40
   5  -4  -1 2274.77  108.29
  -5   4   1 2244.68  108.39
  -5   4   1 2095.19  107.49
  -5   4   1 2142.29  107.79
  -5   4   1 2191.28  107.69
  -5   4   1 2139.29  109.49
   4  -4  -1 2210.58  105.79
  -4   4   1 2160.78  105.39
  -4   4   1 2138.99  106.19
  -4   4   1 2089.19  106.79
  -4   4   1 2131.49  105.79
   3  -4  -1 1282.67   62.09
   3  -4  -1 1212.88   63.39
  -3   4   1 1316.77   62.99
  -3   4   1 1330.27   62.69
  -3   4   1 1132.39   62.69
  -3   4   1 1275.37   63.29
   2  -4  -1 2198.18  106.99
   2  -4  -1 2131.59  105.39
  -2   4   1 2146.69  106.69
  -2   4   1 2235.48  106.49
  -2   4   1 2225.98  106.69
  -2   4   1 2069.99  106.79
   1  -4  -1 4697.83  222.78
  -1   4   1 4277.47  223.28
  -1   4   1 4756.52  222.28
  -1   4   1 4516.85  222.48
   0  -4  -1  703.23   40.00
   0   4   1  773.82   37.80
   0   4   1  757.52   38.30
   0   4   1  773.92   37.20
  -1  -4  -1  166.78    9.10
  -1  -4  -1  145.79   12.80
  -1  -4  -1  134.59   12.30
   1   4   1  155.68   10.30
  -2  -4  -1 2574.34  134.69
  -2  -4  -1 2771.72  132.39
  -2  -4  -1 2531.15  135.79
   2   4   1 2828.62  132.79
   2   4   1 2798.22  132.69
  -3  -4  -1 3409.36  173.78
  -3  -4  -1 3153.78  171.28
  -3  -4  -1 3506.45  169.28
   3   4   1 3589.14  169.68
   3   4   1 3603.04  169.58
  -4  -4  -1   -0.50    7.60
  -4  -4  -1   -1.00    5.10
  -4  -4  -1   -3.80   10.60
   4   4   1    5.60    7.20
   4   4   1    0.70    6.80
  -5  -4  -1  158.98   16.50
  -5  -4  -1  143.49   23.10
  -5  -4  -1  168.38   14.70
   5   4   1  162.98   15.20
   5   4   1  162.68   15.40
  -6  -4  -1  971.70   54.79
  -6  -4  -1 1047.90   62.59
  -6  -4  -1  948.81   52.69
   6   4   1 1019.10   52.89
   6   4   1 1003.80   54.79
  -7  -4  -1 1240.28   68.69
  -7  -4  -1 1355.96   78.29
  -7  -4  -1 1177.68   66.29
   7   4   1 1300.37   67.09
   7   4   1 1261.27   68.79
  -8  -4  -1    7.20   20.70
  -8  -4  -1   33.30   14.30
  -8  -4  -1   24.10   11.80
   8   4   1   38.10   18.10
   8   4   1   34.10   16.90
  -9  -4  -1  375.36   32.90
  -9  -4  -1  341.07   48.80
  -9  -4  -1  357.96   29.20
   9   4   1  372.66   31.90
   9   4   1  363.86   35.30
 -10  -4  -1  310.27   47.10
 -10  -4  -1  372.16   34.60
 -10  -4  -1  307.27   33.20
  10   4   1  325.67   33.40
  10   4   1  242.18   34.90
  12  -5  -1   15.60   26.70
  12  -5  -1   92.29   25.50
  12  -5  -1   55.29   15.90
 -12   5   1  110.49   31.90
 -12   5   1   68.59   17.10
 -12   5   1   89.49   24.30
 -12   5   1   76.99   16.90
  11  -5  -1   31.30   22.40
  11  -5  -1   59.49   14.30
  11  -5  -1  103.79   23.40
 -11   5   1   80.09   18.00
 -11   5   1   60.89   11.20
 -11   5   1   80.39   15.20
 -11   5   1   76.89   26.70
 -11   5   1   80.49   15.90
  10  -5  -1  116.89   14.70
  10  -5  -1  134.39   22.70
 -10   5   1  128.49   18.10
 -10   5   1  115.09   19.20
 -10   5   1  146.79   24.80
 -10   5   1   94.49   14.70
   9  -5  -1   97.59   17.30
   9  -5  -1   92.19   17.50
  -9   5   1  139.19   16.20
  -9   5   1  105.39   15.00
  -9   5   1  105.79   13.40
  -9   5   1  130.99   21.50
  -9   5   1  108.49   15.20
   8  -5  -1  311.27   25.40
  -8   5   1  308.37   20.10
  -8   5   1  324.87   28.60
  -8   5   1  306.37   21.40
  -8   5   1  295.77   22.90
  -8   5   1  321.27   22.70
   7  -5  -1  171.28   16.80
  -7   5   1  165.08   20.10
  -7   5   1  138.69   12.20
  -7   5   1  151.58   14.70
  -7   5   1  143.89   13.80
   6  -5  -1 1139.79   57.89
  -6   5   1 1099.39   56.39
  -6   5   1 1072.09   56.89
  -6   5   1 1133.39   56.89
  -6   5   1 1129.79   57.79
   5  -5  -1  284.67   18.10
  -5   5   1  273.07   18.30
  -5   5   1  287.17   17.10
  -5   5   1  294.67   20.00
  -5   5   1  297.17   17.70
  -5   5   1  283.97   16.70
   4  -5  -1  286.27   15.40
   4  -5  -1  238.88   17.00
  -4   5   1  272.87   15.80
  -4   5   1  251.17   14.70
  -4   5   1  249.97   16.70
  -4   5   1  265.97   16.60
  -4   5   1  261.87   16.00
   3  -5  -1  711.63   35.90
   3  -5  -1  717.43   37.90
  -3   5   1  661.13   37.40
  -3   5   1  767.02   37.20
  -3   5   1  734.93   37.80
   2  -5  -1 5817.32  284.57
   2  -5  -1 5864.61  284.17
  -2   5   1 5957.10  284.27
  -2   5   1 5964.00  284.07
  -2   5   1 5562.14  284.47
   1  -5  -1  216.18   13.60
   1  -5  -1  206.08   14.30
  -1   5   1  213.18   10.80
  -1   5   1  229.38   13.70
  -1   5   1  209.08   12.80
   0  -5  -1   15.20    5.80
   0  -5  -1    9.60    5.90
   0   5   1   17.70    3.10
   0   5   1   12.40    4.30
   0   5   1   16.10    3.80
  -1  -5  -1  427.46   28.70
  -1  -5  -1  491.55   24.40
  -1  -5  -1  422.36   27.50
   1   5   1  487.75   25.50
   1   5   1  487.65   24.40
   1   5   1  489.45   24.50
  -2  -5  -1 3371.76  171.88
  -2  -5  -1 3292.27  170.28
  -2  -5  -1 3481.35  167.48
   2   5   1 3437.06  167.98
   2   5   1 3531.25  167.68
  -3  -5  -1  295.27   22.60
  -3  -5  -1  313.77   18.60
   3   5   1  328.47   20.00
   3   5   1  314.37   19.30
  -4  -5  -1  390.46   29.90
  -4  -5  -1  376.86   22.50
  -4  -5  -1  383.46   30.30
   4   5   1  397.56   23.50
   4   5   1  391.56   24.10
  -5  -5  -1  266.37   22.90
  -5  -5  -1  272.07   27.90
  -5  -5  -1  289.67   19.20
   5   5   1  285.77   20.60
   5   5   1  295.97   21.40
  -6  -5  -1 1210.08   68.19
  -6  -5  -1 1246.28   65.59
  -6  -5  -1 1323.37   76.39
   6   5   1 1196.38   66.29
   6   5   1 1280.47   66.19
  -7  -5  -1   40.80   24.00
  -7  -5  -1   46.90   14.90
  -7  -5  -1   47.70   20.00
   7   5   1   46.70   12.60
   7   5   1   42.60   14.90
  -8  -5  -1  479.85   34.60
  -8  -5  -1  491.65   36.50
  -8  -5  -1  522.05   48.50
   8   5   1  497.25   36.00
   8   5   1  526.45   34.20
  -9  -5  -1  284.17   32.00
  -9  -5  -1  312.57   44.70
  -9  -5  -1  271.47   29.70
   9   5   1  329.57   32.00
   9   5   1  277.37   30.80
   9   5   1  218.08   34.00
  12  -6  -1   94.59   16.20
  12  -6  -1   68.19   30.00
 -12   6   1   75.19   12.50
 -12   6   1  142.39   32.30
 -12   6   1  131.29   25.70
  11  -6  -1   82.59   24.80
  11  -6  -1  132.79   24.20
  11  -6  -1  103.39   15.60
 -11   6   1  123.49   27.20
 -11   6   1  112.09   19.10
 -11   6   1  158.28   23.00
 -11   6   1  129.69   22.40
 -11   6   1   98.19   12.60
  10  -6  -1    3.00   11.10
  10  -6  -1   26.10   18.00
  10  -6  -1  -15.70   18.30
 -10   6   1   16.10   14.60
 -10   6   1   15.30   11.30
 -10   6   1   -3.40   12.60
 -10   6   1   10.80    8.50
 -10   6   1   19.50   19.80
   9  -6  -1   36.10   16.40
   9  -6  -1   31.20   16.20
  -9   6   1   28.40   12.30
  -9   6   1   31.90    8.50
  -9   6   1   63.39   17.80
  -9   6   1   45.00   12.50
  -9   6   1   48.10   11.10
   8  -6  -1  350.96   26.40
   8  -6  -1  337.47   26.10
  -8   6   1  344.17   23.60
  -8   6   1  363.26   29.50
  -8   6   1  352.76   24.60
  -8   6   1  319.67   21.60
  -8   6   1  327.87   23.00
   7  -6  -1 1198.68   62.59
   7  -6  -1 1230.88   62.79
  -7   6   1 1204.08   61.49
  -7   6   1 1233.48   62.69
  -7   6   1 1129.89   61.39
  -7   6   1 1230.58   64.89
  -7   6   1 1128.59   60.59
   6  -6  -1    2.50    7.80
   6  -6  -1    6.50    8.30
  -6   6   1    9.00    7.80
  -6   6   1   18.40    7.20
  -6   6   1    3.50    6.00
  -6   6   1   12.70    6.00
  -6   6   1   25.60   10.00
   5  -6  -1  210.48   15.60
   5  -6  -1  229.08   15.20
   5  -6  -1  222.18   18.80
  -5   6   1  222.48   14.50
  -5   6   1  222.08   16.20
  -5   6   1  238.68   16.90
  -5   6   1  245.98   15.80
  -5   6   1  268.87   18.50
   4  -6  -1  165.08   10.70
   4  -6  -1  155.98   10.90
   4  -6  -1  175.08   13.70
  -4   6   1  162.28   10.10
  -4   6   1  149.69   12.50
  -4   6   1  167.18   13.20
  -4   6   1  174.58   13.00
  -4   6   1  172.88   13.60
   3  -6  -1 3529.75  175.48
   3  -6  -1 3611.74  174.98
  -3   6   1 3768.02  174.98
  -3   6   1 3589.14  175.08
  -3   6   1 3329.67  175.38
   2  -6  -1   34.30    5.70
   2  -6  -1   21.00    6.00
  -2   6   1   24.20    5.70
  -2   6   1   19.80    5.70
  -2   6   1   11.40    5.70
   1  -6  -1  279.07   18.60
   1  -6  -1  275.07   17.60
  -1   6   1  278.57   17.40
  -1   6   1  282.57   14.20
  -1   6   1  286.57   16.50
   0  -6  -1   42.60    5.00
   0  -6  -1   52.59    8.60
   0  -6  -1   48.80    9.40
   0   6   1   41.00    4.90
   0   6   1   45.30    6.60
   0   6   1   52.59    7.20
  -1  -6  -1 1548.65   84.69
  -1  -6  -1 1647.84   80.49
  -1  -6  -1 1529.95   83.39
   1   6   1 1655.03   80.59
   1   6   1 1646.04   81.59
   1   6   1 1752.22   83.29
  -2  -6  -1   26.80   10.80
  -2  -6  -1   43.70    6.90
  -2  -6  -1   32.20   10.70
   2   6   1   34.90    8.40
   2   6   1   36.70    6.90
   2   6   1   34.10    5.70
  -3  -6  -1  629.24   41.20
  -3  -6  -1  569.54   48.90
  -3  -6  -1  664.23   34.30
   3   6   1  668.23   35.40
   3   6   1  664.93   35.10
  -4  -6  -1  122.59   12.90
  -4  -6  -1  129.39   17.20
  -4  -6  -1  104.19   18.40
   4   6   1  125.69   12.90
   4   6   1  134.59   15.50
  -5  -6  -1  110.19   16.60
  -5  -6  -1   76.69   19.20
  -5  -6  -1  111.69   14.40
   5   6   1  112.29   16.60
   5   6   1  120.09   15.40
  -6  -6  -1    0.20   22.10
  -6  -6  -1   19.50    9.90
  -6  -6  -1    4.90   13.50
   6   6   1   16.70   14.20
   6   6   1   30.00   11.70
  -7  -6  -1  246.88   41.70
  -7  -6  -1  258.07   29.20
  -7  -6  -1  272.67   23.00
   7   6   1  272.17   29.60
   7   6   1  334.47   27.30
  -8  -6  -1   59.79   30.90
  -8  -6  -1   70.29   15.30
  -8  -6  -1   75.89   19.50
   8   6   1  113.19   22.20
   8   6   1  106.69   19.00
  -9  -6  -1  -20.10   31.00
  -9  -6  -1    9.40   18.80
  -9  -6  -1    0.10   14.90
   9   6   1  -41.10   23.70
   9   6   1   23.30   20.30
   9   6   1   17.50   21.90
  12  -7  -1  187.78   24.10
  12  -7  -1  162.18   31.90
 -12   7   1  178.18   19.40
 -12   7   1  224.48   29.00
 -12   7   1  295.67   44.00
 -12   7   1  292.97   37.20
  11  -7  -1   28.10   12.90
  11  -7  -1   53.99   21.60
  11  -7  -1   28.60   23.10
 -11   7   1   27.10   16.20
 -11   7   1   45.10   18.40
 -11   7   1   27.40   10.10
 -11   7   1   47.10   14.80
 -11   7   1   46.90   23.50
  10  -7  -1    8.10   18.30
  10  -7  -1   31.30   18.30
 -10   7   1    9.50    8.80
 -10   7   1   18.30   14.10
 -10   7   1   14.70   14.10
 -10   7   1   32.00   19.80
 -10   7   1   36.70   12.50
   9  -7  -1  323.37   28.80
   9  -7  -1  345.37   29.80
  -9   7   1  305.17   26.00
  -9   7   1  339.37   25.80
  -9   7   1  306.27   22.10
  -9   7   1  372.76   32.90
  -9   7   1  340.37   24.40
   8  -7  -1  535.45   34.70
   8  -7  -1  567.34   34.90
  -8   7   1  571.54   36.70
  -8   7   1  525.55   31.20
  -8   7   1  559.24   34.90
  -8   7   1  570.24   33.00
  -8   7   1  554.64   32.70
   7  -7  -1   58.79   11.80
   7  -7  -1   41.70   10.80
  -7   7   1   51.89    8.90
  -7   7   1   42.40   10.10
  -7   7   1   61.59    8.60
  -7   7   1   58.19   13.60
  -7   7   1   44.10    9.70
   6  -7  -1  529.95   30.30
   6  -7  -1  502.65   34.10
   6  -7  -1  530.85   30.70
  -6   7   1  534.05   31.10
  -6   7   1  558.64   32.10
  -6   7   1  572.64   33.40
  -6   7   1  539.15   29.40
  -6   7   1  560.04   30.50
   5  -7  -1  379.06   22.60
   5  -7  -1  391.26   22.10
   5  -7  -1  383.26   34.10
  -5   7   1  379.36   23.60
  -5   7   1  405.16   23.60
  -5   7   1  389.26   23.20
   4  -7  -1 1234.48   61.79
  -4   7   1 1180.48   61.49
  -4   7   1 1249.38   61.59
  -4   7   1 1060.99   60.59
   3  -7  -1  248.18   16.30
   3  -7  -1  237.38   17.10
  -3   7   1  194.88   16.10
  -3   7   1  232.78   16.20
  -3   7   1  237.98   16.00
   2  -7  -1 2306.37  113.79
   2  -7  -1 2278.27  113.39
  -2   7   1 2262.27  113.69
  -2   7   1 2251.47  113.19
  -2   7   1 2303.87  113.09
   1  -7  -1  950.50   51.89
   1  -7  -1  983.70   51.49
  -1   7   1  972.50   50.89
  -1   7   1 1027.40   50.39
  -1   7   1  992.30   48.30
   0  -7  -1  608.04   30.00
   0  -7  -1  561.24   35.10
   0  -7  -1  558.64   34.10
   0   7   1  599.94   31.40
   0   7   1  607.94   30.20
   0   7   1  607.84   32.60
  -1  -7  -1   55.39    6.70
  -1  -7  -1   59.89   11.60
   1   7   1   43.10    7.60
   1   7   1   60.79    7.40
  -2  -7  -1 3210.88  153.68
  -2  -7  -1 3075.89  159.18
   2   7   1 3125.69  154.68
   2   7   1 3101.09  153.88
  -3  -7  -1  625.64   41.70
  -3  -7  -1  668.13   35.20
  -3  -7  -1  649.14   44.40
   3   7   1  662.93   36.00
   3   7   1  669.13   33.90
   3   7   1  665.23   36.70
  -4  -7  -1   26.00    8.50
  -4  -7  -1    8.10   17.20
  -4  -7  -1   18.40   13.80
   4   7   1   26.60   10.00
   4   7   1   27.00    9.90
  -5  -7  -1  101.19   24.20
  -5  -7  -1  103.69   13.80
  -5  -7  -1  124.39   19.10
   5   7   1  110.39   15.90
   5   7   1  102.39   16.90
  -6  -7  -1  830.32   57.29
  -6  -7  -1  730.83   42.90
  -6  -7  -1  757.32   49.30
   6   7   1  751.22   44.30
   6   7   1  745.33   45.30
  -7  -7  -1  188.68   24.30
  -7  -7  -1  171.48   20.50
  -7  -7  -1  173.18   34.80
   7   7   1  236.48   26.60
   7   7   1  165.48   25.50
  -8  -7  -1  100.39   22.20
  -8  -7  -1   70.79   33.90
  -8  -7  -1  100.99   16.90
   8   7   1  108.99   22.70
   8   7   1  140.69   22.20
  12  -8  -1   -6.50   25.70
  12  -8  -1   77.59   24.50
 -12   8   1   47.20   28.30
 -12   8   1   36.50   21.20
 -12   8   1   27.30   18.70
 -12   8   1   46.40   17.30
  11  -8  -1   62.09   23.10
  11  -8  -1   51.59   13.40
  11  -8  -1  118.19   38.00
 -11   8   1   62.29   24.90
 -11   8   1   61.89   18.20
 -11   8   1   86.99   18.80
 -11   8   1   55.79   10.90
 -11   8   1   69.49   15.80
  10  -8  -1  111.39   21.20
  10  -8  -1  179.18   27.20
 -10   8   1  116.39   16.20
 -10   8   1  144.19   22.80
 -10   8   1  168.38   22.20
 -10   8   1  150.88   24.30
 -10   8   1  130.39   21.40
   9  -8  -1  249.68   26.60
   9  -8  -1  216.08   25.40
  -9   8   1  282.77   22.40
  -9   8   1  243.88   20.20
  -9   8   1  268.07   22.90
  -9   8   1  261.87   24.50
   8  -8  -1   10.30   12.70
   8  -8  -1    4.80   11.90
  -8   8   1    0.40    9.20
  -8   8   1   23.40   14.60
  -8   8   1   23.60   10.10
  -8   8   1    5.00   11.10
  -8   8   1   15.90    8.20
   7  -8  -1  653.33   37.70
   7  -8  -1  656.03   37.50
   7  -8  -1  611.94   42.00
  -7   8   1  692.53   37.00
  -7   8   1  637.24   37.60
  -7   8   1  695.93   39.20
  -7   8   1  672.63   36.30
  -7   8   1  695.93   40.90
   6  -8  -1  493.95   29.00
   6  -8  -1  484.55   33.30
   6  -8  -1  493.45   28.80
  -6   8   1  534.85   30.30
  -6   8   1  561.34   33.10
  -6   8   1  488.25   31.20
  -6   8   1  528.85   29.90
   5  -8  -1  952.50   50.59
   5  -8  -1  855.41   46.90
  -5   8   1  915.81   49.20
  -5   8   1  934.71   49.70
  -5   8   1  969.40   50.29
   4  -8  -1   44.90    8.60
   4  -8  -1   45.90   10.50
  -4   8   1   36.30    8.10
  -4   8   1   42.30    8.30
  -4   8   1   36.60    8.80
   3  -8  -1 1666.33   81.19
   3  -8  -1 1575.24   80.09
  -3   8   1 1646.74   80.29
  -3   8   1 1438.66   80.59
   2  -8  -1 1789.52   93.09
  -2   8   1 1859.21   91.89
  -2   8   1 1848.72   92.69
   1  -8  -1  316.57   27.70
   1  -8  -1  311.87   29.50
  -1   8   1  326.97   16.70
  -1   8   1  322.07   20.60
  -1   8   1  326.67   19.80
   0  -8  -1   27.60   17.60
   0  -8  -1   21.10   10.30
   0  -8  -1   27.90    4.20
   0   8   1   24.20    6.60
   0   8   1   29.10    5.50
   0   8   1   20.40    8.50
  -1  -8  -1 2485.35  129.79
  -1  -8  -1 2630.34  124.39
  -1  -8  -1 2525.35  128.29
   1   8   1 2514.75  124.39
   1   8   1 2492.15  125.99
   1   8   1 2531.25  124.89
  -2  -8  -1 2146.29  103.09
  -2  -8  -1 2080.69  107.79
  -2  -8  -1 2049.29  109.89
   2   8   1 2065.59  104.39
   2   8   1 2036.60  102.59
   2   8   1 2071.19  103.09
  -3  -8  -1  -11.30   13.60
  -3  -8  -1    7.70    7.00
  -3  -8  -1  -18.00   13.20
   3   8   1   11.50    6.30
   3   8   1   10.50    9.40
   3   8   1   16.30    9.00
  -4  -8  -1   75.89   22.90
  -4  -8  -1   67.79   18.30
  -4  -8  -1   98.99   13.90
   4   8   1  101.39   16.50
   4   8   1   94.79   15.10
  -5  -8  -1  842.82   46.50
  -5  -8  -1  863.41   54.19
  -5  -8  -1  851.81   60.19
   5   8   1  806.22   57.69
   5   8   1  819.32   47.70
  -6  -8  -1  648.64   55.59
  -6  -8  -1  568.64   36.30
  -6  -8  -1  588.34   51.69
   6   8   1  591.24   40.80
   6   8   1  635.04   40.60
  -7  -8  -1   42.50   20.70
  -7  -8  -1   11.30   29.90
  -7  -8  -1   68.49   14.50
   7   8   1  111.39   19.80
   7   8   1   82.39   19.70
  -8  -8  -1  123.49   25.40
  -8  -8  -1  107.49   38.50
  -8  -8  -1  180.98   27.60
   8   8   1  204.28   30.00
   8   8   1  141.69   25.30
  11  -9  -1   92.39   23.10
  11  -9  -1   60.09   22.20
 -11   9   1   47.50   11.10
 -11   9   1   59.09   24.20
 -11   9   1   53.99   18.70
 -11   9   1   65.39   19.60
 -11   9   1   77.59   16.40
  10  -9  -1   77.29   19.60
  10  -9  -1   52.79   18.40
 -10   9   1   53.09   17.30
 -10   9   1   76.69   21.20
 -10   9   1   73.69   14.80
 -10   9   1   53.99   11.20
 -10   9   1   82.89   15.20
   9  -9  -1  106.69   18.00
   9  -9  -1   70.29   22.40
   9  -9  -1  138.69   22.50
  -9   9   1  186.48   26.30
  -9   9   1  128.19   15.80
  -9   9   1   84.29   20.50
   8  -9  -1   87.39   14.90
   8  -9  -1   66.49   13.80
   8  -9  -1   53.69   18.20
  -8   9   1   77.89   14.80
  -8   9   1  105.59   16.90
  -8   9   1  131.09   23.10
   7  -9  -1  326.37   30.50
   7  -9  -1  370.66   25.00
  -7   9   1  424.76   30.40
  -7   9   1  418.66   25.50
  -7   9   1  371.36   27.60
  -7   9   1  389.66   26.30
   6  -9  -1    2.50    9.70
   6  -9  -1   26.40   13.10
  -6   9   1   11.40    9.50
  -6   9   1    3.20   10.60
  -6   9   1   31.40    9.10
  -6   9   1   30.50   12.70
   5  -9  -1   49.80   12.50
   5  -9  -1   54.89   11.30
  -5   9   1   58.29   10.60
  -5   9   1   48.80   10.50
  -5   9   1   45.80   10.30
   4  -9  -1  915.81   49.30
   4  -9  -1  915.01   48.70
  -4   9   1  851.71   49.30
  -4   9   1  896.91   48.60
  -4   9   1  921.11   48.60
   3  -9  -1  908.91   49.30
   3  -9  -1  935.01   48.70
  -3   9   1  857.21   49.20
  -3   9   1  921.81   48.60
  -3   9   1  896.11   48.30
   2  -9  -1    9.30   10.30
   2  -9  -1   15.10    9.00
  -2   9   1    2.60    8.60
  -2   9   1   -2.80    7.50
   1  -9  -1    8.80   11.00
   1  -9  -1    0.80    9.40
  -1   9   1    6.40    7.30
  -1   9   1    4.30    8.80
  -1   9   1    1.70    3.20
   0  -9  -1 1429.96   77.09
   0  -9  -1 1599.34   74.89
   0  -9  -1 1420.26   77.99
   0   9   1 1477.45   74.59
   0   9   1 1454.35   72.89
   0   9   1 1448.96   75.79
  -1  -9  -1 1168.68   58.29
  -1  -9  -1 1193.48   64.09
  -1  -9  -1 1154.08   64.89
   1   9   1 1115.89   58.39
   1   9   1 1154.68   60.79
   1   9   1 1157.88   59.09
  -2  -9  -1   62.29    8.60
  -2  -9  -1   79.59   16.90
  -2  -9  -1   52.49   17.80
   2   9   1   63.69   11.60
   2   9   1   67.59    9.70
   2   9   1   56.99    9.90
  -3  -9  -1  208.58   31.30
  -3  -9  -1  254.47   18.30
  -3  -9  -1  208.48   27.80
   3   9   1  253.87   16.50
   3   9   1  256.77   21.50
   3   9   1  273.37   19.80
  -4  -9  -1  700.23   37.40
  -4  -9  -1  633.54   47.50
   4   9   1  691.73   38.90
   4   9   1  598.34   50.89
  -5  -9  -1  745.73   59.09
  -5  -9  -1  744.93   52.39
  -5  -9  -1  777.32   43.80
   5   9   1  791.12   47.10
   5   9   1  735.23   44.50
  -6  -9  -1   35.60   13.50
  -6  -9  -1    3.70   26.90
  -6  -9  -1    2.20   19.80
   6   9   1   47.50   18.10
   6   9   1   40.60   17.20
  -7  -9  -1  147.29   22.60
  -7  -9  -1   93.69   24.90
  -7  -9  -1  120.79   38.30
   7   9   1  139.19   22.60
   7   9   1  173.18   26.70
  11 -10  -1   81.69   21.30
  11 -10  -1   13.20   20.60
  11 -10  -1  -39.90   25.50
 -11  10   1   20.90   18.30
 -11  10   1   20.20   21.70
 -11  10   1   36.70   16.30
 -11  10   1    0.40   10.10
  10 -10  -1    8.40   17.40
  10 -10  -1  -20.10   21.30
 -10  10   1   10.60   10.50
 -10  10   1   34.20   14.40
 -10  10   1   40.10   19.60
 -10  10   1   13.20   16.00
   9 -10  -1  203.38   29.60
   9 -10  -1  226.68   25.50
  -9  10   1  267.67   20.90
  -9  10   1  291.87   28.20
  -9  10   1  285.57   24.70
  -9  10   1  241.38   26.80
   8 -10  -1  444.96   50.59
   8 -10  -1  464.35   30.60
  -8  10   1  480.45   30.40
  -8  10   1  471.55   39.00
  -8  10   1  466.05   31.90
  -8  10   1  463.65   38.20
   7 -10  -1   30.00    9.30
   7 -10  -1   15.60   14.00
  -7  10   1   37.20   12.00
  -7  10   1   36.50   13.80
  -7  10   1   47.20   10.70
  -7  10   1   35.50   13.40
   6 -10  -1  134.19   19.60
   6 -10  -1  128.09   19.10
   6 -10  -1  106.09   11.30
  -6  10   1  160.88   18.60
  -6  10   1  127.19   18.40
  -6  10   1  152.18   18.30
   5 -10  -1  843.32   47.20
   5 -10  -1  805.92   45.40
  -5  10   1  856.71   45.20
  -5  10   1  767.92   44.60
  -5  10   1  740.73   45.80
   4 -10  -1  567.24   33.70
   4 -10  -1  543.55   32.90
  -4  10   1  558.44   33.00
  -4  10   1  485.15   33.90
  -4  10   1  537.45   32.00
   3 -10  -1  401.06   28.70
   3 -10  -1  387.96   26.70
  -3  10   1  403.66   27.70
  -3  10   1  396.46   25.90
  -3  10   1  382.86   26.60
   2 -10  -1  475.25   33.20
   2 -10  -1  482.55   31.20
  -2  10   1  505.55   30.70
  -2  10   1  522.75   30.10
   1 -10  -1  852.41   48.80
   1 -10  -1  823.72   50.49
  -1  10   1  855.41   43.10
  -1  10   1  915.91   47.00
  -1  10   1  903.21   48.50
   0 -10  -1  323.07   26.50
   0 -10  -1  317.57   18.50
   0 -10  -1  319.77   28.60
   0  10   1  330.47   23.30
   0  10   1  324.47   26.70
   0  10   1  320.57   18.40
  -1 -10  -1   71.49   17.80
  -1 -10  -1   77.39   16.00
  -1 -10  -1   66.89    9.50
   1  10   1   66.19   10.70
   1  10   1   93.09   14.20
   1  10   1   79.09   10.50
  -2 -10  -1  457.45   39.40
  -2 -10  -1  509.25   28.00
  -2 -10  -1  508.15   36.90
   2  10   1  477.95   31.20
   2  10   1  477.85   28.30
   2  10   1  455.55   27.70
  -3 -10  -1   54.19   19.20
  -3 -10  -1   72.19   10.80
   3  10   1   63.29   18.70
   3  10   1   69.99   11.00
   3  10   1   64.59   12.40
  -4 -10  -1   58.39   25.30
  -4 -10  -1   71.79   22.20
  -4 -10  -1  101.29   16.10
   4  10   1   82.59   15.90
   4  10   1   92.39   15.20
  -5 -10  -1   85.99   23.70
  -5 -10  -1   80.59   15.70
  -5 -10  -1   61.09   27.70
   5  10   1   87.79   17.30
   5  10   1   98.39   19.50
  -6 -10  -1  369.96   30.80
  -6 -10  -1  309.37   51.79
  -6 -10  -1  327.77   40.80
   6  10   1  447.06   36.60
   6  10   1  372.16   32.50
  -7 -10  -1   27.00   17.40
  -7 -10  -1  -20.70   22.30
  -7 -10  -1  -26.40   29.50
   7  10   1   24.40   19.50
   7  10   1   49.10   19.90
   7  10   1   13.80   22.00
  11 -11  -1  -19.90   26.10
  11 -11  -1    2.00   20.50
 -11  11   1   -0.10   18.90
 -11  11   1   23.90   16.30
 -11  11   1   24.20   23.60
  10 -11  -1  134.99   20.10
  10 -11  -1   64.99   24.30
 -10  11   1  166.08   28.00
 -10  11   1  102.59   21.10
 -10  11   1  175.28   25.40
 -10  11   1  128.19   18.40
   9 -11  -1  193.98   30.30
  -9  11   1  236.58   22.10
  -9  11   1  283.57   25.70
  -9  11   1  229.98   25.30
  -9  11   1  281.37   28.70
   8 -11  -1    3.20   17.70
   8 -11  -1    2.60   10.80
  -8  11   1   34.60   16.90
  -8  11   1   11.00   12.50
  -8  11   1    9.50   14.70
   7 -11  -1  183.08   24.20
   7 -11  -1  217.98   27.10
  -7  11   1  211.58   23.60
  -7  11   1  220.18   22.40
  -7  11   1  256.47   22.40
   6 -11  -1  196.68   22.70
   6 -11  -1  211.48   24.90
  -6  11   1  180.38   20.10
  -6  11   1  208.78   21.70
  -6  11   1  215.58   23.10
   5 -11  -1  430.76   30.80
   5 -11  -1  486.75   33.50
  -5  11   1  453.45   30.60
  -5  11   1  472.75   31.00
  -5  11   1  418.86   31.70
   4 -11  -1   48.30   12.40
   4 -11  -1   61.49   15.20
  -4  11   1   42.10   12.30
  -4  11   1   45.50   12.10
  -4  11   1   26.30   13.10
   3 -11  -1  654.73   40.60
   3 -11  -1  673.83   42.60
  -3  11   1  721.53   41.80
  -3  11   1  693.43   40.00
   2 -11  -1   83.39   14.40
   2 -11  -1   77.09   15.00
  -2  11   1   91.49   13.30
  -2  11   1   98.49   16.20
   1 -11  -1  106.19   16.40
   1 -11  -1   89.09   17.50
  -1  11   1   95.29   12.90
  -1  11   1   81.99   13.60
  -1  11   1   80.99    6.90
   0 -11  -1   96.19   19.30
   0 -11  -1   78.39    8.60
   0 -11  -1   75.39   16.80
   0  11   1   75.79   12.10
   0  11   1   82.79    9.30
   0  11   1   73.39   13.50
  -1 -11  -1 1327.17   68.39
  -1 -11  -1 1247.58   70.89
  -1 -11  -1 1222.98   61.19
   1  11   1 1131.99   61.19
   1  11   1 1168.28   64.69
   1  11   1 1152.68   62.59
  -2 -11  -1   74.39   21.50
  -2 -11  -1   81.39   10.70
  -2 -11  -1  105.89   20.70
   2  11   1   75.39   11.50
   2  11   1   76.59   14.90
   2  11   1   74.69   11.80
  -3 -11  -1    0.20    9.00
  -3 -11  -1  -23.20   20.80
  -3 -11  -1   -3.90   21.40
   3  11   1   12.60   13.50
   3  11   1    4.70    8.10
   3  11   1   -3.70   10.70
  -4 -11  -1   91.19   28.80
  -4 -11  -1  117.19   26.40
  -4 -11  -1  130.59   18.00
   4  11   1  112.29   18.40
   4  11   1  124.19   20.00
  -5 -11  -1  529.95   53.69
  -5 -11  -1  637.14   51.09
  -5 -11  -1  639.94   39.60
   5  11   1  633.04   52.99
   5  11   1  687.83   45.40
  -6 -11  -1    3.30   33.10
  -6 -11  -1    2.30   24.30
  -6 -11  -1   31.70   15.90
   6  11   1   52.69   21.80
   6  11   1   40.90   20.00
   6  11   1   43.80   18.40
  10 -12  -1  124.49   28.40
 -10  12   1  156.08   21.50
 -10  12   1  212.38   27.70
 -10  12   1  138.39   23.70
   9 -12  -1   18.00   20.70
  -9  12   1   49.00   20.00
  -9  12   1   46.50   15.30
  -9  12   1   12.10   15.20
  -9  12   1   33.00   12.30
   8 -12  -1  129.69   20.70
   8 -12  -1  186.88   30.90
  -8  12   1  191.68   23.50
  -8  12   1  225.98   22.60
  -8  12   1  158.28   22.60
   7 -12  -1   78.99   17.50
   7 -12  -1   80.79   17.40
  -7  12   1   89.09   15.90
  -7  12   1   77.29   15.80
   6 -12  -1  302.07   27.30
   6 -12  -1  317.37   36.00
  -6  12   1  278.27   26.30
  -6  12   1  304.37   27.00
  -6  12   1  298.77   29.20
   5 -12  -1   28.30   16.10
   5 -12  -1    6.60   16.90
  -5  12   1   35.60   14.30
  -5  12   1   17.40   13.90
  -5  12   1   24.00   14.60
   4 -12  -1  975.40   56.99
   4 -12  -1 1039.30   57.89
  -4  12   1 1013.10   56.09
  -4  12   1 1005.20   58.49
   3 -12  -1  356.86   31.70
   3 -12  -1  346.37   29.60
  -3  12   1  394.06   28.60
  -3  12   1  363.76   27.20
   2 -12  -1   70.19   15.90
   2 -12  -1   74.69   17.80
  -2  12   1   54.69   12.90
  -2  12   1   74.69   15.60
   1 -12  -1    5.10   14.30
   1 -12  -1   18.90   14.60
  -1  12   1   12.60   11.30
  -1  12   1   10.50   12.30
  -1  12   1   20.50    4.10
   0 -12  -1  741.43   57.29
   0 -12  -1  732.23   45.10
   0 -12  -1  661.93   35.50
   0  12   1  666.83   35.70
   0  12   1  650.23   35.50
   0  12   1  703.03   40.00
   0  12   1  696.73   43.10
  -1 -12  -1  442.76   40.30
  -1 -12  -1  433.16   25.80
  -1 -12  -1  508.45   36.70
   1  12   1  431.16   26.10
   1  12   1  435.16   28.70
   1  12   1  452.15   32.10
  -2 -12  -1  -20.20   19.20
  -2 -12  -1   -6.00    8.30
  -2 -12  -1    0.60   18.70
   2  12   1   15.70   15.70
   2  12   1    6.00    9.80
   2  12   1   -2.50   11.30
  -3 -12  -1  102.19   27.00
  -3 -12  -1  127.59   17.60
  -3 -12  -1  135.99   25.80
   3  12   1  108.99   17.60
   3  12   1  140.09   15.20
   3  12   1   96.39   18.20
  -4 -12  -1  412.16   49.99
  -4 -12  -1  448.36   30.50
  -4 -12  -1  476.05   48.40
   4  12   1  461.45   36.00
   4  12   1  438.66   31.80
  -5 -12  -1  141.79   23.00
  -5 -12  -1  101.99   30.50
  -5 -12  -1  154.78   29.90
   5  12   1  145.99   20.90
   5  12   1  223.68   32.70
   5  12   1  125.79   20.90
  10 -13  -1   18.10   24.50
  10 -13  -1  -10.80   19.90
 -10  13   1   13.10   12.80
 -10  13   1   24.50   20.10
 -10  13   1   20.30   16.80
   9 -13  -1  215.08   36.50
  -9  13   1  182.28   29.30
  -9  13   1  238.18   24.20
  -9  13   1  235.68   27.40
   8 -13  -1  114.99   23.10
   8 -13  -1   79.29   19.60
  -8  13   1  167.28   23.90
  -8  13   1   99.79   18.00
  -8  13   1  106.29   20.10
   7 -13  -1   51.49   19.30
   7 -13  -1   24.30   16.50
  -7  13   1   40.50   17.30
  -7  13   1   49.40   16.30
  -7  13   1   40.70   15.70
   6 -13  -1   35.00   17.80
   6 -13  -1   14.20   15.40
  -6  13   1    8.60   14.90
  -6  13   1    7.70   15.10
  -6  13   1    2.80   15.10
   5 -13  -1  472.95   36.80
   5 -13  -1  412.46   32.90
  -5  13   1  412.66   32.60
  -5  13   1  339.17   34.60
  -5  13   1  426.76   32.10
   4 -13  -1  193.28   26.00
   4 -13  -1  176.58   24.60
  -4  13   1  168.58   27.20
  -4  13   1  207.38   24.30
   3 -13  -1    0.20   14.90
   3 -13  -1    9.70   20.30
  -3  13   1    2.40   15.20
  -3  13   1   10.30   13.30
   2 -13  -1   -3.80   15.70
   2 -13  -1   16.60   17.90
  -2  13   1   32.70   15.80
  -2  13   1    9.80   13.10
   1 -13  -1  415.46   35.30
   1 -13  -1  424.16   35.80
  -1  13   1  454.95   30.60
  -1  13   1  455.95   37.10
   0 -13  -1  303.27   32.60
   0 -13  -1  272.27   34.50
   0  13   1  278.37   23.30
   0  13   1  276.87   27.00
   0  13   1  261.87   16.90
  -1 -13  -1  133.19   22.70
  -1 -13  -1  156.08   26.70
  -1 -13  -1  112.39   13.20
   1  13   1  118.19   13.50
   1  13   1  134.69   19.50
   1  13   1  106.19   13.70
   1  13   1  127.39   20.70
  -2 -13  -1  203.18   18.60
  -2 -13  -1  227.98   38.50
  -2 -13  -1  227.28   35.90
   2  13   1  195.78   18.40
   2  13   1  205.78   18.60
   2  13   1  202.58   29.50
   2  13   1  196.98   20.90
  -3 -13  -1  123.59   18.30
  -3 -13  -1  127.19   29.70
   3  13   1  124.99   20.90
   3  13   1  123.69   16.20
   3  13   1  146.99   18.60
  -4 -13  -1  102.49   29.40
  -4 -13  -1  121.49   27.00
  -4 -13  -1  167.48   30.80
   4  13   1  120.59   22.20
   4  13   1  126.19   21.80
   4  13   1  145.19   21.20
   9 -14  -1   13.50   20.50
   9 -14  -1   27.00   21.90
  -9  14   1   15.40   20.30
  -9  14   1   55.29   15.90
  -9  14   1   43.10   18.10
   8 -14  -1   58.99   21.40
   8 -14  -1   44.60   19.40
  -8  14   1   50.09   17.90
  -8  14   1   71.99   17.30
  -8  14   1   44.20   19.20
   7 -14  -1   49.60   20.90
   7 -14  -1    8.70   17.90
  -7  14   1   42.80   18.30
  -7  14   1   19.90   18.00
  -7  14   1   52.19   18.20
   6 -14  -1  225.38   30.10
   6 -14  -1  128.39   21.40
  -6  14   1  135.09   23.70
  -6  14   1  192.38   26.80
  -6  14   1  157.68   26.00
   5 -14  -1  200.08   27.80
   5 -14  -1  255.47   33.40
  -5  14   1  171.78   25.50
  -5  14   1  210.98   26.90
   4 -14  -1  140.79   21.50
   4 -14  -1  181.08   31.10
  -4  14   1  142.29   22.70
  -4  14   1  174.08   24.60
   3 -14  -1  115.79   23.00
   3 -14  -1   95.59   19.50
  -3  14   1  134.59   23.00
  -3  14   1  129.69   32.10
   2 -14  -1  355.66   34.30
   2 -14  -1  386.26   38.70
  -2  14   1  437.86   35.40
   1 -14  -1  238.48   35.30
   1 -14  -1  225.28   32.60
  -1  14   1  266.37   31.00
  -1  14   1  241.08   25.70
   0 -14  -1  257.87   37.40
   0 -14  -1  256.07   32.50
   0  14   1  288.77   31.80
   0  14   1  236.58   24.90
   0  14   1  223.08   15.30
  -1 -14  -1  247.78   40.20
  -1 -14  -1  313.37   37.80
   1  14   1  286.57   29.70
   1  14   1  266.77   25.20
   1  14   1  228.48   18.50
  -2 -14  -1   63.49   27.90
  -2 -14  -1   64.59   11.40
  -2 -14  -1   99.39   25.40
   2  14   1   79.59   12.50
   2  14   1   57.79   12.10
   2  14   1   78.49   14.70
   2  14   1   43.20   18.70
  -3 -14  -1   83.89   28.00
  -3 -14  -1   50.29   12.80
  -3 -14  -1   36.80   25.40
   3  14   1   61.09   13.90
   3  14   1   23.10   13.20
   3  14   1   60.59   20.30
   8 -15  -1   60.19   24.20
   8 -15  -1   25.90   20.50
  -8  15   1   48.30   21.90
  -8  15   1   60.29   19.70
  -8  15   1   60.99   20.20
   7 -15  -1  156.38   28.70
   7 -15  -1  100.39   23.00
  -7  15   1   81.69   21.50
  -7  15   1  128.09   21.90
  -7  15   1  163.28   34.70
   6 -15  -1  222.88   37.00
   6 -15  -1  152.48   24.20
  -6  15   1  166.68   28.40
  -6  15   1  100.29   28.30
   5 -15  -1   49.40   22.90
   5 -15  -1    9.90   18.50
  -5  15   1   40.10   18.90
  -5  15   1   10.70   21.20
   4 -15  -1  234.28   32.80
   4 -15  -1  278.87   37.80
  -4  15   1  229.98   29.10
  -4  15   1  279.57   35.80
   3 -15  -1  119.89   23.80
   3 -15  -1  137.39   23.20
  -3  15   1  138.79   21.50
  -3  15   1  170.18   25.10
   2 -15  -1   99.69   22.50
   2 -15  -1  112.99   25.50
  -2  15   1  124.79   20.50
  -2  15   1  135.19   22.80
   1 -15  -1  189.98   30.10
   1 -15  -1  154.18   25.60
  -1  15   1  199.28   32.30
  -1  15   1  191.98   26.50
   0 -15  -1  420.76   41.60
   0 -15  -1  360.76   44.30
   0  15   1  367.36   35.10
  -1 -15  -1   26.00   23.00
  -1 -15  -1   35.50   26.00
   1  15   1   43.50   21.50
   1  15   1   30.80   15.90
  -2 -15  -1   35.10   25.20
  -2 -15  -1  -18.10   26.50
   2  15   1   19.70   15.00
   2  15   1   24.30   19.90
   7 -16  -1   52.39   21.90
   7 -16  -1   91.39   29.30
  -7  16   1   49.60   21.80
  -7  16   1   78.89   24.90
   6 -16  -1   42.60   25.90
   6 -16  -1    5.70   20.20
  -6  16   1   26.30   20.80
  -6  16   1  -27.10   22.80
   5 -16  -1  264.17   36.20
   5 -16  -1  208.78   33.80
  -5  16   1  202.98   31.20
  -5  16   1  278.07   43.10
   4 -16  -1   16.10   23.90
   4 -16  -1   33.00   21.00
  -4  16   1    8.70   19.00
  -4  16   1   32.30   23.60
   3 -16  -1   22.40   22.00
   3 -16  -1   39.10   25.60
  -3  16   1   21.40   19.30
  -3  16   1   52.29   22.70
   2 -16  -1  106.29   28.20
   2 -16  -1   95.49   24.70
  -2  16   1  107.29   25.00
  -2  16   1  116.69   21.80
   1 -16  -1  369.26   43.50
   1 -16  -1  404.76   46.90
  -1  16   1  367.96   34.80
  -1  16   1  410.76   37.60
   0 -16  -1   72.09   28.90
   0 -16  -1   79.09   24.80
   0  16   1   71.99   24.30
   0  16   1   41.20   18.10
   4 -17  -1    3.00   23.00
  -4  17   1   26.90   26.20
  -4  17   1   10.90   21.80
   3 -17  -1   35.90   24.00
  -3  17  -2  153.68   25.10
  -3  17  -2  175.18   28.70
   3 -17   2  166.88   33.70
   3 -17   2  137.79   27.00
  -4  17  -2  154.58   28.00
  -4  17  -2  114.29   24.50
   4 -17   2   89.19   24.10
   4 -17   2  142.39   32.70
   0  16  -2   61.19   19.10
   0  16  -2   68.29   21.10
   0 -16   2   75.79   24.60
   0 -16   2   92.59   29.10
  -1  16  -2   82.49   21.20
  -1  16  -2   49.10   18.80
   1 -16   2   64.59   24.90
   1 -16   2   71.79   23.00
  -2  16  -2  275.27   35.60
  -2  16  -2  218.18   30.70
   2 -16   2  227.18   34.00
   2 -16   2  233.38   41.30
  -3  16  -2  135.69   24.80
  -3  16  -2   89.19   20.70
   3 -16   2   95.19   21.50
   3 -16   2   78.39   24.50
  -4  16  -2   46.90   19.50
  -4  16  -2   53.49   22.30
   4 -16   2   51.19   25.20
   4 -16   2   34.80   19.70
  -5  16  -2  246.78   31.40
   5 -16   2  219.38   33.20
   5 -16   2  255.37   37.50
  -6  16  -2   49.90   20.80
  -6  16  -2   54.49   21.00
  -6  16  -2   78.99   20.70
   6 -16   2   43.80   21.40
   6 -16   2  105.19   29.50
  -7  16  -2   48.90   20.50
  -7  16  -2   58.29   22.40
   7 -16   2   44.30   21.60
   7 -16   2   86.49   27.00
   2  15  -2  107.49   17.60
   2  15  -2  120.99   22.10
   2  15  -2  103.79   16.70
  -2 -15   2  138.09   31.50
  -2 -15   2   86.69   12.80
   1  15  -2   74.59   21.90
  -1 -15   2   76.69   23.00
  -1 -15   2   86.79   28.70
   0  15  -2  362.06   35.00
   0  15  -2  309.97   29.40
   0  15  -2  240.88   23.90
   0 -15   2  352.96   42.60
   0 -15   2  367.56   38.10
  -1  15  -2  158.68   23.90
  -1  15  -2  168.08   23.70
   1 -15   2  117.09   25.00
   1 -15   2  178.98   24.50
  -2  15  -2   17.90   15.80
  -2  15  -2   22.60   18.50
   2 -15   2   34.20   19.00
   2 -15   2   26.00   22.60
  -3  15  -2  107.79   25.40
  -3  15  -2  105.49   19.60
   3 -15   2   87.09   20.20
   3 -15   2  122.59   26.30
  -4  15  -2  427.66   33.20
  -4  15  -2  521.85   41.50
   4 -15   2  459.85   40.40
   4 -15   2  394.96   36.70
  -5  15  -2   38.80   18.00
  -5  15  -2   21.40   17.80
  -5  15  -2   -3.00   17.10
   5 -15   2   25.50   19.00
   5 -15   2   42.40   21.60
  -6  15  -2   49.99   17.10
  -6  15  -2   26.30   18.50
  -6  15  -2   27.20   17.90
   6 -15   2    8.10   18.40
   6 -15   2   52.49   25.20
  -7  15  -2   52.49   19.20
  -7  15  -2   83.39   16.90
  -7  15  -2   36.80   19.20
   7 -15   2   27.00   19.60
   7 -15   2   81.29   25.20
  -8  15  -2  268.07   31.30
  -8  15  -2  257.07   30.00
   8 -15   2  351.86   38.80
   8 -15   2  230.28   34.20
   3  14  -2  141.19   20.30
   3  14  -2  218.28   32.80
   3  14  -2  162.08   20.20
  -3 -14   2  239.68   31.40
  -3 -14   2  130.59   30.10
  -3 -14   2  151.58   19.80
   2  14  -2   29.80   11.70
   2  14  -2   42.50   13.90
   2  14  -2   57.29   19.60
  -2 -14   2   30.80   10.40
  -2 -14   2   21.00   22.10
  -2 -14   2   78.39   23.30
   1  14  -2  638.04   43.80
   1  14  -2  611.14   38.80
  -1 -14   2  594.14   48.10
  -1 -14   2  545.85   34.00
  -1 -14   2  725.63   47.10
   0  14  -2   89.19   18.60
   0  14  -2   80.09   11.60
   0  14  -2  112.19   17.00
   0 -14   2   68.79   11.30
   0 -14   2   78.59   21.40
   0 -14   2   91.99   20.60
  -1  14  -2   12.30   26.10
  -1  14  -2   24.50   16.60
  -1  14  -2    4.50    5.90
   1 -14   2    5.70   18.10
   1 -14   2    3.90   16.80
  -2  14  -2  257.27   28.70
  -2  14  -2  223.58   24.70
   2 -14   2  222.18   26.70
   2 -14   2  228.08   30.40
  -3  14  -2  787.12   47.70
  -3  14  -2  883.31   50.59
   3 -14   2  762.82   51.59
   3 -14   2  727.53   49.10
  -4  14  -2   48.80   17.40
  -4  14  -2   63.39   16.80
  -4  14  -2   38.50   16.20
   4 -14   2   57.69   21.60
   4 -14   2   60.49   17.80
  -5  14  -2   74.09   17.80
  -5  14  -2  105.59   18.70
  -5  14  -2   99.89   18.70
   5 -14   2   99.99   21.60
   5 -14   2   91.59   19.00
  -6  14  -2  201.78   27.10
  -6  14  -2  211.98   27.50
  -6  14  -2  297.97   27.30
   6 -14   2  240.18   31.60
   6 -14   2  195.98   30.00
  -7  14  -2  354.86   33.00
  -7  14  -2  303.57   30.10
  -7  14  -2  432.16   29.60
   7 -14   2  414.96   41.00
   7 -14   2  288.27   35.00
  -8  14  -2   10.80   16.10
  -8  14  -2   30.30   16.50
   8 -14   2   44.70   24.80
   8 -14   2   -7.90   18.50
  -9  14  -2   77.49   19.10
  -9  14  -2   99.59   21.90
   9 -14   2   75.89   27.80
   5  13  -2  125.39   22.90
   5  13  -2  132.99   20.40
  -5 -13   2  131.09   27.50
  -5 -13   2  121.39   18.60
  -5 -13   2  124.19   38.00
   4  13  -2   27.10   15.30
   4  13  -2   54.49   20.10
  -4 -13   2    4.00   24.50
  -4 -13   2   47.00   23.90
  -4 -13   2   44.40   21.30
   3  13  -2   28.40   16.20
   3  13  -2   34.00   13.30
   3  13  -2   30.80   11.80
  -3 -13   2   34.50   11.50
  -3 -13   2   16.80   22.50
  -3 -13   2   51.09   22.60
   2  13  -2  485.15   36.60
   2  13  -2  415.96   28.90
   2  13  -2  475.95   30.70
  -2 -13   2  459.75   28.60
  -2 -13   2  528.05   43.20
   1  13  -2  216.08   21.40
   1  13  -2  189.98   17.30
   1  13  -2  220.58   27.10
  -1 -13   2  229.78   34.60
  -1 -13   2  224.88   28.20
   0  13  -2    2.60    7.40
   0  13  -2    8.60   23.40
   0  13  -2    6.30   12.10
   0 -13   2   -1.90   15.70
   0 -13   2   -1.90   18.80
   0 -13   2    5.50    6.30
  -1  13  -2   19.80    6.20
  -1  13  -2   21.50   12.90
  -1  13  -2   23.30   12.80
   1 -13   2    8.00    5.20
   1 -13   2   15.00   16.80
   1 -13   2   23.00   14.90
  -2  13  -2  737.13   43.20
  -2  13  -2  644.74   40.80
   2 -13   2  654.43   41.90
   2 -13   2  654.13   46.90
  -3  13  -2  282.67   27.70
  -3  13  -2  330.97   28.20
   3 -13   2  320.67   32.70
   3 -13   2  270.77   27.50
  -4  13  -2  133.79   25.40
  -4  13  -2  136.89   21.30
  -4  13  -2  128.29   18.60
   4 -13   2  114.29   18.00
   4 -13   2  165.58   28.60
  -5  13  -2   68.29   15.20
  -5  13  -2   63.39   15.80
  -5  13  -2   67.39   16.10
   5 -13   2   59.19   15.80
   5 -13   2  100.19   20.70
  -6  13  -2  159.18   23.20
  -6  13  -2  138.69   23.20
   6 -13   2  208.68   31.00
   6 -13   2  113.79   19.40
  -7  13  -2   57.79   15.70
  -7  13  -2   41.60   15.20
  -7  13  -2   78.79   21.10
   7 -13   2   62.09   19.80
   7 -13   2   26.60   17.20
  -8  13  -2  123.79   20.80
  -8  13  -2  162.48   24.40
   8 -13   2  115.79   24.90
  -9  13  -2  114.59   27.20
  -9  13  -2   64.19   17.80
  -9  13  -2   95.29   21.30
   9 -13   2   62.99   28.20
 -10  13  -2   37.20   18.30
 -10  13  -2   68.79   27.90
  -6 -12   2   59.69   17.10
   5  12  -2   78.99   20.60
   5  12  -2   39.20   17.10
  -5 -12   2   11.70   29.90
  -5 -12   2   13.70   21.60
  -5 -12   2   33.50   14.20
   4  12  -2   62.59   15.60
   4  12  -2   75.59   17.40
  -4 -12   2   60.99   13.10
  -4 -12   2   33.60   27.20
   3  12  -2  207.88   20.50
   3  12  -2  190.18   19.10
   3  12  -2  220.78   24.40
  -3 -12   2  202.88   19.80
  -3 -12   2  229.18   32.10
  -3 -12   2  236.98   33.30
   2  12  -2  186.78   18.50
   2  12  -2  198.78   25.20
   2  12  -2  185.88   17.80
  -2 -12   2  261.87   30.40
  -2 -12   2  188.98   17.00
  -2 -12   2  211.78   30.90
   1  12  -2  185.08   24.70
   1  12  -2  151.58   16.80
   1  12  -2  127.39   14.10
  -1 -12   2  163.88   24.80
  -1 -12   2  139.69   14.00
  -1 -12   2  166.88   21.10
   0  12  -2   62.69    9.10
   0  12  -2   85.09   15.20
   0  12  -2   70.69   13.00
   0 -12   2   65.69    8.00
   0 -12   2   80.19   29.90
   0 -12   2   79.79   16.40
  -1  12  -2   70.79   14.30
  -1  12  -2   86.29   13.90
   1 -12   2   81.19   15.30
   1 -12   2   80.29   18.40
   1 -12   2   59.19    8.10
  -2  12  -2  122.99   17.80
  -2  12  -2  112.89   16.20
   2 -12   2  100.09    8.30
   2 -12   2  130.49   21.90
   2 -12   2  114.99   18.80
  -3  12  -2  457.05   31.10
  -3  12  -2  406.26   30.30
  -3  12  -2  418.06   27.50
  -3  12  -2  360.56   21.20
   3 -12   2  426.46   34.00
   3 -12   2  418.26   30.20
  -4  12  -2  146.39   17.90
  -4  12  -2  156.18   22.00
  -4  12  -2  166.28   18.20
  -4  12  -2  135.99    9.30
   4 -12   2  182.28   22.00
   4 -12   2  164.68   23.30
  -5  12  -2   94.79   17.10
  -5  12  -2  141.79   18.40
  -5  12  -2   96.79    8.20
   5 -12   2   96.79   23.20
   5 -12   2  108.89    8.90
  -6  12  -2   47.20   11.20
  -6  12  -2   45.90   13.40
  -6  12  -2   37.00   13.70
   6 -12   2   21.40   14.40
   6 -12   2   44.70   16.90
   6 -12   2   25.90    7.40
  -7  12  -2   97.89   17.50
  -7  12  -2  135.49   15.80
  -7  12  -2  103.69   17.00
   7 -12   2   74.89   12.40
   7 -12   2   93.09   23.00
  -8  12  -2  197.98   25.80
  -8  12  -2  280.07   35.00
  -8  12  -2  181.68   20.70
  -8  12  -2  191.18   24.60
   8 -12   2  166.78   28.30
  -9  12  -2   41.60   15.60
  -9  12  -2   31.20   17.30
  -9  12  -2   57.29   21.50
   9 -12   2   42.90   17.80
   9 -12   2   -6.80   24.20
 -10  12  -2    5.30   17.50
 -10  12  -2   40.50   25.60
 -10  12  -2   20.50   16.60
  10 -12   2  -45.90   27.40
  10 -12   2    7.30   20.70
   6  11  -2  151.58   22.00
  -6 -11   2   97.19   22.30
  -6 -11   2   86.99   32.20
  -6 -11   2  117.59   17.80
   5  11  -2  364.36   30.00
  -5 -11   2  366.36   27.20
  -5 -11   2  261.67   46.20
  -5 -11   2  245.58   37.60
   4  11  -2  374.86   23.90
   4  11  -2  427.96   32.60
   4  11  -2  382.46   27.90
  -4 -11   2  400.96   27.70
  -4 -11   2  384.16   44.00
  -4 -11   2  342.37   38.10
   3  11  -2   79.99   16.10
   3  11  -2   93.79   13.80
   3  11  -2   82.59   11.40
  -3 -11   2   65.69   10.90
  -3 -11   2   81.49   22.30
  -3 -11   2   81.79   19.70
   2  11  -2  760.52   45.70
   2  11  -2  755.62   43.40
  -2 -11   2  875.11   50.89
  -2 -11   2  987.00   73.19
  -2 -11   2  757.62   42.80
   1  11  -2 1533.35   80.79
   1  11  -2 1657.43   82.19
   1  11  -2 1566.34   83.09
  -1 -11   2 1579.14   80.49
  -1 -11   2 1697.03   85.49
  -1 -11   2 1620.04   87.99
   0  11  -2  326.97   24.80
   0  11  -2  328.17   22.50
   0 -11   2  305.77   28.40
   0 -11   2  326.97   18.80
   0 -11   2  305.17   26.50
  -1  11  -2   44.80   10.70
  -1  11  -2   40.60   11.60
   1 -11   2   42.60   17.00
   1 -11   2   33.50    5.40
   1 -11   2   37.70   12.00
  -2  11  -2  643.44   35.70
  -2  11  -2  649.24   36.50
   2 -11   2  563.84   38.20
   2 -11   2  590.14   36.00
   2 -11   2  569.04   30.60
  -3  11  -2 1078.39   55.99
  -3  11  -2  934.91   50.89
  -3  11  -2 1031.50   55.29
  -3  11  -2 1078.29   55.79
   3 -11   2  977.10   50.79
   3 -11   2 1013.50   55.39
   3 -11   2 1066.39   57.79
  -4  11  -2   67.49   12.70
  -4  11  -2   89.99   13.90
  -4  11  -2   88.69   14.10
  -4  11  -2   74.19    7.50
   4 -11   2  107.49   14.70
   4 -11   2   89.19    7.90
   4 -11   2  102.29   17.70
  -5  11  -2   23.10    5.20
  -5  11  -2   26.90   11.60
  -5  11  -2   55.69   10.50
  -5  11  -2   24.60   11.40
   5 -11   2   20.20   11.90
   5 -11   2   25.80   15.50
  -6  11  -2  378.06   22.80
  -6  11  -2  268.97   17.90
  -6  11  -2  316.37   24.20
  -6  11  -2  337.37   25.40
   6 -11   2  262.77   21.00
   6 -11   2  337.07   29.70
  -7  11  -2  703.33   37.20
  -7  11  -2  693.53   42.00
  -7  11  -2  620.54   40.90
  -7  11  -2  770.22   47.30
   7 -11   2  666.33   48.10
   7 -11   2  594.04   39.20
  -8  11  -2   12.90    7.20
  -8  11  -2   54.59   20.20
  -8  11  -2   20.20   13.30
  -8  11  -2   17.00   13.30
   8 -11   2    8.20   15.10
   8 -11   2  -28.00   20.40
  -9  11  -2   55.69   16.70
  -9  11  -2  107.39   24.60
   9 -11   2   65.39   19.40
   9 -11   2   43.80   26.00
 -10  11  -2   60.39   25.60
 -10  11  -2   31.80   17.60
 -10  11  -2   55.39   16.80
  10 -11   2    5.50   28.00
  10 -11   2   65.49   22.20
   7  10  -2   91.19   21.80
   7  10  -2   96.99   19.90
  -7 -10   2   64.39   19.90
  -7 -10   2   42.00   37.20
  -7 -10   2   80.09   16.60
   6  10  -2  387.76   33.70
   6  10  -2  352.46   30.90
  -6 -10   2  347.57   34.40
  -6 -10   2  387.06   29.90
  -6 -10   2  277.67   45.80
   5  10  -2  333.17   28.70
   5  10  -2  232.18   26.20
  -5 -10   2  240.58   35.80
  -5 -10   2  293.07   23.70
  -5 -10   2  230.98   31.70
   4  10  -2  318.47   24.80
   4  10  -2  276.27   23.00
   4  10  -2  280.37   18.60
  -4 -10   2  217.88   31.40
  -4 -10   2  308.17   21.90
  -4 -10   2  262.97   34.40
   3  10  -2  309.97   24.10
   3  10  -2  321.67   20.60
   3  10  -2  316.47   23.10
  -3 -10   2  291.67   30.00
  -3 -10   2  320.27   21.20
  -3 -10   2  290.87   35.50
   2  10  -2 1569.24   83.69
   2  10  -2 1552.74   81.79
   2  10  -2 1579.64   81.79
  -2 -10   2 1652.83   90.19
  -2 -10   2 1762.92   86.79
   1  10  -2   17.10    9.60
   1  10  -2    8.90    9.70
  -1 -10   2   16.90    6.10
  -1 -10   2   16.90   12.20
  -1 -10   2   18.10   13.70
   0  10  -2   25.40    8.70
   0  10  -2   24.60    9.90
   0 -10   2   20.90    5.30
   0 -10   2    3.20   11.90
   0 -10   2   13.90   10.60
  -1  10  -2  653.53   36.00
  -1  10  -2  693.93   36.20
   1 -10   2  640.34   36.80
   1 -10   2  610.34   39.00
   1 -10   2  603.84   33.20
  -2  10  -2 1994.60  100.59
  -2  10  -2 2057.09  100.49
   2 -10   2 1900.51   97.39
   2 -10   2 2025.30  102.49
   2 -10   2 1971.50  100.59
  -3  10  -2   44.90   10.80
  -3  10  -2   33.70   10.60
  -3  10  -2   31.20    9.70
  -3  10  -2   46.60    5.90
   3 -10   2   47.00   10.80
   3 -10   2   37.40   13.10
   3 -10   2   46.70    6.00
  -4  10  -2  174.28   17.50
  -4  10  -2  165.78   15.80
  -4  10  -2  138.49   10.70
  -4  10  -2  145.79   16.00
   4 -10   2  160.48   17.60
   4 -10   2  173.48   11.40
   4 -10   2  172.88   21.40
  -5  10  -2  516.25   29.30
  -5  10  -2  607.64   32.50
  -5  10  -2  563.64   33.50
  -5  10  -2  586.94   34.00
   5 -10   2  612.64   38.70
   5 -10   2  505.25   30.60
  -6  10  -2  846.32   46.20
  -6  10  -2  893.71   48.80
  -6  10  -2  717.73   41.20
  -6  10  -2  853.51   42.90
   6 -10   2  804.12   49.20
   6 -10   2  720.93   43.80
  -7  10  -2   30.30   17.20
  -7  10  -2   13.60   11.20
  -7  10  -2   24.90    7.00
   7 -10   2    9.10   12.80
   7 -10   2   -9.00   25.20
  -8  10  -2  379.96   28.10
  -8  10  -2  327.17   21.40
  -8  10  -2  455.65   36.80
  -8  10  -2  382.56   28.90
   8 -10   2  382.06   30.90
   8 -10   2  307.77   37.70
  -9  10  -2  199.08   24.20
  -9  10  -2  257.07   24.70
   9 -10   2  156.48   30.80
   9 -10   2  197.98   29.50
 -10  10  -2  287.57   28.20
 -10  10  -2  256.07   40.50
 -10  10  -2  245.08   28.30
  10 -10   2  272.97   33.40
 -11  10  -2   23.60   17.90
 -11  10  -2    2.90   18.30
 -11  10  -2   27.00   28.30
  11 -10   2   22.70   24.10
   8   9  -2   73.89   23.20
   8   9  -2   77.79   22.30
  -8  -9   2    4.90   37.90
  -8  -9   2   42.80   16.70
  -8  -9   2   47.00   17.40
   7   9  -2  214.08   29.00
   7   9  -2  136.49   22.60
  -7  -9   2  169.38   24.80
  -7  -9   2  101.49   34.40
   6   9  -2   23.70   14.30
  -6  -9   2   11.80   14.90
  -6  -9   2  -32.10   25.80
  -6  -9   2    9.40   12.70
   5   9  -2   40.40   14.60
   5   9  -2   60.49   13.70
  -5  -9   2   36.30   15.80
  -5  -9   2   44.20   25.20
  -5  -9   2   55.29   11.90
   4   9  -2  104.39   16.60
   4   9  -2  113.39   16.30
   4   9  -2   81.29   10.30
  -4  -9   2   95.59   14.30
  -4  -9   2  104.49   18.40
  -4  -9   2   75.89   21.40
   3   9  -2 1031.60   50.69
   3   9  -2 1036.60   52.39
   3   9  -2  971.20   52.89
  -3  -9   2  987.20   61.59
  -3  -9   2  976.60   51.39
  -3  -9   2  886.01   56.29
   2   9  -2   34.50    9.50
   2   9  -2   41.60    8.00
  -2  -9   2   22.90   15.80
  -2  -9   2   34.40   12.90
  -2  -9   2   39.00    7.10
   1   9  -2   46.60   10.00
   1   9  -2   62.39    8.80
  -1  -9   2   37.60   14.40
  -1  -9   2   46.70    6.60
  -1  -9   2   47.60   11.80
   0   9  -2  120.29   12.80
   0   9  -2  118.89   12.50
   0  -9   2  104.19    9.20
   0  -9   2  123.59   16.50
  -1   9  -2 1795.72   86.59
  -1   9  -2 1749.32   86.59
   1  -9   2 1654.73   88.79
   1  -9   2 1681.43   87.49
   1  -9   2 1683.23   85.69
  -2   9  -2  131.19   13.70
  -2   9  -2  115.19   13.90
  -2   9  -2   96.49   12.80
   2  -9   2  137.49   16.00
   2  -9   2  126.79    8.50
   2  -9   2  130.69   13.70
  -3   9  -2  142.59   14.00
  -3   9  -2  167.98   15.30
  -3   9  -2  148.69   10.90
  -3   9  -2  155.58   16.20
   3  -9   2  159.38   17.20
   3  -9   2  183.58   10.60
   3  -9   2  169.68   15.60
  -4   9  -2  282.47   20.00
  -4   9  -2  271.27   19.80
  -4   9  -2  243.78   15.20
  -4   9  -2  256.07   18.40
   4  -9   2  265.77   23.70
  -5   9  -2 1000.70   53.69
  -5   9  -2 1012.30   52.19
  -5   9  -2 1050.59   53.79
  -5   9  -2 1099.59   56.49
   5  -9   2  886.21   52.19
   5  -9   2 1010.10   56.59
  -6   9  -2  135.09   11.80
  -6   9  -2  123.49   15.80
  -6   9  -2   98.19   11.50
  -6   9  -2  121.49   16.70
  -6   9  -2  152.98   22.70
   6  -9   2  102.49   18.30
   6  -9   2  105.19   17.10
  -7   9  -2   53.79   15.50
  -7   9  -2   66.39   13.50
  -7   9  -2   50.79    7.00
  -7   9  -2   57.49   12.40
   7  -9   2   31.10   17.80
   7  -9   2   50.59   22.00
  -8   9  -2  248.38   29.90
  -8   9  -2  207.88   21.90
  -8   9  -2  168.88   13.30
  -8   9  -2  192.38   21.10
   8  -9   2  135.39   26.50
   8  -9   2  195.78   23.40
  -9   9  -2  298.57   25.90
  -9   9  -2  206.78   24.40
  -9   9  -2  290.17   36.20
   9  -9   2  226.08   29.10
 -10   9  -2   20.80   24.40
 -10   9  -2   22.10   14.60
 -10   9  -2   -4.00   15.00
  10  -9   2    2.60   34.10
 -11   9  -2  109.89   19.70
 -11   9  -2   98.19   20.30
 -11   9  -2   66.19   29.10
  11  -9   2   84.09   27.50
   8   8  -2  337.37   34.00
   8   8  -2  391.36   32.40
  -8  -8   2  317.27   46.90
  -8  -8   2  341.97   30.80
  -8  -8   2  327.37   29.80
   7   8  -2   34.20   15.00
   7   8  -2    7.40   17.90
  -7  -8   2   10.10   12.30
  -7  -8   2  -31.10   23.70
  -7  -8   2   11.60   13.50
   6   8  -2   65.59   17.40
   6   8  -2   81.39   16.20
  -6  -8   2   73.29   15.40
  -6  -8   2   13.40   24.40
   5   8  -2  249.38   23.00
   5   8  -2  266.97   21.90
  -5  -8   2  270.97   19.40
  -5  -8   2  222.68   24.40
  -5  -8   2  188.08   35.10
   4   8  -2  546.65   31.90
   4   8  -2  500.95   27.00
   4   8  -2  513.25   30.90
  -4  -8   2  498.85   29.40
  -4  -8   2  444.56   34.10
  -4  -8   2  491.75   41.80
   3   8  -2   11.50    8.60
   3   8  -2    2.10    8.80
   3   8  -2    0.20    5.60
  -3  -8   2  -13.40   14.70
  -3  -8   2    0.70    5.60
   2   8  -2  389.36   24.20
   2   8  -2  420.26   22.80
  -2  -8   2  402.06   22.70
  -2  -8   2  384.06   27.40
  -2  -8   2  385.36   31.70
   1   8  -2  455.95   25.00
   1   8  -2  440.36   26.00
  -1  -8   2  441.46   31.20
  -1  -8   2  435.06   27.80
  -1  -8   2  432.86   23.90
   0   8  -2  808.72   40.70
   0   8  -2  753.02   40.50
   0  -8   2  759.42   44.10
   0  -8   2  759.72   39.00
   0  -8   2  771.72   41.60
  -1   8  -2    6.90    6.60
  -1   8  -2   14.70    6.90
  -1   8  -2    8.00    6.20
   1  -8   2   13.90    3.70
   1  -8   2    7.30    6.60
   1  -8   2   19.20   11.40
  -2   8  -2  943.01   48.30
  -2   8  -2  963.20   48.30
  -2   8  -2  881.61   47.90
   2  -8   2  960.20   52.19
   2  -8   2  870.31   45.90
   2  -8   2  931.21   48.20
  -3   8  -2   89.09   11.00
  -3   8  -2  131.69   19.30
  -3   8  -2  106.39   11.20
  -3   8  -2   92.59    8.50
   3  -8   2  114.69   15.50
   3  -8   2  119.99    8.60
  -4   8  -2   52.89   11.80
  -4   8  -2   38.20    9.10
  -4   8  -2   37.40    6.50
  -4   8  -2   33.40    5.70
  -4   8  -2   30.90    8.30
   4  -8   2   19.50    6.90
   4  -8   2   40.60   11.60
  -5   8  -2   26.10   10.80
  -5   8  -2    9.80    7.90
  -5   8  -2   22.10    5.30
  -5   8  -2   19.10    8.40
  -5   8  -2    1.70    5.20
   5  -8   2    7.30    8.20
   5  -8   2    6.70   11.40
  -6   8  -2  672.73   36.60
  -6   8  -2  604.54   35.80
  -6   8  -2  673.23   36.60
   6  -8   2  593.44   40.30
   6  -8   2  665.83   36.80
  -7   8  -2  257.97   20.70
  -7   8  -2  229.08   20.20
  -7   8  -2  277.17   27.70
  -7   8  -2  204.38   16.10
   7  -8   2  249.97   21.70
  -8   8  -2   37.90   11.80
  -8   8  -2   59.99   20.80
  -8   8  -2   29.20    5.50
  -8   8  -2   33.00   14.60
   8  -8   2   28.60   14.70
  -9   8  -2   53.29   13.10
  -9   8  -2    5.00   12.50
  -9   8  -2   28.50   20.20
  -9   8  -2    4.40    5.80
   9  -8   2   46.40   18.50
   9  -8   2   19.70    8.20
   9  -8   2   16.60   17.50
 -10   8  -2  240.88   26.50
 -10   8  -2  227.38   36.40
 -10   8  -2  298.47   26.90
  10  -8   2  216.78   36.30
  10  -8   2  292.27   33.40
 -11   8  -2   56.69   30.40
 -11   8  -2   85.69   18.10
 -11   8  -2   87.59   19.00
  11  -8   2  120.39   26.40
  11  -8   2   67.69   25.50
   9   7  -2  344.07   34.20
   9   7  -2  384.36   34.50
  -9  -7   2  404.26   60.19
  -9  -7   2  367.36   35.30
  -9  -7   2  360.96   31.90
   8   7  -2   60.29   18.90
   8   7  -2   97.19   19.80
  -8  -7   2   66.99   14.80
  -8  -7   2   48.50   15.90
  -8  -7   2   38.70   32.00
   7   7  -2  482.85   33.50
   7   7  -2  431.56   33.70
  -7  -7   2  414.06   30.90
  -7  -7   2  412.76   29.20
  -7  -7   2  380.76   44.60
   6   7  -2  865.21   49.90
  -6  -7   2  891.51   49.40
  -6  -7   2  831.92   47.30
   5   7  -2  651.13   37.80
   5   7  -2  647.54   37.90
  -5  -7   2  642.84   48.90
  -5  -7   2  656.13   39.70
  -5  -7   2  666.33   37.20
   4   7  -2  119.79   15.50
   4   7  -2   98.29    8.80
   4   7  -2   97.09   14.80
  -4  -7   2   99.59   11.20
  -4  -7   2  108.69   20.60
  -4  -7   2  115.59   14.80
   3   7  -2 2803.92  127.59
   3   7  -2 2528.45  128.99
  -3  -7   2 2613.14  128.39
  -3  -7   2 2392.86  131.09
  -3  -7   2 2637.64  134.89
   2   7  -2 1871.41   86.99
   2   7  -2 1729.43   87.99
  -2  -7   2 1683.63   89.69
  -2  -7   2 1778.82   87.19
  -2  -7   2 1702.93   92.69
   1   7  -2  349.87   19.30
   1   7  -2  325.27   20.30
  -1  -7   2  328.37   24.90
  -1  -7   2  335.67   21.90
  -1  -7   2  334.07   18.50
   0   7  -2   21.40    5.80
   0   7  -2   17.10    5.70
   0  -7   2   16.00    6.40
   0  -7   2   18.00    9.20
  -1   7  -2 4036.50  196.28
  -1   7  -2 4079.39  196.48
  -1   7  -2 3962.50  196.38
   1  -7   2 4120.99  197.98
   1  -7   2 3823.72  195.08
   1  -7   2 4041.30  196.48
  -2   7  -2 2097.29  106.39
  -2   7  -2 2163.88  106.69
  -2   7  -2 2222.08  106.69
   2  -7   2 2146.09  106.59
   2  -7   2 2066.69  105.09
   2  -7   2 2201.08  107.89
  -3   7  -2   36.70    7.40
  -3   7  -2   34.00    7.40
  -3   7  -2   41.30    9.70
  -3   7  -2   30.40    5.40
  -3   7  -2   42.10    6.90
   3  -7   2   25.80    5.50
   3  -7   2   28.80    9.30
  -4   7  -2  119.49   18.30
  -4   7  -2  134.39   17.50
  -4   7  -2  132.09    9.50
  -4   7  -2  104.49    9.10
  -4   7  -2  117.79   13.70
   4  -7   2  102.89   11.70
   4  -7   2  129.89   15.80
  -5   7  -2 1984.90   94.49
  -5   7  -2 1870.41   93.89
  -5   7  -2 1854.81   92.19
  -5   7  -2 1922.41   96.09
  -5   7  -2 1801.42   92.69
   5  -7   2 1869.51   94.09
   5  -7   2 1791.92   96.39
  -6   7  -2 1234.68   62.69
  -6   7  -2 1194.78   62.29
  -6   7  -2 1137.69   59.99
   6  -7   2 1243.28   62.99
  -7   7  -2  236.98   19.20
  -7   7  -2  228.88   24.10
  -7   7  -2  225.18   19.20
   7  -7   2  212.08   21.20
  -8   7  -2   84.49   13.50
  -8   7  -2   66.99    8.50
  -8   7  -2   88.89   18.20
   8  -7   2   71.09   16.00
   8  -7   2   85.99   17.30
  -9   7  -2  245.78   22.30
  -9   7  -2  333.57   36.10
  -9   7  -2  206.38   14.60
   9  -7   2  232.48   15.90
   9  -7   2  244.08   26.40
   9  -7   2  258.87   28.30
 -10   7  -2   61.29   26.00
 -10   7  -2   84.29   16.30
 -10   7  -2   96.79   16.50
  10  -7   2   81.99   22.30
 -11   7  -2  100.69   18.70
 -11   7  -2   76.19   17.70
 -11   7  -2   62.29   27.90
  11  -7   2   84.49   27.30
  11  -7   2  106.69   26.30
   9   6  -2  161.98   26.90
   9   6  -2  207.38   30.30
  -9  -6   2  131.69   38.20
  -9  -6   2  172.28   23.20
  -9  -6   2  126.79   20.70
   8   6  -2  156.78   22.40
   8   6  -2  128.49   22.10
  -8  -6   2  131.79   20.00
  -8  -6   2  162.78   21.00
  -8  -6   2  121.49   32.80
   7   6  -2  573.84   36.40
   7   6  -2  510.75   37.20
  -7  -6   2  540.95   34.10
  -7  -6   2  518.55   33.30
  -7  -6   2  551.94   49.90
   6   6  -2  285.17   23.30
   6   6  -2  232.48   22.10
  -6  -6   2  283.47   21.60
  -6  -6   2  257.47   34.80
  -6  -6   2  230.78   19.50
   5   6  -2  304.37   23.00
   5   6  -2  303.67   21.40
  -5  -6   2  286.97   31.90
  -5  -6   2  299.17   20.70
   4   6  -2  992.50   46.90
   4   6  -2  924.21   49.40
   4   6  -2 1004.90   51.59
  -4  -6   2  951.60   49.00
  -4  -6   2  843.52   50.79
  -4  -6   2  909.81   56.89
   3   6  -2 2109.59  105.39
   3   6  -2 2281.47  104.09
  -3  -6   2 2103.99  110.99
  -3  -6   2 2093.59  104.79
  -3  -6   2 1984.00  107.09
   2   6  -2  184.58   12.90
   2   6  -2  196.08   11.60
  -2  -6   2  144.99   19.00
  -2  -6   2  162.18   15.30
  -2  -6   2  186.08   12.00
   1   6  -2  100.09    8.20
   1   6  -2   95.79    9.40
  -1  -6   2   77.59   12.70
  -1  -6   2   92.79   10.80
  -1  -6   2   94.99    7.40
   0   6  -2 2256.37  108.69
   0   6  -2 2197.78  108.69
   0  -6   2 2213.88  107.99
   0  -6   2 2186.68  110.49
   0  -6   2 2172.88  108.99
  -1   6  -2 2324.67  113.89
  -1   6  -2 2313.87  113.69
  -1   6  -2 2317.67  113.89
   1  -6   2 2161.48  112.79
   1  -6   2 2435.86  115.29
   1  -6   2 2319.77  113.89
  -2   6  -2  844.62   42.00
  -2   6  -2  870.71   42.00
  -2   6  -2  784.52   41.50
   2  -6   2  749.23   40.70
   2  -6   2  822.32   43.00
  -3   6  -2  354.96   19.70
  -3   6  -2  326.37   18.40
  -3   6  -2  352.26   19.50
  -3   6  -2  366.26   21.30
  -3   6  -2  314.57   18.40
   3  -6   2  296.87   19.10
   3  -6   2  337.47   21.20
  -4   6  -2 1635.94   79.39
  -4   6  -2 1500.55   76.39
  -4   6  -2 1559.74   77.29
  -4   6  -2 1504.05   75.89
  -4   6  -2 1557.34   77.49
   4  -6   2 1511.05   77.29
   4  -6   2 1502.95   79.39
  -5   6  -2 1691.03   83.59
  -5   6  -2 1535.25   78.89
  -5   6  -2 1546.85   79.99
  -5   6  -2 1633.94   82.09
   5  -6   2 1624.54   81.29
  -6   6  -2   48.40    8.80
  -6   6  -2   57.99    9.20
  -6   6  -2   66.79   13.80
   6  -6   2   45.80   11.90
   6  -6   2   42.50   10.50
  -7   6  -2  569.44   33.90
  -7   6  -2  569.04   33.80
  -7   6  -2  586.54   33.60
  -7   6  -2  619.44   39.00
   7  -6   2  548.45   35.60
   7  -6   2  579.14   36.00
  -8   6  -2  559.84   31.30
  -8   6  -2  605.04   36.20
  -8   6  -2  610.54   35.60
  -8   6  -2  607.94   36.80
  -8   6  -2  686.23   45.10
   8  -6   2  608.04   39.50
   8  -6   2  594.34   39.40
   8  -6   2  603.34   32.00
  -9   6  -2  447.66   31.90
  -9   6  -2  478.75   31.80
  -9   6  -2  480.15   31.40
  -9   6  -2  539.55   43.70
   9  -6   2  430.76   26.30
   9  -6   2  509.45   36.70
   9  -6   2  448.06   35.00
 -10   6  -2   47.80   16.80
 -10   6  -2   47.90   26.80
 -10   6  -2   55.39   13.90
 -10   6  -2   52.99   14.80
  10  -6   2   27.30    8.70
  10  -6   2   83.79   23.00
  10  -6   2   54.59   22.50
 -11   6  -2  352.16   32.90
 -11   6  -2  305.27   33.60
 -11   6  -2  307.57   49.70
 -11   6  -2  325.77   29.20
  11  -6   2  318.17   38.70
  11  -6   2  314.37   37.90
  10   5  -2   39.80   20.50
 -10  -5   2   18.80   18.30
 -10  -5   2    3.20   14.00
 -10  -5   2  -12.60   32.70
   9   5  -2  189.08   29.90
   9   5  -2  212.18   28.30
  -9  -5   2  191.88   22.50
  -9  -5   2  156.18   34.40
  -9  -5   2  169.08   23.00
   8   5  -2   82.39   15.20
   8   5  -2   86.09   20.20
  -8  -5   2  109.69   17.00
  -8  -5   2   77.09   14.10
  -8  -5   2   86.99   27.30
   7   5  -2   -7.30   14.90
   7   5  -2   10.40   12.70
  -7  -5   2   -5.20    9.40
  -7  -5   2   15.90    9.30
  -7  -5   2   -5.40   19.60
   6   5  -2   13.10   10.90
   6   5  -2    4.40   12.70
  -6  -5   2   23.30    8.60
  -6  -5   2   17.10    8.40
  -6  -5   2    9.50   17.50
   5   5  -2  442.46   27.30
   5   5  -2  434.26   28.10
  -5  -5   2  441.96   25.70
  -5  -5   2  443.06   35.40
  -5  -5   2  444.06   26.60
   4   5  -2  805.12   40.80
   4   5  -2  827.42   42.50
  -4  -5   2  736.63   42.60
  -4  -5   2  802.22   48.60
   3   5  -2   44.10    5.40
   3   5  -2   46.10    6.90
  -3  -5   2   40.60    7.90
  -3  -5   2   54.09    7.90
  -3  -5   2   41.40   11.10
   2   5  -2  206.48   11.20
   2   5  -2  192.18   12.50
  -2  -5   2  161.88   14.30
  -2  -5   2  161.78   17.60
  -2  -5   2  201.68   12.00
   1   5  -2  974.90   49.20
  -1  -5   2  905.81   51.79
  -1  -5   2 1039.20   49.40
  -1  -5   2  986.60   51.29
   0   5  -2 2790.02  129.79
   0   5  -2 2579.74  131.99
   0   5  -2 2614.04  129.59
   0  -5   2 2623.44  129.19
   0  -5   2 2628.94  131.19
  -1   5  -2   21.90    4.20
  -1   5  -2   27.70    4.40
  -1   5  -2   20.90    3.70
   1  -5   2   21.10    5.40
  -2   5  -2  996.50   47.60
  -2   5  -2 1002.90   47.50
  -2   5  -2  974.10   48.30
  -2   5  -2  911.11   46.90
   2  -5   2  787.82   46.70
   2  -5   2  954.60   48.50
  -3   5  -2  550.54   30.50
  -3   5  -2  569.94   29.30
  -3   5  -2  546.95   28.60
  -3   5  -2  572.14   29.30
   3  -5   2  527.85   30.50
   3  -5   2  529.85   29.20
  -4   5  -2 2078.89  103.89
  -4   5  -2 2076.49  104.29
  -4   5  -2 2167.98  104.39
   4  -5   2 2091.69  104.49
  -5   5  -2    5.80    5.90
  -5   5  -2    7.30    5.40
   5  -5   2   12.50    7.60
   5  -5   2   14.80    8.70
  -6   5  -2  669.83   35.00
  -6   5  -2  632.44   32.40
  -6   5  -2  635.84   39.00
  -6   5  -2  642.64   35.40
  -6   5  -2  622.94   35.40
   6  -5   2  637.44   36.90
   6  -5   2  647.74   36.80
  -7   5  -2  165.38   11.30
  -7   5  -2  179.88   16.80
  -7   5  -2  195.68   24.70
  -7   5  -2  183.48   17.30
  -7   5  -2  185.58   15.80
   7  -5   2  189.58   18.40
   7  -5   2  170.68   18.40
   7  -5   2  178.38   12.00
  -8   5  -2  477.95   30.70
  -8   5  -2  502.65   39.10
  -8   5  -2  482.05   30.70
  -8   5  -2  446.66   24.90
  -8   5  -2  470.95   29.00
   8  -5   2  451.75   33.80
   8  -5   2  475.95   34.00
   8  -5   2  438.56   25.60
  -9   5  -2   20.40   12.90
  -9   5  -2    8.50   10.50
  -9   5  -2    7.40   13.20
  -9   5  -2   16.70   18.90
   9  -5   2    3.50   17.90
   9  -5   2   17.40   18.00
   9  -5   2    0.30    7.00
 -10   5  -2  331.07   28.10
 -10   5  -2  269.87   37.70
 -10   5  -2  298.57   27.90
 -10   5  -2  288.77   24.20
  10  -5   2  326.37   33.40
  10  -5   2  211.68   19.20
  10  -5   2  227.28   31.70
 -11   5  -2   81.29   20.30
 -11   5  -2  123.79   20.80
 -11   5  -2  101.19   18.80
 -11   5  -2  115.69   33.20
  11  -5   2  116.89   26.60
  11  -5   2   89.39   25.90
  10   4  -2  298.37   36.30
  10   4  -2  322.77   34.00
 -10  -4   2  262.67   27.10
 -10  -4   2  299.27   51.89
 -10  -4   2  286.87   29.80
   9   4  -2  381.16   33.20
   9   4  -2  433.86   33.40
  -9  -4   2  388.86   31.90
  -9  -4   2  397.36   29.20
  -9  -4   2  401.76   44.50
   8   4  -2   30.20   17.90
  -8  -4   2   31.70   13.00
  -8  -4   2   37.10   10.60
  -8  -4   2   15.40   22.30
   7   4  -2   82.09   14.20
   7   4  -2   91.79   16.30
  -7  -4   2  114.09   23.20
  -7  -4   2  119.19   14.00
  -7  -4   2   92.69   13.30
   6   4  -2  643.04   35.70
   6   4  -2  637.24   37.80
  -6  -4   2  620.64   34.90
  -6  -4   2  604.84   35.10
  -6  -4   2  647.44   43.30
   5   4  -2 1459.55   73.39
   5   4  -2 1482.05   74.29
  -5  -4   2 1469.05   79.19
  -5  -4   2 1408.56   73.19
  -5  -4   2 1408.76   73.29
   4   4  -2  207.48   15.20
  -4  -4   2  195.58   13.40
  -4  -4   2  195.88   19.00
  -4  -4   2  195.08   14.00
   3   4  -2  870.91   42.20
   3   4  -2  848.62   40.80
  -3  -4   2  827.92   46.50
  -3  -4   2  848.32   41.90
  -3  -4   2  688.53   42.40
   2   4  -2  718.53   35.80
   2   4  -2  705.33   34.70
  -2  -4   2  659.63   36.50
  -2  -4   2  654.23   39.00
  -2  -4   2  729.53   35.40
   1   4  -2  962.70   47.00
   1   4  -2  990.90   46.60
  -1  -4   2  873.51   47.40
  -1  -4   2  864.81   48.80
  -1  -4   2  995.20   46.80
   0   4  -2 2609.94  128.09
   0   4  -2 2708.53  128.19
   0   4  -2 2512.85  128.09
   0  -4   2 2573.84  127.89
   0  -4   2 2668.03  128.19
   0  -4   2 2667.33  130.59
  -1   4  -2 2320.67  122.39
  -1   4  -2 2641.64  121.89
   1  -4   2 2507.25  123.59
  -2   4  -2  120.99    8.80
  -2   4  -2   77.99    7.50
  -2   4  -2  101.89    7.50
  -2   4  -2   93.89    7.10
   2  -4   2  104.99    8.60
   2  -4   2   90.59    7.80
  -3   4  -2   25.40    5.90
  -3   4  -2   21.10    4.50
  -3   4  -2   16.50    4.40
  -3   4  -2   18.40    4.10
  -4   4  -2  242.78   16.00
  -4   4  -2  269.37   18.10
  -4   4  -2  263.37   15.20
  -4   4  -2  265.77   15.90
  -4   4  -2  257.77   15.80
   4  -4   2  258.47   16.70
   4  -4   2  227.08   16.70
  -5   4  -2 1655.93   86.59
  -5   4  -2 1716.43   84.09
  -5   4  -2 1706.73   82.29
  -5   4  -2 1680.43   83.59
  -5   4  -2 1614.14   83.99
   5  -4   2 1631.44   84.69
   5  -4   2 1722.53   84.79
  -6   4  -2   37.30    8.10
  -6   4  -2   39.90   13.00
  -6   4  -2   33.10    4.40
  -6   4  -2   42.90    7.30
   6  -4   2   30.70   11.10
   6  -4   2   37.20    6.00
  -7   4  -2   50.09   10.10
  -7   4  -2   46.70   10.30
  -7   4  -2   41.50    5.50
  -7   4  -2   53.49   16.00
  -7   4  -2   46.70    8.70
   7  -4   2   33.70   12.60
   7  -4   2   45.90    6.30
   7  -4   2   33.30   11.70
  -8   4  -2   41.90   11.40
  -8   4  -2   52.59   11.60
  -8   4  -2   58.79   12.50
  -8   4  -2   53.39   17.90
   8  -4   2   42.10   14.60
   8  -4   2   42.60    7.60
   8  -4   2   44.80   15.10
  -9   4  -2  216.68   31.60
  -9   4  -2  234.68   22.30
  -9   4  -2  240.48   19.40
   9  -4   2  221.58   28.70
   9  -4   2  257.67   28.50
   9  -4   2  201.78   16.80
 -10   4  -2   32.30   11.30
 -10   4  -2   14.40   14.40
 -10   4  -2   20.20   14.00
 -10   4  -2   10.50   25.30
  10  -4   2   -3.90    9.60
  10  -4   2   36.40   21.80
  10  -4   2   19.30   21.70
 -11   4  -2   29.30   30.10
 -11   4  -2   69.89   18.20
 -11   4  -2   58.69   21.00
  11  -4   2   86.39   26.70
  11  -4   2   46.80   27.30
  11  -4   2   28.60   11.40
  11   3  -2  122.79   24.10
 -11  -3   2  106.49   22.70
 -11  -3   2  123.89   38.40
 -11  -3   2  126.89   18.10
  10   3  -2  531.85   43.50
  10   3  -2  558.74   40.30
 -10  -3   2  490.15   37.50
 -10  -3   2  543.65   56.29
 -10  -3   2  534.95   35.50
   9   3  -2  109.09   17.50
   9   3  -2  112.79   21.80
  -9  -3   2   83.49   13.50
  -9  -3   2   81.59   15.10
  -9  -3   2   84.19   26.90
   8   3  -2  196.18   25.20
   8   3  -2  218.78   20.40
  -8  -3   2  207.08   18.20
  -8  -3   2  174.28   28.90
   7   3  -2  477.85   29.40
   7   3  -2  477.05   32.70
  -7  -3   2  480.55   38.60
  -7  -3   2  462.55   29.10
  -7  -3   2  486.55   28.40
   6   3  -2 1310.27   66.39
   6   3  -2 1285.17   67.19
  -6  -3   2 1273.37   65.39
  -6  -3   2 1204.28   65.79
  -6  -3   2 1356.56   72.49
   5   3  -2   14.60    6.40
   5   3  -2   11.60   14.00
  -5  -3   2   20.20    5.50
  -5  -3   2   12.80    6.00
  -5  -3   2   21.80   13.00
   4   3  -2 3410.26  161.88
  -4  -3   2 3315.67  161.78
  -4  -3   2 3263.77  165.68
  -4  -3   2 3186.68  161.58
   3   3  -2 3331.37  160.08
  -3  -3   2 3193.28  162.98
  -3  -3   2 3506.65  160.08
  -3  -3   2 2915.71  159.88
  -3  -3   2 3385.56  159.98
   2   3  -2  874.11   42.20
  -2  -3   2  790.82   44.60
  -2  -3   2  889.21   42.20
  -2  -3   2  760.12   42.50
  -2  -3   2  869.61   42.10
   1   3  -2  939.91   46.50
   1   3  -2  952.80   46.60
  -1  -3   2  980.10   46.40
  -1  -3   2  866.31   48.10
  -1   3  -2 2049.59  103.89
  -1   3  -2 2203.78  103.49
  -1   3  -2 2102.59  103.49
   1  -3   2 2103.69  104.09
  -2   3  -2   65.19    5.30
  -2   3  -2   63.99    6.00
  -2   3  -2   68.79    5.80
   2  -3   2   78.59    6.70
  -3   3  -2 1255.37   62.89
  -3   3  -2 1273.47   62.19
  -3   3  -2 1207.88   63.39
  -3   3  -2 1285.57   61.99
  -3   3  -2 1243.28   62.19
   3  -3   2 1198.28   62.39
   3  -3   2 1257.07   63.19
  -4   3  -2 7179.58  361.06
  -4   3  -2 7517.05  360.76
  -4   3  -2 7420.16  361.06
  -4   3  -2 7358.56  361.06
   4  -3   2 7614.54  361.56
   4  -3   2 7411.06  361.46
  -5   3  -2  931.41   47.30
  -5   3  -2  886.71   47.10
  -5   3  -2  898.31   46.30
  -5   3  -2  923.91   45.10
  -5   3  -2  894.51   50.19
   5  -3   2  929.81   47.80
   5  -3   2  917.51   45.20
   5  -3   2  880.01   47.70
  -6   3  -2  362.66   19.50
  -6   3  -2  366.06   22.60
  -6   3  -2  362.76   21.10
  -6   3  -2  356.16   27.10
  -6   3  -2  362.96   22.90
   6  -3   2  371.86   19.80
   6  -3   2  344.87   24.70
   6  -3   2  375.06   24.80
  -7   3  -2  256.67   17.50
  -7   3  -2  252.27   19.10
  -7   3  -2  262.67   28.00
  -7   3  -2  268.37   19.90
   7  -3   2  242.78   23.30
   7  -3   2  260.87   16.10
   7  -3   2  242.58   23.10
  -8   3  -2 1298.17   69.79
  -8   3  -2 1379.16   77.69
  -8   3  -2 1336.07   69.79
  -8   3  -2 1321.47   67.89
   8  -3   2 1301.87   71.19
   8  -3   2 1312.87   66.79
   8  -3   2 1294.37   71.39
  -9   3  -2  273.47   19.60
  -9   3  -2  254.47   33.10
   9  -3   2  280.07   29.20
   9  -3   2  256.87   31.50
   9  -3   2  221.28   20.40
 -10   3  -2  259.27   37.70
 -10   3  -2  278.37   27.40
 -10   3  -2  262.07   29.40
  10  -3   2  254.97   29.20
  10  -3   2  199.18   19.80
  10  -3   2  208.28   31.50
 -11   3  -2  204.98   28.90
 -11   3  -2  206.38   29.20
 -11   3  -2  159.68   34.80
  11  -3   2  114.79   27.70
  11  -3   2  124.39   19.30
  11  -3   2  170.38   29.40
  11   2  -2   97.99   21.50
 -11  -2   2  100.79   21.90
 -11  -2   2   50.89   32.00
 -11  -2   2   81.09   15.80
  10   2  -2   17.20   14.90
  10   2  -2   50.69   20.50
 -10  -2   2   31.20   26.00
 -10  -2   2   26.90   14.60
   9   2  -2  347.27   28.00
   9   2  -2  337.37   31.80
  -9  -2   2  336.17   24.50
  -9  -2   2  322.97   26.20
  -9  -2   2  311.87   39.30
   8   2  -2  168.38   19.30
   8   2  -2  142.19   23.00
  -8  -2   2  148.39   24.20
  -8  -2   2  155.68   15.50
  -8  -2   2  160.28   17.60
   7   2  -2  698.33   37.30
   7   2  -2  621.04   39.30
  -7  -2   2  620.44   36.40
  -7  -2   2  653.03   35.50
  -7  -2   2  631.84   44.40
   6   2  -2  102.59   11.90
   6   2  -2  101.89   14.00
  -6  -2   2  117.09   11.00
  -6  -2   2  102.29   10.50
  -6  -2   2   93.59   16.40
  -6  -2   2  120.69   11.90
   5   2  -2 1014.80   51.79
   5   2  -2  985.50   50.69
  -5  -2   2  980.90   55.39
  -5  -2   2  945.11   50.09
  -5  -2   2 1008.80   50.39
   4   2  -2  866.91   43.70
  -4  -2   2  897.21   43.50
  -4  -2   2  822.72   47.10
  -4  -2   2  847.62   43.60
  -4  -2   2  827.22   43.10
   3   2  -2  219.98   13.10
  -3  -2   2  221.18   12.80
  -3  -2   2  213.18   12.30
  -3  -2   2  205.38   15.60
  -3  -2   2  229.98   12.90
   2   2  -2  816.42   40.70
  -2  -2   2  817.12   40.20
  -2  -2   2  727.13   41.70
  -2  -2   2  840.02   40.10
  -1   2  -2  268.57   14.40
  -2   2  -2   64.89    5.90
  -2   2  -2   61.79    5.30
  -2   2  -2   64.69    4.90
  -2   2  -2   64.09    6.40
   2  -2   2   64.89    6.40
   2  -2   2   66.59    6.30
  -3   2  -2 4913.31  251.87
  -3   2  -2 5243.28  250.47
  -3   2  -2 5082.19  250.47
  -3   2  -2 5149.28  250.47
  -3   2  -2 5249.08  249.97
   3  -2   2 5122.79  250.67
   3  -2   2 5207.98  250.67
  -4   2  -2  294.57   17.40
  -4   2  -2  298.27   17.30
  -4   2  -2  295.77   20.20
  -4   2  -2  283.47   17.50
   4  -2   2  301.27   18.10
   4  -2   2  291.07   18.60
  -5   2  -2  504.75   26.70
  -5   2  -2  501.25   28.40
  -5   2  -2  513.05   28.30
  -5   2  -2  528.15   32.80
   5  -2   2  496.45   26.20
   5  -2   2  507.45   29.40
   5  -2   2  511.05   29.50
  -6   2  -2  519.85   35.10
  -6   2  -2  499.45   28.70
  -6   2  -2  491.25   27.10
  -6   2  -2  512.75   29.20
   6  -2   2  506.75   30.10
   6  -2   2  502.65   26.60
   6  -2   2  486.05   33.10
  -7   2  -2 1197.98   67.99
  -7   2  -2 1127.89   60.69
  -7   2  -2 1128.39   61.29
  -7   2  -2 1170.38   59.09
   7  -2   2 1154.88   62.79
   7  -2   2 1188.18   63.09
   7  -2   2 1158.88   58.69
  -8   2  -2  811.62   45.80
  -8   2  -2  804.22   54.89
  -8   2  -2  857.71   43.60
  -8   2  -2  786.32   46.20
   8  -2   2  806.82   43.30
   8  -2   2  843.42   49.20
   8  -2   2  813.32   48.20
  -9   2  -2  341.87   20.90
  -9   2  -2  306.67   25.40
  -9   2  -2  287.87   38.40
   9  -2   2  296.57   21.60
   9  -2   2  298.17   29.10
 -10   2  -2  660.13   41.30
 -10   2  -2  618.14   52.09
 -10   2  -2  638.24   42.70
  10  -2   2  602.24   48.10
  10  -2   2  577.64   36.30
  10  -2   2  629.84   46.20
 -11   2  -2  152.08   21.90
 -11   2  -2  131.49   35.00
 -11   2  -2  113.29   21.00
  11  -2   2   84.09   27.20
  11  -2   2  117.29   19.60
  11  -2   2  145.79   28.20
  11   1  -2   23.90   22.00
  11   1  -2   14.90   18.10
 -11  -1   2   11.30   12.80
 -11  -1   2   20.00   18.80
 -11  -1   2   15.90   27.70
  10   1  -2  447.16   33.80
  10   1  -2  455.55   38.90
 -10  -1   2  450.55   33.10
 -10  -1   2  394.46   29.30
 -10  -1   2  469.55   47.60
   9   1  -2   -2.20   18.90
   9   1  -2   13.50   12.60
  -9  -1   2   13.20    9.40
  -9  -1   2   15.00   11.70
   8   1  -2  -18.40   14.60
   8   1  -2   -2.10    8.10
   8   1  -2    0.60   10.50
  -8  -1   2    8.80    7.90
  -8  -1   2   -4.70   15.00
  -8  -1   2   -5.90    9.30
   7   1  -2   84.99   11.60
   7   1  -2  128.89   16.90
   7   1  -2  113.29   14.80
  -7  -1   2  118.19   13.20
  -7  -1   2  124.69   13.60
  -7  -1   2  140.29   22.60
   6   1  -2  507.05   31.90
   6   1  -2  603.04   34.00
  -6  -1   2  572.64   32.50
  -6  -1   2  687.13   32.20
  -6  -1   2  570.54   31.60
  -6  -1   2  629.34   38.60
   5   1  -2   91.79   11.00
   5   1  -2   86.39    9.90
   5   1  -2   90.99    9.40
  -5  -1   2   84.89   12.80
  -5  -1   2   86.99    9.20
  -5  -1   2   90.49    8.10
  -5  -1   2  105.09    8.90
  -5  -1   2   98.59    9.30
   4   1  -2   68.19    8.60
   4   1  -2   57.99    7.60
  -4  -1   2   76.39   10.00
  -4  -1   2   70.29    7.10
  -4  -1   2   67.49    7.20
  -4  -1   2   71.79   11.00
   3   1  -2   82.79    6.90
  -3  -1   2   79.69    6.60
  -3  -1   2   88.49    6.30
  -3  -1   2   83.89    6.60
  -3  -1   2   84.89    9.70
  -2  -1   2   47.60    4.20
  -2  -1   2   42.00    4.00
  -1   1  -2  380.56   19.80
  -2   1  -2 1676.23   81.79
  -2   1  -2 1686.13   81.89
  -2   1  -2 1583.94   82.89
  -2   1  -2 1630.54   81.79
   2  -1   2 1730.03   81.99
  -3   1  -2 1096.89   54.49
  -3   1  -2 1089.09   54.59
  -3   1  -2 1090.99   53.59
  -3   1  -2 1058.89   56.49
  -3   1  -2 1021.60   54.49
   3  -1   2 1143.49   54.89
   3  -1   2 1104.59   54.89
  -4   1  -2  179.48   12.60
  -4   1  -2  183.28   15.60
  -4   1  -2  182.88   12.00
  -4   1  -2  175.08   12.10
  -4   1  -2  168.48   10.30
   4  -1   2  175.18   10.40
   4  -1   2  165.18   13.00
   4  -1   2  185.18   13.20
  -5   1  -2 1019.10   58.59
  -5   1  -2 1071.29   54.39
  -5   1  -2 1064.69   52.89
  -5   1  -2 1014.30   54.69
   5  -1   2 1064.99   52.99
   5  -1   2 1072.09   55.19
   5  -1   2 1106.69   55.19
  -6   1  -2  193.18   21.50
  -6   1  -2  243.38   17.10
  -6   1  -2  215.68   16.20
   6  -1   2  223.38   19.40
   6  -1   2  211.78   14.00
   6  -1   2  221.38   18.10
  -7   1  -2  373.86   20.80
  -7   1  -2  348.37   31.00
  -7   1  -2  381.26   25.20
  -7   1  -2  367.46   23.80
   7  -1   2  332.27   21.40
   7  -1   2  358.16   26.10
   7  -1   2  362.56   26.40
  -8   1  -2  237.08   15.70
  -8   1  -2  211.98   32.20
  -8   1  -2  229.88   20.20
  -8   1  -2  272.27   23.10
   8  -1   2  237.18   24.40
   8  -1   2  231.88   23.70
   8  -1   2  233.08   18.10
  -9   1  -2  324.27   27.00
  -9   1  -2  380.16   22.70
  -9   1  -2  367.26   42.10
  -9   1  -2  351.26   38.00
   9  -1   2  357.46   32.70
   9  -1   2  344.97   24.70
   9  -1   2  343.37   31.20
 -10   1  -2   31.20   16.50
 -10   1  -2   40.80   15.50
 -10   1  -2    5.30   23.50
  10  -1   2   20.70   12.30
  10  -1   2   20.90   22.40
  10  -1   2   65.29   22.80
 -11   1  -2   25.90   17.90
 -11   1  -2   50.99   18.70
 -11   1  -2    2.90   30.40
  11  -1   2   36.80   14.40
  11  -1   2   33.40   25.20
  11  -1   2   66.19   26.70
  11   0  -2  510.05   38.40
  11   0  -2  552.84   45.10
 -11   0   2  472.05   34.70
 -11   0   2  552.54   54.59
 -11   0   2  541.75   39.80
  10   0  -2  437.96   37.60
  10   0  -2  412.86   31.60
 -10   0   2  400.66   31.80
 -10   0   2  406.86   28.60
 -10   0   2  421.96   44.50
   9   0  -2    6.50   15.20
   9   0  -2    9.30   11.30
   9   0  -2    5.30    8.70
  -9   0   2   10.50   13.50
  -9   0   2   20.60   18.30
  -9   0   2    9.00    9.10
  -9   0   2   15.30    9.00
   8   0  -2  532.25   31.70
   8   0  -2  524.75   33.80
   8   0  -2  449.16   30.10
  -8   0   2  516.85   29.70
  -8   0   2  527.85   30.00
  -8   0   2  494.85   37.60
  -8   0   2  503.15   31.20
  -8   0   2  539.55   29.30
   7   0  -2 1432.96   73.79
   7   0  -2 1423.16   72.29
  -7   0   2 1371.56   71.19
  -7   0   2 1449.65   71.59
  -7   0   2 1382.96   77.89
  -7   0   2 1398.36   72.29
   6   0  -2  821.72   47.00
   6   0  -2  731.43   38.50
  -6   0   2  695.53   38.30
  -6   0   2  753.32   41.80
  -6   0   2  686.33   37.40
  -6   0   2  731.53   37.80
  -6   0   2  638.54   43.90
   5   0  -2  549.65   29.60
   5   0  -2  562.84   30.50
  -5   0   2  535.15   29.60
  -5   0   2  559.24   29.20
  -5   0   2  513.45   28.60
  -5   0   2  587.54   29.50
  -5   0   2  541.75   33.30
  -4   0   2 1986.60  102.09
  -4   0   2 2252.77  102.99
  -4   0   2 2008.20  105.09
  -4   0   2 2062.69  102.69
  -4   0   2 2108.19  102.59
  -3   0   2 2448.16  126.49
  -3   0   2 2654.83  124.99
  -2   0   2 2739.83  133.49
  -2   0   2 2737.63  133.59
  -1   0  -2 2100.89  101.59
   1   0   2 2050.09  101.59
  -2   0  -2  667.43   36.40
  -2   0  -2  653.03   35.10
  -2   0  -2  689.93   34.70
  -2   0  -2  705.13   34.90
   2   0   2  724.43   35.00
   2   0   2  683.33   35.00
  -3   0  -2 1603.74   79.19
  -3   0  -2 1463.45   80.39
  -3   0  -2 1537.35   78.49
  -3   0  -2 1631.84   78.09
   3   0   2 1555.34   77.19
   3   0   2 1652.73   78.39
   3   0   2 1572.34   78.39
  -4   0  -2 3066.39  150.98
  -4   0  -2 2878.71  153.68
  -4   0  -2 3043.10  151.18
  -4   0  -2 3120.79  150.78
   4   0   2 3140.39  151.28
   4   0   2 3139.79  149.79
  -5   0  -2   -1.30   11.10
  -5   0  -2    3.70    6.50
  -5   0  -2    7.70    6.40
   5   0   2    0.00    8.30
   5   0   2   -0.10    4.40
  -6   0  -2  407.36   24.80
  -6   0  -2  386.96   24.40
  -6   0  -2  351.56   30.40
   6   0   2  392.66   25.50
   6   0   2  372.16   25.20
   6   0   2  404.16   22.60
  -7   0  -2  656.53   47.00
  -7   0  -2  714.23   41.00
  -7   0  -2  740.43   37.20
  -7   0  -2  766.42   42.00
   7   0   2  712.93   42.10
   7   0   2  719.53   42.50
   7   0   2  744.43   39.10
  -8   0  -2  432.46   28.30
  -8   0  -2  440.46   29.70
  -8   0  -2  403.56   37.00
   8   0   2  437.76   26.50
   8   0   2  427.46   31.30
   8   0   2  403.96   31.40
  -9   0  -2   24.40   20.90
  -9   0  -2   45.80   13.30
  -9   0  -2   72.39   15.50
   9   0   2   62.79   12.10
   9   0   2   48.10   18.00
   9   0   2   67.09   20.60
 -10   0  -2   59.59   26.80
 -10   0  -2   98.19   18.70
 -10   0  -2   92.59   18.60
  10   0   2   73.69   22.70
  10   0   2   91.49   15.50
  10   0   2   88.59   22.50
 -11   0  -2  115.69   22.70
 -11   0  -2   98.79   35.50
 -11   0  -2  138.39   22.30
  11   0   2   78.69   26.90
  11   0   2  127.89   18.10
 -12   1   2  132.69   24.50
 -12   1   2  127.99   35.10
  11  -1  -2  290.47   36.10
  11  -1  -2  319.47   31.60
 -11   1   2  282.27   44.60
 -11   1   2  335.07   34.60
 -11   1   2  256.37   25.60
  10  -1  -2    6.60   10.80
  10  -1  -2   10.70   18.00
  10  -1  -2    0.80   13.00
 -10   1   2   14.20   10.40
 -10   1   2   12.80   13.20
 -10   1   2   10.30   22.30
   9  -1  -2  420.96   28.40
   9  -1  -2  396.66   32.70
  -9   1   2  431.56   26.20
  -9   1   2  398.66   26.10
  -9   1   2  404.46   26.00
  -9   1   2  420.36   28.40
  -9   1   2  349.96   37.20
   8  -1  -2 1019.10   53.49
   8  -1  -2  989.80   55.39
  -8   1   2  982.00   59.89
  -8   1   2 1005.90   54.09
  -8   1   2  954.80   52.09
  -8   1   2 1008.30   52.29
  -8   1   2 1017.10   52.69
   7  -1  -2 1214.38   64.99
   7  -1  -2 1252.67   65.09
  -7   1   2 1258.97   63.29
  -7   1   2 1219.18   64.09
  -7   1   2 1210.78   63.89
  -7   1   2 1232.78   68.79
   6  -1  -2  342.97   22.40
  -6   1   2  329.27   19.40
  -6   1   2  347.97   19.90
  -6   1   2  320.47   24.80
  -6   1   2  308.87   19.00
   5  -1  -2 1320.87   65.89
  -5   1   2 1252.07   64.49
  -5   1   2 1197.48   67.79
  -5   1   2 1409.76   65.49
  -5   1   2 1296.57   64.89
  -5   1   2 1299.47   65.29
  -4   1   2 1586.44   77.09
  -4   1   2 1685.23   77.59
  -4   1   2 1406.66   78.89
  -4   1   2 1544.65   77.09
  -3   1   2 2239.98  121.69
  -3   1   2 2437.76  120.69
  -3   1   2 2668.63  121.39
  -3   1   2 2451.65  120.89
  -3   1   2 2543.45  120.39
  -2   1   2  616.34   31.70
  -1  -1  -2 1314.27   63.49
   1   1   2 1259.87   63.39
  -2  -1  -2 1680.63   98.99
  -2  -1  -2 2073.59   95.79
  -2  -1  -2 1811.02   98.19
  -2  -1  -2 1975.50   95.99
   2   1   2 1996.00   95.69
   2   1   2 1971.30   94.99
   2   1   2 2067.69   96.29
  -3  -1  -2 7627.94  369.86
  -3  -1  -2 7464.15  367.86
  -4  -1  -2  613.94   34.00
  -4  -1  -2  609.94   37.20
  -4  -1  -2  635.24   33.30
   4   1   2  636.84   32.30
   4   1   2  618.04   33.60
  -5  -1  -2  540.45   31.20
  -5  -1  -2  556.04   30.10
  -5  -1  -2  498.65   35.20
   5   1   2  561.84   29.20
   5   1   2  553.74   31.00
  -6  -1  -2  750.82   49.10
  -6  -1  -2  834.62   44.80
  -6  -1  -2  816.02   43.90
   6   1   2  838.92   42.60
   6   1   2  798.62   44.60
  -7  -1  -2  674.63   39.50
  -7  -1  -2  662.73   47.70
  -7  -1  -2  716.93   40.50
   7   1   2  708.53   41.30
   7   1   2  705.43   37.90
   7   1   2  648.94   40.60
  -8  -1  -2   98.59   15.60
   8   1   2  102.29   19.30
   8   1   2   86.39   12.50
  -9  -1  -2  569.34   36.90
  -9  -1  -2  490.95   48.20
  -9  -1  -2  508.15   36.00
   9   1   2  506.55   38.50
   9   1   2  519.25   37.80
   9   1   2  538.55   33.30
 -10  -1  -2  266.97   29.60
 -10  -1  -2  241.78   38.00
 -10  -1  -2  234.18   26.70
  10   1   2  290.77   34.60
  10   1   2  213.68   34.30
  10   1   2  227.18   37.40
 -11  -1  -2   53.79   19.00
 -11  -1  -2   74.49   20.80
 -11  -1  -2   29.30   30.60
  11   1   2   62.09   18.10
  11   1   2  115.29   28.70
  11   1   2   26.80   25.60
  12  -2  -2   24.00   29.20
  12  -2  -2   48.20   19.00
  12  -2  -2  114.49   44.90
 -12   2   2   32.50   30.20
 -12   2   2  104.79   25.10
 -12   2   2   78.99   16.40
  11  -2  -2   66.19   24.20
 -11   2   2   36.50   25.70
 -11   2   2   30.00   13.40
 -11   2   2   40.40   17.30
  10  -2  -2   74.89   20.00
  10  -2  -2   92.89   15.50
 -10   2   2   76.09   12.20
 -10   2   2   88.09   17.20
 -10   2   2   73.89   22.40
 -10   2   2  131.09   21.90
 -10   2   2   78.09   12.60
   9  -2  -2    3.20   10.60
   9  -2  -2   -1.00   16.20
  -9   2   2   10.10    8.60
  -9   2   2   17.20    9.60
  -9   2   2    6.80   10.70
  -9   2   2    2.50    8.30
  -9   2   2   -5.20   16.30
   8  -2  -2  180.38   17.70
   8  -2  -2  149.49   19.60
  -8   2   2  192.08   18.50
  -8   2   2  187.28   15.30
  -8   2   2  197.88   25.70
  -8   2   2  171.08   16.50
  -8   2   2  182.88   15.10
   7  -2  -2   55.89   11.80
  -7   2   2   64.99   10.20
  -7   2   2   74.29   10.90
  -7   2   2   58.69   13.10
  -7   2   2   71.39   13.90
  -7   2   2   69.19   11.40
   6  -2  -2  928.71   48.40
  -6   2   2  900.41   47.30
  -6   2   2  865.71   50.19
  -6   2   2  981.60   47.90
  -6   2   2  896.91   46.70
  -6   2   2  909.91   46.90
   5  -2  -2  464.25   25.40
  -5   2   2  446.76   23.60
  -5   2   2  439.86   24.30
  -5   2   2  438.46   24.00
  -5   2   2  411.56   26.60
  -5   2   2  451.15   24.80
   4  -2  -2  309.97   17.00
  -4   2   2  290.47   17.00
  -4   2   2  282.57   15.80
  -4   2   2  275.07   17.70
  -4   2   2  284.37   15.90
  -4   2   2  289.27   16.30
  -3   2   2   10.60    3.50
  -3   2   2   13.20    3.40
  -3   2   2   11.60    2.90
  -3   2   2    8.90    2.60
  -2   2   2 6984.00  339.47
   0  -2  -2  220.78   13.50
   0  -2  -2  233.68   12.00
   0   2   2  224.38   12.50
   0   2   2  223.98   12.00
  -1  -2  -2  742.83   42.60
  -1  -2  -2  891.21   41.50
  -1  -2  -2  728.73   42.70
  -1  -2  -2  868.11   41.30
   1   2   2  883.11   41.40
   1   2   2  855.71   41.40
   1   2   2  829.92   41.40
  -2  -2  -2 3055.39  164.78
  -2  -2  -2 3644.34  163.08
  -2  -2  -2 3563.74  162.78
  -2  -2  -2 2921.41  163.78
   2   2   2 3460.75  162.88
  -3  -2  -2  893.61   51.69
  -3  -2  -2 1036.70   49.20
  -3  -2  -2  834.92   49.80
  -3  -2  -2  991.30   48.80
   3   2   2 1033.00   49.40
   3   2   2  975.40   48.30
  -4  -2  -2  166.78   11.80
  -4  -2  -2  136.59   17.00
  -4  -2  -2  140.09   13.40
   4   2   2  161.48   13.80
   4   2   2  161.78   11.60
  -5  -2  -2  349.87   21.40
  -5  -2  -2  348.97   23.20
  -5  -2  -2  347.17   26.80
   5   2   2  361.16   22.70
   5   2   2  362.26   21.20
  -6  -2  -2  644.24   37.40
  -6  -2  -2  602.64   42.10
  -6  -2  -2  639.74   35.70
   6   2   2  621.44   37.00
   6   2   2  678.93   35.40
  -7  -2  -2  675.03   39.30
  -7  -2  -2  646.94   45.80
  -7  -2  -2  615.94   37.00
   7   2   2  646.34   40.20
   7   2   2  644.04   36.70
  -8  -2  -2  295.17   25.30
  -8  -2  -2  260.57   34.10
  -8  -2  -2  319.07   27.20
   8   2   2  325.67   28.10
   8   2   2  315.97   24.80
  -9  -2  -2  173.78   32.50
  -9  -2  -2  177.98   22.00
  -9  -2  -2  211.88   27.10
   9   2   2  219.68   29.60
   9   2   2  216.98   22.70
   9   2   2  160.28   25.10
 -10  -2  -2  105.49   33.00
 -10  -2  -2  102.09   18.20
 -10  -2  -2  138.39   21.90
  10   2   2   59.49   23.70
  10   2   2  117.99   26.60
  10   2   2  104.29   18.10
  12  -3  -2   59.49   17.60
  12  -3  -2   81.99   25.00
  12  -3  -2   17.60   28.10
 -12   3   2   51.89   29.50
 -12   3   2   77.89   16.30
 -12   3   2   80.99   24.60
  11  -3  -2  224.68   27.70
  11  -3  -2  259.47   34.40
 -11   3   2  314.27   25.40
 -11   3   2  233.98   39.10
 -11   3   2  251.47   22.80
 -11   3   2  240.28   24.50
 -11   3   2  277.07   30.00
  10  -3  -2   -1.30   12.00
 -10   3   2   12.10   10.10
 -10   3   2   20.60   19.00
 -10   3   2    7.10    9.20
 -10   3   2   13.30   11.60
 -10   3   2    9.90   12.90
   9  -3  -2   -7.30   15.30
   9  -3  -2    0.50   10.80
  -9   3   2    7.80    8.20
  -9   3   2   13.30    9.80
  -9   3   2   17.40   14.80
  -9   3   2    0.00   11.60
  -9   3   2   10.70    8.80
   8  -3  -2  176.88   21.10
  -8   3   2  195.48   24.20
  -8   3   2  166.38   15.00
  -8   3   2  187.58   17.00
  -8   3   2  168.08   15.20
  -8   3   2  177.28   16.50
  -7   3   2 1268.67   66.49
  -7   3   2 1359.96   67.79
  -7   3   2 1369.96   67.59
  -7   3   2 1259.57   66.49
  -7   3   2 1307.77   70.89
   6  -3  -2  224.28   16.90
  -6   3   2  206.78   18.10
  -6   3   2  213.28   14.50
  -6   3   2  223.18   15.90
  -6   3   2  221.28   14.30
  -6   3   2  207.88   14.40
   5  -3  -2  888.91   45.50
  -5   3   2  914.71   45.60
  -5   3   2  872.61   44.60
  -5   3   2  863.61   46.60
  -5   3   2  838.92   44.70
  -5   3   2  875.91   44.60
   4  -3  -2  655.53   32.50
  -4   3   2  651.43   33.00
  -4   3   2  605.84   32.50
  -4   3   2  626.24   32.10
  -4   3   2  588.34   33.10
  -3   3   2 3694.33  182.48
  -3   3   2 3916.81  182.78
  -3   3   2 3591.44  182.48
   2  -3  -2  500.65   25.80
   2  -3  -2  510.95   25.60
  -2   3   2  456.65   26.10
  -2   3   2  513.65   25.60
  -2   3   2  517.25   26.10
  -2   3   2  498.95   25.70
   0  -3  -2  482.45   21.70
   0  -3  -2  377.66   23.30
   0  -3  -2  395.66   23.40
   0   3   2  441.76   21.60
   0   3   2  424.06   22.40
  -1  -3  -2 1514.95   72.79
  -1  -3  -2 1599.54   72.99
  -1  -3  -2 1342.07   74.49
   1   3   2 1470.15   73.39
   1   3   2 1459.25   73.09
  -2  -3  -2  141.79    9.30
  -2  -3  -2  122.49   12.10
  -2  -3  -2  140.49   13.30
  -2  -3  -2  156.28   10.00
   2   3   2  148.09   10.20
   2   3   2  134.99    9.50
  -3  -3  -2 2220.78  120.49
  -3  -3  -2 2412.36  117.09
  -3  -3  -2 2496.15  117.49
  -3  -3  -2 2197.88  118.89
   3   3   2 2452.35  117.49
   3   3   2 2455.55  116.99
  -4  -3  -2  261.57   20.80
  -4  -3  -2  328.67   19.20
   4   3   2  315.37   19.60
   4   3   2  322.27   19.00
  -5  -3  -2  174.58   22.20
  -5  -3  -2  156.08   16.50
  -5  -3  -2  164.98   13.70
   5   3   2  179.78   16.80
   5   3   2  164.88   14.50
  -6  -3  -2  175.38   24.20
  -6  -3  -2  196.98   20.40
  -6  -3  -2  205.28   17.90
   6   3   2  183.98   18.80
   6   3   2  206.08   17.70
  -7  -3  -2  794.22   46.60
  -7  -3  -2  850.01   57.39
  -7  -3  -2  885.71   49.50
   7   3   2  805.52   48.40
   7   3   2  897.71   46.90
  -8  -3  -2  210.08   37.00
  -8  -3  -2  244.08   30.50
  -8  -3  -2  239.68   22.10
   8   3   2  277.57   23.40
   8   3   2  278.17   25.80
   8   3   2  224.58   26.70
  -9  -3  -2   51.89   14.60
  -9  -3  -2   51.29   17.90
  -9  -3  -2   58.49   28.10
   9   3   2   87.29   22.60
   9   3   2   29.10   21.40
   9   3   2   55.29   16.10
 -10  -3  -2   22.70   18.40
 -10  -3  -2  -37.90   29.40
 -10  -3  -2   10.10   15.70
  10   3   2   29.20   17.60
  10   3   2  -21.20   22.10
  10   3   2   14.20   25.60
  12  -4  -2  218.48   29.50
  12  -4  -2  299.37   37.90
 -12   4   2  305.37   28.20
 -12   4   2  242.58   27.70
 -12   4   2  260.37   45.00
 -12   4   2  343.17   40.40
  11  -4  -2  221.48   31.40
  11  -4  -2  150.78   25.20
 -11   4   2  217.28   24.20
 -11   4   2  161.68   19.90
 -11   4   2  213.68   37.30
 -11   4   2  173.68   22.60
 -11   4   2  193.78   30.90
  10  -4  -2   -2.60   12.20
  10  -4  -2   24.00   18.80
 -10   4   2   16.80   18.80
 -10   4   2    7.50   24.30
 -10   4   2    6.80   10.50
 -10   4   2    3.70   11.40
 -10   4   2    2.10    9.30
   9  -4  -2  194.18   24.50
  -9   4   2  176.28   19.60
  -9   4   2  240.58   28.20
  -9   4   2  181.38   16.70
  -9   4   2  218.08   17.90
  -9   4   2  208.18   19.60
   8  -4  -2 1540.45   79.49
  -8   4   2 1526.95   77.99
  -8   4   2 1547.15   81.69
  -8   4   2 1480.05   76.39
  -8   4   2 1418.96   76.49
  -8   4   2 1537.65   77.59
   7  -4  -2  506.15   30.80
  -7   4   2  515.95   29.80
  -7   4   2  493.75   28.30
  -7   4   2  529.15   29.00
  -7   4   2  490.45   28.20
  -7   4   2  502.35   32.80
   6  -4  -2 1356.36   67.99
  -6   4   2 1355.26   67.19
  -6   4   2 1296.27   69.09
  -6   4   2 1296.67   66.89
  -6   4   2 1276.97   66.79
  -6   4   2 1384.66   68.09
   5  -4  -2 1602.84   78.99
  -5   4   2 1501.45   79.79
  -5   4   2 1650.13   79.59
  -5   4   2 1569.44   78.29
  -5   4   2 1587.04   78.49
  -5   4   2 1547.55   78.79
   4  -4  -2 3584.34  170.78
  -4   4   2 3573.44  170.98
  -4   4   2 3635.84  171.78
  -4   4   2 3370.06  171.58
  -4   4   2 3439.46  170.48
  -4   4   2 3365.56  171.28
   3  -4  -2   87.19    6.00
   3  -4  -2   77.99    8.70
  -3   4   2   79.49    7.30
  -3   4   2   65.39    7.60
  -3   4   2   80.99    7.50
  -3   4   2   84.49    8.70
   2  -4  -2 5608.84  273.37
   2  -4  -2 5541.75  273.47
  -2   4   2 5584.64  273.27
  -2   4   2 5731.13  273.67
   1  -4  -2 3239.28  160.88
   1  -4  -2 3458.55  159.28
   1  -4  -2 3147.59  160.88
  -1   4   2 3183.68  160.98
  -1   4   2 3385.36  160.58
   0  -4  -2  735.93   33.90
   0  -4  -2  621.54   35.90
   0  -4  -2  655.83   37.60
   0   4   2  641.34   34.70
   0   4   2  706.53   34.40
   0   4   2  691.03   33.80
  -1  -4  -2   62.19   10.40
  -1  -4  -2   82.89    6.40
  -1  -4  -2   72.29    5.90
  -1  -4  -2   65.59   10.40
   1   4   2   68.39    7.10
   1   4   2   74.89    6.40
  -2  -4  -2 1934.41  101.49
  -2  -4  -2 1877.11  102.29
  -2  -4  -2 2076.89   98.79
   2   4   2 2081.79   98.99
   2   4   2 2035.60   99.09
  -3  -4  -2 1939.31  105.29
  -3  -4  -2 2129.99  101.19
  -3  -4  -2 1966.80  103.89
   3   4   2 2131.79  101.39
   3   4   2 2026.80  101.39
  -4  -4  -2    0.10   11.60
  -4  -4  -2    3.90    6.50
   4   4   2   -0.10    8.30
   4   4   2    1.80   12.10
  -5  -4  -2    0.50   12.70
  -5  -4  -2   -2.50    9.60
  -5  -4  -2   14.00    7.20
   5   4   2    8.60    7.70
   5   4   2   10.90   10.50
  -6  -4  -2  550.34   40.80
  -6  -4  -2  501.85   35.30
  -6  -4  -2  531.25   31.60
   6   4   2  557.44   32.60
   6   4   2  538.35   34.40
  -7  -4  -2  771.22   65.69
  -7  -4  -2  565.04   39.30
  -7  -4  -2  643.14   42.20
   7   4   2  720.83   39.50
   7   4   2  641.04   40.30
  -8  -4  -2  103.39   16.30
  -8  -4  -2   70.49   24.70
  -8  -4  -2   92.99   18.90
   8   4   2   77.79   18.80
   8   4   2  105.49   19.20
   8   4   2  118.49   29.00
  -9  -4  -2  212.38   24.50
  -9  -4  -2  218.18   37.80
  -9  -4  -2  222.98   31.00
   9   4   2  239.88   27.60
   9   4   2  239.58   31.80
   9   4   2  160.58   27.80
 -10  -4  -2  142.09   25.20
 -10  -4  -2  127.49   20.90
 -10  -4  -2  164.68   41.10
  10   4   2  117.79   29.90
  10   4   2  228.58   29.90
  10   4   2  179.98   30.30
  12  -5  -2  148.19   28.70
  12  -5  -2   83.89   34.70
 -12   5   2  204.48   27.10
 -12   5   2  170.78   31.90
 -12   5   2  174.88   25.40
 -12   5   2  129.59   25.20
 -12   5   2  140.99   25.90
  11  -5  -2   -3.10   23.70
  11  -5  -2  -10.80   13.80
  11  -5  -2   33.40   21.40
 -11   5   2   15.20   14.20
 -11   5   2   23.90   21.00
 -11   5   2   14.20   10.70
 -11   5   2   22.30   15.90
 -11   5   2   19.00   12.50
  10  -5  -2   93.79   21.00
  10  -5  -2   86.49   14.60
 -10   5   2  105.19   16.20
 -10   5   2   92.09   16.60
 -10   5   2  168.08   29.20
 -10   5   2   91.79   12.00
   9  -5  -2  423.76   31.80
  -9   5   2  383.16   25.30
  -9   5   2  445.16   32.70
  -9   5   2  413.26   27.00
  -9   5   2  396.36   29.00
  -9   5   2  418.06   29.30
   8  -5  -2  411.66   28.30
  -8   5   2  384.56   26.60
  -8   5   2  408.06   30.50
  -8   5   2  419.16   26.20
  -8   5   2  380.96   24.70
   7  -5  -2  237.88   19.20
  -7   5   2  229.78   16.50
  -7   5   2  238.18   18.60
  -7   5   2  242.48   17.30
  -7   5   2  228.68   16.80
  -7   5   2  255.67   21.80
   6  -5  -2 1360.56   69.79
  -6   5   2 1397.46   70.29
  -6   5   2 1344.17   69.09
  -6   5   2 1354.56   70.99
  -6   5   2 1380.26   68.89
   5  -5  -2  981.60   50.29
  -5   5   2  976.10   51.09
  -5   5   2  998.30   50.69
  -5   5   2  998.20   50.39
  -5   5   2  982.60   51.59
  -5   5   2  974.40   49.70
   4  -5  -2 1295.07   67.29
   4  -5  -2 1345.97   65.59
  -4   5   2 1383.26   66.39
  -4   5   2 1345.17   66.99
  -4   5   2 1330.07   65.29
  -4   5   2 1236.78   66.79
   3  -5  -2  907.61   45.40
   3  -5  -2  910.41   45.80
   3  -5  -2  899.81   43.90
  -3   5   2  879.31   45.60
  -3   5   2  818.42   45.90
  -3   5   2  893.61   45.60
  -3   5   2  912.51   45.30
   2  -5  -2 4818.22  231.58
   2  -5  -2 4771.02  231.38
  -2   5   2 4842.52  231.48
  -2   5   2 4734.93  231.28
  -2   5   2 4532.05  231.98
   1  -5  -2  508.05   27.30
   1  -5  -2  497.15   27.70
  -1   5   2  500.45   26.50
  -1   5   2  503.65   27.30
   0  -5  -2   60.09   10.90
   0  -5  -2   72.99   10.70
   0   5   2   79.39    6.00
   0   5   2   86.29    8.30
   0   5   2   80.09    8.80
  -1  -5  -2  571.14   34.40
  -1  -5  -2  551.24   34.60
   1   5   2  627.14   31.10
   1   5   2  611.64   31.90
   1   5   2  638.04   31.00
  -2  -5  -2 3050.49  157.38
  -2  -5  -2 3016.40  156.18
  -2  -5  -2 3209.58  152.98
   2   5   2 3126.39  153.18
   2   5   2 3189.88  153.58
  -3  -5  -2   78.59   12.80
  -3  -5  -2   60.29   14.00
  -3  -5  -2   71.89    9.50
   3   5   2   81.59   10.70
   3   5   2  102.69   15.40
  -4  -5  -2  106.39   17.00
  -4  -5  -2  105.59   11.20
  -4  -5  -2   98.19   16.70
   4   5   2  116.79   12.60
  -5  -5  -2 1122.69   65.99
  -5  -5  -2 1058.39   56.59
  -5  -5  -2 1070.99   60.59
   5   5   2 1079.39   57.99
   5   5   2 1102.39   57.09
  -6  -5  -2 1739.73   97.19
  -6  -5  -2 1850.31   94.09
  -6  -5  -2 1951.20  103.49
   6   5   2 1795.92   94.69
   6   5   2 1871.71   93.89
  -7  -5  -2   22.70   15.10
  -7  -5  -2    7.20   22.70
  -7  -5  -2   25.80   11.40
   7   5   2   19.70   24.80
   7   5   2   38.80   14.10
  -8  -5  -2  281.37   25.20
  -8  -5  -2  277.97   32.20
  -8  -5  -2  275.77   44.40
   8   5   2  332.47   29.00
   8   5   2  285.17   30.60
   8   5   2  304.37   28.70
  -9  -5  -2  291.27   30.70
  -9  -5  -2  297.07   52.29
  -9  -5  -2  279.57   34.90
   9   5   2  234.68   34.50
   9   5   2  338.07   32.50
   9   5   2  303.97   31.50
  12  -6  -2   95.79   18.20
  12  -6  -2   42.20   28.90
 -12   6   2  171.08   25.30
 -12   6   2   88.09   14.10
 -12   6   2  122.19   20.80
 -12   6   2  141.39   28.70
 -12   6   2  120.59   22.90
  11  -6  -2  120.19   26.70
  11  -6  -2  161.08   25.60
  11  -6  -2  135.49   18.40
 -11   6   2  209.98   29.30
 -11   6   2  135.99   18.50
 -11   6   2  237.08   35.90
 -11   6   2  183.68   22.90
 -11   6   2  171.08   24.10
  10  -6  -2   61.89   18.90
  10  -6  -2   14.30   18.80
 -10   6   2   26.60   14.00
 -10   6   2   42.60   12.10
 -10   6   2   28.20   14.60
 -10   6   2   57.79   18.80
 -10   6   2   28.20   10.00
   9  -6  -2   62.09   16.70
   9  -6  -2   49.40   16.30
  -9   6   2   98.69   18.30
  -9   6   2   59.59   12.70
  -9   6   2   59.29   13.90
  -9   6   2   62.19   11.30
  -9   6   2   49.80   10.20
   8  -6  -2  176.08   20.40
  -8   6   2  161.88   16.30
  -8   6   2  160.98   19.00
  -8   6   2  153.68   16.10
  -8   6   2  187.08   22.10
   7  -6  -2  221.18   18.70
  -7   6   2  205.18   20.30
  -7   6   2  203.98   18.10
  -7   6   2  212.58   15.90
  -7   6   2  208.68   16.60
  -7   6   2  207.58   15.90
   6  -6  -2    8.10    7.80
  -6   6   2   19.00   14.50
  -6   6   2   18.80    6.90
  -6   6   2   11.20    6.90
  -6   6   2    9.90    8.60
  -6   6   2    9.10    5.50
   5  -6  -2   96.49   13.30
   5  -6  -2   80.69   10.00
  -5   6   2  124.59   12.10
  -5   6   2  114.59   12.90
  -5   6   2   86.99   12.20
  -5   6   2  118.09   11.50
   4  -6  -2  413.66   21.00
   4  -6  -2  393.76   23.80
  -4   6   2  407.86   23.50
  -4   6   2  343.27   23.10
  -4   6   2  411.36   23.20
  -4   6   2  405.16   22.90
   3  -6  -2 1008.60   52.69
   3  -6  -2 1038.10   52.39
  -3   6   2 1051.89   52.69
  -3   6   2  952.30   52.89
  -3   6   2 1071.19   52.39
   2  -6  -2   18.30    5.90
   2  -6  -2   14.20    6.10
  -2   6   2    5.20    5.40
  -2   6   2   13.30    5.70
  -2   6   2    7.80    5.30
   1  -6  -2   28.10    7.60
   1  -6  -2   16.50    6.80
  -1   6   2   21.20    5.90
  -1   6   2   17.50    5.10
   0  -6  -2  623.54   37.50
   0  -6  -2  667.63   33.40
   0  -6  -2  634.84   37.00
   0   6   2  676.23   34.60
   0   6   2  666.33   35.60
   0   6   2  674.03   33.60
   0   6   2  708.73   33.50
  -1  -6  -2 2900.21  137.89
  -1  -6  -2 2708.23  141.89
  -1  -6  -2 2721.63  141.09
   1   6   2 2783.82  138.89
   1   6   2 2825.42  137.89
   1   6   2 2945.91  140.39
  -2  -6  -2   66.49   12.80
  -2  -6  -2   59.59    8.10
   2   6   2   73.49    9.10
   2   6   2   61.29    7.30
   2   6   2   69.89    9.80
  -3  -6  -2  223.18   14.90
  -3  -6  -2  206.38   22.00
  -3  -6  -2  187.98   24.00
   3   6   2  231.28   16.50
   3   6   2  244.88   18.00
  -4  -6  -2  321.67   20.50
  -4  -6  -2  308.87   26.60
  -4  -6  -2  277.47   28.10
   4   6   2  314.07   21.30
   4   6   2  289.37   20.40
  -5  -6  -2  866.11   47.20
  -5  -6  -2  888.21   57.89
  -5  -6  -2  892.21   52.19
   5   6   2  862.21   48.20
   5   6   2  834.12   47.50
  -6  -6  -2   23.90   10.20
  -6  -6  -2   -0.40   14.90
  -6  -6  -2   -6.00   20.50
   6   6   2   18.20   14.50
   6   6   2   24.90   11.90
  -7  -6  -2  180.08   29.30
  -7  -6  -2  216.38   36.80
  -7  -6  -2  247.58   23.90
   7   6   2  267.47   26.30
   7   6   2  233.48   24.40
   7   6   2  249.58   26.50
  -8  -6  -2   92.19   33.50
  -8  -6  -2  100.69   16.60
  -8  -6  -2  100.79   22.50
   8   6   2  134.39   20.70
   8   6   2  106.49   23.70
   8   6   2  148.19   23.80
  -9  -6  -2   72.39   23.50
  -9  -6  -2   82.49   36.60
  -9  -6  -2   89.79   18.30
   9   6   2   48.50   26.10
   9   6   2  123.99   28.40
   9   6   2  118.99   23.20
  12  -7  -2   76.49   16.70
  12  -7  -2   67.39   28.50
  12  -7  -2  128.79   26.00
 -12   7   2   66.99   13.50
 -12   7   2  121.29   23.70
 -12   7   2  106.09   21.00
 -12   7   2  143.89   29.30
  11  -7  -2   54.39   24.00
  11  -7  -2  -10.30   21.00
 -11   7   2   29.50   16.30
 -11   7   2   30.30   22.20
 -11   7   2    5.70   10.40
 -11   7   2   23.10   17.60
 -11   7   2   13.30   13.40
  10  -7  -2   32.80   17.60
  10  -7  -2   -4.40   17.40
 -10   7   2   23.80   17.00
 -10   7   2    8.40   13.50
 -10   7   2   38.30   11.90
 -10   7   2    5.70   13.90
 -10   7   2    9.70    9.80
   9  -7  -2  331.27   28.00
   9  -7  -2  323.97   28.90
  -9   7   2  341.37   25.50
  -9   7   2  330.67   27.10
  -9   7   2  314.47   23.80
  -9   7   2  371.66   25.70
  -9   7   2  411.86   31.90
   8  -7  -2  582.24   38.80
   8  -7  -2  561.34   35.70
  -8   7   2  593.54   38.20
  -8   7   2  593.54   36.20
  -8   7   2  592.14   34.10
  -8   7   2  600.54   33.90
  -8   7   2  592.84   34.40
   7  -7  -2  125.49   15.20
   7  -7  -2   98.99   14.80
  -7   7   2  118.69   12.50
  -7   7   2  112.69   15.90
  -7   7   2  118.59   13.30
  -7   7   2  102.39   15.90
  -7   7   2  113.79   14.40
   6  -7  -2  195.28   19.10
   6  -7  -2  240.08   16.50
   6  -7  -2  210.88   16.80
  -6   7   2  257.47   17.90
  -6   7   2  243.88   17.50
  -6   7   2  232.08   19.10
  -6   7   2  254.47   19.60
  -6   7   2  237.98   15.20
   5  -7  -2  409.76   22.40
   5  -7  -2  400.06   26.10
   5  -7  -2  373.56   26.10
  -5   7   2  425.56   24.50
  -5   7   2  417.86   25.40
  -5   7   2  398.86   21.70
  -5   7   2  423.36   25.70
  -5   7   2  381.26   24.70
   4  -7  -2  892.41   47.60
   4  -7  -2  969.10   50.99
  -4   7   2  804.02   47.50
  -4   7   2  878.21   52.39
  -4   7   2  929.21   47.70
   3  -7  -2    5.30    6.90
   3  -7  -2    4.70    6.50
  -3   7   2   -0.90    5.70
  -3   7   2   -9.20    6.60
  -3   7   2    6.20    6.80
   2  -7  -2 1494.65   75.79
   2  -7  -2 1515.35   76.29
  -2   7   2 1466.45   75.99
  -2   7   2 1510.95   75.39
   1  -7  -2  647.54   36.90
   1  -7  -2  641.14   37.20
  -1   7   2  684.43   35.20
  -1   7   2  674.53   36.00
   0  -7  -2 1139.29   60.49
   0  -7  -2 1159.98   56.69
   0  -7  -2 1070.89   60.69
   0   7   2 1180.18   56.79
   0   7   2 1170.88   57.89
   0   7   2 1169.58   58.89
   0   7   2 1118.59   57.19
  -1  -7  -2   93.89    8.20
  -1  -7  -2   99.99   24.10
   1   7   2   86.19    8.70
   1   7   2   64.39   10.90
   1   7   2   73.99    9.00
  -2  -7  -2 2851.01  145.99
  -2  -7  -2 2893.11  144.49
  -2  -7  -2 2917.91  139.79
   2   7   2 2791.92  139.99
   2   7   2 2745.63  140.79
  -3  -7  -2  182.98   23.70
  -3  -7  -2  201.68   24.30
   3   7   2  243.68   17.50
   3   7   2  210.98   17.40
   3   7   2  234.68   19.40
  -4  -7  -2   24.40    8.80
  -4  -7  -2    9.70   17.40
  -4  -7  -2   15.00   14.50
   4   7   2   26.30   10.50
   4   7   2   46.10   11.60
  -5  -7  -2  173.58   27.50
  -5  -7  -2  188.48   27.70
  -5  -7  -2  212.98   19.20
   5   7   2  189.98   20.90
   5   7   2  231.98   22.80
  -6  -7  -2  625.54   47.70
  -6  -7  -2  706.83   56.09
  -6  -7  -2  671.43   45.70
   6   7   2  703.33   40.80
   6   7   2  613.04   40.00
  -7  -7  -2   27.10   19.60
  -7  -7  -2   39.50   29.70
  -7  -7  -2   49.20   13.60
   7   7   2   90.59   19.90
   7   7   2   83.59   18.60
   7   7   2   41.00   19.30
  -8  -7  -2  -22.10   20.00
  -8  -7  -2  -19.50   30.70
  -8  -7  -2   11.80   14.20
   8   7   2   35.70   19.30
   8   7   2  -29.50   18.50
   8   7   2   26.30   20.50
  12  -8  -2   22.40   26.50
  12  -8  -2   98.39   24.80
  12  -8  -2   54.49   15.60
 -12   8   2   72.99   21.30
 -12   8   2   60.09   20.00
 -12   8   2   46.10   12.10
 -12   8   2   72.79   17.30
 -12   8   2   72.19   26.80
  11  -8  -2   39.40   21.20
  11  -8  -2   -7.00   20.40
 -11   8   2   -4.20   10.40
 -11   8   2   11.80   16.70
 -11   8   2   20.80   21.60
 -11   8   2   14.60   16.40
 -11   8   2   24.20   14.30
  10  -8  -2   33.40   17.90
  10  -8  -2   62.39   18.40
 -10   8   2   78.39   13.80
 -10   8   2   56.29   18.80
 -10   8   2   49.10   11.60
 -10   8   2   35.60   16.40
 -10   8   2   52.39   14.40
   9  -8  -2  852.71   52.59
   9  -8  -2  900.01   52.99
  -9   8   2 1004.00   55.59
  -9   8   2  986.80   51.39
  -9   8   2  879.01   49.70
  -9   8   2  916.51   53.19
   8  -8  -2   -7.30   18.10
   8  -8  -2   12.10   11.60
   8  -8  -2   -5.90   14.90
  -8   8   2    4.20   10.50
  -8   8   2    1.40    9.20
  -8   8   2    5.80   11.30
  -8   8   2   21.50   10.20
  -8   8   2   22.00    9.20
   7  -8  -2  350.16   23.40
   7  -8  -2  350.16   23.40
   7  -8  -2  310.77   27.80
  -7   8   2  359.16   21.80
  -7   8   2  377.96   27.00
  -7   8   2  353.26   25.40
  -7   8   2  371.56   24.40
  -7   8   2  387.86   26.30
   6  -8  -2  340.77   26.10
   6  -8  -2  334.07   21.40
   6  -8  -2  350.36   21.20
  -6   8   2  384.96   23.60
  -6   8   2  375.86   24.20
  -6   8   2  370.56   25.60
  -6   8   2  337.07   20.10
  -6   8   2  331.27   24.60
   5  -8  -2 1389.26   69.89
   5  -8  -2 1323.27   70.69
  -5   8   2 1235.88   70.19
  -5   8   2 1438.06   70.69
  -5   8   2 1308.27   69.79
  -5   8   2 1415.06   69.49
   4  -8  -2  302.17   28.40
   4  -8  -2  294.87   20.10
  -4   8   2  285.97   19.90
  -4   8   2  243.98   20.60
  -4   8   2  280.07   19.80
   3  -8  -2 2433.66  116.59
   3  -8  -2 2360.46  116.09
  -3   8   2 2253.37  116.19
  -3   8   2 2349.76  115.99
  -3   8   2 2225.28  116.79
   2  -8  -2 1115.89   61.19
   2  -8  -2 1158.08   60.69
  -2   8   2 1198.08   60.89
  -2   8   2 1196.28   60.09
   1  -8  -2 1040.50   55.09
   1  -8  -2 1004.60   61.29
  -1   8   2 1056.19   53.39
   0  -8  -2   94.99   14.50
   0  -8  -2   99.59    7.70
   0  -8  -2   98.89   13.50
   0   8   2   97.39    8.30
   0   8   2   88.59   13.70
   0   8   2  109.89    8.10
   0   8   2   93.09   10.90
  -1  -8  -2 3284.67  167.48
  -1  -8  -2 3406.06  161.98
  -1  -8  -2 3325.47  166.18
   1   8   2 3286.67  163.78
   1   8   2 3241.48  162.38
   1   8   2 3287.97  161.98
  -2  -8  -2 1183.58   65.29
  -2  -8  -2 1216.38   59.29
  -2  -8  -2 1131.49   66.09
   2   8   2 1150.48   61.39
   2   8   2 1143.99   58.99
   2   8   2 1150.18   59.49
  -3  -8  -2    2.10   14.50
  -3  -8  -2   37.90    8.50
  -3  -8  -2   15.10   14.70
   3   8   2   38.50   11.90
   3   8   2   46.60    6.80
  -4  -8  -2  381.46   24.30
  -4  -8  -2  323.27   36.60
  -4  -8  -2  319.37   33.10
   4   8   2  387.76   26.60
   4   8   2  372.66   25.40
  -5  -8  -2 1112.49   64.79
  -5  -8  -2 1036.60   56.99
  -5  -8  -2 1069.59   68.69
   5   8   2 1027.20   57.99
   5   8   2 1052.29   59.19
  -6  -8  -2  299.27   35.90
  -6  -8  -2  273.37   44.40
  -6  -8  -2  302.57   25.90
   6   8   2  303.77   27.60
   6   8   2  301.17   27.30
  -7  -8  -2   -2.80   30.70
  -7  -8  -2  -13.10   20.60
  -7  -8  -2   18.30   13.40
   7   8   2    0.90   19.60
   7   8   2   34.10   19.20
   7   8   2   40.90   19.00
  -8  -8  -2   85.89   38.50
  -8  -8  -2   88.79   19.20
  -8  -8  -2   40.50   24.60
   8   8   2   26.50   21.90
   8   8   2  105.99   22.40
   8   8   2   88.99   22.70
  11  -9  -2   68.49   20.90
  11  -9  -2   25.60   23.70
 -11   9   2   36.00   20.70
 -11   9   2   47.30   15.40
 -11   9   2   35.70   19.70
 -11   9   2   15.10   11.00
 -11   9   2   40.40   18.10
  10  -9  -2  227.78   29.60
  10  -9  -2  271.57   28.50
 -10   9   2  268.17   24.90
 -10   9   2  233.68   27.50
 -10   9   2  297.87   32.10
 -10   9   2  238.08   22.90
 -10   9   2  253.17   25.50
   9  -9  -2   39.80   15.10
   9  -9  -2  -10.70   21.80
   9  -9  -2   10.50   13.80
  -9   9   2   23.30   11.20
  -9   9   2   47.50   12.80
  -9   9   2   24.80   15.30
  -9   9   2   24.20   10.10
  -9   9   2   37.80   24.40
   8  -9  -2   68.09   12.60
   8  -9  -2   50.29   17.50
   8  -9  -2   83.39   13.90
  -8   9   2   73.19   10.70
  -8   9   2   70.89   15.60
  -8   9   2  101.29   16.30
  -8   9   2   49.30   14.40
  -8   9   2   63.49   12.40
   7  -9  -2  224.98   18.40
   7  -9  -2  217.08   17.60
   7  -9  -2  201.58   22.10
  -7   9   2  220.18   20.30
  -7   9   2  239.28   23.40
  -7   9   2  265.27   21.00
  -7   9   2  248.38   20.60
   6  -9  -2  283.07   25.20
  -6   9   2  336.47   25.20
  -6   9   2  259.07   22.00
  -6   9   2  302.57   25.60
  -6   9   2  310.57   22.50
   5  -9  -2   96.79   15.10
   5  -9  -2  118.19   16.00
  -5   9   2   97.09   15.40
  -5   9   2  112.49   15.40
   4  -9  -2 1080.99   58.09
   4  -9  -2 1123.59   59.09
  -4   9   2 1122.29   58.29
  -4   9   2 1076.99   57.99
   3  -9  -2 1212.48   62.89
   3  -9  -2 1217.38   62.19
  -3   9   2 1180.68   63.09
  -3   9   2 1129.39   61.69
  -3   9   2 1176.28   61.39
   2  -9  -2   55.69   12.00
   2  -9  -2   37.80   10.90
  -2   9   2   42.00    9.50
  -2   9   2   43.50    9.80
   1  -9  -2   25.60   11.10
   1  -9  -2   26.40   11.60
  -1   9   2   29.90    8.30
  -1   9   2   21.10    9.00
   0  -9  -2 1146.69   62.99
   0  -9  -2 1274.07   66.49
   0  -9  -2 1207.48   67.49
   0   9   2 1244.08   61.29
   0   9   2 1216.98   64.69
   0   9   2 1289.27   63.19
  -1  -9  -2 1375.96   73.09
  -1  -9  -2 1392.46   67.49
  -1  -9  -2 1362.06   74.89
   1   9   2 1313.07   69.89
   1   9   2 1313.67   68.19
   1   9   2 1315.17   67.59
  -2  -9  -2    7.80    7.10
  -2  -9  -2  -13.20   15.10
  -2  -9  -2  -10.30   13.90
   2   9   2    8.30    8.20
   2   9   2   12.40   10.40
   2   9   2   14.60    7.30
  -3  -9  -2   38.60   17.60
  -3  -9  -2   32.80   19.50
  -3  -9  -2   62.99   10.30
   3   9   2   60.09   11.60
   3   9   2   78.89   10.50
   3   9   2   51.49   12.70
  -4  -9  -2  463.25   44.80
  -4  -9  -2  529.35   30.90
  -4  -9  -2  456.15   41.90
   4   9   2  497.45   32.20
   4   9   2  497.35   33.10
  -5  -9  -2  614.14   54.09
  -5  -9  -2  636.74   48.40
  -5  -9  -2  657.03   38.40
   5   9   2  614.14   40.20
   5   9   2  605.14   38.90
  -6  -9  -2   40.20   14.50
  -6  -9  -2   27.30   29.40
  -6  -9  -2    8.60   21.60
   6   9   2   33.00   16.20
   6   9   2   50.29   17.30
   6   9   2   56.69   17.10
  -7  -9  -2  126.99   38.20
  -7  -9  -2  184.18   26.50
  -7  -9  -2  148.89   28.70
   7   9   2  182.88   26.20
   7   9   2  213.28   28.50
   7   9   2  211.98   32.50
  11 -10  -2   32.80   20.10
  11 -10  -2   55.29   20.20
  11 -10  -2  -15.40   24.00
 -11  10   2   26.00   15.80
 -11  10   2    2.30   11.50
 -11  10   2   16.80   20.30
 -11  10   2   12.80   18.50
  10 -10  -2   11.40   16.10
  10 -10  -2   38.50   17.40
  10 -10  -2  -13.70   19.90
 -10  10   2   34.40   18.40
 -10  10   2   29.70   13.80
 -10  10   2   16.60   11.40
 -10  10   2    8.00   17.00
   9 -10  -2   93.69   21.60
   9 -10  -2  131.79   21.70
   9 -10  -2  105.69   16.70
  -9  10   2  162.78   20.90
  -9  10   2  124.59   20.70
  -9  10   2  192.58   26.60
  -9  10   2  162.78   19.20
   8 -10  -2  204.18   20.50
   8 -10  -2  202.58   25.00
  -8  10   2  260.37   22.50
  -8  10   2  255.47   22.60
  -8  10   2  244.68   24.10
  -8  10   2  210.88   25.10
   7 -10  -2   26.40   15.30
  -7  10   2   41.60   12.00
  -7  10   2   19.60   13.20
  -7  10   2   50.19   11.50
  -7  10   2   47.00   14.70
   6 -10  -2    5.20   11.30
   6 -10  -2   19.10   11.80
  -6  10   2   18.10   11.00
  -6  10   2   16.40   10.80
  -6  10   2    3.90   10.60
   5 -10  -2  335.27   25.20
   5 -10  -2  365.66   27.00
  -5  10   2  363.66   25.40
  -5  10   2  335.97   25.20
  -5  10   2  320.57   26.70
   4 -10  -2  569.84   33.80
   4 -10  -2  581.84   35.40
  -4  10   2  560.44   33.60
  -4  10   2  499.45   35.10
  -4  10   2  540.05   32.70
   3 -10  -2   93.19   14.20
   3 -10  -2  100.39   16.30
  -3  10   2  108.09   15.40
  -3  10   2  104.59   14.70
   2 -10  -2    3.30   10.50
   2 -10  -2    3.60   10.70
  -2  10   2   -0.10    8.00
  -2  10   2    5.90    9.70
   1 -10  -2   56.79   13.50
   1 -10  -2   62.59   13.70
  -1  10   2   58.79   12.70
  -1  10   2   55.39   10.40
   0 -10  -2  589.64   41.00
   0 -10  -2  633.84   34.40
   0 -10  -2  628.34   40.30
   0  10   2  621.74   37.60
   0  10   2  616.14   32.20
   0  10   2  657.13   41.10
   0  10   2  592.54   33.50
  -1 -10  -2  159.28   12.40
  -1 -10  -2  141.49   23.20
  -1 -10  -2  171.68   23.40
   1  10   2  130.09   15.10
   1  10   2  143.09   18.00
   1  10   2  163.08   13.10
   1  10   2  147.49   13.20
  -2 -10  -2  173.98   22.60
  -2 -10  -2  144.79   22.70
  -2 -10  -2  151.98   16.30
   2  10   2  161.78   15.10
   2  10   2  142.59   15.10
   2  10   2  171.88   21.50
  -3 -10  -2  151.98   16.20
  -3 -10  -2  158.18   24.60
  -3 -10  -2  128.49   25.30
   3  10   2  144.59   17.60
   3  10   2  159.48   20.80
   3  10   2  175.08   14.10
  -4 -10  -2  417.36   40.70
  -4 -10  -2  419.36   44.50
  -4 -10  -2  461.75   29.90
   4  10   2  439.46   31.00
   4  10   2  435.46   29.60
   4  10   2  437.36   32.30
  -5 -10  -2    7.80   21.40
  -5 -10  -2   17.80   26.30
   5  10   2   38.00   18.90
   5  10   2   21.70   16.00
   5  10   2   26.30   15.50
  -6 -10  -2  152.18   29.00
  -6 -10  -2  136.79   18.60
  -6 -10  -2   85.59   32.70
   6  10   2  140.39   22.40
   6  10   2  150.38   24.80
   6  10   2  162.18   26.80
  11 -11  -2   -7.10   19.20
  11 -11  -2  -23.20   23.90
 -11  11   2   31.50   16.40
 -11  11   2  -17.10   12.40
 -11  11   2  -13.20   18.60
 -11  11   2   19.90   22.10
  10 -11  -2  121.09   19.30
  10 -11  -2   84.69   23.60
 -10  11   2  150.28   21.30
 -10  11   2  161.88   25.10
 -10  11   2   97.89   19.50
   9 -11  -2  364.46   28.80
   9 -11  -2  367.96   37.60
  -9  11   2  465.55   36.00
  -9  11   2  422.66   29.50
  -9  11   2  428.36   31.00
  -9  11   2  374.36   33.30
   8 -11  -2  -12.80    9.60
   8 -11  -2  -14.70   14.70
   8 -11  -2    4.50   16.60
  -8  11   2   30.70   12.40
  -8  11   2   34.90   17.70
  -8  11   2    6.70   14.90
  -8  11   2    1.90   13.10
   7 -11  -2  103.89   18.80
   7 -11  -2   93.59   17.00
  -7  11   2  102.29   15.50
  -7  11   2  164.68   22.30
  -7  11   2  102.99   17.30
   6 -11  -2  478.85   33.40
   6 -11  -2  513.35   35.00
  -6  11   2  482.75   34.40
  -6  11   2  487.55   33.40
  -6  11   2  490.15   32.90
   5 -11  -2  198.48   21.60
   5 -11  -2  220.78   23.40
  -5  11   2  225.78   21.80
  -5  11   2  185.68   19.50
  -5  11   2  173.68   23.60
   4 -11  -2  177.78   22.40
   4 -11  -2  148.39   20.00
  -4  11   2  137.29   18.60
  -4  11   2  150.18   19.80
  -4  11   2  157.78   19.10
   3 -11  -2  686.03   42.50
   3 -11  -2  703.73   42.30
  -3  11   2  716.03   41.30
  -3  11   2  751.72   43.70
   2 -11  -2  451.25   32.10
   2 -11  -2  465.45   34.00
  -2  11   2  459.85   29.50
  -2  11   2  501.75   31.30
   1 -11  -2  391.76   29.70
   1 -11  -2  365.96   31.70
  -1  11   2  397.16   28.80
  -1  11   2  361.36   25.80
   0 -11  -2  384.76   30.70
   0 -11  -2  357.06   20.10
   0 -11  -2  367.86   32.90
   0  11   2  372.96   28.60
   0  11   2  357.56   20.40
   0  11   2  365.56   20.50
   0  11   2  346.07   24.60
  -1 -11  -2  521.75   28.90
  -1 -11  -2  553.24   41.50
  -1 -11  -2  553.34   38.70
   1  11   2  504.55   35.10
   1  11   2  501.95   29.20
   1  11   2  495.15   31.00
   1  11   2  527.45   29.10
  -2 -11  -2  178.08   28.00
  -2 -11  -2  154.48   15.20
  -2 -11  -2  149.69   24.20
   2  11   2  153.28   16.30
   2  11   2  145.69   16.00
   2  11   2  152.08   21.30
   2  11   2  159.68   16.20
  -3 -11  -2   21.50   20.10
  -3 -11  -2    0.20   21.00
  -3 -11  -2   46.40   10.70
   3  11   2   43.80   12.30
   3  11   2   28.70   16.50
   3  11   2   26.00   12.00
  -4 -11  -2  242.88   22.40
  -4 -11  -2  258.67   32.70
   4  11   2  273.27   30.70
   4  11   2  243.28   23.90
   4  11   2  225.48   25.80
  -5 -11  -2  557.94   36.50
  -5 -11  -2  492.35   55.49
  -5 -11  -2  574.44   50.99
   5  11   2  536.55   37.90
   5  11   2  564.44   40.20
   5  11   2  551.24   38.90
  -6 -11  -2   49.10   34.60
  -6 -11  -2   94.99   18.50
  -6 -11  -2   87.89   28.70
   6  11   2   93.39   21.80
   6  11   2   90.49   20.20
   6  11   2   76.79   21.40
  10 -12  -2  157.28   27.60
 -10  12   2  244.98   32.90
 -10  12   2  232.68   28.50
 -10  12   2  162.08   25.00
 -10  12   2  192.08   24.10
   9 -12  -2   16.70   19.20
   9 -12  -2  -10.80   16.90
  -9  12   2   -4.00   17.10
  -9  12   2   33.30   15.20
   8 -12  -2  100.29   20.70
   8 -12  -2  118.29   20.20
  -8  12   2  160.48   23.30
  -8  12   2  191.88   24.30
  -8  12   2  127.09   20.70
   7 -12  -2  359.66   32.40
   7 -12  -2  355.46   31.60
  -7  12   2  302.97   27.80
  -7  12   2  368.66   30.30
  -7  12   2  373.66   31.70
   6 -12  -2  362.26   30.60
   6 -12  -2  330.57   28.50
  -6  12   2  340.27   28.30
  -6  12   2  284.77   29.90
  -6  12   2  300.87   28.10
   5 -12  -2   13.10   15.60
  -5  12   2    7.10   14.60
  -5  12   2  -19.10   14.20
   4 -12  -2  482.35   34.40
   4 -12  -2  490.45   34.70
  -4  12   2  494.05   36.70
  -4  12   2  516.65   33.60
   3 -12  -2  285.57   28.90
   3 -12  -2  288.67   26.70
  -3  12   2  327.27   28.50
  -3  12   2  283.27   24.60
   2 -12  -2  149.59   25.60
   2 -12  -2  139.29   22.70
  -2  12   2  173.98   23.40
  -2  12   2  154.08   20.00
   1 -12  -2  190.78   25.60
   1 -12  -2  208.48   28.20
  -1  12   2  195.58   22.20
  -1  12   2  221.68   20.20
   0 -12  -2  664.43   37.60
   0 -12  -2  884.01   49.70
   0  12   2  722.13   38.00
   0  12   2  698.13   38.30
   0  12   2  774.12   42.40
  -1 -12  -2  178.08   27.90
  -1 -12  -2  185.68   31.70
  -1 -12  -2  152.18   13.70
   1  12   2  162.28   18.20
   1  12   2  167.98   14.50
   1  12   2  164.58   22.40
   1  12   2  155.78   14.60
  -2 -12  -2   -8.90   21.60
  -2 -12  -2   23.30   19.70
  -2 -12  -2   11.70    9.00
   2  12   2   19.80   12.50
   2  12   2   13.00    9.80
   2  12   2   10.70   14.60
   2  12   2   21.90   11.60
  -3 -12  -2  152.38   17.10
  -3 -12  -2  138.39   27.30
  -3 -12  -2  127.49   29.50
   3  12   2  145.29   18.40
   3  12   2  136.49   22.00
   3  12   2  126.69   19.80
  -4 -12  -2  442.46   51.99
  -4 -12  -2  619.54   50.89
  -4 -12  -2  542.05   34.90
   4  12   2  537.85   36.00
   4  12   2  619.94   43.40
   4  12   2  540.45   37.40
  -5 -12  -2   54.99   32.90
  -5 -12  -2   97.39   16.90
  -5 -12  -2   67.99   27.80
   5  12   2  110.89   19.30
   5  12   2   94.99   21.70
   5  12   2   87.39   19.20
  10 -13  -2    7.60   20.70
  10 -13  -2   26.40   23.20
 -10  13   2   57.79   17.80
 -10  13   2   35.50   14.20
 -10  13   2    6.30   19.80
   9 -13  -2   95.69   22.70
   9 -13  -2   84.69   20.80
  -9  13   2  101.49   18.40
  -9  13   2   98.19   21.90
   8 -13  -2   35.40   18.80
   8 -13  -2   11.70   17.10
  -8  13   2   14.80   17.50
  -8  13   2   52.69   16.60
  -8  13   2   60.79   16.70
   7 -13  -2  102.59   21.00
   7 -13  -2   56.19   17.60
  -7  13   2   79.99   17.30
  -7  13   2   50.39   18.10
  -7  13   2   99.69   19.40
   6 -13  -2   14.30   15.50
   6 -13  -2   27.60   19.00
  -6  13   2   15.10   15.50
  -6  13   2  -28.50   15.70
  -6  13   2   30.90   15.60
   5 -13  -2  483.05   35.80
   5 -13  -2  424.86   34.70
  -5  13   2  499.45   34.40
  -5  13   2  423.86   38.00
   4 -13  -2  150.18   35.20
   4 -13  -2  182.88   26.70
  -4  13   2  196.88   28.40
  -4  13   2  184.18   26.00
   3 -13  -2   41.00   15.90
   3 -13  -2   49.50   31.50
  -3  13   2   61.59   18.00
  -3  13   2   44.50   15.20
   2 -13  -2    9.70   18.20
   2 -13  -2    8.40   15.60
  -2  13   2   10.40   13.00
   1 -13  -2  535.15   40.50
   1 -13  -2  543.05   40.00
  -1  13   2  579.54   37.80
  -1  13   2  530.25   35.00
   0 -13  -2  158.08   25.10
   0 -13  -2  150.58   22.40
   0  13   2  157.78   23.90
   0  13   2  142.29   20.50
  -1 -13  -2    2.10    7.30
  -1 -13  -2  -12.30   20.70
  -1 -13  -2   20.00   19.10
   1  13   2   14.50   17.30
   1  13   2   -1.10    7.70
   1  13   2    7.10   12.60
   1  13   2    8.80    8.20
  -2 -13  -2   40.20   22.40
  -2 -13  -2   33.30    9.80
  -2 -13  -2   33.50   24.30
   2  13   2   49.60   11.20
   2  13   2   48.40   19.40
   2  13   2   54.69   12.60
   2  13   2   51.79   11.60
  -3 -13  -2  483.55   46.10
  -3 -13  -2  389.76   27.90
  -3 -13  -2  400.56   44.20
   3  13   2  434.36   35.60
   3  13   2  368.86   29.50
   3  13   2  391.96   28.50
  -4 -13  -2   96.49   16.20
  -4 -13  -2  100.39   32.40
  -4 -13  -2  102.99   29.90
   4  13   2  105.79   17.40
   4  13   2   93.79   21.80
   4  13   2  113.89   18.00
   9 -14  -2   71.39   23.70
   9 -14  -2   70.49   21.90
  -9  14   2   92.29   18.60
  -9  14   2   77.09   19.70
  -9  14   2   65.29   21.50
   8 -14  -2   -5.50   18.70
   8 -14  -2   27.60   21.00
  -8  14   2   39.60   18.20
  -8  14   2   25.80   17.70
  -8  14   2    8.30   18.30
   7 -14  -2   21.90   18.00
   7 -14  -2   42.10   21.30
  -7  14   2   16.20   16.30
  -7  14   2   19.80   16.80
  -7  14   2    9.60   18.90
   6 -14  -2  450.95   39.10
   6 -14  -2  351.96   33.60
  -6  14   2  347.87   30.50
  -6  14   2  330.57   37.50
  -6  14   2  347.47   32.30
   5 -14  -2  117.89   21.00
   5 -14  -2  111.49   21.20
  -5  14   2  127.19   20.80
  -5  14   2  117.29   26.00
   4 -14  -2  -15.00   16.50
   4 -14  -2   20.60   19.70
  -4  14   2   -8.20   19.80
  -4  14   2   -3.90   15.50
   3 -14  -2   60.39   21.40
   3 -14  -2   27.60   18.30
  -3  14   2   57.79   17.10
  -3  14   2   63.89   17.80
   2 -14  -2  348.07   34.70
   2 -14  -2  348.77   38.10
  -2  14   2  448.86   35.90
   1 -14  -2  242.88   33.80
   1 -14  -2  247.78   36.10
  -1  14   2  267.67   26.70
   0 -14  -2   75.79   21.40
   0 -14  -2   74.29   24.40
   0  14   2   69.89   15.90
   0  14   2   51.79   17.80
  -1 -14  -2   76.89   26.80
  -1 -14  -2  106.79   24.70
   1  14   2   83.29   19.80
   1  14   2   84.59   11.10
   1  14   2   96.79   16.70
  -2 -14  -2   84.09   12.50
  -2 -14  -2  101.49   26.50
  -2 -14  -2   79.29   25.50
   2  14   2   98.99   15.90
   2  14   2   77.49   14.60
   2  14   2  102.29   21.00
   2  14   2  114.29   18.90
  -3 -14  -2   59.19   30.00
  -3 -14  -2   54.49   27.30
  -3 -14  -2   39.30   12.20
   3  14   2   29.50   13.70
   3  14   2   68.79   20.90
   3  14   2   68.09   14.40
   8 -15  -2   39.80   21.00
   8 -15  -2   68.29   26.60
  -8  15   2   81.59   22.90
  -8  15   2   41.20   19.10
  -8  15   2   50.09   21.30
   7 -15  -2  315.87   39.50
   7 -15  -2  207.08   32.40
  -7  15   2  236.38   30.60
  -7  15   2  229.48   31.60
  -7  15   2  238.68   38.70
   6 -15  -2   73.99   24.00
   6 -15  -2   74.39   21.30
  -6  15   2   44.00   23.30
  -6  15   2   58.59   19.70
   5 -15  -2   65.09   20.60
   5 -15  -2   93.79   23.40
  -5  15   2   77.79   24.70
  -5  15   2  103.69   21.60
   4 -15  -2  146.39   23.30
   4 -15  -2  186.58   28.00
  -4  15   2  182.98   27.80
  -4  15   2  200.18   27.70
   3 -15  -2  271.07   33.80
   3 -15  -2  265.77   37.60
  -3  15   2  338.97   36.90
  -3  15   2  273.67   31.40
   2 -15  -2   67.89   21.70
   2 -15  -2  115.79   26.20
  -2  15   2   88.29   19.60
  -2  15   2  159.18   24.60
   1 -15  -2  337.27   37.00
   1 -15  -2  333.47   41.20
  -1  15   2  351.36   36.90
  -1  15   2  282.87   30.60
   0 -15  -2  417.16   46.40
   0 -15  -2  446.86   41.40
   0  15   2  433.76   40.20
   0  15   2  343.57   49.40
  -1 -15  -2   69.89   24.70
  -1 -15  -2   74.29   28.40
   1  15   2   58.79   23.10
   1  15   2   58.59   16.40
   7 -16  -2   75.69   28.10
   7 -16  -2   51.79   22.90
  -7  16   2   30.60   26.00
  -7  16   2   91.89   24.10
   6 -16  -2   53.69   22.20
   6 -16  -2   77.69   26.60
  -6  16   2   47.50   20.90
  -6  16   2    9.30   25.30
   5 -16  -2  133.79   28.70
   5 -16  -2   89.89   24.00
  -5  16   2  144.19   29.30
  -5  16   2  140.09   24.50
   4 -16  -2  109.89   24.80
   4 -16  -2  116.89   27.60
  -4  16   2   98.49   22.60
  -4  16   2  172.88   28.70
   3 -16  -2   31.30   22.20
   3 -16  -2   27.60   22.30
  -3  16   2   20.50   19.70
  -3  16   2   39.20   23.70
   2 -16  -2   89.99   28.30
   2 -16  -2   96.59   24.50
  -2  16   2   91.69   21.10
  -2  16   2  116.39   25.60
   1 -16  -2  371.36   46.20
   1 -16  -2  321.07   40.20
  -1  16   2  379.76   40.10
  -1  16   2  295.87   31.50
   0 -16  -2  125.29   31.30
   0 -16  -2  115.59   27.00
   0  16   2   92.99   20.20
   0  16   2   87.09   22.70
  -3  17  -3  262.17   33.50
  -3  17  -3  374.16   40.70
   3 -17   3  295.77   39.20
   4 -17   3   96.19   22.90
   0  16  -3   25.50   21.70
   0  16  -3   11.40   17.40
   0 -16   3   19.40   26.80
   0 -16   3   27.00   21.90
  -1  16  -3   58.09   18.90
  -1  16  -3   54.79   22.20
   1 -16   3   86.79   22.80
   1 -16   3   63.59   27.30
  -2  16  -3  104.59   23.80
  -2  16  -3   90.39   19.90
   2 -16   3   72.49   22.90
   2 -16   3   83.09   27.10
  -3  16  -3  184.48   28.50
  -3  16  -3  240.98   34.00
   3 -16   3  223.88   36.30
   3 -16   3  147.59   24.40
  -4  16  -3   41.10   19.80
  -4  16  -3   61.09   22.00
   4 -16   3   22.50   19.60
   4 -16   3   60.19   26.40
  -5  16  -3   95.49   21.70
  -5  16  -3   95.79   19.80
   5 -16   3   79.09   21.90
   5 -16   3  104.49   26.60
  -6  16  -3   62.89   19.40
  -6  16  -3  127.39   23.10
   6 -16   3   71.19   22.00
   2  15  -3  147.59   24.70
   2  15  -3  126.59   19.20
   2  15  -3  114.79   15.30
  -2 -15   3   90.79   13.40
  -2 -15   3  132.19   29.00
   1  15  -3   38.60   11.10
   1  15  -3   52.79   20.10
   1  15  -3   50.89   16.60
  -1 -15   3   80.09   28.10
  -1 -15   3   36.70   14.10
  -1 -15   3   88.69   22.70
   0  15  -3  166.58   24.00
   0  15  -3  158.08   23.30
   0  15  -3  123.09   14.40
   0 -15   3  176.28   30.50
   0 -15   3  231.98   33.10
  -1  15  -3   86.19   18.20
  -1  15  -3   72.19   12.80
  -1  15  -3   87.19   20.20
   1 -15   3  100.39   26.40
   1 -15   3   92.69   21.50
  -2  15  -3  213.78   32.30
  -2  15  -3  156.98   24.70
   2 -15   3  126.79   24.90
   2 -15   3  177.98   28.00
  -3  15  -3   74.89   17.30
  -3  15  -3  124.89   21.70
   3 -15   3  101.09   19.80
   3 -15   3   92.49   25.50
  -4  15  -3  257.57   28.80
  -4  15  -3  265.37   33.30
   4 -15   3  241.78   34.50
   4 -15   3  248.68   31.50
  -5  15  -3   67.09   19.00
  -5  15  -3   85.59   19.90
  -5  15  -3   45.90   17.50
   5 -15   3   31.20   18.50
   5 -15   3   71.99   22.70
  -6  15  -3   48.30   18.90
  -6  15  -3   43.50   19.10
   6 -15   3   61.59   26.00
   6 -15   3   15.00   19.40
  -7  15  -3   81.59   20.00
  -7  15  -3   60.99   19.60
   7 -15   3   89.69   24.30
   7 -15   3   47.50   20.50
  -8  15  -3   80.49   20.10
  -8  15  -3  115.89   21.00
   8 -15   3   83.79   23.50
   4  14  -3   93.89   18.00
   4  14  -3   86.49   21.40
  -4 -14   3  114.69   27.20
  -4 -14   3  144.59   36.20
  -4 -14   3   79.29   15.90
   3  14  -3  199.38   31.60
   3  14  -3  122.89   19.80
   3  14  -3  124.39   17.10
  -3 -14   3  112.69   15.40
  -3 -14   3  198.08   29.00
  -3 -14   3  139.29   32.70
   2  14  -3   93.89   16.30
   2  14  -3   65.79   13.50
   2  14  -3   92.29   18.90
  -2 -14   3  145.59   24.50
  -2 -14   3   65.09   11.90
  -2 -14   3   66.99   24.50
   1  14  -3  484.25   35.10
   1  14  -3  399.76   27.60
   1  14  -3  471.05   32.50
  -1 -14   3  536.05   41.10
  -1 -14   3  418.56   26.90
  -1 -14   3  497.95   43.00
   0  14  -3   93.49   16.70
   0  14  -3   77.09   10.40
   0  14  -3  112.89   19.60
   0 -14   3   68.99    9.20
   0 -14   3   76.99   24.00
   0 -14   3   77.69   19.20
  -1  14  -3   80.79   16.80
  -1  14  -3   64.69   19.90
   1 -14   3   89.89   18.70
   1 -14   3   96.19   23.80
  -2  14  -3  150.18   20.80
  -2  14  -3  118.99   18.60
   2 -14   3  125.69   19.20
   2 -14   3  119.39   24.50
  -3  14  -3  740.53   44.80
  -3  14  -3  587.54   39.40
   3 -14   3  634.64   47.70
   3 -14   3  587.34   41.50
  -4  14  -3   41.10   16.50
  -4  14  -3   47.50   17.10
  -4  14  -3   49.30   17.10
   4 -14   3   56.89   20.10
   4 -14   3   20.20   15.80
  -5  14  -3    9.10   15.90
  -5  14  -3   12.20   16.10
  -5  14  -3   11.00   13.30
   5 -14   3   29.10   19.60
   5 -14   3    2.50   15.60
  -6  14  -3  112.19   18.90
  -6  14  -3   97.89   19.30
   6 -14   3   97.59   19.80
   6 -14   3  108.39   22.40
  -7  14  -3  363.36   31.30
  -7  14  -3  381.86   32.70
   7 -14   3  428.06   42.20
   7 -14   3  326.27   35.20
  -8  14  -3   37.00   16.90
  -8  14  -3   22.40   16.70
   8 -14   3   -3.40   19.50
   8 -14   3   39.40   25.40
  -9  14  -3  106.89   21.30
  -9  14  -3   96.79   22.70
   9 -14   3  114.99   32.50
   5  13  -3   78.19   19.20
   5  13  -3  113.79   21.40
  -5 -13   3   76.29   24.40
  -5 -13   3   86.69   17.40
  -5 -13   3  111.79   36.50
   4  13  -3  159.38   23.00
   4  13  -3  258.47   32.00
  -4 -13   3  190.58   23.40
  -4 -13   3  170.88   34.80
  -4 -13   3  202.68   28.60
   3  13  -3   25.00   17.50
   3  13  -3    5.30   11.60
   3  13  -3   10.50   12.80
  -3 -13   3   13.40   10.60
  -3 -13   3   -3.40   21.80
   2  13  -3  529.85   34.50
   2  13  -3  567.54   36.40
   2  13  -3  613.14   41.40
  -2 -13   3  722.93   46.20
  -2 -13   3  529.65   33.90
  -2 -13   3  673.73   51.39
   1  13  -3  172.38   25.20
   1  13  -3  147.49   20.10
  -1 -13   3  144.49   15.20
  -1 -13   3  174.58   28.20
  -1 -13   3  184.58   28.00
   0  13  -3   27.40   17.20
   0  13  -3   19.50   12.70
   0 -13   3   12.00   16.90
   0 -13   3   19.10    6.90
   0 -13   3   21.40   15.40
  -1  13  -3   18.20   13.90
  -1  13  -3   26.20   13.00
   1 -13   3   20.40   14.70
   1 -13   3   15.00   19.10
   1 -13   3   19.60    6.00
  -2  13  -3  756.62   43.70
  -2  13  -3  702.73   41.90
   2 -13   3  684.93   42.70
   2 -13   3  676.43   46.00
   2 -13   3  662.03   35.70
  -3  13  -3  153.88   28.30
  -3  13  -3  165.28   24.20
  -3  13  -3  123.79   10.60
  -3  13  -3  142.69   22.90
   3 -13   3  132.99   21.00
   3 -13   3  166.58   25.40
  -4  13  -3   19.20   23.10
  -4  13  -3   12.20   13.40
  -4  13  -3    8.90   12.30
  -4  13  -3    8.80    4.80
   4 -13   3   29.00   17.30
   4 -13   3    4.50   15.20
  -5  13  -3   78.39   16.00
  -5  13  -3   52.79    7.60
  -5  13  -3   49.60   15.60
  -5  13  -3   98.19   15.00
   5 -13   3   64.09   16.50
   5 -13   3   93.39   21.50
  -6  13  -3  571.24   38.40
  -6  13  -3  558.94   37.70
   6 -13   3  560.84   41.00
   6 -13   3  625.54   45.70
  -7  13  -3   35.40   15.50
  -7  13  -3   24.90   16.30
  -7  13  -3   51.09   11.10
   7 -13   3   48.00   22.60
  -8  13  -3  105.99   18.70
  -8  13  -3  109.89   18.80
   8 -13   3  126.19   28.50
  -9  13  -3   81.79   18.80
  -9  13  -3   81.69   21.00
  -9  13  -3   96.39   25.20
   9 -13   3   32.90   23.70
   9 -13   3   62.39   26.70
   6  12  -3   84.79   22.70
   6  12  -3   42.80   19.50
  -6 -12   3    3.50   30.60
  -6 -12   3   29.50   19.30
  -6 -12   3   68.09   17.50
   5  12  -3   16.10   16.50
   5  12  -3   54.39   19.60
  -5 -12   3  -15.90   19.00
  -5 -12   3   -6.30   28.20
  -5 -12   3   23.90   14.00
   4  12  -3   87.09   16.80
   4  12  -3  149.69   23.30
  -4 -12   3  113.89   23.60
  -4 -12   3   84.59   14.40
  -4 -12   3   81.19   28.70
   3  12  -3  488.25   31.00
   3  12  -3  460.35   32.20
   3  12  -3  495.45   34.90
  -3 -12   3  563.34   45.70
  -3 -12   3  488.85   30.80
  -3 -12   3  600.54   43.20
   2  12  -3  134.99   17.20
   2  12  -3  155.38   23.30
   2  12  -3  124.99   16.20
  -2 -12   3  141.29   26.20
  -2 -12   3  168.38   22.00
  -2 -12   3  120.89   15.20
   1  12  -3   24.00   13.80
   1  12  -3   17.20   11.10
  -1 -12   3    4.50   16.50
  -1 -12   3   18.50   14.70
   0  12  -3  159.78   20.90
   0  12  -3  139.99   18.30
   0 -12   3  156.98   19.10
   0 -12   3  129.59   12.50
   0 -12   3  163.78   34.30
  -1  12  -3  509.95   33.30
  -1  12  -3  515.85   31.90
   1 -12   3  502.15   38.50
   1 -12   3  489.75   27.20
   1 -12   3  510.15   34.00
  -2  12  -3  104.09   15.00
  -2  12  -3  104.89   17.30
   2 -12   3   93.59   18.90
   2 -12   3   82.49    8.70
   2 -12   3   99.69   14.90
  -3  12  -3  101.49   10.40
  -3  12  -3  109.29   16.00
  -3  12  -3  133.89   18.90
  -3  12  -3  127.89   16.50
   3 -12   3  140.39   22.40
   3 -12   3  129.99   20.00
  -4  12  -3  196.08   19.10
  -4  12  -3  194.58   21.60
  -4  12  -3  162.98   12.10
  -4  12  -3  139.99   20.40
   4 -12   3  200.58   22.60
   4 -12   3  215.78   30.20
  -5  12  -3  196.88   29.40
  -5  12  -3  223.68   20.30
  -5  12  -3  171.48   21.50
   5 -12   3  188.88   14.60
   5 -12   3  191.98   25.60
  -6  12  -3   24.10   14.70
  -6  12  -3   22.00    6.70
  -6  12  -3   56.09   14.10
   6 -12   3   35.30    9.10
   6 -12   3   43.80   17.70
  -7  12  -3  209.78   24.70
  -7  12  -3  219.98   24.00
  -7  12  -3  243.58   17.50
   7 -12   3  156.08   21.00
   7 -12   3  200.68   34.10
  -8  12  -3   88.59   18.60
  -8  12  -3  106.49   24.40
  -8  12  -3   73.39   16.40
   8 -12   3   54.99   25.00
   8 -12   3   65.29   16.80
  -9  12  -3   33.40   17.40
  -9  12  -3   76.89   26.30
  -9  12  -3   60.19   16.70
   9 -12   3   64.59   19.40
   9 -12   3   -4.10   27.20
 -10  12  -3   52.89   27.40
 -10  12  -3   29.70   17.50
 -10  12  -3   28.30   18.90
  10 -12   3   47.30   22.60
  10 -12   3  -28.40   29.10
   6  11  -3   59.99   17.90
   6  11  -3   48.40   19.10
  -6 -11   3   25.80   25.60
  -6 -11   3   47.20   15.70
  -6 -11   3   -4.60   28.40
   5  11  -3  245.08   26.00
  -5 -11   3  222.28   26.60
  -5 -11   3  216.68   23.20
  -5 -11   3  156.98   31.80
   4  11  -3  430.46   32.20
   4  11  -3  376.26   24.30
   4  11  -3  359.66   28.00
  -4 -11   3  405.66   26.90
  -4 -11   3  333.17   37.20
  -4 -11   3  392.26   41.60
   3  11  -3  137.09   19.70
   3  11  -3  126.69   16.00
   3  11  -3  130.49   18.30
  -3 -11   3  143.19   15.70
  -3 -11   3  154.68   27.70
  -3 -11   3  174.48   22.30
   2  11  -3  420.76   27.70
   2  11  -3  456.95   31.20
  -2 -11   3  409.16   26.50
  -2 -11   3  486.85   34.90
  -2 -11   3  471.35   53.69
   1  11  -3  443.86   27.50
   1  11  -3  411.96   28.20
  -1 -11   3  436.16   36.80
  -1 -11   3  397.66   24.80
  -1 -11   3  469.25   32.40
   0  11  -3  634.94   37.10
   0  11  -3  623.84   35.80
   0 -11   3  610.74   42.40
   0 -11   3  617.14   33.10
   0 -11   3  615.34   38.40
  -1  11  -3   56.79   11.30
  -1  11  -3   67.69   12.10
   1 -11   3   46.10   11.90
   1 -11   3   37.50   14.20
   1 -11   3   46.20    6.40
  -2  11  -3  845.42   47.10
  -2  11  -3  856.31   46.80
  -2  11  -3  824.92   45.80
   2 -11   3  855.61   50.49
   2 -11   3  839.82   46.60
   2 -11   3  815.92   42.50
  -3  11  -3  460.05   26.00
  -3  11  -3  496.15   30.60
  -3  11  -3  454.45   29.20
   3 -11   3  526.05   35.20
   3 -11   3  462.55   30.10
   3 -11   3  454.25   25.00
  -4  11  -3   34.10   12.00
  -4  11  -3   29.30   10.20
  -4  11  -3   35.80    6.80
  -4  11  -3   44.20   12.50
   4 -11   3   55.19   14.70
   4 -11   3   27.00   11.80
   4 -11   3   48.00    6.60
  -5  11  -3   71.49   14.10
  -5  11  -3   71.19   13.20
  -5  11  -3   60.69    8.00
   5 -11   3   90.79   12.00
   5 -11   3   86.89   18.30
  -6  11  -3  210.18   17.20
  -6  11  -3  293.07   44.40
  -6  11  -3  194.58   28.50
   6 -11   3  197.68   38.60
  -7  11  -3  184.08   29.90
  -7  11  -3  142.79   20.80
  -7  11  -3  157.88   13.10
   7 -11   3   90.39   23.00
  -8  11  -3   17.40   14.80
  -8  11  -3   28.60   18.60
  -8  11  -3   21.80   13.60
   8 -11   3    8.90   15.80
   8 -11   3   -2.80   19.70
  -9  11  -3    0.90   15.40
  -9  11  -3   41.70   21.20
   9 -11   3   31.20   20.20
   9 -11   3  -22.30   21.80
 -10  11  -3  108.29   29.20
 -10  11  -3   98.89   18.90
 -10  11  -3   73.59   20.00
  10 -11   3    7.60   30.80
  10 -11   3  131.39   38.10
   7  10  -3  165.98   26.60
   7  10  -3  127.79   23.30
  -7 -10   3  102.09   22.20
  -7 -10   3  109.89   18.10
  -7 -10   3   79.59   38.00
   6  10  -3  247.28   27.70
   6  10  -3  290.57   30.40
  -6 -10   3  174.68   34.60
  -6 -10   3  269.77   24.40
  -6 -10   3  265.97   28.20
   5  10  -3  490.65   34.50
   5  10  -3  441.36   32.10
  -5 -10   3  447.06   30.40
  -5 -10   3  430.46   45.00
  -5 -10   3  398.76   35.30
   4  10  -3  314.77   26.50
   4  10  -3  267.37   24.30
   4  10  -3  276.37   19.10
  -4 -10   3  213.48   30.20
  -4 -10   3  309.07   21.80
  -4 -10   3  250.87   38.10
   3  10  -3  694.33   41.40
   3  10  -3  693.63   37.90
   3  10  -3  689.83   39.50
  -3 -10   3  678.13   45.10
  -3 -10   3  760.62   49.40
  -3 -10   3  669.63   38.30
   2  10  -3 1148.59   64.29
  -2 -10   3 1329.17   67.69
  -2 -10   3 1166.28   62.49
  -2 -10   3 1277.67   70.89
   1  10  -3 1056.29   57.59
   1  10  -3 1104.49   56.39
  -1 -10   3 1094.99   59.29
  -1 -10   3 1045.90   55.19
  -1 -10   3 1116.99   63.09
   0  10  -3   61.19   10.80
   0  10  -3   77.29   10.80
   0 -10   3   69.49    8.60
   0 -10   3   71.59   12.20
   0 -10   3   86.19   16.90
  -1  10  -3 1311.37   64.99
  -1  10  -3 1302.17   65.09
   1 -10   3 1237.58   65.29
   1 -10   3 1204.28   62.39
   1 -10   3 1196.48   68.09
  -2  10  -3 1466.05   75.49
  -2  10  -3 1505.05   75.59
  -2  10  -3 1473.45   75.39
   2 -10   3 1437.46   75.49
   2 -10   3 1403.46   72.69
   2 -10   3 1528.65   78.39
  -3  10  -3   90.09   12.90
  -3  10  -3   90.29   12.30
  -3  10  -3   92.29   11.70
  -3  10  -3   64.59    9.60
   3 -10   3   92.29   12.70
   3 -10   3   94.19    8.70
   3 -10   3   86.19   14.50
  -4  10  -3   23.30    9.70
  -4  10  -3   13.30    6.70
  -4  10  -3   19.90    9.90
  -4  10  -3   20.60    8.10
   4 -10   3   17.80   13.50
   4 -10   3   28.90    6.80
  -5  10  -3  731.83   38.10
  -5  10  -3  721.33   40.10
  -5  10  -3  662.13   36.70
   5 -10   3  647.34   38.10
   5 -10   3  757.42   45.40
  -6  10  -3 1090.09   58.99
  -6  10  -3 1031.00   55.99
  -6  10  -3 1017.70   51.89
  -6  10  -3 1006.20   55.19
   6 -10   3 1044.10   59.79
   6 -10   3  913.11   54.69
  -7  10  -3   61.59   23.50
  -7  10  -3   55.29   14.00
  -7  10  -3   51.19   13.90
   7 -10   3   28.90   20.70
   7 -10   3   26.30   14.60
  -8  10  -3   45.30   13.40
  -8  10  -3   40.30   18.20
  -8  10  -3   32.20   14.50
   8 -10   3   -1.60   20.70
   8 -10   3   33.60   17.40
  -9  10  -3  227.88   24.70
  -9  10  -3  179.98   24.80
  -9  10  -3  230.88   36.70
   9 -10   3  193.98   31.40
 -10  10  -3  220.68   27.00
 -10  10  -3  153.88   25.60
 -10  10  -3  230.08   41.20
  10 -10   3  135.49   26.40
 -11  10  -3   34.20   27.00
 -11  10  -3   56.89   19.30
   8   9  -3   45.40   22.20
   8   9  -3   70.99   21.70
  -8  -9   3   27.00   15.00
  -8  -9   3   32.70   17.90
  -8  -9   3   -0.20   36.40
   7   9  -3  268.37   30.40
   7   9  -3  207.48   28.90
  -7  -9   3  230.38   25.90
  -7  -9   3  222.78   26.90
  -7  -9   3  177.48   38.60
   6   9  -3  213.28   23.90
   6   9  -3  183.58   33.50
  -6  -9   3  225.58   24.80
  -6  -9   3  203.08   36.10
  -6  -9   3  203.78   22.80
   5   9  -3  142.89   12.70
   5   9  -3  200.18   23.10
   5   9  -3  165.38   21.70
  -5  -9   3  193.98   17.40
  -5  -9   3  162.98   22.90
  -5  -9   3  159.78   30.50
   4   9  -3  210.98   19.60
   4   9  -3  200.78   19.80
   4   9  -3  194.08   14.60
  -4  -9   3  143.59   23.10
  -4  -9   3  182.68   26.80
  -4  -9   3  198.48   17.50
   3   9  -3  680.43   39.30
   3   9  -3  702.53   36.20
  -3  -9   3  705.13   48.30
  -3  -9   3  619.14   42.00
  -3  -9   3  660.03   37.00
   2   9  -3  381.66   22.20
   2   9  -3  353.06   23.50
  -2  -9   3  362.36   30.40
  -2  -9   3  343.77   21.40
   1   9  -3   18.90    8.80
   1   9  -3   20.40    7.80
  -1  -9   3   29.10   10.40
  -1  -9   3    7.90   12.00
  -1  -9   3   24.30    6.20
   0   9  -3  475.15   28.00
   0   9  -3  516.65   32.70
   0  -9   3  465.75   32.70
   0  -9   3  471.25   28.90
   0  -9   3  468.25   25.60
  -1   9  -3 3101.19  147.29
  -1   9  -3 2786.12  150.88
  -1   9  -3 3047.70  147.29
   1  -9   3 3020.90  149.69
   1  -9   3 2907.11  145.49
  -2   9  -3   58.89   10.00
  -2   9  -3   72.99   12.30
  -2   9  -3   67.69    9.30
   2  -9   3   74.29    7.40
   2  -9   3   63.59   12.10
   2  -9   3   60.39   10.00
  -3   9  -3   41.60    9.50
  -3   9  -3   43.90    8.50
  -3   9  -3   51.79    7.70
  -3   9  -3   45.80    9.00
   3  -9   3   56.99    7.80
   3  -9   3   59.39   12.50
  -4   9  -3  316.47   19.90
  -4   9  -3  320.37   22.10
  -4   9  -3  341.87   22.40
   4  -9   3  316.37   25.00
   4  -9   3  293.57   19.70
  -5   9  -3 1773.62   87.59
  -5   9  -3 1736.03   85.59
  -5   9  -3 1810.12   88.09
  -5   9  -3 1558.04   86.09
   5  -9   3 1796.52   90.89
   5  -9   3 1629.54   86.79
  -6   9  -3   46.00   11.30
  -6   9  -3   43.70   15.40
  -6   9  -3   66.89   10.90
  -6   9  -3   50.59   12.20
   6  -9   3   37.60   12.00
   6  -9   3   23.50   14.40
  -7   9  -3  237.98   14.50
  -7   9  -3  259.97   22.00
  -7   9  -3  283.47   29.70
  -7   9  -3  279.27   22.40
   7  -9   3  252.07   24.10
   7  -9   3  173.38   30.40
  -8   9  -3  144.99   20.10
  -8   9  -3  205.28   27.90
  -8   9  -3  186.98   20.90
   8  -9   3  137.49   20.70
  -9   9  -3  508.25   44.60
  -9   9  -3  393.26   32.00
  -9   9  -3  458.05   32.50
   9  -9   3  440.36   37.10
 -10   9  -3   25.60   15.40
 -10   9  -3   14.80   15.40
 -10   9  -3   -3.10   25.20
  10  -9   3    9.80   21.70
 -11   9  -3  218.08   30.20
 -11   9  -3  178.98   36.50
 -11   9  -3  213.78   28.90
  11  -9   3  159.08   31.00
   8   8  -3  189.78   30.50
   8   8  -3  258.27   28.20
  -8  -8   3  220.88   24.50
  -8  -8   3  203.08   43.00
  -8  -8   3  193.08   25.80
   7   8  -3   19.80   14.50
   7   8  -3   11.40   18.20
  -7  -8   3    6.70   12.20
  -7  -8   3   28.20   12.60
  -7  -8   3  -32.10   23.00
   6   8  -3   28.00   13.30
   6   8  -3   23.30   14.50
  -6  -8   3   -4.40   23.10
  -6  -8   3   35.20   12.20
   5   8  -3  151.38   20.40
   5   8  -3  167.18   20.40
  -5  -8   3  109.99   24.40
  -5  -8   3  163.78   20.00
  -5  -8   3  172.78   16.00
   4   8  -3  439.96   23.40
   4   8  -3  414.76   26.80
  -4  -8   3  366.26   37.40
  -4  -8   3  375.86   33.60
  -4  -8   3  421.86   25.70
   3   8  -3   31.30   10.00
   3   8  -3   42.30    7.10
  -3  -8   3   25.00    6.90
  -3  -8   3   16.50   15.90
  -3  -8   3   22.80   11.40
   2   8  -3   83.19   11.90
   2   8  -3   92.49   10.30
  -2  -8   3   89.29   10.20
  -2  -8   3   84.79   17.20
  -2  -8   3  111.09   13.60
   1   8  -3   13.00    7.40
   1   8  -3   14.40    6.20
  -1  -8   3   12.20    5.00
  -1  -8   3    7.70   11.70
  -1  -8   3    7.40    8.30
   0   8  -3 1013.80   50.79
   0   8  -3  991.00   50.89
   0  -8   3  954.30   49.50
   0  -8   3  985.20   51.39
   0  -8   3  980.30   54.19
  -1   8  -3   53.99    7.90
  -1   8  -3   57.59    8.90
  -1   8  -3   58.29    8.40
   1  -8   3   61.79    8.60
   1  -8   3   64.89   11.70
   1  -8   3   65.29    6.80
  -2   8  -3  558.14   31.30
  -2   8  -3  585.24   31.90
  -2   8  -3  528.05   32.40
   2  -8   3  605.54   34.70
   2  -8   3  598.94   31.90
   2  -8   3  598.24   31.00
  -3   8  -3  182.48   16.50
  -3   8  -3  164.78   12.50
  -3   8  -3  178.98   13.80
  -3   8  -3  140.69   12.50
   3  -8   3  171.28   11.90
   3  -8   3  172.08   16.80
  -4   8  -3  987.60   51.19
  -4   8  -3 1114.39   54.19
  -4   8  -3  955.30   50.79
  -4   8  -3  978.90   50.39
   4  -8   3  822.72   49.90
   4  -8   3  956.90   53.79
  -5   8  -3   27.20   12.30
  -5   8  -3   10.00    9.00
  -5   8  -3   19.70    4.60
  -5   8  -3   18.70    8.40
  -5   8  -3   -0.60    6.20
   5  -8   3    9.80   12.30
   5  -8   3    9.80    9.30
  -6   8  -3  521.05   30.80
  -6   8  -3  487.65   26.80
  -6   8  -3  561.44   35.20
  -6   8  -3  541.85   31.40
   6  -8   3  541.05   32.40
   6  -8   3  458.75   37.00
  -7   8  -3   90.19   17.60
  -7   8  -3  117.29   16.70
  -7   8  -3  118.09   16.30
   7  -8   3   87.29   15.50
  -8   8  -3   73.19   20.20
  -8   8  -3   53.09   13.20
   8  -8   3   40.80   16.40
  -9   8  -3   -0.80   12.30
  -9   8  -3   17.00   22.00
   9  -8   3   14.60   18.10
 -10   8  -3  347.37   30.80
 -10   8  -3  284.67   44.10
 -10   8  -3  289.87   27.20
  10  -8   3  294.27   37.30
 -11   8  -3   86.39   19.00
 -11   8  -3   59.89   32.20
 -11   8  -3   94.49   20.30
  11  -8   3   98.19   28.90
   9   7  -3  569.74   43.10
   9   7  -3  485.35   42.40
  -9  -7   3  508.55   35.60
  -9  -7   3  528.65   65.39
   8   7  -3   43.00   16.20
   8   7  -3   27.00   19.90
  -8  -7   3   36.70   14.00
  -8  -7   3   32.90   12.40
  -8  -7   3   20.30   30.90
   7   7  -3  199.58   22.90
   7   7  -3  161.38   23.00
  -7  -7   3  194.18   22.40
  -7  -7   3  183.58   31.90
  -7  -7   3  221.28   20.70
   6   7  -3  375.56   29.90
  -6  -7   3  415.66   42.00
  -6  -7   3  374.16   25.90
  -6  -7   3  406.36   27.10
   5   7  -3  651.83   34.90
   5   7  -3  692.73   39.10
   5   7  -3  676.63   38.70
  -5  -7   3  668.53   37.50
  -5  -7   3  634.34   41.40
  -5  -7   3  609.14   46.90
   4   7  -3    1.60    5.20
   4   7  -3   21.70    9.70
  -4  -7   3   11.10    8.80
  -4  -7   3   -9.00   13.10
  -4  -7   3    0.10    7.30
   3   7  -3  846.02   44.90
   3   7  -3  908.71   43.20
  -3  -7   3  783.22   46.60
  -3  -7   3  824.62   50.89
   2   7  -3  418.56   25.00
   2   7  -3  455.05   23.40
  -2  -7   3  430.66   23.60
  -2  -7   3  390.26   26.60
  -2  -7   3  403.46   30.60
   1   7  -3  501.95   28.30
   1   7  -3  526.35   28.10
  -1  -7   3  524.65   33.10
  -1  -7   3  527.45   27.60
  -1  -7   3  529.35   29.60
   0   7  -3   22.50    5.80
   0   7  -3   19.90    5.50
   0  -7   3   22.40    8.30
   0  -7   3   27.50    6.30
   0  -7   3   19.90    4.60
  -1   7  -3 1700.13   84.89
  -1   7  -3 1652.43   84.89
  -1   7  -3 1681.63   84.59
   1  -7   3 1812.12   88.19
   1  -7   3 1676.03   84.79
  -2   7  -3  997.90   51.29
  -2   7  -3 1064.49   51.99
  -2   7  -3 1016.20   51.99
   2  -7   3  912.11   53.19
   2  -7   3 1060.69   53.49
  -3   7  -3  187.68   16.00
  -3   7  -3  185.58   14.20
  -3   7  -3  178.28   13.20
  -3   7  -3  154.98   12.50
  -3   7  -3  167.88   11.80
   3  -7   3  184.68   15.90
  -4   7  -3  134.29   16.30
  -4   7  -3  125.49    8.30
  -4   7  -3  119.49   12.10
  -4   7  -3   99.59   12.20
  -4   7  -3   83.59    9.80
   4  -7   3   89.89   15.70
   4  -7   3   74.29   10.70
  -5   7  -3 1981.50   97.09
  -5   7  -3 2021.90   97.29
  -5   7  -3 1801.52   96.99
  -5   7  -3 1989.30   99.39
   5  -7   3 1812.92   99.69
   5  -7   3 1964.10   97.59
  -6   7  -3  916.41   48.70
  -6   7  -3  881.11   48.60
  -6   7  -3  933.51   52.99
   6  -7   3  893.61   49.90
  -7   7  -3   14.10   15.40
  -7   7  -3   21.90   10.00
  -7   7  -3   17.80   10.30
   7  -7   3   11.40   12.90
  -8   7  -3   75.59   21.30
  -8   7  -3   99.19   14.10
  -8   7  -3   83.69   14.80
   8  -7   3   73.79   17.20
   8  -7   3   95.69   18.50
   8  -7   3   58.39    7.80
  -9   7  -3  378.66   28.00
  -9   7  -3  347.77   40.20
  -9   7  -3  328.77   26.80
   9  -7   3  334.57   32.00
   9  -7   3  279.37   33.20
 -10   7  -3  160.48   25.20
 -10   7  -3   83.69   27.90
 -10   7  -3  111.69   17.50
  10  -7   3  138.19   25.30
  10  -7   3   91.19   24.80
 -11   7  -3   77.39   19.40
 -11   7  -3   38.10   16.40
 -11   7  -3   29.60   27.80
  11  -7   3   73.49   25.20
  11  -7   3   43.40   27.70
   9   6  -3  123.99   25.10
   9   6  -3  107.39   19.60
  -9  -6   3   87.49   17.50
  -9  -6   3   67.29   30.60
  -9  -6   3  132.79   19.80
   8   6  -3  100.69   18.20
   8   6  -3   73.09   20.50
  -8  -6   3   78.39   14.70
  -8  -6   3   41.10   25.90
  -8  -6   3  109.59   17.30
   7   6  -3  351.86   29.20
   7   6  -3  378.56   28.20
  -7  -6   3  390.96   26.10
  -7  -6   3  390.76   47.70
  -7  -6   3  400.46   29.80
   6   6  -3  946.01   53.89
   6   6  -3  937.71   52.09
  -6  -6   3 1031.40   63.39
  -6  -6   3  962.50   51.29
  -6  -6   3  913.11   51.29
   5   6  -3   64.99   10.70
   5   6  -3   44.30    7.10
   5   6  -3   69.99   13.90
  -5  -6   3   76.29   10.30
  -5  -6   3   50.79   18.30
  -5  -6   3   68.99   11.10
   4   6  -3 1136.79   57.89
  -4  -6   3 1140.89   57.29
  -4  -6   3 1107.59   64.29
  -4  -6   3 1070.19   58.49
   3   6  -3 1673.03   81.19
   3   6  -3 1620.74   82.59
  -3  -6   3 1536.45   83.79
  -3  -6   3 1676.33   82.39
  -3  -6   3 1714.13   88.49
   2   6  -3  757.32   38.40
   2   6  -3  762.22   37.20
  -2  -6   3  672.33   39.20
  -2  -6   3  658.53   42.50
  -2  -6   3  768.02   37.60
   1   6  -3   24.10    5.00
   1   6  -3   28.60    5.30
  -1  -6   3   20.20    9.30
  -1  -6   3   24.20    6.30
  -1  -6   3   26.60    4.80
   0   6  -3 3278.37  160.28
   0   6  -3 3081.69  160.18
   0   6  -3 3358.76  160.48
   0  -6   3 3352.66  160.48
   0  -6   3 3314.97  162.28
   0  -6   3 3262.77  159.98
  -1   6  -3 5423.96  260.07
  -1   6  -3 5327.37  259.87
  -1   6  -3 5239.78  259.57
   1  -6   3 5159.88  259.27
   1  -6   3 5504.75  261.27
  -2   6  -3  102.39    9.70
  -2   6  -3   92.89    7.90
  -2   6  -3  105.29    9.60
   2  -6   3  109.39    9.30
   2  -6   3  103.79   11.00
  -3   6  -3   -7.40    4.90
  -3   6  -3    3.20    5.00
  -3   6  -3   -3.30    5.10
  -3   6  -3    3.20    6.80
   3  -6   3    3.30    7.40
   3  -6   3   -2.20    6.00
  -4   6  -3 3718.03  178.48
  -4   6  -3 3848.81  180.88
  -4   6  -3 3599.84  177.98
  -4   6  -3 3681.83  178.48
   4  -6   3 3606.04  178.68
   4  -6   3 3314.27  182.18
  -5   6  -3 1983.70   99.99
  -5   6  -3 1923.71   97.29
  -5   6  -3 1907.51   98.39
   5  -6   3 1946.81   97.89
  -6   6  -3  157.98   14.80
  -6   6  -3  184.58   16.10
  -6   6  -3  182.18   22.30
  -7   6  -3  656.63   37.50
  -7   6  -3  652.63   36.30
  -7   6  -3  662.83   42.40
   7  -6   3  626.94   33.00
   7  -6   3  604.24   39.50
   7  -6   3  650.03   39.40
  -8   6  -3  776.72   44.10
  -8   6  -3  847.42   52.49
  -8   6  -3  739.23   42.10
   8  -6   3  753.92   46.60
   8  -6   3  670.23   38.40
   8  -6   3  733.03   46.50
  -9   6  -3  249.08   22.80
  -9   6  -3  297.67   25.30
  -9   6  -3  269.37   37.70
   9  -6   3  251.97   30.10
   9  -6   3  264.57   28.20
 -10   6  -3  101.99   16.20
 -10   6  -3   83.39   29.50
 -10   6  -3   93.49   17.30
  10  -6   3   94.89   23.90
  10  -6   3   84.09   22.40
 -11   6  -3  266.57   30.20
 -11   6  -3  226.88   25.20
 -11   6  -3  188.28   37.20
  11  -6   3  299.07   37.50
  11  -6   3  189.68   33.30
  10   5  -3   42.00   21.70
 -10  -5   3   27.70   13.50
 -10  -5   3   28.80   17.20
 -10  -5   3   40.00   33.90
   9   5  -3  111.79   20.20
   9   5  -3  145.89   25.10
  -9  -5   3  107.59   33.20
  -9  -5   3  119.19   18.80
  -9  -5   3   91.69   17.00
   8   5  -3   98.99   20.70
   8   5  -3   92.19   17.10
  -8  -5   3  101.29   13.00
  -8  -5   3   75.29   14.20
  -8  -5   3   94.59   27.20
   7   5  -3  302.27   24.80
   7   5  -3  307.37   26.70
  -7  -5   3  323.57   25.30
  -7  -5   3  383.86   38.60
  -7  -5   3  351.96   22.70
   6   5  -3  393.46   26.80
   6   5  -3  354.46   28.30
  -6  -5   3  401.56   23.80
  -6  -5   3  388.16   36.10
  -6  -5   3  383.96   24.70
   5   5  -3  598.04   31.40
   5   5  -3  641.04   35.40
  -5  -5   3  608.94   33.80
  -5  -5   3  634.04   42.70
  -5  -5   3  620.44   34.10
   4   5  -3  874.31   43.40
   4   5  -3  867.31   45.50
  -4  -5   3  835.92   45.50
  -4  -5   3  862.51   45.20
  -4  -5   3  899.71   51.29
   3   5  -3  549.25   28.90
  -3  -5   3  511.85   34.20
  -3  -5   3  474.95   29.30
  -3  -5   3  575.24   28.80
   2   5  -3  547.65   27.80
   2   5  -3  545.85   28.70
  -2  -5   3  487.05   32.60
  -2  -5   3  564.24   28.50
   1   5  -3 1035.60   51.99
   1   5  -3 1043.90   52.29
  -1  -5   3 1018.00   54.89
  -1  -5   3 1066.79   52.09
  -1  -5   3 1038.00   52.59
   0   5  -3 3730.13  182.88
   0   5  -3 3742.93  183.08
   0   5  -3 3622.84  182.98
   0  -5   3 3870.41  183.68
   0  -5   3 3616.34  182.68
   0  -5   3 3918.31  184.58
  -1   5  -3  119.49    7.90
  -1   5  -3  125.79    9.20
  -1   5  -3  127.69    9.20
   1  -5   3  138.59   11.20
   1  -5   3  128.19    8.50
  -2   5  -3   52.19    6.80
  -2   5  -3   54.79    7.10
  -2   5  -3   61.39    9.30
   2  -5   3   45.70    7.50
   2  -5   3   39.80    6.20
  -3   5  -3 1071.29   53.79
  -3   5  -3 1051.19   52.09
  -3   5  -3 1015.40   51.89
  -3   5  -3 1029.90   51.99
   3  -5   3  983.40   52.39
   3  -5   3  989.70   53.79
  -4   5  -3 2354.66  114.59
  -4   5  -3 2273.07  114.39
  -4   5  -3 2309.67  116.49
  -4   5  -3 2287.47  114.69
   4  -5   3 2341.27  115.19
  -5   5  -3   77.49   10.50
  -5   5  -3   58.39   11.30
  -5   5  -3   63.39    9.40
   5  -5   3   45.90   10.10
   5  -5   3   61.19   11.30
  -6   5  -3  353.76   22.40
  -6   5  -3  345.37   26.40
  -6   5  -3  344.77   25.30
   6  -5   3  318.27   24.50
   6  -5   3  327.37   23.10
  -7   5  -3  464.65   29.90
  -7   5  -3  489.85   28.00
  -7   5  -3  500.75   29.90
  -7   5  -3  482.45   35.20
   7  -5   3  462.75   32.20
   7  -5   3  437.86   24.50
   7  -5   3  481.15   32.70
  -8   5  -3  521.75   40.80
  -8   5  -3  501.45   31.10
  -8   5  -3  447.46   28.60
  -8   5  -3  478.85   31.50
   8  -5   3  393.36   24.80
   8  -5   3  480.55   34.90
   8  -5   3  459.55   34.70
  -9   5  -3   -3.50   19.30
  -9   5  -3    7.30   10.20
  -9   5  -3   26.10   12.80
  -9   5  -3    1.70   15.70
   9  -5   3   11.10   19.30
 -10   5  -3  269.87   31.30
 -10   5  -3  305.17   23.90
 -10   5  -3  238.88   39.10
 -10   5  -3  311.07   28.50
  10  -5   3  275.77   31.10
  10  -5   3  234.68   33.40
 -11   5  -3  124.49   20.80
 -11   5  -3   73.89   32.80
 -11   5  -3   93.79   20.40
 -11   5  -3  111.99   23.60
  11  -5   3  100.09   30.00
  11  -5   3  131.39   28.60
  10   4  -3  250.37   32.10
  10   4  -3  195.78   29.70
 -10  -4   3  172.88   35.10
 -10  -4   3  213.88   29.90
   9   4  -3  168.38   25.90
   9   4  -3  125.69   22.40
  -9  -4   3  139.69   31.00
  -9  -4   3  160.28   18.20
  -9  -4   3  128.79   18.90
   8   4  -3   26.00   17.60
   8   4  -3   23.10   22.00
  -8  -4   3   29.10   11.70
  -8  -4   3   35.40    9.70
   7   4  -3    9.00   11.40
   7   4  -3   -8.20   14.30
  -7  -4   3    3.10   17.30
  -7  -4   3    3.50    9.00
  -7  -4   3   11.10    7.30
   6   4  -3  448.36   27.80
   6   4  -3  475.05   30.80
  -6  -4   3  439.06   26.00
  -6  -4   3  472.35   36.30
  -6  -4   3  450.65   27.30
   5   4  -3  695.33   36.90
   5   4  -3  750.72   40.20
  -5  -4   3  790.52   46.30
  -5  -4   3  725.53   38.70
  -5  -4   3  743.03   39.50
   4   4  -3  389.86   20.70
  -4  -4   3  388.26   28.40
  -4  -4   3  392.16   22.20
  -4  -4   3  418.76   22.80
   3   4  -3  303.57   16.00
   3   4  -3  296.07   17.50
  -3  -4   3  288.47   22.10
  -3  -4   3  322.17   17.40
  -3  -4   3  273.37   17.20
   2   4  -3 1474.55   70.39
   2   4  -3 1431.76   69.59
  -2  -4   3 1517.45   70.29
  -2  -4   3 1317.27   70.49
  -2  -4   3 1313.57   72.79
   1   4  -3 1018.90   51.79
   1   4  -3 1022.10   51.69
  -1  -4   3 1022.90   53.89
  -1  -4   3 1092.79   51.99
   0   4  -3 1813.62   89.49
   0   4  -3 1822.92   89.19
   0   4  -3 1769.42   89.19
   0  -4   3 1869.51   89.19
   0  -4   3 1777.22   89.19
   0  -4   3 1863.91   90.69
  -1   4  -3 1232.28   61.79
  -1   4  -3 1335.27   61.79
  -1   4  -3 1234.78   62.39
   1  -4   3 1288.77   62.69
   1  -4   3 1135.39   61.59
  -2   4  -3   46.00    7.10
  -2   4  -3   46.40    5.80
  -2   4  -3   48.60    6.00
   2  -4   3   54.09    7.40
   2  -4   3   41.60    7.00
  -3   4  -3  383.16   21.20
  -3   4  -3  365.26   21.00
  -3   4  -3  375.26   20.60
  -3   4  -3  375.56   22.60
   3  -4   3  392.66   22.10
  -4   4  -3  127.19   10.10
  -4   4  -3  143.89   11.20
  -4   4  -3  116.09    9.80
  -4   4  -3  132.39   14.50
   4  -4   3  107.19   12.80
   4  -4   3  116.19   11.50
  -5   4  -3  324.57   19.50
  -5   4  -3  339.67   27.50
  -5   4  -3  324.17   20.30
  -5   4  -3  353.06   22.60
   5  -4   3  340.77   21.50
   5  -4   3  322.07   21.60
  -6   4  -3   47.40   13.90
  -6   4  -3   48.90    9.20
  -6   4  -3   28.20    9.10
  -6   4  -3   49.70    7.70
   6  -4   3   36.40   11.30
   6  -4   3   33.60    4.40
  -7   4  -3  150.38   24.70
  -7   4  -3  123.59   13.20
  -7   4  -3  142.39   16.60
  -7   4  -3  117.09   16.70
   7  -4   3  132.79   18.20
   7  -4   3  127.79   20.30
  -8   4  -3   22.10    8.90
  -8   4  -3   47.90   12.80
  -8   4  -3   16.90   10.90
  -8   4  -3   32.20   17.50
   8  -4   3   24.40   17.00
   8  -4   3   19.50   14.50
   8  -4   3    9.30    6.10
  -9   4  -3  509.35   46.20
  -9   4  -3  541.65   31.60
  -9   4  -3  506.05   38.50
  -9   4  -3  545.45   35.20
   9  -4   3  542.95   39.20
   9  -4   3  459.05   28.20
   9  -4   3  480.85   39.70
 -10   4  -3   23.70   26.30
 -10   4  -3   35.10   15.70
 -10   4  -3   19.70   15.10
 -10   4  -3   37.90   11.40
  10  -4   3   31.10   22.00
  10  -4   3   -4.90   20.10
 -11   4  -3   -8.50   30.20
 -11   4  -3   24.50   18.00
 -11   4  -3   28.10   14.00
 -11   4  -3   18.00   18.60
  11  -4   3   20.30   24.80
  11  -4   3   32.00   24.80
  11   3  -3  307.37   39.20
  11   3  -3  340.47   37.20
 -11  -3   3  287.67   33.20
 -11  -3   3  269.07   26.00
 -11  -3   3  295.47   44.30
  10   3  -3  348.17   30.90
  10   3  -3  372.46   36.80
 -10  -3   3  338.27   30.40
 -10  -3   3  325.57   25.90
 -10  -3   3  342.77   47.90
   9   3  -3   10.80   15.10
   9   3  -3    6.10   19.10
  -9  -3   3  -18.60   20.40
  -9  -3   3    2.60   12.30
  -9  -3   3    6.40    9.30
   8   3  -3  187.58   19.90
   8   3  -3  150.08   24.60
  -8  -3   3  208.98   16.80
  -8  -3   3  168.08   30.60
   7   3  -3 1173.58   66.59
   7   3  -3 1232.28   65.19
  -7  -3   3 1353.06   73.39
  -7  -3   3 1229.98   65.49
   6   3  -3 1988.60   97.19
   6   3  -3 1718.13   94.49
   6   3  -3 2006.90   98.49
  -6  -3   3 2022.40   96.89
  -6  -3   3 1838.92   95.69
  -6  -3   3 1860.91   96.89
  -6  -3   3 2075.89  103.39
   5   3  -3  174.18   11.10
   5   3  -3  174.58   14.00
  -5  -3   3  182.68   19.70
  -5  -3   3  177.38   13.60
  -5  -3   3  192.48   12.20
  -5  -3   3  183.68   13.30
   4   3  -3 2161.98  104.59
   4   3  -3 2007.60  103.19
  -4  -3   3 2033.30  107.69
  -4  -3   3 2127.89  104.39
  -4  -3   3 2196.18  104.89
   3   3  -3 1843.12   91.19
   3   3  -3 1862.81   91.89
  -3  -3   3 1841.12   94.79
  -3  -3   3 1942.81   91.89
  -3  -3   3 1736.53   91.29
  -3  -3   3 1917.71   91.99
   2   3  -3 2357.06  113.49
   2   3  -3 2257.77  113.09
  -2  -3   3 2400.36  113.59
  -2  -3   3 2385.66  113.49
  -2  -3   3 2155.28  115.79
   1   3  -3 1470.85   72.39
   1   3  -3 1483.15   72.39
  -1  -3   3 1497.35   72.49
  -1  -3   3 1372.76   73.69
  -1  -3   3 1530.55   72.39
   0   3  -3 5302.87  269.37
   0  -3   3 5479.05  269.37
   0  -3   3 5848.01  270.07
  -1   3  -3   57.59    5.00
  -1   3  -3   55.79    4.90
  -1   3  -3   62.09    6.10
   1  -3   3   65.49    6.40
   1  -3   3   49.00    6.20
  -2   3  -3  183.38   10.60
  -2   3  -3  183.28   12.10
  -2   3  -3  177.78   11.80
  -2   3  -3  187.18   11.10
   2  -3   3  176.08   12.20
  -3   3  -3  304.27   18.10
  -3   3  -3  307.17   19.90
  -3   3  -3  313.37   17.30
  -3   3  -3  319.07   18.00
   3  -3   3  324.77   18.90
  -4   3  -3 2532.95  125.29
  -4   3  -3 2556.74  125.29
  -4   3  -3 2497.45  125.29
  -4   3  -3 2565.14  124.59
   4  -3   3 2483.65  125.79
   4  -3   3 2565.74  125.79
  -5   3  -3   47.90    6.50
  -5   3  -3   42.90    7.60
  -5   3  -3   62.49   10.80
   5  -3   3   53.39    9.90
   5  -3   3   47.70   10.70
  -6   3  -3   64.09   10.10
  -6   3  -3   55.09    9.60
  -6   3  -3   54.59   13.50
  -6   3  -3   55.09    8.50
   6  -3   3   50.29   10.90
   6  -3   3   47.40    6.40
   6  -3   3   40.10   11.40
  -7   3  -3  284.07   21.00
  -7   3  -3  290.27   22.30
  -7   3  -3  273.07   18.40
  -7   3  -3  301.77   30.20
   7  -3   3  302.67   25.60
   7  -3   3  266.97   16.90
   7  -3   3  294.97   23.70
  -8   3  -3  847.92   47.40
  -8   3  -3  833.82   46.50
  -8   3  -3  845.52   44.20
   8  -3   3  799.02   42.50
   8  -3   3  784.12   48.60
   8  -3   3  809.92   49.80
  -9   3  -3   55.69   15.00
  -9   3  -3   65.89   14.80
  -9   3  -3   47.70   23.60
   9  -3   3   56.29   18.00
   9  -3   3   39.30    8.90
 -10   3  -3  197.68   27.40
 -10   3  -3  202.78   28.10
 -10   3  -3  152.68   32.30
  10  -3   3  140.89   26.80
  10  -3   3  202.08   31.80
  10  -3   3  116.09   16.50
 -11   3  -3   87.59   22.70
 -11   3  -3   93.29   20.90
 -11   3  -3   63.79   32.80
  11  -3   3   66.99   14.70
  11  -3   3   87.49   25.20
  11  -3   3   84.09   26.80
  11   2  -3  261.27   30.30
  11   2  -3  279.47   49.30
 -11  -2   3  287.37   31.80
 -11  -2   3  257.57   41.00
 -11  -2   3  236.08   24.50
  10   2  -3   58.59   17.50
  10   2  -3   69.99   23.10
 -10  -2   3   47.00   15.70
 -10  -2   3   49.40   11.70
 -10  -2   3   39.00   25.80
   9   2  -3    7.30   18.40
  -9  -2   3   14.20   21.00
  -9  -2   3    5.30   11.90
  -9  -2   3   14.70    8.90
   8   2  -3  508.35   35.20
   8   2  -3  558.84   34.10
  -8  -2   3  545.25   42.00
  -8  -2   3  520.25   32.60
  -8  -2   3  517.95   30.40
   7   2  -3  994.60   58.99
   7   2  -3 1227.68   63.69
   7   2  -3 1191.08   61.29
  -7  -2   3 1167.58   61.19
  -7  -2   3 1162.48   59.59
  -7  -2   3 1238.18   68.09
  -7  -2   3 1211.68   60.49
   6   2  -3   13.00    6.10
   6   2  -3   18.90    8.40
   6   2  -3   24.30   10.50
  -6  -2   3   20.30    7.20
  -6  -2   3   28.20    5.50
  -6  -2   3   10.40   10.90
  -6  -2   3   18.90    7.20
   5   2  -3 1303.37   63.39
   5   2  -3 1063.59   62.59
  -5  -2   3 1336.77   63.09
  -5  -2   3 1287.47   67.49
  -5  -2   3 1244.48   62.09
   4   2  -3  961.60   54.79
   4   2  -3 1123.39   55.29
  -4  -2   3 1130.99   55.19
  -4  -2   3 1060.19   53.99
  -4  -2   3 1163.98   55.09
  -4  -2   3 1090.59   58.09
   3   2  -3 2324.87  113.19
   3   2  -3 2173.18  113.09
  -3  -2   3 2199.38  115.09
  -3  -2   3 2426.06  113.29
  -3  -2   3 2374.86  113.09
   2   2  -3   21.70    3.60
   2   2  -3   19.00    3.40
  -2  -2   3   24.50    3.80
  -2  -2   3   29.20    5.10
   1   2  -3 6651.13  323.17
   0   2  -3 3114.39  155.48
   0  -2   3 3264.37  155.48
  -1   2  -3  103.79    6.50
  -1   2  -3  101.89    6.60
  -1   2  -3  100.59    7.50
   1  -2   3  111.29    8.50
  -2   2  -3  129.19    9.50
  -2   2  -3  129.39   11.00
  -2   2  -3  132.69    8.10
   2  -2   3  135.79   10.40
  -3   2  -3 7463.85  359.66
  -3   2  -3 7272.77  359.66
  -3   2  -3 7422.16  361.26
   3  -2   3 7497.25  359.96
   3  -2   3 7291.97  359.96
  -4   2  -3 4272.27  208.48
  -4   2  -3 4246.98  209.58
  -4   2  -3 4373.06  209.58
  -4   2  -3 4349.16  212.08
  -4   2  -3 4187.18  209.68
   4  -2   3 4185.48  209.78
   4  -2   3 4317.27  209.88
  -5   2  -3  183.88   11.90
  -5   2  -3  177.08   13.90
  -5   2  -3  190.18   15.40
   5  -2   3  193.38   15.30
   5  -2   3  190.18   16.60
   5  -2   3  176.58   11.00
  -6   2  -3  285.37   25.00
  -6   2  -3  293.57   19.40
  -6   2  -3  288.27   20.90
  -6   2  -3  276.17   17.00
   6  -2   3  304.37   21.30
   6  -2   3  274.67   16.30
   6  -2   3  263.57   22.40
  -7   2  -3 1648.24   82.89
  -7   2  -3 1669.03   88.99
  -7   2  -3 1593.44   79.99
  -7   2  -3 1536.05   81.79
   7  -2   3 1590.54   83.79
   7  -2   3 1565.14   79.39
   7  -2   3 1565.64   83.29
  -8   2  -3  770.72   44.00
  -8   2  -3  721.23   42.50
  -8   2  -3  746.53   50.69
  -8   2  -3  750.52   39.70
   8  -2   3  742.53   46.60
   8  -2   3  746.63   46.30
   8  -2   3  702.23   39.30
  -9   2  -3  201.08   22.90
  -9   2  -3  254.67   25.20
  -9   2  -3  253.07   17.30
  -9   2  -3  206.78   33.10
   9  -2   3  223.28   28.90
   9  -2   3  196.58   17.90
   9  -2   3  198.58   30.50
 -10   2  -3  372.46   31.80
 -10   2  -3  408.66   48.40
 -10   2  -3  418.36   34.50
  10  -2   3  367.86   40.70
  10  -2   3  329.17   25.70
  10  -2   3  419.46   38.60
 -11   2  -3  249.88   34.90
 -11   2  -3  174.68   34.80
 -11   2  -3  244.18   31.30
  11  -2   3  185.68   30.90
  11  -2   3  186.18   21.60
  11  -2   3  282.17   33.30
  11   1  -3    4.10   18.40
  11   1  -3   31.10   24.80
 -11  -1   3   32.20   17.60
 -11  -1   3   22.10   12.30
 -11  -1   3   17.70   25.80
  10   1  -3  188.68   27.30
  10   1  -3  208.78   26.50
 -10  -1   3  201.58   24.50
 -10  -1   3  185.88   19.00
 -10  -1   3  185.88   30.80
   9   1  -3  330.07   26.50
   9   1  -3  275.37   43.80
  -9  -1   3  296.77   21.70
  -9  -1   3  308.07   35.70
  -9  -1   3  284.07   24.90
  -9  -1   3  326.17   22.50
   8   1  -3   -0.10    9.80
   8   1  -3    2.10    7.70
   8   1  -3    2.60   13.70
  -8  -1   3    8.20    9.60
  -8  -1   3    1.30   15.00
  -8  -1   3   13.00    7.20
  -8  -1   3    9.70    8.00
   7   1  -3    4.50    8.30
   7   1  -3   -5.40   12.40
   7   1  -3    0.10    7.50
  -7  -1   3    7.50   12.30
  -7  -1   3   17.70    7.60
  -7  -1   3    9.40    7.90
  -7  -1   3   15.40    6.20
   6   1  -3  989.70   52.59
   6   1  -3 1024.70   53.79
  -6  -1   3  951.60   50.89
  -6  -1   3  977.70   52.29
  -6  -1   3 1096.29   56.79
  -6  -1   3 1019.80   51.99
   5   1  -3  233.08   16.50
   5   1  -3  246.18   16.70
  -5  -1   3  257.07   15.90
  -5  -1   3  244.08   19.10
  -5  -1   3  253.37   16.00
  -5  -1   3  242.28   14.30
  -5  -1   3  279.17   16.50
   4   1  -3   35.50    6.40
  -4  -1   3   36.30    6.10
  -4  -1   3   32.70    4.90
  -4  -1   3   29.50    7.50
  -4  -1   3   21.90    5.00
  -4  -1   3   28.50    4.20
   3   1  -3   19.30    4.70
  -3  -1   3   17.40    4.90
  -3  -1   3   16.50    3.60
  -3  -1   3   18.30    3.90
   2   1  -3 4852.51  236.98
  -1  -1   3 4774.22  232.08
  -1   1  -3   14.70    3.00
  -1   1  -3   23.40    3.70
   1  -1   3   22.50    4.60
  -2   1  -3 1370.46   69.09
  -2   1  -3 1412.66   68.29
  -2   1  -3 1331.47   67.19
   2  -1   3 1352.46   68.19
  -3   1  -3 2782.32  139.59
  -3   1  -3 2800.92  137.59
  -3   1  -3 2808.62  138.69
  -3   1  -3 2782.02  136.59
  -3   1  -3 2820.22  137.89
   3  -1   3 2752.42  137.89
   3  -1   3 2847.92  137.89
  -4   1  -3  724.33   37.30
  -4   1  -3  741.23   38.70
  -4   1  -3  755.12   39.40
  -4   1  -3  703.33   41.80
   4  -1   3  739.03   39.70
   4  -1   3  790.92   39.80
   4  -1   3  728.13   37.00
  -5   1  -3   87.29   16.50
  -5   1  -3   76.49    8.20
   5  -1   3   73.29   11.80
   5  -1   3   68.19    7.10
  -6   1  -3  901.71   45.30
  -6   1  -3  879.91   52.89
  -6   1  -3  892.91   47.50
  -6   1  -3  892.91   48.50
   6  -1   3  912.31   49.40
   6  -1   3  904.91   49.40
   6  -1   3  864.21   45.40
  -7   1  -3  554.14   33.60
  -7   1  -3  509.45   39.10
  -7   1  -3  547.15   32.00
  -7   1  -3  537.55   28.80
   7  -1   3  526.95   29.50
   7  -1   3  530.05   34.00
   7  -1   3  520.85   34.10
  -8   1  -3  176.08   27.20
  -8   1  -3  208.38   14.20
  -8   1  -3  225.48   22.70
  -8   1  -3  192.08   19.50
   8  -1   3  199.28   23.40
   8  -1   3  204.48   25.60
  -9   1  -3  247.68   25.20
  -9   1  -3  189.08   22.00
  -9   1  -3  141.89   27.40
   9  -1   3  203.08   26.60
   9  -1   3  258.87   29.40
   9  -1   3  177.88   18.80
 -10   1  -3  216.08   27.70
 -10   1  -3  173.78   25.50
 -10   1  -3  215.08   35.80
  10  -1   3  241.78   33.40
  10  -1   3  178.08   28.50
  10  -1   3  164.68   20.00
 -11   1  -3   33.60   20.60
 -11   1  -3   48.90   20.30
 -11   1  -3   16.90   31.90
  11  -1   3   35.40   25.90
  11  -1   3   28.80   13.80
  11   0  -3  456.25   36.00
  11   0  -3  439.26   41.20
 -11   0   3  370.76   29.20
 -11   0   3  423.86   35.80
 -11   0   3  392.16   48.20
  10   0  -3  206.98   27.30
 -10   0   3  226.18   27.30
 -10   0   3  224.98   20.00
 -10   0   3  232.08   36.70
   9   0  -3  156.58   18.00
   9   0  -3  186.68   23.80
   9   0  -3  194.58   22.10
  -9   0   3  229.58   17.30
  -9   0   3  186.98   16.90
  -9   0   3  194.88   18.80
  -9   0   3  194.38   29.60
  -9   0   3  215.48   31.10
   8   0  -3  142.39   18.10
   8   0  -3  144.29   22.00
   8   0  -3  122.99   16.10
  -8   0   3  170.58   15.00
  -8   0   3  146.79   13.60
  -8   0   3  138.39   16.40
  -8   0   3  143.89   24.60
  -8   0   3  160.38   14.40
   7   0  -3 1412.46   72.49
   7   0  -3 1427.56   71.29
   7   0  -3 1239.28   71.09
  -7   0   3 1421.96   70.89
  -7   0   3 1382.36   70.99
  -7   0   3 1354.76   69.49
  -7   0   3 1415.46   70.39
  -7   0   3 1400.96   75.99
   6   0  -3  212.38   18.40
   6   0  -3  195.58   15.70
  -6   0   3  203.98   14.70
  -6   0   3  201.28   14.50
  -6   0   3  217.18   14.90
  -6   0   3  183.08   19.30
  -6   0   3  201.38   13.00
  -5   0   3  439.76   28.00
  -5   0   3  446.26   24.50
  -5   0   3  482.55   25.40
  -5   0   3  449.86   24.90
  -5   0   3  430.96   23.50
  -4   0   3   56.89    7.20
  -4   0   3   48.30    8.80
  -4   0   3   56.89    6.50
  -4   0   3   46.70    4.90
  -4   0   3   51.39    6.30
   3   0  -3 1333.67   67.69
  -3   0   3 1361.46   66.79
  -3   0   3 1272.07   67.69
  -3   0   3 1371.06   66.69
  -3   0   3 1385.56   67.49
   2   0  -3  693.33   38.50
  -2   0   3  777.42   37.50
  -2   0   3  781.52   37.70
  -2   0   3  738.13   38.30
  -1   0  -3 1087.89   51.19
  -1   0  -3  929.31   50.89
   1   0   3 1036.80   50.89
  -2   0  -3   18.10    4.30
  -2   0  -3   17.30    4.10
  -2   0  -3   16.70    5.40
  -2   0  -3   20.60    4.30
   2   0   3   16.00    4.60
   2   0   3   19.30    4.20
  -3   0  -3 2345.27  113.09
  -3   0  -3 2179.88  113.29
  -3   0  -3 2308.87  112.79
  -3   0  -3 2265.37  115.29
   3   0   3 2392.66  113.19
   3   0   3 2238.98  111.59
   3   0   3 2266.47  113.09
  -4   0  -3 1294.57   65.09
  -4   0  -3 1281.37   65.99
  -4   0  -3 1323.27   63.79
  -4   0  -3 1258.27   68.69
   4   0   3 1271.27   65.59
   4   0   3 1323.37   65.69
   4   0   3 1256.37   63.79
  -5   0  -3    8.10    6.30
  -5   0  -3   14.40    8.60
  -5   0  -3    5.70   10.50
  -5   0  -3    7.40    3.30
   5   0   3    1.80    8.30
   5   0   3    0.70    4.80
   5   0   3   11.60    8.00
  -6   0  -3   15.60    4.30
  -6   0  -3    7.40   13.20
  -6   0  -3   24.20    9.30
  -6   0  -3   19.30    8.00
   6   0   3   15.90    6.30
   6   0   3   22.00   10.60
   6   0   3   21.90   10.90
  -7   0  -3  360.56   24.40
  -7   0  -3  390.46   27.40
  -7   0  -3  292.87   31.20
  -7   0  -3  359.06   20.00
   7   0   3  366.56   22.70
   7   0   3  361.46   28.50
   7   0   3  373.86   29.20
  -8   0  -3  264.57   24.40
   8   0   3  252.47   27.30
   8   0   3  243.58   18.90
  -9   0  -3   18.30   15.30
  -9   0  -3  -17.60   21.40
  -9   0  -3    6.20   12.60
   9   0   3   30.60   19.90
   9   0   3   12.50   19.20
   9   0   3    4.00   10.80
 -10   0  -3   24.40   18.10
 -10   0  -3    7.90   16.70
 -10   0  -3    3.60   26.60
  10   0   3  -11.60   12.30
  10   0   3   11.40   21.00
  10   0   3   26.20   20.60
 -11   0  -3   12.50   18.00
 -11   0  -3   -2.10   19.70
 -11   0  -3   -4.80   29.30
  11   0   3   -2.50   14.50
  11   0   3   56.09   27.10
  11   0   3   18.10   25.40
  12  -1  -3  290.77   33.00
 -12   1   3  287.07   47.90
 -12   1   3  235.38   25.70
 -12   1   3  319.17   40.70
  11  -1  -3  307.77   30.90
  11  -1  -3  312.07   33.80
 -11   1   3  278.17   25.10
 -11   1   3  279.87   42.70
 -11   1   3  358.06   32.10
  10  -1  -3   14.30   11.70
  10  -1  -3    8.10   19.20
  10  -1  -3   -5.90   13.00
 -10   1   3   -0.20    9.70
 -10   1   3   27.70    9.90
 -10   1   3   16.60   10.60
 -10   1   3  -19.90   19.50
 -10   1   3    2.20   13.10
   9  -1  -3   11.20   16.80
   9  -1  -3   12.60   11.50
   9  -1  -3   13.30   11.40
  -9   1   3   18.80    8.30
  -9   1   3   20.20    9.40
  -9   1   3   36.20    9.60
  -9   1   3   26.00   17.00
  -9   1   3   21.50   11.50
   8  -1  -3 1002.10   53.59
   8  -1  -3 1009.10   55.69
  -8   1   3  992.50   52.49
  -8   1   3  990.20   53.69
  -8   1   3 1023.70   53.39
  -8   1   3 1038.00   59.49
  -8   1   3  943.41   51.69
   7  -1  -3 1312.47   67.49
  -7   1   3 1273.57   64.89
  -7   1   3 1312.67   65.79
  -7   1   3 1217.68   64.09
  -7   1   3 1258.77   69.69
  -7   1   3 1254.37   65.59
   6  -1  -3  177.28   15.60
  -6   1   3  184.38   13.00
  -6   1   3  186.78   18.10
  -6   1   3  180.98   12.30
  -6   1   3  193.78   14.30
  -5   1   3 2890.41  143.29
  -5   1   3 2757.52  145.19
  -5   1   3 3110.49  143.99
  -5   1   3 2892.61  143.19
  -5   1   3 2903.81  142.39
  -4   1   3 2924.01  147.09
  -4   1   3 3208.98  148.09
  -4   1   3 3079.89  146.39
  -4   1   3 2987.10  147.09
  -4   1   3 2796.02  149.49
  -3   1   3 2889.11  141.49
  -3   1   3 3029.80  142.79
  -3   1   3 3024.70  142.39
  -3   1   3 2636.34  141.99
  -2   1   3   56.49    5.40
  -2   1   3   54.39    6.10
  -2   1   3   68.39    5.50
  -1   1   3 7360.96  358.76
  -1  -1  -3  916.51   42.50
  -1  -1  -3  733.63   42.90
  -1  -1  -3  831.62   43.20
   1   1   3  834.42   42.20
   1   1   3  820.12   43.00
   1   1   3  902.91   42.30
  -2  -1  -3 2456.55  116.99
  -2  -1  -3 2553.44  116.79
  -2  -1  -3 2295.87  118.39
  -2  -1  -3 2099.99  117.39
   2   1   3 2381.96  116.89
   2   1   3 2464.05  116.89
   2   1   3 2363.86  116.09
  -3  -1  -3 6848.31  317.77
  -3  -1  -3 5851.71  318.07
  -3  -1  -3 6327.87  319.97
   3   1   3 6676.83  316.67
   3   1   3 6582.24  317.67
   3   1   3 6789.42  317.67
  -4  -1  -3  224.08   17.10
  -4  -1  -3  244.98   15.50
  -4  -1  -3  230.08   20.30
   4   1   3  237.28   14.20
   4   1   3  256.77   18.10
   4   1   3  229.98   16.30
  -5  -1  -3   30.70    8.80
  -5  -1  -3   22.70   11.00
  -5  -1  -3   19.80    6.90
   5   1   3   32.40    8.90
   5   1   3   27.30    9.40
   5   1   3   26.00    6.10
  -6  -1  -3 1080.89   66.29
  -6  -1  -3 1191.18   61.19
  -6  -1  -3 1190.08   62.49
   6   1   3 1185.18   62.09
   6   1   3 1134.49   61.79
   6   1   3 1196.88   59.69
  -7  -1  -3  820.72   45.90
  -7  -1  -3  866.31   48.30
  -7  -1  -3  797.02   54.59
   7   1   3  826.62   49.10
   7   1   3  839.22   44.60
   7   1   3  842.62   48.90
  -8  -1  -3    7.00   10.60
  -8  -1  -3   -5.00   19.10
  -8  -1  -3   14.60   13.50
   8   1   3   -1.50   16.00
   8   1   3   -2.70    9.60
   8   1   3   13.00   26.00
  -9  -1  -3  240.98   28.00
  -9  -1  -3  149.88   28.50
  -9  -1  -3  219.98   25.10
   9   1   3  215.98   28.10
   9   1   3  235.48   27.20
   9   1   3  215.08   22.30
 -10  -1  -3  213.78   26.40
 -10  -1  -3  159.08   36.00
 -10  -1  -3  243.48   32.60
  10   1   3  125.79   26.30
  10   1   3  200.98   24.60
  10   1   3  240.98   33.80
  12  -2  -3  107.29   29.10
  12  -2  -3   87.49   21.00
 -12   2   3  108.99   23.60
 -12   2   3   83.09   15.90
 -12   2   3   82.99   30.60
  11  -2  -3   40.30   20.50
  11  -2  -3   -5.60   15.50
  11  -2  -3   31.80   14.60
 -11   2   3   16.90   12.00
 -11   2   3   12.10   18.40
 -11   2   3    7.70   11.50
 -11   2   3   32.20   23.00
  10  -2  -3   33.60   17.70
  10  -2  -3   22.50   14.40
 -10   2   3   46.10   11.50
 -10   2   3   58.29   12.40
 -10   2   3   37.10   20.40
 -10   2   3   34.70   10.60
 -10   2   3   24.30   13.50
   9  -2  -3  118.89   19.70
   9  -2  -3  113.99   18.80
  -9   2   3  150.78   18.00
  -9   2   3  112.19   14.60
  -9   2   3  122.99   17.50
  -9   2   3  106.79   19.40
  -9   2   3  125.59   15.60
   8  -2  -3  919.71   51.09
  -8   2   3  886.11   53.79
  -8   2   3  911.91   48.00
  -8   2   3  930.61   49.20
  -8   2   3  929.91   49.20
  -8   2   3  851.91   47.30
   7  -2  -3    3.40   10.00
  -7   2   3    5.60   10.80
  -7   2   3    5.60    7.70
  -7   2   3    3.10    7.50
  -7   2   3    4.10    6.00
  -7   2   3   11.30    8.00
   6  -2  -3 1315.67   66.59
  -6   2   3 1255.07   64.69
  -6   2   3 1245.98   65.39
  -6   2   3 1360.86   66.39
  -6   2   3 1309.67   65.79
  -6   2   3 1274.97   68.09
  -5   2   3  273.67   18.60
  -5   2   3  290.07   16.90
  -5   2   3  281.87   16.10
  -5   2   3  283.97   18.10
  -5   2   3  282.97   16.60
  -4   2   3 1138.69   56.09
  -4   2   3 1055.59   54.89
  -4   2   3 1123.49   55.29
  -4   2   3 1081.89   55.39
  -3   2   3   72.29    8.50
  -3   2   3   50.69    5.70
  -3   2   3   63.59    5.30
  -3   2   3   64.89    5.40
  -3   2   3   72.29    8.00
   1  -2  -3 3405.86  169.48
  -1   2   3 3483.95  169.68
  -1   2   3 3520.45  169.78
   0  -2  -3  285.47   14.40
   0  -2  -3  238.48   15.60
   0   2   3  254.87   14.60
  -1  -2  -3 1431.06   70.99
  -1  -2  -3 1299.07   72.39
  -1  -2  -3 1349.86   73.89
  -1  -2  -3 1531.55   71.39
   1   2   3 1520.85   72.09
   1   2   3 1509.35   71.19
   1   2   3 1423.46   71.09
  -2  -2  -3 6700.53  302.27
  -2  -2  -3 5768.52  303.27
  -2  -2  -3 5795.42  303.97
   2   2   3 6536.15  302.17
   2   2   3 6200.98  301.57
  -3  -2  -3  942.81   54.69
  -3  -2  -3 1058.29   51.89
  -3  -2  -3 1059.69   51.59
  -3  -2  -3  932.01   53.09
   3   2   3 1021.80   51.09
   3   2   3 1009.30   51.89
   3   2   3 1065.69   51.99
  -4  -2  -3   81.19   10.40
  -4  -2  -3   81.49   13.40
  -4  -2  -3   72.79   10.50
   4   2   3   75.69    9.10
   4   2   3   84.99   10.90
   4   2   3   81.09   10.70
  -5  -2  -3  937.01   49.30
  -5  -2  -3  892.61   51.19
  -5  -2  -3  897.61   54.99
   5   2   3  976.40   50.29
   5   2   3 1002.20   48.70
   5   2   3  921.51   50.09
  -6  -2  -3 2553.54  132.19
  -6  -2  -3 2565.14  130.29
  -6  -2  -3 2525.95  136.69
   6   2   3 2747.33  129.69
   6   2   3 2616.74  131.29
   6   2   3 2638.24  131.39
  -7  -2  -3  131.09   17.60
  -7  -2  -3   91.59   21.80
  -7  -2  -3  114.29   15.50
   7   2   3  104.79   16.60
   7   2   3  122.99   19.20
   7   2   3  132.09   15.80
  -8  -2  -3  183.48   31.60
  -8  -2  -3  216.58   21.30
   8   2   3  240.58   24.90
   8   2   3  228.68   25.60
   8   2   3  256.27   21.10
  -9  -2  -3  385.56   47.00
  -9  -2  -3  437.56   35.10
  -9  -2  -3  380.16   30.30
   9   2   3  418.56   36.80
   9   2   3  409.16   29.50
   9   2   3  387.56   38.20
 -10  -2  -3  357.26   52.19
 -10  -2  -3  399.86   38.60
 -10  -2  -3  368.66   32.40
  10   2   3  399.26   36.50
  10   2   3  324.27   39.10
  10   2   3  380.96   30.80
  12  -3  -3  122.89   28.40
  12  -3  -3   66.29   19.80
  12  -3  -3   57.39   29.50
 -12   3   3   71.99   15.60
 -12   3   3   77.29   15.00
 -12   3   3  110.19   23.90
 -12   3   3   80.79   22.40
 -12   3   3   93.49   29.50
  11  -3  -3  166.28   23.90
  11  -3  -3  150.28   26.00
 -11   3   3  231.48   23.90
 -11   3   3  147.69   22.80
 -11   3   3  168.68   21.50
 -11   3   3  221.68   36.20
 -11   3   3  230.68   31.20
  10  -3  -3   16.60   26.80
  10  -3  -3   -6.40   13.00
 -10   3   3   30.60   30.60
 -10   3   3   10.30   11.80
 -10   3   3    9.70   10.30
 -10   3   3   11.20   12.90
 -10   3   3   14.80    9.70
   9  -3  -3   -7.90   11.30
   9  -3  -3   -1.30   15.80
  -9   3   3   14.80   15.50
  -9   3   3    2.20   10.40
  -9   3   3    2.70    8.50
  -9   3   3   -0.30   10.20
  -9   3   3    7.40    8.30
   8  -3  -3  306.77   25.10
  -8   3   3  289.27   20.80
  -8   3   3  260.97   19.40
  -8   3   3  289.77   20.70
  -8   3   3  309.27   26.70
  -7   3   3 1189.48   64.39
  -7   3   3 1299.97   65.59
  -7   3   3 1279.07   67.69
  -7   3   3 1280.47   64.79
   6  -3  -3   38.70    9.00
  -6   3   3   39.80    8.30
  -6   3   3   32.10    7.10
  -6   3   3   40.40    6.40
  -6   3   3   36.50    7.00
  -6   3   3   45.60    9.20
   5  -3  -3   17.20    7.20
  -5   3   3   10.00    6.60
  -5   3   3   20.60    5.80
  -5   3   3   20.20    4.90
  -5   3   3   21.70    6.40
  -5   3   3   22.00    5.00
  -4   3   3  387.76   21.60
  -4   3   3  362.86   21.30
  -4   3   3  389.76   20.60
  -4   3   3  387.76   22.10
  -3   3   3 4478.35  229.88
  -3   3   3 4735.33  228.88
  -3   3   3 4731.43  229.28
  -3   3   3 4879.11  230.18
   2  -3  -3   43.80    5.30
  -2   3   3   39.20    5.10
  -2   3   3   45.90    6.90
   1  -3  -3 1669.23   87.39
  -1   3   3 1733.83   87.59
  -1   3   3 1892.51   87.49
   0  -3  -3   34.40    6.40
   0  -3  -3   48.60    7.10
   0  -3  -3   45.50    4.70
   0   3   3   36.10    5.40
   0   3   3   39.30    5.50
  -1  -3  -3 1902.81   99.69
  -1  -3  -3 2157.08   97.99
  -1  -3  -3 2030.50   97.59
  -1  -3  -3 1751.42   99.39
   1   3   3 2033.40   97.79
   1   3   3 2063.39   97.79
   1   3   3 1962.50   97.89
  -2  -3  -3 1731.63   94.59
  -2  -3  -3 1684.93   94.09
  -2  -3  -3 1967.70   92.09
   2   3   3 1883.71   92.19
   2   3   3 1914.81   92.09
   2   3   3 1970.80   92.19
  -3  -3  -3  512.55   27.70
  -3  -3  -3  471.75   31.70
  -3  -3  -3  478.15   30.40
   3   3   3  505.45   28.30
   3   3   3  515.95   27.20
   3   3   3  549.74   28.40
  -4  -3  -3   35.20   11.00
   4   3   3   40.40    8.80
   4   3   3   44.10    7.60
  -5  -3  -3  704.43   38.30
  -5  -3  -3  637.94   40.70
  -5  -3  -3  658.23   44.10
   5   3   3  735.53   39.70
   5   3   3  716.13   39.40
   5   3   3  754.92   38.30
  -6  -3  -3  584.84   34.20
  -6  -3  -3  581.14   37.50
  -6  -3  -3  604.24   43.90
   6   3   3  571.64   35.90
   6   3   3  622.64   34.30
   6   3   3  601.04   36.30
  -7  -3  -3  127.39   28.00
  -7  -3  -3  130.59   16.70
  -7  -3  -3  146.69   19.50
   7   3   3  156.78   23.10
   7   3   3  172.38   18.20
   7   3   3  132.79   19.80
  -8  -3  -3   77.69   18.20
  -8  -3  -3   55.19   25.70
  -8  -3  -3   68.99   14.80
   8   3   3   40.50   17.20
   8   3   3   73.29   18.00
   8   3   3   66.19   14.00
  -9  -3  -3   66.89   19.30
  -9  -3  -3   34.00   14.70
  -9  -3  -3   47.60   29.10
   9   3   3   40.00   20.10
   9   3   3   69.19   16.30
   9   3   3   70.29   23.10
 -10  -3  -3   47.60   22.20
 -10  -3  -3   57.39   19.20
 -10  -3  -3   22.20   31.90
  10   3   3   80.19   43.40
  10   3   3   23.90   23.80
  10   3   3   72.99   18.90
  12  -4  -3  324.77   38.50
  12  -4  -3  259.67   30.40
 -12   4   3  272.97   27.90
 -12   4   3  372.46   40.90
 -12   4   3  269.87   25.00
 -12   4   3  341.07   30.20
 -12   4   3  300.57   43.00
  11  -4  -3   67.69   22.10
  11  -4  -3   56.49   16.50
 -11   4   3   66.89   16.20
 -11   4   3   40.80   13.10
 -11   4   3   57.79   19.00
 -11   4   3   66.69   12.50
 -11   4   3   72.29   22.60
  10  -4  -3    8.50   18.00
  10  -4  -3   -2.90   12.60
 -10   4   3    5.40    9.60
 -10   4   3   12.10   12.20
 -10   4   3   14.60    9.70
   9  -4  -3  149.79   22.40
  -9   4   3  137.19   19.30
  -9   4   3  140.89   16.00
  -9   4   3  178.98   24.40
  -9   4   3  150.58   15.50
  -9   4   3  123.59   18.50
   8  -4  -3 1210.58   64.79
  -8   4   3 1154.58   61.59
  -8   4   3 1163.78   61.89
  -8   4   3 1238.68   62.79
  -8   4   3 1216.98   63.89
  -8   4   3 1211.48   65.99
   7  -4  -3   88.29   13.10
  -7   4   3   87.39   15.10
  -7   4   3   91.99   11.60
  -7   4   3   66.09   10.40
   6  -4  -3  363.36   23.00
  -6   4   3  363.16   23.20
  -6   4   3  385.46   21.70
  -6   4   3  370.86   22.20
  -6   4   3  350.66   23.50
  -6   4   3  380.56   21.50
   5  -4  -3  766.52   39.00
  -5   4   3  766.92   38.60
  -5   4   3  705.73   39.60
  -5   4   3  735.23   38.30
  -5   4   3  742.93   39.50
  -5   4   3  754.02   40.00
  -4   4   3 1862.61   96.69
  -4   4   3 1875.61   95.29
  -4   4   3 2019.70   95.99
  -4   4   3 2037.80   97.09
  -4   4   3 1916.81   96.29
   3  -4  -3    9.10    4.00
   3  -4  -3   14.90    4.50
  -3   4   3    7.30    4.00
  -3   4   3   10.70    5.00
  -3   4   3    7.10    4.50
  -3   4   3   10.60    4.10
   2  -4  -3 4205.98  201.48
   2  -4  -3 4132.89  201.68
  -2   4   3 3955.20  202.28
  -2   4   3 4285.37  202.08
  -2   4   3 4063.59  201.48
   1  -4  -3  348.87   20.80
   1  -4  -3  358.56   20.40
   1  -4  -3  383.06   18.60
  -1   4   3  329.77   20.40
  -1   4   3  396.66   21.40
   0  -4  -3  366.26   23.60
   0  -4  -3  371.86   24.00
   0  -4  -3  435.06   21.30
   0   4   3  429.36   22.10
   0   4   3  435.46   21.90
   0   4   3  404.36   21.30
   0   4   3  404.36   22.40
  -1  -4  -3   45.00    9.10
  -1  -4  -3   52.59    6.10
  -1  -4  -3   58.19    9.40
   1   4   3   50.29    6.70
   1   4   3   48.10    6.80
   1   4   3   51.29    6.30
  -2  -4  -3 4402.46  206.78
  -2  -4  -3 3915.71  209.68
  -2  -4  -3 4079.09  209.18
  -2  -4  -3 4301.17  206.38
   2   4   3 4298.17  206.58
   2   4   3 4165.48  206.58
   2   4   3 4387.46  206.58
  -3  -4  -3  931.01   46.90
  -3  -4  -3  870.41   51.49
  -3  -4  -3  862.01   50.09
   3   4   3  934.41   47.10
   3   4   3  891.61   47.00
   3   4   3  936.21   47.10
  -4  -4  -3   18.40   10.50
  -4  -4  -3   19.70    6.80
  -4  -4  -3   20.60   13.00
   4   4   3   41.50   14.90
   4   4   3   31.90    9.30
   4   4   3   26.80    8.10
  -5  -4  -3   19.10   11.40
  -5  -4  -3   29.40   14.10
  -5  -4  -3   37.70    9.40
   5   4   3   35.50    9.60
   5   4   3   23.60   10.40
   5   4   3   40.00   10.90
  -6  -4  -3 1203.08   64.09
  -6  -4  -3 1149.69   67.89
  -6  -4  -3 1244.38   73.89
   6   4   3 1260.47   64.39
   6   4   3 1260.17   66.49
   6   4   3 1211.38   65.99
  -7  -4  -3  535.45   36.80
  -7  -4  -3  581.44   39.90
  -7  -4  -3  561.84   46.10
   7   4   3  571.54   39.60
   7   4   3  613.54   36.00
   7   4   3  601.94   38.80
  -8  -4  -3   12.50   13.60
  -8  -4  -3  -20.00   23.10
  -8  -4  -3  -13.10   15.90
   8   4   3    6.00   16.60
   8   4   3    9.10   16.60
  -9  -4  -3    9.80   19.50
  -9  -4  -3   13.50   14.60
  -9  -4  -3   -6.10   28.80
   9   4   3   22.30   22.10
   9   4   3   -8.50   22.20
   9   4   3   11.20   16.30
  12  -5  -3   20.90   26.40
  12  -5  -3   44.20   18.20
  12  -5  -3   73.49   24.40
 -12   5   3   72.59   23.60
 -12   5   3   73.09   15.30
 -12   5   3   83.79   18.70
 -12   5   3   63.89   13.80
 -12   5   3   91.49   26.50
  11  -5  -3    5.90   15.00
  11  -5  -3   74.59   21.60
 -11   5   3   46.30   15.60
 -11   5   3   30.60   21.20
 -11   5   3   29.30   11.30
 -11   5   3   25.10   18.10
 -11   5   3   29.20   12.80
  10  -5  -3   66.29   19.30
 -10   5   3   43.50   11.30
 -10   5   3   54.89   14.50
 -10   5   3   40.50   14.70
 -10   5   3   61.19   11.60
   9  -5  -3  675.33   42.00
  -9   5   3  636.24   40.50
  -9   5   3  654.23   37.80
  -9   5   3  644.34   38.00
  -9   5   3  679.93   39.90
  -9   5   3  702.73   43.40
   8  -5  -3  309.47   23.80
  -8   5   3  280.57   20.80
  -8   5   3  268.97   23.20
  -8   5   3  313.87   21.70
  -8   5   3  305.97   25.30
  -8   5   3  297.57   20.80
   7  -5  -3  108.19   14.40
  -7   5   3  104.79   12.10
  -7   5   3  115.39   12.60
  -7   5   3  118.09   15.70
  -7   5   3  103.99   14.60
  -7   5   3  107.79   12.80
   6  -5  -3  561.44   31.80
  -6   5   3  566.14   31.40
  -6   5   3  568.64   30.50
  -6   5   3  571.84   32.60
  -6   5   3  561.64   31.60
   5  -5  -3 1541.75   76.09
  -5   5   3 1467.65   76.89
  -5   5   3 1499.05   75.49
  -5   5   3 1570.64   76.19
  -5   5   3 1524.95   76.99
  -5   5   3 1525.95   77.29
   4  -5  -3  368.56   19.40
   4  -5  -3  356.46   21.20
  -4   5   3  361.56   20.80
  -4   5   3  375.36   20.50
  -4   5   3  324.97   21.40
  -4   5   3  362.16   21.20
  -4   5   3  345.47   18.80
   3  -5  -3 1719.53   85.39
   3  -5  -3 1758.12   85.39
  -3   5   3 1562.94   86.09
  -3   5   3 1780.72   85.29
  -3   5   3 1756.92   85.89
   2  -5  -3 3366.46  165.98
   2  -5  -3 3409.76  165.78
  -2   5   3 3268.77  166.58
  -2   5   3 3478.85  166.08
   1  -5  -3 1794.22   94.09
   1  -5  -3 2002.00   91.99
   1  -5  -3 1836.12   94.19
  -1   5   3 1933.91   93.49
  -1   5   3 1853.31   93.89
   0  -5  -3  154.08   14.60
   0  -5  -3  203.98   10.80
   0  -5  -3  164.98   10.30
   0  -5  -3  159.08   15.30
   0   5   3  179.28   11.90
   0   5   3  180.68   10.70
   0   5   3  187.98   10.60
   0   5   3  172.28   12.60
  -1  -5  -3 6261.17  289.67
  -1  -5  -3 5491.45  292.47
  -1  -5  -3 5952.80  289.37
  -1  -5  -3 5867.51  292.47
   1   5   3 5989.20  289.47
   1   5   3 5891.01  290.17
   1   5   3 5931.81  289.47
   1   5   3 6172.68  289.77
  -2  -5  -3 2505.85  118.59
  -2  -5  -3 2336.17  122.29
  -2  -5  -3 2564.44  119.09
  -2  -5  -3 2320.97  122.99
   2   5   3 2411.36  118.79
   2   5   3 2386.16  119.09
   2   5   3 2222.18  118.49
   2   5   3 2477.25  118.69
  -3  -5  -3  295.97   24.30
  -3  -5  -3  283.97   24.50
  -3  -5  -3  308.27   19.00
   3   5   3  323.67   19.90
   3   5   3  285.27   19.70
   3   5   3  316.27   19.50
  -4  -5  -3    2.70   10.80
  -4  -5  -3    1.70    6.60
  -4  -5  -3    0.00   11.80
   4   5   3    1.80    9.00
   4   5   3   -0.60    9.40
   4   5   3    0.20    7.80
  -5  -5  -3 1665.13   86.29
  -5  -5  -3 1582.04   82.09
  -5  -5  -3 1628.54   90.59
   5   5   3 1614.94   81.99
   5   5   3 1616.04   82.79
   5   5   3 1526.85   82.39
  -6  -5  -3 1065.89   63.49
  -6  -5  -3 1087.79   58.89
  -6  -5  -3 1118.69   69.99
   6   5   3 1072.19   60.29
   6   5   3 1070.49   60.79
   6   5   3 1153.28   59.49
  -7  -5  -3  -21.30   19.20
  -7  -5  -3  -17.60   15.40
  -7  -5  -3    9.30   12.50
   7   5   3   15.70   12.50
   7   5   3   -3.90   14.40
   7   5   3   -4.30   14.30
  -8  -5  -3  307.27   46.20
  -8  -5  -3  289.57   34.70
  -8  -5  -3  283.47   26.10
   8   5   3  351.56   29.80
   8   5   3  270.67   31.00
   8   5   3  303.57   31.90
  -9  -5  -3  275.17   38.70
  -9  -5  -3  346.97   32.60
  -9  -5  -3  323.57   53.59
   9   5   3  317.27   35.70
   9   5   3  250.87   39.70
   9   5   3  350.76   32.90
  12  -6  -3  -13.30   27.00
  12  -6  -3   -5.40   16.40
  12  -6  -3   43.20   22.50
 -12   6   3   34.80   24.40
 -12   6   3    7.20   12.40
 -12   6   3   38.30   15.20
 -12   6   3   16.80   21.90
  11  -6  -3   60.89   21.10
  11  -6  -3   10.30   23.00
 -11   6   3   84.79   22.60
 -11   6   3   57.99   13.70
 -11   6   3   74.09   17.60
 -11   6   3   49.20   12.50
 -11   6   3   55.09   18.50
  10  -6  -3  150.68   24.70
 -10   6   3  144.49   21.40
 -10   6   3  165.78   23.50
 -10   6   3  122.49   18.40
 -10   6   3  208.68   38.70
   9  -6  -3  136.49   21.30
  -9   6   3  133.09   17.80
  -9   6   3  155.28   16.90
  -9   6   3  114.59   19.60
  -9   6   3  140.29   18.80
  -9   6   3  189.18   23.80
   8  -6  -3   94.89   17.40
  -8   6   3   99.39   16.90
  -8   6   3  115.69   19.00
  -8   6   3  109.89   14.30
  -8   6   3   97.39   13.90
  -8   6   3   96.59   15.00
   7  -6  -3   71.69   11.80
  -7   6   3   62.59    9.70
  -7   6   3   72.19   11.40
  -7   6   3   74.69   11.40
  -7   6   3   75.49   11.30
  -7   6   3   72.49   11.60
   6  -6  -3  257.97   17.60
  -6   6   3  260.37   19.00
  -6   6   3  239.38   15.80
  -6   6   3  266.97   17.80
  -6   6   3  245.78   19.40
  -6   6   3  272.57   18.70
   5  -6  -3  490.75   29.40
   5  -6  -3  501.95   26.80
  -5   6   3  490.05   28.90
  -5   6   3  532.65   28.00
  -5   6   3  507.75   28.60
  -5   6   3  489.55   26.80
  -5   6   3  454.55   35.60
   4  -6  -3  143.09   12.40
   4  -6  -3  140.09    9.10
   4  -6  -3  138.79   12.50
  -4   6   3  136.09   12.10
  -4   6   3  110.59   13.00
  -4   6   3  141.89   12.40
  -4   6   3  133.39   12.00
   3  -6  -3  575.94   31.10
   3  -6  -3  589.64   31.10
  -3   6   3  582.34   31.50
  -3   6   3  570.74   31.00
  -3   6   3  550.24   32.40
   2  -6  -3  227.58   15.80
   2  -6  -3  230.08   15.50
  -2   6   3  220.48   14.90
  -2   6   3  206.58   15.50
   1  -6  -3   82.39   11.70
   1  -6  -3   87.59   10.60
  -1   6   3   97.29   11.20
  -1   6   3   91.09    9.20
   0  -6  -3  486.45   25.80
   0  -6  -3  491.65   30.50
   0  -6  -3  472.25   30.20
   0   6   3  542.95   27.40
   0   6   3  495.05   26.70
   0   6   3  531.55   26.10
   0   6   3  501.65   28.50
  -1  -6  -3 1397.76   76.09
  -1  -6  -3 1463.05   71.49
  -1  -6  -3 1405.96   75.59
   1   6   3 1474.95   72.09
   1   6   3 1411.26   72.79
   1   6   3 1432.26   71.69
   1   6   3 1474.55   71.69
  -2  -6  -3    1.50   11.00
  -2  -6  -3    4.20   10.40
  -2  -6  -3    4.30    5.40
   2   6   3    5.50    5.90
   2   6   3   -5.70    6.50
   2   6   3    2.50    6.90
   2   6   3   10.00    5.40
  -3  -6  -3   26.20   14.40
  -3  -6  -3   31.50    7.70
  -3  -6  -3   19.80   12.60
   3   6   3   27.30    8.80
   3   6   3   41.00    9.80
   3   6   3   29.30    9.50
  -4  -6  -3  439.66   26.10
  -4  -6  -3  398.66   33.60
  -4  -6  -3  447.66   32.70
   4   6   3  418.96   27.50
   4   6   3  427.76   27.80
   4   6   3  407.86   26.90
  -5  -6  -3 1261.27   67.69
  -5  -6  -3 1309.47   78.09
  -5  -6  -3 1411.06   74.39
   5   6   3 1300.97   68.39
   5   6   3 1281.97   68.79
   5   6   3 1272.67   68.99
  -6  -6  -3  -21.20   20.70
  -6  -6  -3    0.80   11.30
  -6  -6  -3  -10.90   15.90
   6   6   3    1.60   13.20
   6   6   3   -3.60   12.90
   6   6   3   10.80   13.50
  -7  -6  -3  224.38   22.30
  -7  -6  -3  242.58   36.50
  -7  -6  -3  217.28   27.60
   7   6   3  230.28   26.50
   7   6   3  227.18   27.30
   7   6   3  259.37   26.80
  -8  -6  -3  158.88   27.10
  -8  -6  -3  147.79   32.90
  -8  -6  -3  189.08   26.00
   8   6   3  214.58   28.70
   8   6   3  220.28   29.70
   8   6   3  183.38   26.70
  -9  -6  -3  309.07   31.30
   9   6   3  357.26   36.30
  12  -7  -3  299.27   36.50
 -12   7   3  322.87   39.50
 -12   7   3  256.57   36.50
 -12   7   3  254.77   27.70
 -12   7   3  206.38   32.20
 -12   7   3  208.48   31.10
  11  -7  -3    5.20   20.60
 -11   7   3   32.50   19.90
 -11   7   3   32.20   13.50
 -11   7   3   19.70   15.90
 -11   7   3   17.00   16.80
 -11   7   3   14.20   11.60
  10  -7  -3    3.20   16.80
  10  -7  -3    6.60   17.60
 -10   7   3   23.20   11.80
 -10   7   3   11.10   12.90
 -10   7   3    5.80   14.30
 -10   7   3    7.70   10.20
 -10   7   3   31.30   16.00
   9  -7  -3  260.97   26.50
  -9   7   3  266.37   25.80
  -9   7   3  328.07   28.40
  -9   7   3  285.97   22.00
  -9   7   3  287.97   23.00
  -9   7   3  304.07   22.60
   8  -7  -3  704.53   41.70
  -8   7   3  725.53   40.20
  -8   7   3  705.33   42.90
  -8   7   3  722.23   40.80
  -8   7   3  721.63   41.50
  -8   7   3  746.23   42.70
   7  -7  -3  -22.20   10.90
   7  -7  -3    6.50    9.20
  -7   7   3    6.20    8.30
  -7   7   3    7.80    9.90
  -7   7   3    9.10    8.90
  -7   7   3    2.20    6.80
  -7   7   3    0.70   10.00
   6  -7  -3   54.29   11.20
   6  -7  -3   65.59   10.80
  -6   7   3   66.19   11.90
  -6   7   3   92.79   13.70
  -6   7   3   76.69   12.40
  -6   7   3   80.59   13.20
  -6   7   3   62.29    8.50
   5  -7  -3 1126.29   59.29
   5  -7  -3 1149.08   57.09
   5  -7  -3 1183.48   58.79
  -5   7   3 1024.20   59.19
  -5   7   3 1102.39   58.99
  -5   7   3 1108.49   56.19
  -5   7   3 1190.88   58.39
  -5   7   3 1152.08   58.99
   4  -7  -3 1870.51   94.99
   4  -7  -3 1959.00   97.89
  -4   7   3 1890.61   99.29
  -4   7   3 2231.88  103.29
  -4   7   3 1817.12   98.69
   3  -7  -3   51.69    8.30
   3  -7  -3   73.59   11.10
  -3   7   3   48.30    8.20
  -3   7   3   67.99    9.40
  -3   7   3   63.19    9.50
   2  -7  -3  157.58   14.50
   2  -7  -3  159.98   14.60
  -2   7   3  165.98   15.10
  -2   7   3  154.88   13.20
   1  -7  -3  442.66   27.30
   1  -7  -3  447.26   28.00
  -1   7   3  470.65   25.70
  -1   7   3  456.65   26.60
   0  -7  -3 1052.99   55.19
   0  -7  -3 1094.59   59.99
   0   7   3 1157.28   56.79
   0   7   3 1132.89   56.09
   0   7   3 1122.09   55.39
  -1  -7  -3   63.89   14.10
  -1  -7  -3   52.99    7.20
  -1  -7  -3   67.49   13.50
   1   7   3   57.39    8.30
   1   7   3   58.09    7.60
   1   7   3   46.50    9.10
   1   7   3   51.69    8.70
  -2  -7  -3  446.76   25.10
  -2  -7  -3  441.16   33.40
  -2  -7  -3  422.06   32.30
   2   7   3  428.06   29.50
   2   7   3  439.96   25.50
   2   7   3  465.75   25.50
   2   7   3  462.65   27.90
  -3  -7  -3  244.98   17.00
  -3  -7  -3  200.28   25.70
  -3  -7  -3  189.98   24.80
   3   7   3  254.47   17.90
   3   7   3  232.48   18.90
   3   7   3  236.48   18.00
   3   7   3  217.88   17.00
  -4  -7  -3  399.36   34.30
  -4  -7  -3  413.06   25.00
  -4  -7  -3  373.16   36.60
   4   7   3  403.26   26.80
   4   7   3  399.36   27.20
   4   7   3  414.86   28.60
  -5  -7  -3   50.29   18.20
  -5  -7  -3   41.70   11.70
  -5  -7  -3   31.80   31.40
   5   7   3   25.20   13.80
   5   7   3   30.40   13.90
   5   7   3   52.79   14.60
  -6  -7  -3  357.76   35.30
  -6  -7  -3  303.87   42.90
  -6  -7  -3  334.97   29.30
   6   7   3  343.17   29.00
   6   7   3  386.56   30.20
   6   7   3  335.67   30.50
  -7  -7  -3   33.50   21.20
  -7  -7  -3   -1.70   24.70
  -7  -7  -3   32.40   14.90
   7   7   3   23.10   17.10
   7   7   3   43.70   16.80
   7   7   3   55.19   18.40
  -8  -7  -3   87.79   26.30
  -8  -7  -3  110.89   18.50
  -8  -7  -3  110.99   37.90
   8   7   3   96.79   24.70
   8   7   3  126.19   24.80
   8   7   3  142.19   22.70
  12  -8  -3   -7.20   24.40
  12  -8  -3   59.99   22.10
 -12   8   3   -6.30   20.70
 -12   8   3   28.80   19.40
 -12   8   3   39.90   20.30
 -12   8   3   50.59   16.30
 -12   8   3   56.29   23.80
  11  -8  -3   35.40   20.00
 -11   8   3   21.30   13.60
 -11   8   3    2.00   11.20
 -11   8   3   26.00   19.60
 -11   8   3   -1.30   16.00
  10  -8  -3  206.58   28.30
  10  -8  -3  242.68   28.00
 -10   8   3  267.37   25.10
 -10   8   3  276.57   24.70
 -10   8   3  235.58   27.00
 -10   8   3  259.67   23.30
 -10   8   3  308.67   30.50
   9  -8  -3  553.94   38.90
   9  -8  -3  576.54   37.90
  -9   8   3  565.04   38.80
  -9   8   3  592.44   35.20
  -9   8   3  617.24   36.00
  -9   8   3  622.24   39.50
  -9   8   3  604.74   39.30
   8  -8  -3  229.18   21.10
   8  -8  -3  194.98   25.30
   8  -8  -3  256.07   21.60
  -8   8   3  248.88   23.50
  -8   8   3  260.97   21.50
  -8   8   3  236.88   20.50
  -8   8   3  224.58   22.90
  -8   8   3  238.18   18.30
   7  -8  -3  144.49   20.00
   7  -8  -3  190.88   16.50
   7  -8  -3  173.28   16.20
  -7   8   3  164.38   13.90
  -7   8   3  206.18   18.20
  -7   8   3  152.18   17.60
  -7   8   3  175.18   17.50
  -7   8   3  190.78   19.60
   6  -8  -3  488.05   31.70
   6  -8  -3  477.25   27.60
  -6   8   3  502.85   31.10
  -6   8   3  516.95   33.30
  -6   8   3  488.25   31.40
  -6   8   3  537.35   30.20
   5  -8  -3 1123.39   58.19
   5  -8  -3 1040.20   54.29
   5  -8  -3 1170.98   57.99
  -5   8   3  995.30   58.49
  -5   8   3 1173.18   57.39
  -5   8   3 1052.79   57.59
   4  -8  -3   30.30    9.10
   4  -8  -3   39.90    9.30
  -4   8   3   43.80    9.70
  -4   8   3   24.50    9.10
  -4   8   3   33.50    8.70
   3  -8  -3  757.52   40.90
   3  -8  -3  767.32   40.80
  -3   8   3  712.93   41.90
  -3   8   3  725.73   40.00
   2  -8  -3  758.52   42.40
   2  -8  -3  759.32   42.60
  -2   8   3  780.42   41.40
  -2   8   3  778.02   44.20
   1  -8  -3  872.71   56.09
   1  -8  -3  911.51   49.90
  -1   8   3  948.71   49.00
  -1   8   3  909.41   47.70
   0  -8  -3   46.60   12.40
   0  -8  -3   44.40    5.40
   0  -8  -3   40.60   12.30
   0   8   3   45.80    7.30
   0   8   3   42.50    9.60
   0   8   3   47.70    8.20
   0   8   3   50.49    7.00
  -1  -8  -3 1843.22   90.49
  -1  -8  -3 1800.22   96.19
  -1  -8  -3 1848.52   95.69
   1   8   3 1812.62   91.29
   1   8   3 1822.62   90.69
   1   8   3 1811.72   92.89
   1   8   3 1836.02   90.59
  -2  -8  -3  458.45   25.10
  -2  -8  -3  396.36   34.60
  -2  -8  -3  374.26   33.90
   2   8   3  418.76   25.70
   2   8   3  457.45   25.80
   2   8   3  450.55   28.70
   2   8   3  442.96   25.10
  -3  -8  -3   27.30   16.80
  -3  -8  -3    7.60   15.50
  -3  -8  -3   37.30    9.00
   3   8   3   56.09    8.10
   3   8   3   33.70   10.80
   3   8   3   32.70    9.60
   3   8   3   46.10   12.90
  -4  -8  -3  101.09   21.40
  -4  -8  -3   98.69   12.80
  -4  -8  -3   58.69   21.80
   4   8   3  104.29   16.50
   4   8   3   84.69   12.90
   4   8   3   79.39   14.20
  -5  -8  -3 1359.56   79.99
  -5  -8  -3 1269.77   68.09
   5   8   3 1283.67   69.69
   5   8   3 1304.37   70.29
   5   8   3 1222.68   68.89
  -6  -8  -3  121.99   25.20
  -6  -8  -3   64.99   26.60
  -6  -8  -3   88.49   14.80
   6   8   3  116.69   19.80
   6   8   3  111.99   20.00
   6   8   3  116.59   18.10
  -7  -8  -3   30.70   15.70
  -7  -8  -3   -9.00   26.60
  -7  -8  -3   -2.00   22.00
   7   8   3   35.80   19.50
   7   8   3   27.30   18.70
   7   8   3    6.80   19.70
  11  -9  -3   51.49   19.10
  11  -9  -3   11.90   19.10
 -11   9   3   32.80   15.70
 -11   9   3   37.10   19.20
 -11   9   3   39.70   18.80
 -11   9   3   31.50   15.10
 -11   9   3   25.10   12.90
  10  -9  -3  121.99   20.10
  10  -9  -3   74.79   19.10
  10  -9  -3   76.29   22.90
 -10   9   3  182.38   26.90
 -10   9   3  111.89   19.40
 -10   9   3  110.09   16.20
 -10   9   3  131.69   20.70
 -10   9   3  132.69   19.60
   9  -9  -3  127.19   21.00
   9  -9  -3  100.49   22.60
   9  -9  -3  108.89   20.10
  -9   9   3  132.39   23.00
  -9   9   3  133.09   17.30
  -9   9   3  157.28   20.90
  -9   9   3  119.29   19.20
  -9   9   3  172.88   19.80
   8  -9  -3  302.17   22.90
   8  -9  -3  248.58   27.60
   8  -9  -3  314.57   23.20
  -8   9   3  273.67   25.90
  -8   9   3  332.37   25.10
  -8   9   3  289.67   24.50
  -8   9   3  303.27   20.70
  -8   9   3  320.17   26.70
   7  -9  -3  141.69   20.60
   7  -9  -3  149.69   14.10
   7  -9  -3  141.09   15.10
  -7   9   3  179.98   18.80
  -7   9   3  167.08   18.50
  -7   9   3  136.79   12.40
  -7   9   3  133.99   19.60
  -7   9   3  161.98   19.90
   6  -9  -3  688.03   42.00
   6  -9  -3  844.92   47.10
   6  -9  -3  879.71   46.30
  -6   9   3  877.11   45.90
  -6   9   3  842.72   46.90
  -6   9   3  802.92   46.50
   5  -9  -3  201.48   18.90
   5  -9  -3  174.28   18.00
  -5   9   3  190.38   18.20
  -5   9   3  147.99   19.50
  -5   9   3  166.58   18.10
   4  -9  -3  800.82   43.80
   4  -9  -3  845.62   44.50
  -4   9   3  762.92   45.60
  -4   9   3  732.23   43.00
  -4   9   3  792.72   43.70
   3  -9  -3  694.43   39.20
   3  -9  -3  667.93   39.60
  -3   9   3  676.93   39.70
  -3   9   3  703.73   38.60
   2  -9  -3  760.62   45.50
   2  -9  -3  809.32   45.10
  -2   9   3  811.52   43.70
  -2   9   3  840.42   45.50
   1  -9  -3   76.49   14.00
   1  -9  -3   55.59   13.50
  -1   9   3   76.99   11.50
  -1   9   3   69.39   11.60
   0  -9  -3 1568.34   85.89
   0  -9  -3 1678.43   85.29
   0   9   3 1591.94   79.89
   0   9   3 1604.54   82.99
   0   9   3 1623.74   81.59
  -1  -9  -3 1194.78   60.19
  -1  -9  -3 1197.28   67.09
  -1  -9  -3 1232.38   66.69
   1   9   3 1194.08   60.39
   1   9   3 1182.08   60.49
   1   9   3 1179.28   63.49
   1   9   3 1168.38   61.39
  -2  -9  -3   76.29   17.70
  -2  -9  -3   72.89    9.70
  -2  -9  -3   52.69   16.90
   2   9   3   78.89   11.00
   2   9   3   65.49   12.60
   2   9   3   79.79   12.50
   2   9   3   76.09   11.70
  -3  -9  -3  -17.40   16.30
  -3  -9  -3   -9.70   18.30
  -3  -9  -3    2.70    8.40
   3   9   3   10.90   10.10
   3   9   3    6.80    9.70
   3   9   3    2.00   11.90
  -4  -9  -3 1213.38   65.09
  -4  -9  -3 1468.45   89.69
  -4  -9  -3 1199.98   77.09
   4   9   3 1216.98   67.99
   4   9   3 1208.38   65.99
   4   9   3 1198.68   65.49
  -5  -9  -3  521.85   44.60
  -5  -9  -3  536.45   33.80
  -5  -9  -3  495.15   47.10
   5   9   3  504.45   34.70
   5   9   3  496.75   38.50
   5   9   3  508.05   36.00
  -6  -9  -3  -53.19   25.30
  -6  -9  -3  -19.50   21.00
  -6  -9  -3    3.30   13.70
   6   9   3    7.30   17.70
   6   9   3   11.40   18.00
   6   9   3   -1.20   16.70
  -7  -9  -3  191.68   31.80
  -7  -9  -3  100.69   36.70
  -7  -9  -3  182.38   27.50
   7   9   3  212.68   29.40
   7   9   3  179.98   26.10
   7   9   3  192.18   28.40
  11 -10  -3  104.39   20.60
  11 -10  -3   68.39   20.60
  11 -10  -3   31.70   23.50
 -11  10   3   67.59   16.70
 -11  10   3   94.99   17.10
 -11  10   3   80.19   21.40
 -11  10   3   73.09   20.60
 -11  10   3   56.89   14.90
  10 -10  -3   39.20   16.40
  10 -10  -3   63.59   17.10
  10 -10  -3   38.90   21.00
 -10  10   3   40.40   17.30
 -10  10   3   83.29   15.50
 -10  10   3   78.59   19.30
 -10  10   3   58.09   13.90
 -10  10   3   57.79   13.50
   9 -10  -3  266.97   31.60
   9 -10  -3  325.37   26.50
  -9  10   3  316.77   25.30
  -9  10   3  299.37   29.50
  -9  10   3  348.37   29.80
  -9  10   3  326.77   27.50
   8 -10  -3   58.99   11.20
   8 -10  -3   58.09   11.80
   8 -10  -3   48.40   16.80
  -8  10   3   50.29   15.60
  -8  10   3   68.99   13.70
  -8  10   3   62.49   14.20
  -8  10   3   74.89   16.00
   7 -10  -3  140.79   22.30
   7 -10  -3  131.19   21.20
  -7  10   3  176.48   20.70
  -7  10   3  167.18   19.70
  -7  10   3  132.59   19.10
   6 -10  -3   34.00   12.90
   6 -10  -3   44.70   12.60
  -6  10   3   39.70   13.50
  -6  10   3   43.80   13.00
  -6  10   3   43.40   12.10
   5 -10  -3  740.33   44.10
   5 -10  -3  819.62   45.20
  -5  10   3  717.73   45.90
  -5  10   3  790.42   44.00
  -5  10   3  781.52   44.40
   4 -10  -3  380.26   26.60
   4 -10  -3  397.76   26.40
  -4  10   3  367.06   25.00
  -4  10   3  343.17   28.60
   3 -10  -3  139.99   18.70
   3 -10  -3  141.09   19.50
  -3  10   3  139.99   17.90
  -3  10   3  143.99   15.30
   2 -10  -3   40.90   13.10
   2 -10  -3   24.60   12.60
  -2  10   3   35.30   11.40
  -2  10   3   33.40   10.50
   1 -10  -3  234.28   24.00
   1 -10  -3  224.58   24.90
  -1  10   3  274.97   21.50
  -1  10   3  268.47   19.50
   0 -10  -3  550.14   38.30
   0 -10  -3  558.74   37.00
   0  10   3  523.45   28.90
   0  10   3  537.95   28.80
   0  10   3  532.15   32.80
   0  10   3  547.95   33.70
  -1 -10  -3   -5.90   14.30
  -1 -10  -3    0.10    6.10
  -1 -10  -3    1.70   15.90
   1  10   3   10.40    6.90
   1  10   3    5.80    7.50
   1  10   3   -3.80    8.50
   1  10   3    6.50   11.10
  -2 -10  -3   37.10   17.30
  -2 -10  -3   22.10   17.00
   2  10   3   59.09   10.30
   2  10   3   50.29   10.50
   2  10   3   44.50   15.80
   2  10   3   40.70   13.20
  -3 -10  -3  273.57   20.80
  -3 -10  -3  221.88   35.20
   3  10   3  303.77   19.20
   3  10   3  283.57   22.20
   3  10   3  278.37   27.90
   3  10   3  269.07   22.00
  -4 -10  -3  272.07   38.10
  -4 -10  -3  317.27   38.40
  -4 -10  -3  365.56   25.40
   4  10   3  335.27   25.80
   4  10   3  335.17   27.40
   4  10   3  336.17   31.90
  -5 -10  -3   29.70   28.20
  -5 -10  -3   48.00   14.20
  -5 -10  -3   10.30   23.20
   5  10   3   66.69   19.60
   5  10   3   31.70   15.70
   5  10   3   38.50   24.40
  -6 -10  -3  115.59   36.10
  -6 -10  -3  122.99   18.90
  -6 -10  -3   79.99   28.00
   6  10   3   96.59   21.10
   6  10   3  137.79   24.40
   6  10   3  130.79   21.20
  11 -11  -3  -17.50   22.00
  11 -11  -3   24.70   18.40
 -11  11   3   43.80   20.70
 -11  11   3   31.00   16.10
 -11  11   3   15.10   14.10
 -11  11   3   12.10   19.00
  10 -11  -3  158.68   26.60
  10 -11  -3  185.18   25.70
 -10  11   3  251.17   26.20
 -10  11   3  258.17   30.50
 -10  11   3  220.68   24.40
 -10  11   3  183.28   28.90
   9 -11  -3   54.19   17.80
   9 -11  -3   83.49   14.50
   9 -11  -3   61.59   20.00
  -9  11   3   93.89   16.00
  -9  11   3   75.19   18.50
  -9  11   3   86.79   16.20
   8 -11  -3   -2.60   15.10
  -8  11   3    3.20   13.20
  -8  11   3   -4.90   14.60
  -8  11   3   11.70   12.70
   7 -11  -3   40.00   15.80
   7 -11  -3   37.10   15.00
  -7  11   3   33.50   14.20
  -7  11   3   25.60   14.80
  -7  11   3   35.80   14.40
   6 -11  -3  534.65   36.10
   6 -11  -3  591.04   36.80
  -6  11   3  537.05   35.70
  -6  11   3  496.45   37.20
  -6  11   3  482.65   35.00
   5 -11  -3  495.05   33.50
   5 -11  -3  466.05   32.80
  -5  11   3  407.76   34.30
  -5  11   3  447.26   31.40
  -5  11   3  463.95   32.50
   4 -11  -3  156.48   22.50
   4 -11  -3  147.89   20.80
  -4  11   3  146.79   19.50
  -4  11   3  166.38   19.60
   3 -11  -3  274.57   25.10
   3 -11  -3  288.87   26.80
  -3  11   3  304.47   23.60
  -3  11   3  286.77   26.80
   2 -11  -3  596.74   39.50
   2 -11  -3  592.74   40.50
  -2  11   3  674.43   38.80
  -2  11   3  632.84   37.00
   1 -11  -3  525.55   36.70
   1 -11  -3  513.55   36.90
  -1  11   3  564.44   33.60
  -1  11   3  573.04   36.40
   0 -11  -3  280.27   27.60
   0 -11  -3  283.27   28.40
   0  11   3  264.57   16.70
   0  11   3  254.07   21.30
   0  11   3  264.07   16.50
   0  11   3  256.57   23.80
  -1 -11  -3  517.65   37.90
  -1 -11  -3  493.45   39.90
  -1 -11  -3  462.65   26.80
   1  11   3  472.65   27.30
   1  11   3  471.05   27.30
   1  11   3  461.95   29.80
  -2 -11  -3  162.18   25.60
  -2 -11  -3  168.68   15.90
  -2 -11  -3  199.18   27.10
   2  11   3  153.48   16.90
   2  11   3  152.78   24.50
   2  11   3  166.98   16.70
  -3 -11  -3  234.88   20.60
  -3 -11  -3  189.18   32.70
  -3 -11  -3  207.68   29.30
   3  11   3  229.98   25.80
   3  11   3  216.08   20.60
   3  11   3  229.98   20.80
  -4 -11  -3   56.99   27.40
  -4 -11  -3   89.39   14.90
  -4 -11  -3  109.79   26.60
   4  11   3   88.69   18.90
   4  11   3  122.09   17.20
   4  11   3   92.69   16.20
  -5 -11  -3   98.99   31.30
  -5 -11  -3  156.28   30.30
  -5 -11  -3  155.18   22.80
   5  11   3  221.48   32.40
   5  11   3  159.68   23.30
   5  11   3  171.08   26.70
  10 -12  -3   73.09   23.20
  10 -12  -3   41.40   20.90
 -10  12   3   57.69   19.40
 -10  12   3   85.89   16.40
 -10  12   3  121.09   22.40
   9 -12  -3   -2.70   17.40
   9 -12  -3    7.80   18.30
  -9  12   3   11.30   14.80
  -9  12   3   25.10   14.70
  -9  12   3   -4.70   15.30
   8 -12  -3   29.10   17.30
   8 -12  -3   12.10   16.90
  -8  12   3   20.50   16.30
  -8  12   3   23.10   14.90
  -8  12   3   41.50   15.80
   7 -12  -3  231.98   26.90
  -7  12   3  264.47   26.10
  -7  12   3  249.88   28.70
  -7  12   3  206.18   26.30
   6 -12  -3  710.53   43.40
   6 -12  -3  688.83   43.70
  -6  12   3  680.43   42.90
  -6  12   3  697.73   47.90
  -6  12   3  688.23   43.60
   5 -12  -3   73.99   17.50
   5 -12  -3   77.39   17.00
  -5  12   3   47.80   16.00
  -5  12   3   78.59   24.90
   4 -12  -3  203.18   26.10
   4 -12  -3  186.68   27.10
  -4  12   3  195.98   21.90
  -4  12   3  168.98   26.30
   3 -12  -3  368.36   30.40
   3 -12  -3  381.16   30.60
  -3  12   3  427.86   31.00
  -3  12   3  393.26   28.80
   2 -12  -3  766.92   51.19
   2 -12  -3  786.12   49.80
  -2  12   3  844.42   47.40
  -2  12   3  931.61   50.79
   1 -12  -3  190.28   32.60
   1 -12  -3  151.88   27.40
  -1  12   3  177.68   21.80
  -1  12   3  166.78   20.40
   0 -12  -3  739.73   68.19
   0 -12  -3  822.82   49.50
   0  12   3  673.43   38.80
   0  12   3  729.73   42.90
   0  12   3  789.92   45.50
  -1 -12  -3  115.39   12.70
  -1 -12  -3  123.49   22.40
  -1 -12  -3  144.29   25.50
   1  12   3  122.99   18.10
   1  12   3  108.29   17.80
   1  12   3  125.29   13.80
   1  12   3  119.39   13.70
  -2 -12  -3   39.60   21.20
  -2 -12  -3   30.50   23.30
  -2 -12  -3   41.90   10.00
   2  12   3   45.40   10.70
   2  12   3   41.10   16.30
   2  12   3   60.99   11.50
  -3 -12  -3  144.59   29.40
  -3 -12  -3  170.98   19.70
  -3 -12  -3  177.08   28.70
   3  12   3  184.28   20.50
   3  12   3  179.18   20.70
   3  12   3  202.18   30.20
  -4 -12  -3  590.44   56.89
  -4 -12  -3  571.24   42.50
  -4 -12  -3  664.93   53.79
   4  12   3  654.13   46.60
   4  12   3  617.54   39.10
  -5 -12  -3   69.39   30.20
  -5 -12  -3  103.69   29.50
  -5 -12  -3  114.69   18.80
   5  12   3  104.99   20.30
   5  12   3  113.39   23.10
   5  12   3  131.49   19.70
  10 -13  -3   26.90   21.20
  10 -13  -3   15.30   20.70
 -10  13   3   40.10   17.70
 -10  13   3   16.10   20.00
   9 -13  -3   47.60   19.80
   9 -13  -3   56.89   21.30
  -9  13   3   77.39   18.70
  -9  13   3   61.39   18.10
  -9  13   3   32.50   18.80
   8 -13  -3  114.79   21.80
   8 -13  -3   92.09   21.00
  -8  13   3   82.49   20.40
  -8  13   3  128.09   20.70
  -8  13   3  130.59   19.90
   7 -13  -3  186.98   27.20
   7 -13  -3  202.98   29.10
  -7  13   3  163.38   23.70
  -7  13   3  200.28   30.40
  -7  13   3  209.68   26.30
   6 -13  -3   39.90   17.30
   6 -13  -3   48.30   19.60
  -6  13   3   13.50   18.60
  -6  13   3   10.90   15.60
  -6  13   3   42.20   16.20
   5 -13  -3  243.38   27.30
   5 -13  -3  252.87   35.40
  -5  13   3  208.98   26.20
  -5  13   3  227.38   26.00
   4 -13  -3  118.99   19.90
  -4  13   3  150.58   22.40
  -4  13   3  122.59   19.30
   3 -13  -3  108.79   34.10
   3 -13  -3   88.89   18.50
  -3  13   3   76.19   16.00
   2 -13  -3  138.09   22.80
   2 -13  -3  114.49   20.60
  -2  13   3  146.59   20.80
  -2  13   3  167.98   26.40
   1 -13  -3  776.02   50.29
   1 -13  -3  736.03   49.80
  -1  13   3  737.73   45.50
  -1  13   3  817.62   47.80
   0 -13  -3  238.08   34.90
   0 -13  -3  249.18   31.70
   0  13   3  229.08   23.60
   0  13   3  259.07   27.20
  -1 -13  -3   11.90   20.10
  -1 -13  -3   -3.40   21.30
   1  13   3   17.00   18.10
   1  13   3   12.00    8.40
   1  13   3   15.70   12.40
   1  13   3   17.00    8.80
  -2 -13  -3   12.10   21.40
  -2 -13  -3   27.30    9.80
  -2 -13  -3    5.20   21.00
   2  13   3   31.30   10.50
   2  13   3   38.50   11.20
   2  13   3   43.00   20.10
   2  13   3   44.20   12.30
  -3 -13  -3  608.24   56.09
  -3 -13  -3  769.22   55.09
  -3 -13  -3  606.74   37.80
   3  13   3  580.94   38.10
   3  13   3  616.54   37.50
  -4 -13  -3   92.69   16.10
  -4 -13  -3  104.29   29.90
  -4 -13  -3   60.49   27.50
   4  13   3   98.09   24.50
   4  13   3   82.29   17.50
   9 -14  -3   42.50   21.30
   9 -14  -3   48.60   22.20
  -9  14   3   91.39   21.00
  -9  14   3   29.40   18.70
  -9  14   3   55.79   19.40
   8 -14  -3   45.70   20.30
   8 -14  -3   22.80   19.00
  -8  14   3   50.39   21.00
  -8  14   3   42.80   18.00
  -8  14   3   13.70   19.00
   7 -14  -3   29.40   18.60
   7 -14  -3   61.89   22.50
  -7  14   3   38.00   19.40
  -7  14   3   46.20   17.80
  -7  14   3   26.00   24.30
   6 -14  -3  234.28   31.90
   6 -14  -3  307.07   34.90
  -6  14   3  212.08   28.90
  -6  14   3  224.08   30.30
   5 -14  -3   50.99   18.90
   5 -14  -3   54.09   20.20
  -5  14   3   45.10   21.90
  -5  14   3   70.59   19.20
   4 -14  -3    8.90   19.10
   4 -14  -3   10.80   17.20
  -4  14   3   -7.40   16.20
  -4  14   3   13.70   19.00
   3 -14  -3    8.90   19.50
   3 -14  -3   -0.30   17.70
  -3  14   3   -4.10   14.70
  -3  14   3   -4.40   18.40
   2 -14  -3  246.28   34.30
   2 -14  -3  192.88   30.60
  -2  14   3  277.37   32.00
  -2  14   3  188.38   28.20
   1 -14  -3   65.69   21.00
   1 -14  -3   90.59   24.00
  -1  14   3   87.69   19.10
  -1  14   3   77.69   17.50
   0 -14  -3   30.80   19.90
   0 -14  -3   25.40   22.80
   0  14   3   11.20   16.80
   0  14   3   20.00   14.80
  -1 -14  -3   18.60   22.10
  -1 -14  -3   -2.80   23.60
   1  14   3   32.60   13.90
   1  14   3   11.50   17.80
  -2 -14  -3  252.77   44.20
  -2 -14  -3  288.27   43.50
   2  14   3  208.98   23.30
   2  14   3  231.88   33.20
   2  14   3  261.97   31.70
   8 -15  -3   58.99   26.50
   8 -15  -3   12.20   20.60
  -8  15   3    6.50   19.80
  -8  15   3   26.80   18.90
  -8  15   3   36.40   23.30
   7 -15  -3  150.48   25.40
   7 -15  -3  211.68   37.20
  -7  15   3  186.98   30.50
  -7  15   3  124.99   28.30
   6 -15  -3   91.99   22.30
   6 -15  -3   64.19   24.30
  -6  15   3   29.50   24.50
  -6  15   3   54.89   20.60
   5 -15  -3   43.00   22.30
   5 -15  -3   32.40   19.80
  -5  15   3   36.10   24.10
  -5  15   3   44.20   19.80
   4 -15  -3   11.40   19.40
   4 -15  -3   36.20   22.60
  -4  15   3   -2.90   21.40
  -4  15   3   12.30   18.20
   3 -15  -3  211.98   35.00
   3 -15  -3  260.77   36.80
  -3  15   3  196.18   28.20
  -3  15   3  264.77   32.30
   2 -15  -3  134.19   27.20
   2 -15  -3  115.99   24.40
  -2  15   3  122.99   22.20
  -2  15   3  126.39   21.20
   1 -15  -3   58.39   22.40
   1 -15  -3   68.59   25.30
  -1  15   3   70.99   20.00
  -1  15   3   65.99   18.60
   0 -15  -3  151.68   30.00
   0 -15  -3  164.68   27.10
   0  15   3  174.38   39.20
   0  15   3  139.39   25.10
  -1 -15  -3  211.08   34.80
  -1 -15  -3  214.08   31.50
   1  15   3  223.58   25.20
   1  15   3  241.68   36.10
   7 -16  -3   39.10   26.40
   7 -16  -3   34.50   23.50
  -7  16   3   -1.60   26.40
  -7  16   3    9.10   19.30
   6 -16  -3   30.00   22.10
   6 -16  -3   68.99   27.30
  -6  16   3  -11.20   25.90
  -6  16   3   58.69   22.80
   5 -16  -3  115.79   28.80
   5 -16  -3  111.79   24.80
  -5  16   3  173.28   31.10
  -5  16   3  146.89   25.50
   4 -16  -3   99.39   27.80
   4 -16  -3   79.39   24.50
  -4  16   3  114.39   23.00
  -4  16   3  135.39   28.20
   3 -16  -3   67.99   24.30
   3 -16  -3   62.59   25.20
  -3  16   3  121.59   27.10
  -3  16   3   80.69   21.70
   2 -16  -3  160.68   30.60
   2 -16  -3  125.29   26.90
  -2  16   3  144.19   23.40
  -2  16   3  116.39   23.60
   1 -16  -3  256.47   44.60
   1 -16  -3  186.08   29.80
  -1  16   3  264.97   30.80
  -1  16   3  270.97   34.10
   0  16  -4   11.90   21.30
   0  16  -4   16.40   17.60
   0 -16   4   36.30   21.80
   0 -16   4   42.20   27.70
  -1  16  -4   11.00   18.10
  -1  16  -4   30.50   21.70
   1 -16   4   30.90   26.80
   1 -16   4   50.09   21.50
  -2  16  -4  337.27   34.10
  -2  16  -4  445.06   39.70
   2 -16   4  416.26   47.20
   2 -16   4  399.86   39.20
  -3  16  -4  165.38   24.30
  -3  16  -4  214.58   32.60
   3 -16   4  140.59   23.40
   3 -16   4  146.49   28.40
  -4  16  -4    8.60   16.70
  -4  16  -4   13.40   20.90
   4 -16   4    1.30   18.40
   4 -16   4   35.30   25.60
  -5  16  -4   19.30   19.00
  -5  16  -4   26.80   17.70
  -5  16  -4   32.20   19.80
   5 -16   4   21.10   20.00
   5 -16   4   38.10   24.70
  -6  16  -4  118.49   23.00
  -6  16  -4  102.09   20.90
   6 -16   4  106.99   23.40
   2  15  -4   86.99   14.50
   2  15  -4   79.59   17.70
   2  15  -4  115.79   23.10
  -2 -15   4   71.29   27.40
  -2 -15   4   68.59   12.80
  -2 -15   4  146.89   26.60
   1  15  -4   11.40   15.00
   1  15  -4   17.70   10.80
   1  15  -4   32.80   20.20
  -1 -15   4   47.30   27.20
  -1 -15   4   49.80   21.30
  -1 -15   4   15.00    9.20
   0  15  -4   -2.30   13.60
   0  15  -4   22.00   18.70
   0  15  -4  -10.40   15.30
   0 -15   4   14.70   24.70
   0 -15   4   32.70   19.20
  -1  15  -4  158.08   24.80
  -1  15  -4  193.08   29.70
   1 -15   4  194.78   31.00
   1 -15   4  183.08   29.00
  -2  15  -4  195.58   31.50
  -2  15  -4  165.08   25.30
   2 -15   4  187.58   29.20
   2 -15   4  209.98   33.30
  -3  15  -4   66.09   19.00
  -3  15  -4   53.69   18.30
   3 -15   4   47.80   24.40
   3 -15   4   43.90   18.00
  -4  15  -4   69.19   19.40
  -4  15  -4  134.79   21.20
  -4  15  -4   76.19   17.90
   4 -15   4   81.59   19.60
   4 -15   4   97.39   23.70
  -5  15  -4  122.39   21.00
  -5  15  -4  118.39   21.10
   5 -15   4  129.59   25.50
   5 -15   4  112.59   21.20
  -6  15  -4  111.49   21.10
  -6  15  -4  114.09   22.30
   6 -15   4   94.99   21.70
  -7  15  -4   81.79   19.70
  -7  15  -4   57.49   20.10
   7 -15   4   51.89   21.20
   7 -15   4   98.79   28.20
   4  14  -4  225.48   26.40
   4  14  -4  325.87   36.80
  -4 -14   4  228.08   25.40
  -4 -14   4  318.27   41.70
  -4 -14   4  295.57   52.29
   3  14  -4   68.69   15.50
   3  14  -4   81.49   15.80
   3  14  -4   82.59   19.90
  -3 -14   4   76.39   30.50
  -3 -14   4  119.39   24.80
  -3 -14   4   72.19   13.40
   2  14  -4   89.69   14.60
   2  14  -4  108.19   17.10
   2  14  -4  122.59   21.90
  -2 -14   4  108.29   28.70
  -2 -14   4   91.79   12.90
  -2 -14   4  144.69   24.10
   1  14  -4  221.18   29.40
   1  14  -4  203.78   22.20
   1  14  -4  179.38   18.60
  -1 -14   4  301.27   39.30
  -1 -14   4  177.28   17.70
  -1 -14   4  273.47   39.70
   0  14  -4  220.68   25.30
   0  14  -4  224.78   33.80
   0 -14   4  265.57   40.00
   0 -14   4  195.78   29.90
  -1  14  -4  220.08   23.60
   1 -14   4  192.48   14.90
   1 -14   4  216.38   35.10
   1 -14   4  191.38   28.00
  -2  14  -4  135.99   21.70
  -2  14  -4  107.09   18.90
   2 -14   4  112.69   18.70
   2 -14   4  107.09   16.20
   2 -14   4  112.39   24.70
  -3  14  -4  478.35   35.70
  -3  14  -4  599.74   39.20
   3 -14   4  455.85   36.20
   3 -14   4  518.55   43.80
  -4  14  -4  122.99   18.80
  -4  14  -4  115.59   19.30
  -4  14  -4  129.09   19.50
   4 -14   4  128.99   23.00
   4 -14   4  112.09   19.20
  -5  14  -4   62.19   17.60
  -5  14  -4   72.19   18.20
   5 -14   4   49.80   17.70
   5 -14   4   79.89   21.60
  -6  14  -4   96.59   18.80
  -6  14  -4   65.69   17.00
   6 -14   4   54.79   18.90
   6 -14   4  111.79   24.90
  -7  14  -4  362.76   33.50
  -7  14  -4  348.57   32.90
   7 -14   4  422.56   40.00
   7 -14   4  306.77   37.20
  -8  14  -4   33.20   17.50
  -8  14  -4    2.50   16.60
   8 -14   4   34.30   26.60
   5  13  -4  295.07   35.30
   5  13  -4  190.98   27.80
  -5 -13   4  219.58   27.00
  -5 -13   4  206.78   27.40
  -5 -13   4  228.58   42.20
   4  13  -4  126.19   22.00
   4  13  -4   80.69   14.20
  -4 -13   4   97.49   31.60
  -4 -13   4   94.69   32.30
  -4 -13   4   78.89   15.20
   3  13  -4   39.60   13.20
   3  13  -4   82.89   19.30
   3  13  -4   49.00   14.60
  -3 -13   4   50.79   26.60
  -3 -13   4  109.59   22.10
  -3 -13   4   52.39   12.30
   2  13  -4  390.66   28.20
   2  13  -4  419.46   29.40
   2  13  -4  454.45   32.70
  -2 -13   4  531.55   46.40
  -2 -13   4  395.76   27.30
   1  13  -4  244.48   24.60
   1  13  -4  215.78   22.60
  -1 -13   4  218.28   18.00
  -1 -13   4  289.07   30.30
  -1 -13   4  233.18   35.70
   0  13  -4   67.89   14.50
   0  13  -4   64.49   15.40
   0 -13   4   57.69    8.90
   0 -13   4   60.69   16.70
   0 -13   4   69.99   21.80
  -1  13  -4  140.19   22.60
  -1  13  -4  167.78   20.30
   1 -13   4  154.38   23.20
   1 -13   4  141.99   13.10
   1 -13   4  157.78   24.50
  -2  13  -4  882.11   47.10
  -2  13  -4  744.63   52.99
   2 -13   4  755.82   49.60
   2 -13   4  720.53   39.80
   2 -13   4  756.32   46.50
  -3  13  -4   61.89   15.30
  -3  13  -4   54.29   14.60
  -3  13  -4   51.89   15.30
   3 -13   4   55.19   19.60
   3 -13   4   39.90   14.40
   3 -13   4   41.60    6.80
  -4  13  -4   26.50   15.20
  -4  13  -4   20.50   14.10
  -4  13  -4   -7.80   12.10
   4 -13   4   18.60    6.40
   4 -13   4    4.00   13.80
   4 -13   4   33.60   17.60
  -5  13  -4  254.07   25.70
  -5  13  -4  219.18   25.10
   5 -13   4  247.58   18.00
   5 -13   4  308.47   34.00
   5 -13   4  207.28   26.60
  -6  13  -4  721.53   47.70
  -6  13  -4  736.73   47.60
  -6  13  -4  891.41   44.00
   6 -13   4  768.72   42.20
   6 -13   4  700.83   48.40
   6 -13   4  825.52   54.39
  -7  13  -4   22.00   16.80
  -7  13  -4   28.40   16.00
   7 -13   4    4.50   22.60
  -8  13  -4   92.69   19.40
  -8  13  -4   66.19   18.00
   8 -13   4   48.70   16.30
   8 -13   4   66.19   27.10
  -9  13  -4  100.49   22.20
  -9  13  -4  160.08   31.80
  -9  13  -4   96.19   20.00
   9 -13   4  135.29   22.00
   9 -13   4  103.99   32.80
   6  12  -4   79.59   21.10
   6  12  -4  112.29   21.00
  -6 -12   4   18.70   31.50
  -6 -12   4   66.39   18.10
  -6 -12   4   74.09   19.40
   5  12  -4   95.79   20.40
   5  12  -4   67.29   18.20
  -5 -12   4   69.89   20.70
  -5 -12   4   76.49   16.00
  -5 -12   4   45.10   31.20
   4  12  -4   18.80   15.30
   4  12  -4   -1.90   10.20
   4  12  -4    0.00   14.50
  -4 -12   4    6.80   11.90
  -4 -12   4  -17.80   24.90
  -4 -12   4   -1.70   18.80
   3  12  -4  410.16   30.40
   3  12  -4  366.96   26.10
   3  12  -4  355.26   27.40
  -3 -12   4  459.95   36.60
  -3 -12   4  378.36   26.30
  -3 -12   4  419.36   41.50
   2  12  -4   75.69   12.90
   2  12  -4   73.49   16.20
  -2 -12   4   71.89   24.00
  -2 -12   4   82.29   18.20
  -2 -12   4   63.89   10.50
   1  12  -4   14.50   11.20
   1  12  -4   19.40   13.60
  -1 -12   4   17.10   19.20
  -1 -12   4   16.90   14.50
  -1 -12   4   17.50    8.10
   0  12  -4  209.88   22.00
   0  12  -4  188.48   19.20
   0 -12   4  185.98   14.70
   0 -12   4  170.48   23.10
  -1  12  -4 1222.38   63.79
  -1  12  -4 1279.67   64.59
   1 -12   4 1137.99   60.29
   1 -12   4 1147.59   64.49
   1 -12   4 1189.18   67.79
  -2  12  -4  103.69   15.20
  -2  12  -4  120.59   15.50
  -2  12  -4  120.89   16.20
   2 -12   4   99.59   11.00
   2 -12   4  118.69   19.90
   2 -12   4  113.09   18.10
  -3  12  -4    2.70   10.80
  -3  12  -4   12.50   12.40
  -3  12  -4   13.70   10.80
  -3  12  -4   10.50    7.70
   3 -12   4   24.10   17.00
   3 -12   4   12.20   12.20
   3 -12   4   17.10    6.20
  -4  12  -4   94.69   11.30
  -4  12  -4  124.49   19.50
  -4  12  -4   88.49   14.40
   4 -12   4  130.39   12.60
   4 -12   4  105.79   16.30
  -5  12  -4  760.12   47.40
  -5  12  -4  884.51   45.50
   5 -12   4  808.82   51.09
   5 -12   4  796.72   43.40
  -6  12  -4  135.89   21.20
  -6  12  -4  132.09   21.60
   6 -12   4  104.19   17.00
   6 -12   4  110.49   22.80
  -7  12  -4  152.58   23.90
  -7  12  -4  164.28   23.40
   7 -12   4  114.59   17.10
   7 -12   4  105.09   23.40
  -8  12  -4   87.89   17.30
  -8  12  -4   94.49   19.30
  -8  12  -4  105.89   24.80
   8 -12   4   77.29   27.00
   8 -12   4   71.99   18.00
  -9  12  -4  118.49   21.60
  -9  12  -4  197.48   35.30
  -9  12  -4  175.58   26.40
   9 -12   4  189.48   30.80
 -10  12  -4   54.19   30.30
 -10  12  -4   45.60   18.90
 -10  12  -4   38.00   20.10
  10 -12   4  -16.70   32.40
   6  11  -4   -0.70   17.30
   6  11  -4   33.70   17.30
  -6 -11   4    8.20   14.90
  -6 -11   4    7.80   14.90
  -6 -11   4  -31.80   26.90
   5  11  -4   69.19   16.70
   5  11  -4   63.49   28.60
  -5 -11   4   96.39   15.50
  -5 -11   4   60.69   18.20
  -5 -11   4   37.30   26.00
   4  11  -4  630.94   41.20
   4  11  -4  597.74   38.70
  -4 -11   4  528.45   44.10
  -4 -11   4  641.34   37.30
  -4 -11   4  720.33   54.89
   3  11  -4  146.99   16.20
   3  11  -4  164.78   20.20
  -3 -11   4  178.38   26.70
  -3 -11   4  173.18   28.10
  -3 -11   4  136.79   16.20
   2  11  -4   21.90   12.80
   2  11  -4   25.10   10.20
  -2 -11   4   34.40   14.70
  -2 -11   4   15.40    8.70
  -2 -11   4   24.20   22.00
   1  11  -4  158.78   19.30
   1  11  -4  134.99   16.10
  -1 -11   4  156.98   22.90
  -1 -11   4  157.98   21.50
   0  11  -4  614.94   35.20
   0  11  -4  618.44   35.30
   0 -11   4  577.64   40.30
   0 -11   4  590.24   32.50
   0 -11   4  605.14   37.10
  -1  11  -4   73.99   12.20
  -1  11  -4   65.09   12.20
   1 -11   4   70.89    9.40
   1 -11   4   59.09   12.30
   1 -11   4   80.59   17.60
  -2  11  -4  276.27   21.20
  -2  11  -4  274.47   21.90
  -2  11  -4  267.47   22.90
   2 -11   4  270.77   17.10
   2 -11   4  282.27   27.80
   2 -11   4  258.87   22.30
  -3  11  -4  105.89   16.10
  -3  11  -4  119.59   18.30
  -3  11  -4  114.49   15.20
  -3  11  -4   79.89   12.00
   3 -11   4  105.49   14.30
   3 -11   4  122.29   19.00
   3 -11   4  134.19   12.10
  -4  11  -4  179.48   19.70
  -4  11  -4  156.08   17.30
  -4  11  -4  155.88   14.10
  -4  11  -4  191.08   20.70
   4 -11   4  229.38   23.80
   4 -11   4  204.88   15.20
  -5  11  -4   23.10   11.90
  -5  11  -4   15.70   12.50
   5 -11   4   24.50    9.20
   5 -11   4   23.60   16.80
  -6  11  -4  179.58   20.20
  -6  11  -4  237.08   14.80
   6 -11   4  160.38   21.40
   6 -11   4  204.48   30.80
  -7  11  -4  148.89   21.30
  -7  11  -4  163.88   27.40
  -7  11  -4  132.19   21.20
   7 -11   4  112.99   17.90
   7 -11   4   88.79   23.80
  -8  11  -4  102.69   24.50
  -8  11  -4   88.19   18.00
  -8  11  -4   86.79   16.10
   8 -11   4   27.90   25.30
   8 -11   4   70.99   19.30
  -9  11  -4   46.50   16.50
  -9  11  -4    4.10   16.30
   9 -11   4  -31.70   26.50
   9 -11   4   27.90   21.20
 -10  11  -4  101.89   28.30
 -10  11  -4   94.49   19.90
 -10  11  -4   82.19   20.00
  10 -11   4  129.59   26.10
  10 -11   4   43.20   32.40
   7  10  -4   62.59   18.60
   7  10  -4   39.10   20.90
  -7 -10   4   41.20   16.00
  -7 -10   4    1.70   33.10
  -7 -10   4   54.49   15.40
   6  10  -4  288.87   30.20
   6  10  -4  220.68   27.60
  -6 -10   4  265.37   26.20
  -6 -10   4  200.58   37.20
  -6 -10   4  257.67   26.50
   5  10  -4  516.95   29.40
   5  10  -4  529.45   35.10
   5  10  -4  499.65   35.50
  -5 -10   4  522.75   48.20
  -5 -10   4  556.84   37.70
  -5 -10   4  449.86   41.80
   4  10  -4  134.69   15.00
   4  10  -4  195.98   22.50
  -4 -10   4  140.89   20.40
  -4 -10   4  132.89   17.20
  -4 -10   4  150.88   28.90
   3  10  -4  505.15   32.50
  -3 -10   4  598.34   44.80
  -3 -10   4  491.65   36.40
  -3 -10   4  511.35   30.70
   2  10  -4 1251.17   66.19
   2  10  -4 1209.78   67.69
  -2 -10   4 1401.66   70.29
  -2 -10   4 1373.56   75.09
  -2 -10   4 1222.48   65.69
   1  10  -4  285.67   19.90
   1  10  -4  278.67   20.50
  -1 -10   4  278.17   18.70
  -1 -10   4  291.27   23.40
  -1 -10   4  291.57   29.30
   0  10  -4   21.40    8.90
   0  10  -4   16.90    9.30
   0 -10   4    9.20   12.70
   0 -10   4    8.90    9.70
   0 -10   4   20.50    6.40
  -1  10  -4 1164.78   61.09
  -1  10  -4 1230.48   61.49
  -1  10  -4 1113.69   61.19
   1 -10   4 1203.88   61.69
   1 -10   4 1163.58   59.29
   1 -10   4 1190.28   64.59
  -2  10  -4 1409.16   71.19
  -2  10  -4 1402.56   71.39
  -2  10  -4 1325.57   70.89
   2 -10   4 1385.06   71.29
   2 -10   4 1448.56   73.99
   2 -10   4 1308.57   68.89
  -3  10  -4   15.40    9.70
  -3  10  -4   10.70    9.00
  -3  10  -4   20.00    8.40
  -3  10  -4   25.00   10.40
   3 -10   4   27.80    6.40
   3 -10   4   19.00   10.10
   3 -10   4   13.00   12.00
  -4  10  -4    3.40    9.30
  -4  10  -4    3.80    6.60
  -4  10  -4  -14.00    6.50
  -4  10  -4    6.10    9.80
   4 -10   4    3.00   13.70
   4 -10   4    5.00    7.60
  -5  10  -4  535.25   33.80
  -5  10  -4  616.14   39.40
  -5  10  -4  559.14   33.40
  -5  10  -4  557.04   29.80
   5 -10   4  446.16   31.90
   5 -10   4  562.64   39.40
  -6  10  -4  472.15   35.80
  -6  10  -4  414.36   22.20
  -6  10  -4  381.26   27.40
  -6  10  -4  389.06   28.10
   6 -10   4  435.36   38.90
   6 -10   4  372.76   35.40
  -7  10  -4   37.40   18.30
  -7  10  -4   20.70   12.50
   7 -10   4  -17.70   18.70
   7 -10   4   13.40   15.30
  -8  10  -4   16.10   13.00
  -8  10  -4   45.50   21.00
  -8  10  -4    0.70   13.00
   8 -10   4   15.20   18.10
   8 -10   4  -43.40   21.40
  -9  10  -4  248.68   26.30
  -9  10  -4  187.18   25.60
  -9  10  -4  215.38   34.40
   9 -10   4  213.58   31.90
 -10  10  -4  191.78   28.60
 -10  10  -4  118.99   31.60
 -10  10  -4  126.49   21.20
  10 -10   4  133.79   27.00
   8   9  -4    3.50   19.10
   8   9  -4   67.19   21.40
  -8  -9   4  -28.30   30.80
  -8  -9   4   16.30   13.00
  -8  -9   4    3.90   17.80
   7   9  -4  111.29   22.90
   7   9  -4  193.28   28.30
  -7  -9   4  158.28   21.20
  -7  -9   4  118.89   18.80
  -7  -9   4  114.59   36.60
   6   9  -4  240.08   27.20
   6   9  -4  293.87   28.60
  -6  -9   4  284.17   24.90
  -6  -9   4  273.47   23.90
  -6  -9   4  265.77   39.20
   5   9  -4  422.26   31.40
   5   9  -4  413.56   24.50
   5   9  -4  428.96   31.50
  -5  -9   4  440.76   28.70
  -5  -9   4  440.26   30.90
  -5  -9   4  365.56   43.90
   4   9  -4  324.17   25.70
   4   9  -4  329.97   20.30
  -4  -9   4  338.27   22.70
  -4  -9   4  287.47   36.70
  -4  -9   4  270.07   26.30
   3   9  -4 1253.77   62.39
   3   9  -4 1186.08   63.99
  -3  -9   4 1282.67   72.79
  -3  -9   4 1138.99   77.19
  -3  -9   4 1223.58   63.09
   2   9  -4  118.89   16.00
   2   9  -4  112.49   13.00
  -2  -9   4  140.69   18.90
  -2  -9   4  150.48   21.20
  -2  -9   4  107.99   13.50
   1   9  -4  626.24   36.70
   1   9  -4  625.54   35.60
  -1  -9   4  655.63   34.50
  -1  -9   4  662.03   42.00
  -1  -9   4  667.73   37.40
   0   9  -4  786.92   42.20
   0   9  -4  803.32   42.30
   0  -9   4  790.42   41.00
   0  -9   4  805.32   46.80
   0  -9   4  766.12   42.70
  -1   9  -4 1862.21   94.59
  -1   9  -4 1819.72   94.79
  -1   9  -4 1984.20   94.59
   1  -9   4 1898.81   96.19
   1  -9   4 1949.80   97.19
   1  -9   4 1792.02   93.09
  -2   9  -4   92.59   12.00
  -2   9  -4  110.99   13.10
  -2   9  -4  107.79   13.40
   2  -9   4   88.19   13.50
   2  -9   4  112.19   10.00
   2  -9   4  118.89   18.10
  -3   9  -4   -4.70    6.00
  -3   9  -4  -14.20    6.60
  -3   9  -4   -8.40    7.70
  -3   9  -4   13.80    8.80
   3  -9   4    3.30    6.10
   3  -9   4   -0.40   10.10
  -4   9  -4  502.55   30.00
  -4   9  -4  487.25   28.30
  -4   9  -4  544.05   33.50
  -4   9  -4  513.95   27.90
  -4   9  -4  540.45   30.50
   4  -9   4  493.75   33.40
   4  -9   4  458.55   29.00
  -5   9  -4 1285.77   63.99
  -5   9  -4 1140.79   60.49
  -5   9  -4 1157.68   60.59
  -5   9  -4 1111.29   57.29
   5  -9   4 1086.49   60.39
   5  -9   4 1099.09   63.89
  -6   9  -4   55.89   11.80
  -6   9  -4   62.19   15.90
  -6   9  -4   60.39   11.80
   6  -9   4   38.00   16.90
   6  -9   4   65.59   17.30
  -7   9  -4  180.18   36.40
  -7   9  -4  192.78   20.30
  -7   9  -4  210.08   27.80
   7  -9   4  199.28   24.20
  -8   9  -4  215.68   31.70
  -8   9  -4  221.68   30.50
  -8   9  -4  244.98   23.50
   8  -9   4  205.28   28.10
  -9   9  -4  342.37   29.90
  -9   9  -4  295.27   27.80
  -9   9  -4  316.87   41.60
   9  -9   4  327.47   35.00
 -10   9  -4   36.10   16.90
 -10   9  -4   -0.70   26.30
 -10   9  -4   15.10   15.90
  10  -9   4   22.00   24.50
 -11   9  -4  114.19   22.10
 -11   9  -4  121.69   35.70
   8   8  -4   17.80   21.60
   8   8  -4   51.49   19.50
  -8  -8   4   46.20   12.40
  -8  -8   4    4.40   33.60
  -8  -8   4   38.00   15.60
   7   8  -4   44.10   17.10
   7   8  -4   15.60   18.40
  -7  -8   4   29.00   13.00
  -7  -8   4   -7.50   27.40
  -7  -8   4   31.00   11.10
   6   8  -4   56.79   15.50
   6   8  -4   34.90   17.10
  -6  -8   4   45.60   25.50
  -6  -8   4   72.49   12.30
   5   8  -4   91.89   11.20
   5   8  -4  117.59   17.00
  -5  -8   4  116.89   16.30
  -5  -8   4  132.39   17.00
  -5  -8   4   83.09   22.40
   4   8  -4  547.65   29.30
   4   8  -4  533.35   32.20
  -4  -8   4  552.84   30.80
  -4  -8   4  513.25   40.80
  -4  -8   4  506.75   33.50
   3   8  -4   65.59    9.70
   3   8  -4   56.69   10.10
  -3  -8   4   65.69    9.30
  -3  -8   4   48.80   18.10
  -3  -8   4   50.09   11.70
   2   8  -4  176.58   13.50
   2   8  -4  166.78   14.50
  -2  -8   4  165.98   13.40
  -2  -8   4  161.28   17.10
  -2  -8   4  160.48   21.00
   1   8  -4  273.07   17.20
   1   8  -4  273.27   18.20
  -1  -8   4  262.57   22.70
  -1  -8   4  263.27   16.60
  -1  -8   4  253.97   18.90
   0   8  -4 1751.02   86.19
   0   8  -4 1717.23   86.09
   0  -8   4 1717.53   86.29
   0  -8   4 1678.73   85.29
   0  -8   4 1733.03   89.19
  -1   8  -4  227.78   22.50
  -1   8  -4  203.68   15.20
  -1   8  -4  191.58   14.10
   1  -8   4  214.08   18.20
   1  -8   4  198.28   13.30
   1  -8   4  207.48   14.80
  -2   8  -4  314.57   19.10
  -2   8  -4  308.77   19.70
  -2   8  -4  328.87   20.50
   2  -8   4  323.47   22.60
   2  -8   4  315.87   18.40
  -3   8  -4  537.95   28.70
  -3   8  -4  464.75   28.00
  -3   8  -4  526.75   28.90
  -3   8  -4  452.15   27.70
   3  -8   4  516.55   32.10
   3  -8   4  467.45   27.30
  -4   8  -4 1235.48   62.19
  -4   8  -4 1173.58   60.29
  -4   8  -4 1316.57   64.99
  -4   8  -4 1226.28   61.79
  -4   8  -4 1142.69   60.79
   4  -8   4 1186.58   64.89
   4  -8   4 1068.79   61.19
  -5   8  -4  226.78   18.90
  -5   8  -4  270.77   24.30
  -5   8  -4  230.28   18.40
   5  -8   4  214.88   24.40
   5  -8   4  206.78   20.20
  -6   8  -4 1223.08   64.49
  -6   8  -4 1133.29   59.59
  -6   8  -4 1138.19   59.89
   6  -8   4 1003.40   64.79
   6  -8   4 1132.89   61.09
  -7   8  -4  339.57   30.50
  -7   8  -4  314.97   24.90
  -7   8  -4  331.27   24.30
   7  -8   4  322.47   28.20
  -8   8  -4  573.24   35.90
   8  -8   4  565.44   40.70
  -9   8  -4   60.79   24.60
  -9   8  -4   67.29   15.40
  -9   8  -4   41.20   17.20
   9  -8   4   39.20   21.50
 -10   8  -4  192.58   24.00
 -10   8  -4  213.28   27.50
 -10   8  -4  182.68   33.90
  10  -8   4  237.48   36.90
 -11   8  -4   99.69   21.20
 -11   8  -4   70.79   34.30
 -11   8  -4   77.59   19.40
  11  -8   4  102.69   31.10
   9   7  -4  325.97   35.20
   9   7  -4  248.88   34.90
  -9  -7   4  256.37   29.60
  -9  -7   4  223.18   42.00
  -9  -7   4  261.57   24.30
   8   7  -4   27.80   15.70
   8   7  -4   33.10   21.00
  -8  -7   4   34.30   10.90
  -8  -7   4    6.80   28.10
  -8  -7   4    9.90   13.50
   7   7  -4   56.69   17.50
   7   7  -4   70.69   16.90
  -7  -7   4   48.10   26.90
  -7  -7   4   85.69   11.90
  -7  -7   4   80.39   15.00
   6   7  -4  427.06   33.70
   6   7  -4  490.55   42.90
  -6  -7   4  503.55   45.00
  -6  -7   4  455.15   29.70
  -6  -7   4  494.35   29.20
   5   7  -4  646.24   33.80
   5   7  -4  657.43   37.50
  -5  -7   4  629.34   36.30
  -5  -7   4  673.43   36.90
  -5  -7   4  601.14   47.80
   4   7  -4   57.79   10.20
   4   7  -4   56.19    7.40
  -4  -7   4   63.39    9.20
  -4  -7   4   59.69   18.80
  -4  -7   4   70.69   10.40
   3   7  -4  310.47   17.40
   3   7  -4  303.07   19.60
  -3  -7   4  269.07   27.70
  -3  -7   4  246.18   20.60
  -3  -7   4  291.07   18.20
   2   7  -4  227.38   15.90
   2   7  -4  240.38   15.10
  -2  -7   4  220.38   17.80
  -2  -7   4  210.28   22.90
  -2  -7   4  239.88   15.50
   1   7  -4 1185.68   60.59
   1   7  -4 1190.48   60.29
  -1  -7   4 1177.28   60.09
  -1  -7   4 1205.18   60.99
  -1  -7   4 1214.08   64.39
   0   7  -4  218.98   14.70
   0   7  -4  214.58   14.80
   0   7  -4  255.17   15.20
   0  -7   4  221.88   18.00
   0  -7   4  217.78   14.80
   0  -7   4  239.38   14.30
  -1   7  -4 1412.26   71.19
  -1   7  -4 1425.86   70.89
  -1   7  -4 1371.36   70.39
   1  -7   4 1438.16   70.79
   1  -7   4 1473.45   73.09
   1  -7   4 1359.26   70.19
  -2   7  -4  141.39   11.80
  -2   7  -4  151.88   11.80
  -2   7  -4  160.28   12.30
   2  -7   4  141.79   15.60
   2  -7   4  145.19   11.60
  -3   7  -4  467.45   27.20
  -3   7  -4  448.46   25.30
  -3   7  -4  483.25   27.10
  -3   7  -4  510.55   27.20
  -3   7  -4  540.55   40.90
   3  -7   4  419.26   26.60
   3  -7   4  503.95   32.90
  -4   7  -4   27.50    7.60
  -4   7  -4   28.10    8.20
  -4   7  -4   31.10   11.00
   4  -7   4   15.40   11.10
   4  -7   4    9.50    8.90
  -5   7  -4 1306.77   67.89
  -5   7  -4 1402.96   71.39
  -5   7  -4 1370.36   68.09
   5  -7   4 1316.47   68.89
   5  -7   4 1189.88   71.49
  -6   7  -4   25.10    9.40
  -6   7  -4   23.00   13.00
  -6   7  -4   24.50    9.50
   6  -7   4   16.90   12.40
  -7   7  -4    5.20    9.80
  -7   7  -4   24.80   10.90
  -7   7  -4   14.60   16.80
   7  -7   4   14.30   14.50
  -8   7  -4   85.09   14.30
  -8   7  -4   83.39   22.50
  -8   7  -4  138.39   19.60
   8  -7   4   90.49   19.70
  -9   7  -4  399.56   43.10
  -9   7  -4  343.17   27.20
  -9   7  -4  384.06   30.30
 -10   7  -4   71.79   18.00
 -10   7  -4   56.69   15.70
 -10   7  -4   47.10   27.80
  10  -7   4   52.29   22.70
 -11   7  -4   -7.70   30.70
 -11   7  -4   18.50   19.40
 -11   7  -4   21.10   15.80
  11  -7   4   34.40   28.50
   9   6  -4   65.39   24.20
   9   6  -4   69.19   20.20
  -9  -6   4   66.59   12.80
  -9  -6   4   76.69   17.20
  -9  -6   4   83.49   34.00
   8   6  -4   30.80   14.90
   8   6  -4   14.50   19.00
  -8  -6   4   13.10   12.60
  -8  -6   4   32.10   10.10
  -8  -6   4    4.30   25.60
   7   6  -4  499.25   34.80
   7   6  -4  451.25   36.00
  -7  -6   4  508.35   29.90
  -7  -6   4  493.95   31.80
  -7  -6   4  597.14   64.69
   6   6  -4 1741.43   90.09
   6   6  -4 1656.93   88.69
  -6  -6   4 1727.53   88.69
  -6  -6   4 1673.43   87.09
  -6  -6   4 1852.21   98.59
   5   6  -4   99.09   13.60
   5   6  -4   65.89    8.30
  -5  -6   4   81.99   12.00
  -5  -6   4   65.39   18.40
  -5  -6   4   81.69   11.40
   4   6  -4  775.52   41.90
   4   6  -4  781.72   39.60
  -4  -6   4  758.12   41.60
  -4  -6   4  775.52   41.30
  -4  -6   4  786.82   49.30
   3   6  -4 1266.67   62.59
   3   6  -4 1261.27   63.89
  -3  -6   4 1257.77   80.99
  -3  -6   4 1156.28   64.29
  -3  -6   4 1314.27   63.79
   2   6  -4 2654.93  129.99
   2   6  -4 2710.53  129.39
  -2  -6   4 2547.34  133.59
  -2  -6   4 2468.45  130.49
  -2  -6   4 2779.82  129.89
   1   6  -4    9.90    4.60
   1   6  -4   20.50    5.10
  -1  -6   4   19.30    4.90
  -1  -6   4   11.50    5.40
  -1  -6   4   18.30    9.00
   0   6  -4 2195.98  108.09
   0   6  -4 2118.29  107.99
   0   6  -4 2225.48  108.49
   0  -6   4 2279.97  110.29
   0  -6   4 2126.29  107.99
   0  -6   4 2237.48  108.19
  -1   6  -4  826.42   42.00
  -1   6  -4  808.82   41.40
  -1   6  -4  807.92   42.30
   1  -6   4  858.41   44.00
   1  -6   4  799.92   41.60
  -2   6  -4  272.47   15.30
  -2   6  -4  276.27   16.90
  -2   6  -4  274.67   18.50
  -2   6  -4  267.77   16.50
   2  -6   4  257.77   16.50
   2  -6   4  293.27   19.40
  -3   6  -4  190.38   13.50
  -3   6  -4  195.68   13.00
  -3   6  -4  158.08   13.30
  -3   6  -4  197.58   15.70
   3  -6   4  150.38   14.40
   3  -6   4  176.48   15.50
  -4   6  -4 3576.04  166.58
  -4   6  -4 3389.16  165.68
  -4   6  -4 3401.46  167.98
   4  -6   4 3084.59  167.58
   4  -6   4 3350.76  166.28
  -5   6  -4 1027.60   55.29
  -5   6  -4 1068.49   58.59
  -5   6  -4 1071.59   55.19
   5  -6   4 1069.19   56.49
  -6   6  -4   31.60    8.80
  -6   6  -4   46.70   10.10
  -6   6  -4   15.60   12.50
   6  -6   4   21.00   12.20
  -7   6  -4  141.79   23.30
  -7   6  -4  126.29   17.40
  -7   6  -4  107.89   14.40
   7  -6   4   87.69   15.50
  -8   6  -4  689.33   40.00
   8  -6   4  701.83   45.70
   8  -6   4  693.63   45.30
  -9   6  -4  238.38   34.40
  -9   6  -4  208.08   21.10
  -9   6  -4  227.88   24.90
   9  -6   4  208.38   34.40
   9  -6   4  259.27   30.20
 -10   6  -4   83.89   18.60
 -10   6  -4   55.99   28.30
 -10   6  -4   71.29   15.20
  10  -6   4  108.39   25.30
  10  -6   4   66.29   25.40
 -11   6  -4   40.70   29.80
 -11   6  -4   75.19   16.60
 -11   6  -4   75.89   20.90
  11  -6   4  136.19   27.80
  11  -6   4   75.79   27.60
  10   5  -4   87.89   20.90
  10   5  -4   72.29   42.20
 -10  -5   4   59.39   33.20
 -10  -5   4   65.69   13.50
 -10  -5   4   70.89   20.30
   9   5  -4   23.00   15.90
   9   5  -4   13.10   19.00
  -9  -5   4   16.20   13.90
  -9  -5   4   -6.00   24.70
  -9  -5   4   22.10   10.40
   8   5  -4  113.79   21.50
   8   5  -4   89.49   15.90
  -8  -5   4   99.59   25.90
  -8  -5   4   86.59   14.80
  -8  -5   4  121.99   14.90
   7   5  -4  582.34   35.70
   7   5  -4  547.45   30.50
   7   5  -4  561.24   37.30
  -7  -5   4  564.54   34.70
  -7  -5   4  579.14   33.00
  -7  -5   4  640.74   47.50
   6   5  -4  523.15   32.20
   6   5  -4  501.05   33.00
  -6  -5   4  516.75   40.50
  -6  -5   4  504.85   28.50
  -6  -5   4  516.95   30.50
   5   5  -4  460.65   25.00
   5   5  -4  492.25   29.10
  -5  -5   4  476.45   26.40
  -5  -5   4  498.25   36.00
  -5  -5   4  463.65   27.70
   4   5  -4 1129.49   56.79
   4   5  -4 1066.79   54.69
  -4  -5   4 1133.59   56.59
  -4  -5   4 1050.39   55.59
   3   5  -4  983.40   48.00
   3   5  -4  963.50   49.10
  -3  -5   4  928.11   53.79
  -3  -5   4  859.81   50.19
  -3  -5   4 1018.20   49.00
   2   5  -4  716.83   36.10
   2   5  -4  708.63   35.50
  -2  -5   4  739.03   36.00
  -2  -5   4  633.24   36.20
  -2  -5   4  656.33   39.70
   1   5  -4 2095.79  104.49
   1   5  -4 2118.29  104.59
  -1  -5   4 2164.88  104.49
  -1  -5   4 2103.59  104.49
  -1  -5   4 2127.59  106.79
   0   5  -4 3167.58  159.08
   0   5  -4 3244.38  158.68
   0   5  -4 3201.78  158.58
   0  -5   4 3401.36  160.38
   0  -5   4 3193.78  158.78
   0  -5   4 3288.77  158.68
  -1   5  -4 1708.53   81.09
  -1   5  -4 1627.34   81.39
  -1   5  -4 1586.94   80.39
   1  -5   4 1690.13   82.39
   1  -5   4 1582.24   81.09
  -2   5  -4   41.00    7.10
  -2   5  -4   42.90    6.90
  -2   5  -4   50.19    6.40
   2  -5   4   39.50    7.00
   2  -5   4   50.59    8.60
  -3   5  -4 2028.20   96.59
  -3   5  -4 1944.61   94.79
  -3   5  -4 1977.70   94.79
  -3   5  -4 1826.52   95.19
   3  -5   4 1799.42   96.19
   3  -5   4 1853.01   95.29
  -4   5  -4 2506.75  123.99
  -4   5  -4 2474.65  125.89
  -4   5  -4 2508.55  124.19
  -4   5  -4 2527.55  123.69
   4  -5   4 2474.25  124.49
  -5   5  -4    7.50    6.50
  -5   5  -4   17.30    7.50
  -5   5  -4    7.30   10.70
   5  -5   4   12.50    8.70
  -6   5  -4  112.69   12.00
  -6   5  -4  111.79   14.50
  -6   5  -4  111.69   19.10
   6  -5   4   97.09   14.60
   6  -5   4  102.49   16.20
  -7   5  -4  987.30   57.29
  -7   5  -4  900.41   49.00
  -7   5  -4  943.01   51.09
   7  -5   4  869.41   52.49
   7  -5   4  892.71   52.89
  -8   5  -4  791.02   56.49
  -8   5  -4  745.13   41.90
  -8   5  -4  750.32   44.90
   8  -5   4  751.52   47.90
   8  -5   4  738.13   47.80
  -9   5  -4  174.18   18.30
  -9   5  -4  158.08   28.60
  -9   5  -4  179.98   23.90
   9  -5   4  148.89   24.30
   9  -5   4  179.08   36.40
 -10   5  -4  165.68   20.70
 -10   5  -4  165.88   33.60
 -10   5  -4  203.68   27.30
  10  -5   4  206.58   33.40
  10  -5   4  128.89   28.00
 -11   5  -4  220.08   24.30
 -11   5  -4  163.98   34.40
 -11   5  -4  240.78   34.20
  11  -5   4  172.48   33.40
  11  -5   4  276.57   38.40
  10   4  -4  192.18   31.30
  10   4  -4  163.68   28.60
 -10  -4   4  146.89   34.20
 -10  -4   4  156.18   19.20
 -10  -4   4  179.78   26.50
   9   4  -4   73.69   20.20
   9   4  -4   74.99   16.40
  -9  -4   4   55.09   24.90
  -9  -4   4   84.29   11.60
  -9  -4   4   58.69   14.80
   8   4  -4    4.10   13.50
   8   4  -4  -18.10   25.90
  -8  -4   4    6.20    7.40
  -8  -4   4   -6.30   10.80
  -8  -4   4    0.50   19.00
   7   4  -4    4.50   11.60
   7   4  -4    8.10    4.70
   7   4  -4  -11.90   13.40
  -7  -4   4    7.20    6.60
  -7  -4   4    2.70   15.60
  -7  -4   4    8.20   10.30
   6   4  -4  449.26   28.20
  -6  -4   4  487.55   36.10
  -6  -4   4  468.35   27.70
  -6  -4   4  449.76   25.60
   5   4  -4  288.87   17.30
   5   4  -4  293.07   19.80
  -5  -4   4  295.37   19.40
  -5  -4   4  322.37   19.30
  -5  -4   4  315.57   26.40
  -5  -4   4  292.27   17.30
   4   4  -4   25.60    7.80
   4   4  -4   43.40    6.20
  -4  -4   4   38.10   10.00
  -4  -4   4   39.50    7.00
  -4  -4   4   46.90    7.50
   3   4  -4    4.50    4.90
  -3  -4   4   -1.90    7.90
  -3  -4   4    5.10    4.50
  -3  -4   4    8.30    4.80
  -3  -4   4   15.30    3.40
   2   4  -4  609.44   32.30
   2   4  -4  631.04   32.10
  -2  -4   4  656.33   32.50
  -2  -4   4  657.23   32.40
  -2  -4   4  551.84   35.00
   1   4  -4 1197.58   59.09
   1   4  -4 1188.08   59.09
  -1  -4   4 1172.58   59.19
  -1  -4   4 1167.28   60.79
  -1  -4   4 1204.88   58.99
   0   4  -4  112.09    7.60
   0   4  -4  109.29    7.40
   0   4  -4  111.39    8.00
   0  -4   4  121.09    9.90
   0  -4   4  129.89    8.90
  -1   4  -4   77.89    7.20
  -1   4  -4   68.89    6.20
  -1   4  -4   61.19    7.80
   1  -4   4   61.89    8.60
   1  -4   4   61.89    8.00
  -2   4  -4  942.21   45.80
  -2   4  -4  928.91   47.10
  -2   4  -4  920.41   45.80
   2  -4   4  860.11   46.80
   2  -4   4  859.21   46.70
  -3   4  -4  882.91   46.60
  -3   4  -4  825.42   45.20
  -3   4  -4  906.01   45.00
  -3   4  -4  860.71   44.40
   3  -4   4  884.81   45.70
  -4   4  -4  153.18   12.40
  -4   4  -4  141.69   10.90
  -4   4  -4  119.59   14.30
   4  -4   4  127.29   13.10
  -5   4  -4  137.29   13.40
  -5   4  -4  132.49   11.10
  -5   4  -4  156.98   16.80
   5  -4   4  124.99   14.00
   5  -4   4  116.09   14.50
  -6   4  -4  196.88   17.20
  -6   4  -4  196.88   21.50
  -6   4  -4  185.78   14.40
   6  -4   4  168.38   20.20
   6  -4   4  171.38   19.60
  -7   4  -4  688.23   39.40
  -7   4  -4  738.93   46.60
  -7   4  -4  718.43   40.70
   7  -4   4  592.44   34.50
   7  -4   4  719.73   41.60
   7  -4   4  689.33   41.60
  -8   4  -4  141.59   18.60
  -8   4  -4  129.89   15.00
  -8   4  -4  155.18   26.00
  -8   4  -4  170.88   21.10
   8  -4   4  135.59   21.10
   8  -4   4  167.18   25.80
  -9   4  -4  267.77   38.90
  -9   4  -4  231.68   20.20
  -9   4  -4  219.68   24.50
  -9   4  -4  277.07   26.80
   9  -4   4  253.87   32.60
   9  -4   4  254.57   34.40
 -10   4  -4   77.29   19.50
 -10   4  -4   79.09   28.90
 -10   4  -4  101.99   16.70
 -10   4  -4   83.09   19.10
  10  -4   4   71.39   23.40
  10  -4   4   81.79   23.10
 -11   4  -4   75.49   30.60
 -11   4  -4   92.49   22.60
  11  -4   4  125.69   29.30
  11  -4   4   99.89   31.40
  11   3  -4  387.76   37.90
 -11  -3   4  282.47   25.30
 -11  -3   4  288.17   51.69
  10   3  -4  352.96   33.80
  10   3  -4  298.17   33.30
 -10  -3   4  310.17   23.90
 -10  -3   4  342.97   45.90
 -10  -3   4  356.46   33.00
   9   3  -4  -17.60   18.20
   9   3  -4    9.10   13.40
  -9  -3   4  -13.60   20.30
  -9  -3   4   -3.90   12.00
  -9  -3   4    3.80    8.10
   8   3  -4  185.08   23.20
   8   3  -4  217.58   23.10
  -8  -3   4  215.38   16.30
  -8  -3   4  197.48   30.30
   7   3  -4 1249.68   66.09
   7   3  -4 1283.57   68.59
  -7  -3   4 1196.38   63.59
  -7  -3   4 1251.37   65.89
  -7  -3   4 1278.47   71.89
  -7  -3   4 1290.07   65.29
   6   3  -4  902.21   48.60
   6   3  -4  853.91   46.20
  -6  -3   4  909.31   48.00
  -6  -3   4  870.31   45.90
  -6  -3   4  940.01   47.90
  -6  -3   4  934.21   53.89
   5   3  -4    9.40    5.50
   5   3  -4   10.70    7.40
  -5  -3   4    8.80    6.30
  -5  -3   4   15.20    9.90
  -5  -3   4   14.20    4.10
  -5  -3   4   23.00    6.90
   4   3  -4 1805.12   89.69
  -4  -3   4 1678.13   87.99
  -4  -3   4 1781.02   92.79
  -4  -3   4 1845.12   89.59
  -4  -3   4 1866.01   89.49
   3   3  -4 1351.16   68.59
  -3  -3   4 1379.16   68.49
  -3  -3   4 1347.87   71.09
  -3  -3   4 1402.06   68.69
   2   3  -4 1974.50   98.59
  -2  -3   4 1995.50   98.69
  -2  -3   4 2032.30   98.59
   1   3  -4  986.00   50.39
  -1  -3   4 1001.30   51.09
  -1  -3   4  991.20   50.09
  -1  -3   4 1025.30   49.90
   0   3  -4 4669.73  232.98
   0   3  -4 4757.72  232.28
   0  -3   4 4702.63  232.28
   0  -3   4 4979.90  233.28
   0  -3   4 4796.22  232.98
  -1   3  -4  996.00   47.00
  -1   3  -4  935.31   47.20
  -1   3  -4  910.71   47.60
   1  -3   4  918.31   47.90
  -2   3  -4  546.55   29.50
  -2   3  -4  551.44   28.30
  -2   3  -4  556.44   28.50
  -2   3  -4  515.05   29.40
   2  -3   4  547.85   29.50
  -3   3  -4 1003.30   49.99
  -3   3  -4  961.90   52.19
  -3   3  -4  972.10   50.99
  -3   3  -4 1056.29   50.79
   3  -3   4  965.60   51.19
  -4   3  -4 2255.77  108.89
  -4   3  -4 2239.78  110.99
  -4   3  -4 2217.18  107.69
   4  -3   4 2114.19  108.99
   4  -3   4 2080.49  108.99
  -5   3  -4  130.49   10.60
  -5   3  -4  144.69   16.90
  -5   3  -4  161.28   14.00
   5  -3   4  135.99   16.30
  -6   3  -4   21.80    9.20
  -6   3  -4    9.80    9.20
  -6   3  -4   24.50   14.00
  -6   3  -4   14.10    6.20
   6  -3   4   15.90   12.60
   6  -3   4    3.70    3.90
   6  -3   4   14.50   11.40
  -7   3  -4  304.17   23.90
  -7   3  -4  330.87   44.60
  -7   3  -4  279.87   18.90
  -7   3  -4  289.77   23.20
   7  -3   4  296.17   24.60
   7  -3   4  248.88   16.60
   7  -3   4  285.77   24.70
  -8   3  -4  369.56   26.80
  -8   3  -4  397.86   38.10
  -8   3  -4  371.96   23.40
  -8   3  -4  424.36   29.40
   8  -3   4  376.26   32.20
   8  -3   4  351.36   32.30
   8  -3   4  317.37   21.10
  -9   3  -4   10.50   20.60
  -9   3  -4    5.50   11.00
  -9   3  -4    1.20   14.20
  -9   3  -4   18.70   14.50
   9  -3   4   -7.00    7.20
   9  -3   4    1.60   17.00
   9  -3   4   14.00   18.00
 -10   3  -4   19.70   15.90
 -10   3  -4   22.60   24.30
 -10   3  -4   35.20   18.10
  10  -3   4   61.19   24.60
  10  -3   4   33.40   24.50
 -11   3  -4    6.20   31.20
 -11   3  -4   57.89   20.10
 -11   3  -4   26.80   21.00
  11  -3   4   42.80   29.60
  11  -3   4  104.89   31.60
  11   2  -4  401.46   42.10
  11   2  -4  414.36   38.70
 -11  -2   4  379.16   28.50
 -11  -2   4  398.36   51.59
 -11  -2   4  430.46   39.50
  10   2  -4   10.70   19.50
  10   2  -4   35.20   17.90
 -10  -2   4   24.40    9.90
 -10  -2   4    9.30   23.70
 -10  -2   4   26.70   15.10
   9   2  -4   48.60   16.80
   9   2  -4   51.69   20.20
  -9  -2   4   35.60   13.20
  -9  -2   4   53.39    9.40
   8   2  -4  316.37   28.30
   8   2  -4  365.46   27.60
  -8  -2   4  380.26   34.00
  -8  -2   4  358.26   22.20
  -8  -2   4  374.06   25.40
  -8  -2   4  371.86   27.00
   7   2  -4 1383.86   71.29
   7   2  -4 1385.06   72.99
  -7  -2   4 1428.66   76.99
  -7  -2   4 1300.87   68.89
  -7  -2   4 1370.86   70.39
  -7  -2   4 1372.66   71.49
   6   2  -4    8.40    7.70
   6   2  -4    2.60    7.10
  -6  -2   4   12.90    7.30
  -6  -2   4   19.20    4.80
  -6  -2   4   17.90    6.80
  -6  -2   4   29.30   12.20
  -5  -2   4 1788.42   94.29
  -5  -2   4 1914.91   92.09
  -5  -2   4 1757.92   89.59
   4   2  -4 2104.99  101.89
  -4  -2   4 2125.39  101.59
  -4  -2   4 1923.71   99.99
  -4  -2   4 1987.10  103.89
  -4  -2   4 2102.09  101.69
   3   2  -4 1986.60  110.99
  -3  -2   4 2363.76  110.89
  -3  -2   4 2332.37  110.69
  -3  -2   4 2303.57  114.19
   2   2  -4  117.29    9.30
  -2  -2   4  135.09    9.00
  -2  -2   4  137.99   10.10
  -2  -2   4  136.69    8.90
   1   2  -4 6946.81  337.97
   0   2  -4 5985.30  285.97
   0  -2   4 5765.62  285.77
  -1   2  -4 1625.84   81.29
  -1   2  -4 1657.43   81.69
  -1   2  -4 1732.73   81.19
   1  -2   4 1574.64   82.39
  -2   2  -4  882.81   45.60
  -2   2  -4  901.01   44.90
  -2   2  -4  859.61   45.80
  -2   2  -4  890.41   45.00
   2  -2   4  881.11   45.40
  -3   2  -4 5860.91  286.67
  -3   2  -4 6054.59  286.57
  -3   2  -4 5798.92  285.47
   3  -2   4 5704.83  286.67
   3  -2   4 5914.91  286.67
  -4   2  -4 1829.12   91.19
  -4   2  -4 1823.02   91.59
  -4   2  -4 1873.91   93.89
  -4   2  -4 1771.42   89.99
   4  -2   4 1838.32   91.89
   4  -2   4 1796.42   91.89
  -5   2  -4   47.80    6.30
  -5   2  -4   49.00    9.00
  -5   2  -4   47.10    8.90
  -5   2  -4   50.69   11.50
   5  -2   4   38.90   10.40
   5  -2   4   39.80    4.70
   5  -2   4   46.20    9.70
  -6   2  -4  557.24   30.10
  -6   2  -4  562.44   32.60
  -6   2  -4  593.84   34.00
  -6   2  -4  593.94   39.40
   6  -2   4  528.35   29.30
   6  -2   4  573.74   35.20
   6  -2   4  557.94   34.10
  -7   2  -4 2104.79  107.89
  -7   2  -4 1851.01   96.89
  -7   2  -4 1975.20   98.19
  -7   2  -4 1900.51   94.39
   7  -2   4 1851.31   97.99
   7  -2   4 1751.82   93.49
   7  -2   4 1850.71   97.99
  -8   2  -4  249.58   23.90
  -8   2  -4  225.38   22.60
  -8   2  -4  221.08   15.90
  -8   2  -4  210.98   42.70
   8  -2   4  207.18   24.10
   8  -2   4  184.98   15.50
   8  -2   4  183.38   23.70
  -9   2  -4  107.69   18.30
  -9   2  -4  121.69   13.20
  -9   2  -4   80.69   25.60
  -9   2  -4   84.69   16.00
   9  -2   4  122.59   23.40
   9  -2   4   84.99   22.00
 -10   2  -4  179.58   26.60
 -10   2  -4  146.79   30.30
 -10   2  -4  225.68   29.40
  10  -2   4  200.18   32.80
  10  -2   4  158.88   17.80
  10  -2   4  230.08   33.70
 -11   2  -4  211.48   40.40
 -11   2  -4  264.17   32.60
 -11   2  -4  251.77   34.10
  11  -2   4  185.48   34.00
  11   1  -4   21.10   21.50
  11   1  -4   13.40   19.30
 -11  -1   4   -0.40   24.40
 -11  -1   4   15.60   19.00
  10   1  -4   40.30   17.00
  10   1  -4   36.10   19.90
 -10  -1   4   33.40   22.30
 -10  -1   4   29.00   16.10
 -10  -1   4   32.80    9.80
   9   1  -4    7.20    9.20
   9   1  -4    7.80   13.30
  -9  -1   4    6.20   18.10
  -9  -1   4    9.60   11.90
  -9  -1   4   13.00    9.70
  -9  -1   4   18.80    8.10
   8   1  -4  400.66   27.10
   8   1  -4  359.96   29.30
  -8  -1   4  396.96   33.90
  -8  -1   4  400.96   28.00
  -8  -1   4  409.66   25.10
  -8  -1   4  386.96   23.40
   7   1  -4    4.80    8.60
   7   1  -4   -5.20    9.80
   7   1  -4   -9.50   11.60
  -7  -1   4   10.90    8.10
  -7  -1   4   14.00    9.10
  -7  -1   4    4.80    5.20
  -7  -1   4    6.40   12.10
   6   1  -4  539.75   31.40
   6   1  -4  475.25   31.20
  -6  -1   4  556.94   30.10
  -6  -1   4  576.64   34.90
  -6  -1   4  573.84   30.80
  -6  -1   4  543.75   28.50
   5   1  -4   74.59   10.90
  -5  -1   4   93.79    9.80
  -5  -1   4   95.49   10.80
  -5  -1   4   95.09   13.00
  -5  -1   4   95.19   10.20
   4   1  -4  534.55   33.70
  -4  -1   4  650.23   32.70
  -4  -1   4  670.33   33.90
  -4  -1   4  623.54   32.50
  -4  -1   4  607.44   34.40
  -4  -1   4  621.64   31.00
   3   1  -4  151.98   12.20
  -3  -1   4  178.88   11.00
  -3  -1   4  170.98   12.00
  -3  -1   4  184.38   11.20
   2   1  -4  864.11   44.70
   1   1  -4  968.20   54.49
  -1  -1   4 1140.29   53.79
  -1  -1   4 1134.69   53.89
   0  -1   4 1226.48   61.09
  -1   1  -4   62.39    5.60
  -1   1  -4   53.49    4.80
  -1   1  -4   45.90    6.00
   1  -1   4   52.09    6.50
  -2   1  -4 4636.04  225.78
  -2   1  -4 4541.35  224.88
  -2   1  -4 4720.03  226.08
  -2   1  -4 4691.33  226.88
   2  -1   4 4507.15  225.78
  -3   1  -4 2430.86  123.09
  -3   1  -4 2552.74  124.59
  -3   1  -4 2606.94  126.39
  -3   1  -4 2489.95  124.69
   3  -1   4 2487.05  124.49
   3  -1   4 2522.75  124.69
  -4   1  -4  239.08   19.90
  -4   1  -4  244.18   16.80
  -4   1  -4  225.68   16.30
   4  -1   4  246.98   16.90
   4  -1   4  230.08   17.60
   4  -1   4  215.78   13.00
  -5   1  -4   39.90    5.40
  -5   1  -4   47.70   12.80
  -5   1  -4   32.20    7.80
  -5   1  -4   33.80    8.60
   5  -1   4   36.30    9.40
   5  -1   4   30.00    5.10
  -6   1  -4 1237.68   69.59
  -6   1  -4 1228.48   61.79
  -6   1  -4 1195.08   64.09
  -6   1  -4 1276.07   65.69
   6  -1   4 1230.78   65.89
   6  -1   4 1296.17   65.79
   6  -1   4 1179.48   61.69
  -7   1  -4 1246.58   71.39
  -7   1  -4 1187.78   64.39
  -7   1  -4 1245.18   66.39
  -7   1  -4 1240.68   61.59
   7  -1   4 1249.28   67.09
   7  -1   4 1193.78   61.79
   7  -1   4 1185.88   66.19
  -8   1  -4   64.79    9.20
  -8   1  -4   58.39   15.90
  -8   1  -4   50.29   32.00
   8  -1   4   51.19   18.60
   8  -1   4   44.80   28.30
   8  -1   4   38.80    9.20
  -9   1  -4  231.08   27.40
  -9   1  -4  186.78   31.60
  -9   1  -4  191.28   22.80
   9  -1   4  188.28   27.50
   9  -1   4  218.68   30.00
   9  -1   4  177.08   18.10
 -10   1  -4  242.48   37.10
 -10   1  -4  288.87   31.90
 -10   1  -4  236.68   28.00
  10  -1   4  221.78   33.60
  10  -1   4  186.28   21.20
  10  -1   4  286.57   35.50
 -11   1  -4  225.88   34.10
 -11   1  -4  173.58   35.50
 -11   1  -4  219.08   31.20
  11  -1   4  177.58   22.60
  11   0  -4  222.18   31.60
  11   0  -4  265.97   31.30
 -11   0   4  221.58   40.70
 -11   0   4  220.88   36.10
 -11   0   4  259.97   30.10
  10   0  -4   21.60   11.60
  10   0  -4   17.00   18.40
  10   0  -4   42.10   16.20
 -10   0   4   40.40   16.50
 -10   0   4   41.80   10.00
 -10   0   4   27.30   21.10
 -10   0   4   48.40   12.50
   9   0  -4   87.69   20.20
   9   0  -4   82.59   15.80
   9   0  -4   74.39   13.70
  -9   0   4  124.59   15.70
  -9   0   4   82.49   19.50
  -9   0   4   87.79   13.10
  -9   0   4   93.79   13.20
   8   0  -4  134.79   17.40
   8   0  -4  134.29   17.90
   8   0  -4  145.49   20.10
  -8   0   4  165.98   15.10
  -8   0   4  179.08   17.10
  -8   0   4  177.48   16.70
  -8   0   4  140.09   23.50
  -8   0   4  145.79   13.30
   7   0  -4 1043.90   56.59
   7   0  -4  923.41   55.29
   7   0  -4 1041.20   55.09
  -7   0   4 1136.59   55.29
  -7   0   4 1000.00   52.69
  -7   0   4 1077.09   59.09
  -7   0   4 1021.40   53.89
  -7   0   4 1070.59   54.89
   6   0  -4   59.69    9.70
  -6   0   4   42.00   10.70
  -6   0   4   41.70    8.40
  -6   0   4   52.79    8.60
  -6   0   4   45.40    8.10
  -6   0   4   46.10    6.90
   5   0  -4  377.76   24.70
  -5   0   4  416.26   23.50
  -5   0   4  415.96   22.40
  -5   0   4  419.96   23.80
  -5   0   4  413.76   26.00
  -5   0   4  427.26   24.30
   4   0  -4  312.87   20.00
  -4   0   4  332.17   17.00
  -4   0   4  315.27   21.10
  -4   0   4  320.77   19.70
  -4   0   4  318.37   18.60
  -4   0   4  347.67   18.90
  -3   0   4 1876.01   92.59
  -3   0   4 1840.02   92.69
  -3   0   4 1859.81   93.99
  -3   0   4 1927.41   94.89
   2   0  -4 1265.07   67.59
  -2   0   4 1366.86   66.29
  -2   0   4 1284.27   67.39
  -2   0   4 1435.46   66.69
   1   0  -4 6334.17  309.17
   0   0  -4   16.10    4.30
   0   0   4   13.60    3.90
  -1   0  -4  756.02   37.80
  -1   0  -4  677.53   37.40
  -1   0  -4  782.52   37.80
  -1   0  -4  685.03   36.90
   1   0   4  743.13   37.60
  -2   0  -4  389.86   23.70
  -2   0  -4  447.66   25.00
  -2   0  -4  453.75   23.90
  -2   0  -4  431.06   22.20
   2   0   4  393.46   22.50
   2   0   4  438.96   23.70
   2   0   4  443.06   23.60
  -3   0  -4 1416.06   75.19
  -3   0  -4 1506.55   74.49
  -3   0  -4 1473.25   76.99
  -3   0  -4 1530.95   74.89
  -3   0  -4 1486.75   73.09
   3   0   4 1453.35   74.79
   3   0   4 1522.15   74.79
   3   0   4 1485.45   73.19
  -4   0  -4  612.64   33.40
  -4   0  -4  599.74   36.80
  -4   0  -4  617.74   34.80
  -4   0  -4  623.94   31.40
   4   0   4  627.04   34.20
   4   0   4  609.94   31.70
   4   0   4  635.44   34.30
  -5   0  -4  523.65   35.00
  -5   0  -4  542.25   30.40
  -5   0  -4  523.35   27.60
  -5   0  -4  552.44   32.20
   5   0   4  556.54   32.30
   5   0   4  522.85   28.40
   5   0   4  538.35   32.10
  -6   0  -4  506.35   38.10
  -6   0  -4  522.55   27.00
  -6   0  -4  511.85   30.50
  -6   0  -4  544.45   33.00
   6   0   4  501.65   32.30
   6   0   4  534.95   32.40
   6   0   4  495.25   28.40
  -7   0  -4  264.57   15.60
  -7   0  -4  255.47   29.30
  -7   0  -4  266.17   21.00
  -7   0  -4  287.67   24.40
   7   0   4  260.17   18.80
   7   0   4  273.97   24.10
   7   0   4  262.77   24.40
  -8   0  -4  249.48   32.50
  -8   0  -4  283.37   23.60
   8   0   4  291.17   20.90
   8   0   4  342.57   42.40
   8   0   4  295.87   30.20
  -9   0  -4   24.50   16.90
  -9   0  -4  -20.60   22.70
  -9   0  -4   15.40   13.40
   9   0   4   14.20   20.80
   9   0   4    6.10   19.90
   9   0   4   -2.80   10.70
 -10   0  -4   33.20   30.30
 -10   0  -4  114.79   22.40
 -10   0  -4   39.10   17.00
  10   0   4  111.99   26.80
  10   0   4   61.19   14.10
  10   0   4   55.99   25.90
  12  -1  -4  287.87   34.90
 -12   1   4  257.57   25.70
 -12   1   4  276.97   45.70
 -12   1   4  341.87   37.50
  11  -1  -4  244.98   30.40
  11  -1  -4  174.68   27.80
  11  -1  -4  264.07   35.00
 -11   1   4  264.87   24.80
 -11   1   4  276.87   39.10
 -11   1   4  266.77   30.30
  10  -1  -4   37.60   20.80
  10  -1  -4   16.10   14.40
 -10   1   4   23.30   19.40
 -10   1   4   22.20   11.50
 -10   1   4   27.60   14.10
 -10   1   4   25.40    9.70
   9  -1  -4  110.79   18.20
   9  -1  -4  129.09   19.60
   9  -1  -4  114.89   18.90
  -9   1   4  119.99   14.00
  -9   1   4  151.18   26.10
  -9   1   4  135.69   16.80
  -9   1   4  141.79   18.20
  -9   1   4  142.79   16.90
   8  -1  -4 1380.56   70.19
   8  -1  -4 1173.48   69.99
   8  -1  -4 1334.47   71.89
  -8   1   4 1341.67   69.49
  -8   1   4 1400.06   69.69
  -8   1   4 1330.47   68.49
  -8   1   4 1269.27   67.09
  -8   1   4 1381.16   73.89
   7  -1  -4  813.82   46.70
  -7   1   4  825.12   44.30
  -7   1   4  831.82   47.70
  -7   1   4  776.72   42.30
[truncated: 934,902 more chars]
