# Supplementary material for: Self-Assembly by Tridentate or Bidentate Ligand: Synthesis and Vapor Adsorption Properties of Cu(II), Zn(II), Hg(II) and Cd(II) Complexes Derived from a Bis(pyridylhydrazone) Compound
Source: Molecules. 2020 Dec 29;26(1):109. doi: 10.3390/molecules26010109 (PMC7795747; doi:10.3390/molecules26010109)
Supplement: Supplementary file 1 [file molecules-26-00109-s001.zip › cif/complex 4.cif]

data_a
_audit_creation_date               2020-06-30
_audit_creation_method
;
Olex2 1.2
(compiled 2018.05.29 svn.r3508 for OlexSys, GUI svn.r5506)
;
_shelx_SHELXL_version_number       '2018/3'
_audit_contact_author_address      ?
_audit_contact_author_email        ?
_audit_contact_author_name         ''
_audit_contact_author_phone        ?
_publ_contact_author_id_orcid      ?
_publ_section_references
;
Dolomanov, O.V., Bourhis, L.J., Gildea, R.J, Howard, J.A.K. & Puschmann, H.
 (2009), J. Appl. Cryst. 42, 339-341.

Sheldrick, G.M. (2015). Acta Cryst. C71, 3-8.
;
_chemical_name_common              ?
_chemical_name_systematic          ?
_chemical_formula_moiety           'C48 H48 Cd Cl2 N12 O6, 4(C H4 O)'
_chemical_formula_sum              'C52 H64 Cd Cl2 N12 O10'
_chemical_formula_weight           1200.45
_chemical_melting_point            ?
loop_
  _atom_type_symbol
  _atom_type_description
  _atom_type_scat_dispersion_real
  _atom_type_scat_dispersion_imag
  _atom_type_scat_source
 'C' 'C' 0.0033 0.0016 'International Tables Vol C Tables 4.2.6.8 and 6.1.1.4'
 'H' 'H' 0.0000 0.0000 'International Tables Vol C Tables 4.2.6.8 and 6.1.1.4'
 'Cd' 'Cd' -0.8075 1.2024
 'International Tables Vol C Tables 4.2.6.8 and 6.1.1.4'
 'Cl' 'Cl' 0.1484 0.1585 'International Tables Vol C Tables 4.2.6.8 and 6.1.1.4'
 'N' 'N' 0.0061 0.0033 'International Tables Vol C Tables 4.2.6.8 and 6.1.1.4'
 'O' 'O' 0.0106 0.0060 'International Tables Vol C Tables 4.2.6.8 and 6.1.1.4'

_shelx_space_group_comment
;
The symmetry employed for this shelxl refinement is uniquely defined
by the following loop, which should always be used as a source of
symmetry information in preference to the above space-group names.
They are only intended as comments.
;
_space_group_crystal_system        'triclinic'
_space_group_IT_number             2
_space_group_name_H-M_alt          'P -1'
_space_group_name_Hall             '-P 1'
loop_
  _space_group_symop_operation_xyz
 'x, y, z'
 '-x, -y, -z'

_cell_length_a                     8.9706(11)
_cell_length_b                     12.3790(15)
_cell_length_c                     15.0517(18)
_cell_angle_alpha                  80.276(4)
_cell_angle_beta                   83.890(5)
_cell_angle_gamma                  76.927(4)
_cell_volume                       1600.7(3)
_cell_formula_units_Z              1
_cell_measurement_reflns_used      9933
_cell_measurement_temperature      223(2)
_cell_measurement_theta_max        33.48
_cell_measurement_theta_min        2.59
_shelx_estimated_absorpt_T_max     0.910
_shelx_estimated_absorpt_T_min     0.897
_exptl_absorpt_coefficient_mu      0.483
_exptl_absorpt_correction_T_max    ?
_exptl_absorpt_correction_T_min    ?
_exptl_absorpt_correction_type     'none'
_exptl_absorpt_process_details     ?
_exptl_absorpt_special_details     ?
_exptl_crystal_colour              colourless
_exptl_crystal_colour_primary      colourless
_exptl_crystal_density_diffrn      1.245
_exptl_crystal_density_meas        ?
_exptl_crystal_density_method      ?
_exptl_crystal_description         block
_exptl_crystal_F_000               622
_exptl_crystal_size_max            0.23
_exptl_crystal_size_mid            0.21
_exptl_crystal_size_min            0.2
_exptl_transmission_factor_max     ?
_exptl_transmission_factor_min     ?
_diffrn_reflns_av_R_equivalents    0.0715
_diffrn_reflns_av_unetI/netI       0.0501
_diffrn_reflns_Laue_measured_fraction_full  0.986
_diffrn_reflns_Laue_measured_fraction_max  0.986
_diffrn_reflns_limit_h_max         10
_diffrn_reflns_limit_h_min         -10
_diffrn_reflns_limit_k_max         14
_diffrn_reflns_limit_k_min         -14
_diffrn_reflns_limit_l_max         17
_diffrn_reflns_limit_l_min         -17
_diffrn_reflns_number              28266
_diffrn_reflns_point_group_measured_fraction_full  0.986
_diffrn_reflns_point_group_measured_fraction_max  0.986
_diffrn_reflns_theta_full          24.500
_diffrn_reflns_theta_max           24.499
_diffrn_reflns_theta_min           2.585
_diffrn_ambient_temperature        223.0
_diffrn_detector_area_resol_mean   ?
_diffrn_measured_fraction_theta_full  0.986
_diffrn_measured_fraction_theta_max  0.986
_diffrn_measurement_device_type    'Bruker APEX-II CCD'
_diffrn_measurement_method         '\f and \w scans'
_diffrn_radiation_type             MoK\a
_diffrn_radiation_wavelength       0.71073
_diffrn_source                     ?
_diffrn_standards_number           0
_reflns_Friedel_coverage           0.000
_reflns_Friedel_fraction_full      .
_reflns_Friedel_fraction_max       .
_reflns_number_gt                  4331
_reflns_number_total               5275
_reflns_special_details
;
 Reflections were merged by SHELXL according to the crystal
 class for the calculation of statistics and refinement.
 
 Structure factors included contributions from the .fab file.
 
 _reflns_Friedel_fraction is defined as the number of unique
 Friedel pairs measured divided by the number that would be
 possible theoretically, ignoring centric projections and
 systematic absences.
;
_reflns_threshold_expression       'I > 2\s(I)'
_computing_cell_refinement         ?
_computing_data_collection         ?
_computing_data_reduction          ?
_computing_molecular_graphics      'Olex2 (Dolomanov et al., 2009)'
_computing_publication_material    'Olex2 (Dolomanov et al., 2009)'
_computing_structure_refinement    'ShelXL (Sheldrick, 2015)'
_computing_structure_solution      'SHELXT 2014/5 (Sheldrick, 2014)'
_refine_diff_density_max           0.673
_refine_diff_density_min           -0.580
_refine_diff_density_rms           0.101
_refine_ls_extinction_coef         .
_refine_ls_extinction_method       none
_refine_ls_goodness_of_fit_ref     1.099
_refine_ls_hydrogen_treatment      constr
_refine_ls_matrix_type             full
_refine_ls_number_parameters       357
_refine_ls_number_reflns           5275
_refine_ls_number_restraints       2
_refine_ls_R_factor_all            0.0772
_refine_ls_R_factor_gt             0.0593
_refine_ls_restrained_S_all        1.124
_refine_ls_shift/su_max            0.000
_refine_ls_shift/su_mean           0.000
_refine_ls_structure_factor_coef   Fsqd
_refine_ls_weighting_details      
 'w=1/[\s^2^(Fo^2^)+(0.0366P)^2^+6.3710P] where P=(Fo^2^+2Fc^2^)/3'
_refine_ls_weighting_scheme        calc
_refine_ls_wR_factor_gt            0.1319
_refine_ls_wR_factor_ref           0.1403
_refine_special_details            ?
_olex2_refinement_description
;
1. Fixed Uiso
 At 1.2 times of:
  All C(H) groups, All N(H) groups
 At 1.5 times of:
  All C(H,H,H) groups, All O(H) groups
2. Restrained distances
 O5-C26
 1.56 with sigma of 0.02
 C26-O5
 1.56 with sigma of 0.02
3.a Aromatic/amide H refined with riding coordinates:
 C5(H5), C1(H1), C2(H2), C3(H3), C7(H7), C9(H9), C15(H15), C18(H18), C21(H21),
 C22(H22), C23(H23), C24(H24), N2(H2A), N5(H5A)
3.b Idealised Me refined as rotating group:
 C14(H14A,H14B,H14C), C12(H12A,H12B,H12C), C13(H13A,H13B,H13C), C25(H25A,H25B,
 H25C), C26(H26A,H26B,H26C)
3.c Idealised tetrahedral OH refined as rotating group:
 O2(H2B), O4(H4), O5(H5B)
;
_atom_sites_solution_hydrogens     geom
_atom_sites_solution_primary       ?
_atom_sites_solution_secondary     ?
loop_
  _atom_site_label
  _atom_site_type_symbol
  _atom_site_fract_x
  _atom_site_fract_y
  _atom_site_fract_z
  _atom_site_U_iso_or_equiv
  _atom_site_adp_type
  _atom_site_occupancy
  _atom_site_site_symmetry_order
  _atom_site_calc_flag
  _atom_site_refinement_flags_posn
  _atom_site_refinement_flags_adp
  _atom_site_refinement_flags_occupancy
  _atom_site_disorder_assembly
  _atom_site_disorder_group
 C4 C -0.0433(5) 0.2944(3) 0.7607(3) 0.0228(10) Uani 1 1 d . . . . .
 C5 C -0.0028(5) 0.1959(4) 0.8199(3) 0.0257(10) Uani 1 1 d . . . . .
 H5 H 0.086404 0.143866 0.804880 0.031 Uiso 1 1 calc R . . . .
 C1 C -0.2127(6) 0.2445(4) 0.9164(3) 0.0328(11) Uani 1 1 d . . . . .
 H1 H -0.272788 0.227158 0.969755 0.039 Uiso 1 1 calc R . . . .
 C2 C -0.2612(6) 0.3443(4) 0.8616(3) 0.0365(12) Uani 1 1 d . . . . .
 H2 H -0.351699 0.394350 0.877804 0.044 Uiso 1 1 calc R . . . .
 C3 C -0.1754(5) 0.3703(4) 0.7823(3) 0.0292(11) Uani 1 1 d . . . . .
 H3 H -0.206140 0.438229 0.743735 0.035 Uiso 1 1 calc R . . . .
 C6 C 0.0510(5) 0.3092(4) 0.6737(3) 0.0246(10) Uani 1 1 d . . . . .
 C7 C 0.1720(5) 0.5335(4) 0.5349(3) 0.0239(10) Uani 1 1 d . . . . .
 H7 H 0.107932 0.592505 0.561475 0.029 Uiso 1 1 calc R . . . .
 C8 C 0.2809(5) 0.5579(4) 0.4610(3) 0.0250(10) Uani 1 1 d . . . . .
 C9 C 0.2966(5) 0.6685(4) 0.4335(3) 0.0262(10) Uani 1 1 d . . . . .
 H9 H 0.229064 0.725466 0.460736 0.031 Uiso 1 1 calc R . . . .
 C10 C 0.4073(5) 0.6987(4) 0.3677(3) 0.0272(10) Uani 1 1 d . . . . .
 C11 C 0.4157(6) 0.8223(4) 0.3397(4) 0.0329(11) Uani 1 1 d . . . . .
 C14 C 0.2581(6) 0.8903(4) 0.3140(4) 0.0485(15) Uani 1 1 d . . . . .
 H14A H 0.228442 0.864020 0.262704 0.073 Uiso 1 1 calc GR . . . .
 H14B H 0.262200 0.968912 0.298168 0.073 Uiso 1 1 calc GR . . . .
 H14C H 0.183488 0.881281 0.364784 0.073 Uiso 1 1 calc GR . . . .
 C12 C 0.4639(8) 0.8657(5) 0.4188(4) 0.0564(17) Uani 1 1 d . . . . .
 H12A H 0.390690 0.857040 0.470333 0.085 Uiso 1 1 calc GR . . . .
 H12B H 0.466826 0.944391 0.401716 0.085 Uiso 1 1 calc GR . . . .
 H12C H 0.564913 0.823350 0.434503 0.085 Uiso 1 1 calc GR . . . .
 C13 C 0.5289(7) 0.8392(5) 0.2579(4) 0.0541(16) Uani 1 1 d . . . . .
 H13A H 0.631475 0.800056 0.273245 0.081 Uiso 1 1 calc GR . . . .
 H13B H 0.526802 0.918636 0.240584 0.081 Uiso 1 1 calc GR . . . .
 H13C H 0.500233 0.809745 0.207947 0.081 Uiso 1 1 calc GR . . . .
 C15 C 0.5063(5) 0.6125(4) 0.3311(3) 0.0279(10) Uani 1 1 d . . . . .
 H15 H 0.584086 0.630049 0.287707 0.033 Uiso 1 1 calc R . . . .
 C16 C 0.4964(5) 0.5002(4) 0.3556(3) 0.0262(10) Uani 1 1 d . . . . .
 C17 C 0.3808(5) 0.4734(4) 0.4186(3) 0.0252(10) Uani 1 1 d . . . . .
 C18 C 0.6067(6) 0.4105(4) 0.3177(3) 0.0318(11) Uani 1 1 d . . . . .
 H18 H 0.582449 0.340150 0.319545 0.038 Uiso 1 1 calc R . . . .
 C19 C 0.9807(5) 0.3444(4) 0.2253(3) 0.0293(11) Uani 1 1 d . . . . .
 C20 C 1.0779(5) 0.2509(4) 0.1797(3) 0.0279(10) Uani 1 1 d . . . . .
 C21 C 1.2344(6) 0.2303(4) 0.1848(4) 0.0408(13) Uani 1 1 d . . . . .
 H21 H 1.278265 0.271815 0.217712 0.049 Uiso 1 1 calc R . . . .
 C22 C 1.3247(6) 0.1479(5) 0.1407(4) 0.0437(14) Uani 1 1 d . . . . .
 H22 H 1.432029 0.132867 0.142182 0.052 Uiso 1 1 calc R . . . .
 C23 C 1.2576(5) 0.0878(4) 0.0948(4) 0.0318(11) Uani 1 1 d . . . . .
 H23 H 1.321163 0.030399 0.066179 0.038 Uiso 1 1 calc R . . . .
 C24 C 1.0181(5) 0.1873(4) 0.1310(3) 0.0256(10) Uani 1 1 d . . . . .
 H24 H 0.911212 0.201180 0.127709 0.031 Uiso 1 1 calc R . . . .
 C25 C 0.7869(13) 0.0617(7) 0.3413(6) 0.108(3) Uani 1 1 d . . . . .
 H25A H 0.873599 0.011332 0.315647 0.162 Uiso 1 1 calc GR . . . .
 H25B H 0.713957 0.018889 0.373033 0.162 Uiso 1 1 calc GR . . . .
 H25C H 0.822253 0.100263 0.383260 0.162 Uiso 1 1 calc GR . . . .
 C26 C 0.1599(12) 0.1415(9) 0.4269(6) 0.117(4) Uani 1 1 d D . . . .
 H26A H 0.135370 0.135353 0.366940 0.175 Uiso 1 1 calc GR . . . .
 H26B H 0.181257 0.067453 0.462579 0.175 Uiso 1 1 calc GR . . . .
 H26C H 0.249418 0.174316 0.422135 0.175 Uiso 1 1 calc GR . . . .
 N1 N -0.0843(4) 0.1708(3) 0.8975(3) 0.0253(8) Uani 1 1 d . . . . .
 N2 N 0.0670(4) 0.4145(3) 0.6420(2) 0.0249(8) Uani 1 1 d . . . . .
 H2A H 0.018853 0.470237 0.669432 0.030 Uiso 1 1 calc R . . . .
 N3 N 0.1614(4) 0.4318(3) 0.5650(2) 0.0254(9) Uani 1 1 d . . . . .
 N4 N 0.7363(5) 0.4284(3) 0.2820(3) 0.0317(10) Uani 1 1 d . . . . .
 N5 N 0.8324(4) 0.3388(3) 0.2469(3) 0.0319(10) Uani 1 1 d . . . . .
 H5A H 0.798355 0.280877 0.239070 0.038 Uiso 1 1 calc R . . . .
 N6 N 1.1077(4) 0.1060(3) 0.0882(3) 0.0257(9) Uani 1 1 d . . . . .
 O1 O 0.1081(4) 0.2291(3) 0.6344(2) 0.0398(9) Uani 1 1 d . . . . .
 O2 O 0.3705(4) 0.3644(3) 0.4394(2) 0.0382(9) Uani 1 1 d . . . . .
 H2B H 0.306369 0.357256 0.482781 0.057 Uiso 1 1 calc GR . . . .
 O3 O 1.0370(4) 0.4198(3) 0.2410(3) 0.0441(10) Uani 1 1 d . . . . .
 O4 O 0.7135(6) 0.1430(3) 0.2697(3) 0.0634(13) Uani 1 1 d . . . . .
 H4 H 0.708730 0.111227 0.226057 0.095 Uiso 1 1 calc GR . . . .
 O5 O 0.0408(10) 0.2067(10) 0.4669(6) 0.172(4) Uani 1 1 d D . . . .
 H5B H 0.058775 0.207486 0.519702 0.259 Uiso 1 1 calc GR . . . .
 Cd1 Cd 1.000000 0.000000 0.000000 0.02691(17) Uani 1 2 d S T P . .
 Cl1 Cl 0.74181(12) 0.03741(9) 0.09353(8) 0.0283(3) Uani 1 1 d . . . . .

loop_
  _atom_site_aniso_label
  _atom_site_aniso_U_11
  _atom_site_aniso_U_22
  _atom_site_aniso_U_33
  _atom_site_aniso_U_23
  _atom_site_aniso_U_13
  _atom_site_aniso_U_12
 C4 0.023(2) 0.019(2) 0.027(2) -0.0046(19) -0.0013(19) -0.0054(19)
 C5 0.031(3) 0.019(2) 0.026(2) -0.0067(19) 0.003(2) -0.0033(19)
 C1 0.034(3) 0.031(3) 0.029(3) -0.003(2) 0.007(2) -0.005(2)
 C2 0.037(3) 0.031(3) 0.034(3) -0.003(2) 0.006(2) 0.002(2)
 C3 0.031(3) 0.023(2) 0.031(3) 0.001(2) -0.002(2) -0.006(2)
 C6 0.029(3) 0.022(2) 0.023(2) -0.002(2) -0.002(2) -0.006(2)
 C7 0.023(2) 0.025(2) 0.024(2) -0.0035(19) -0.0023(19) -0.0070(19)
 C8 0.025(2) 0.023(2) 0.026(2) -0.0009(19) -0.001(2) -0.0067(19)
 C9 0.026(2) 0.023(2) 0.028(3) -0.004(2) 0.001(2) -0.003(2)
 C10 0.026(2) 0.025(2) 0.032(3) -0.001(2) -0.002(2) -0.008(2)
 C11 0.030(3) 0.024(2) 0.045(3) 0.001(2) -0.002(2) -0.011(2)
 C14 0.042(3) 0.028(3) 0.072(4) 0.006(3) -0.007(3) -0.009(2)
 C12 0.080(5) 0.029(3) 0.067(4) -0.005(3) -0.016(4) -0.021(3)
 C13 0.054(4) 0.032(3) 0.072(4) 0.003(3) 0.014(3) -0.018(3)
 C15 0.023(2) 0.031(3) 0.030(3) -0.001(2) 0.002(2) -0.009(2)
 C16 0.025(2) 0.025(2) 0.027(2) -0.006(2) -0.002(2) -0.002(2)
 C17 0.026(2) 0.025(2) 0.024(2) -0.0006(19) 0.001(2) -0.007(2)
 C18 0.031(3) 0.030(3) 0.035(3) -0.011(2) 0.006(2) -0.007(2)
 C19 0.027(3) 0.030(3) 0.034(3) -0.014(2) 0.003(2) -0.010(2)
 C20 0.026(2) 0.028(2) 0.030(3) -0.010(2) 0.006(2) -0.005(2)
 C21 0.031(3) 0.042(3) 0.057(4) -0.024(3) -0.002(3) -0.012(2)
 C22 0.022(3) 0.050(3) 0.062(4) -0.027(3) -0.003(3) 0.001(2)
 C23 0.021(2) 0.028(3) 0.046(3) -0.016(2) -0.001(2) 0.002(2)
 C24 0.020(2) 0.028(2) 0.030(3) -0.008(2) 0.008(2) -0.010(2)
 C25 0.187(11) 0.075(6) 0.073(6) 0.001(5) -0.012(6) -0.057(7)
 C26 0.140(9) 0.122(8) 0.081(6) -0.049(6) -0.013(6) 0.016(7)
 N1 0.025(2) 0.0218(19) 0.029(2) -0.0070(16) 0.0024(17) -0.0056(17)
 N2 0.029(2) 0.0210(19) 0.025(2) -0.0064(16) 0.0073(17) -0.0081(16)
 N3 0.027(2) 0.026(2) 0.023(2) -0.0030(16) 0.0033(16) -0.0081(17)
 N4 0.033(2) 0.028(2) 0.036(2) -0.0166(18) 0.0059(19) -0.0067(18)
 N5 0.031(2) 0.027(2) 0.041(2) -0.0210(19) 0.0112(19) -0.0082(18)
 N6 0.025(2) 0.0207(19) 0.029(2) -0.0055(16) 0.0054(17) -0.0021(16)
 O1 0.057(2) 0.0256(18) 0.037(2) -0.0109(16) 0.0116(18) -0.0113(17)
 O2 0.045(2) 0.0216(17) 0.046(2) -0.0032(15) 0.0137(17) -0.0122(16)
 O3 0.037(2) 0.038(2) 0.066(3) -0.0315(19) 0.0123(19) -0.0184(17)
 O4 0.090(3) 0.047(2) 0.065(3) -0.028(2) 0.021(3) -0.036(2)
 O5 0.129(6) 0.242(10) 0.135(7) -0.120(7) -0.051(5) 0.070(6)
 Cd1 0.0299(3) 0.0206(3) 0.0292(3) -0.0058(2) 0.0081(2) -0.0064(2)
 Cl1 0.0237(6) 0.0285(6) 0.0298(6) -0.0049(5) 0.0074(5) -0.0038(5)

_geom_special_details
;
 All esds (except the esd in the dihedral angle between two l.s. planes)
 are estimated using the full covariance matrix.  The cell esds are taken
 into account individually in the estimation of esds in distances, angles
 and torsion angles; correlations between esds in cell parameters are only
 used when they are defined by crystal symmetry.  An approximate (isotropic)
 treatment of cell esds is used for estimating esds involving l.s. planes.
;
loop_
  _geom_bond_atom_site_label_1
  _geom_bond_atom_site_label_2
  _geom_bond_distance
  _geom_bond_site_symmetry_2
  _geom_bond_publ_flag
 C4 C5 1.384(6) . ?
 C4 C3 1.381(6) . ?
 C4 C6 1.490(6) . ?
 C5 N1 1.338(6) . ?
 C1 C2 1.374(7) . ?
 C1 N1 1.335(6) . ?
 C2 C3 1.381(7) . ?
 C6 N2 1.344(6) . ?
 C6 O1 1.224(5) . ?
 C7 C8 1.440(6) . ?
 C7 N3 1.285(6) . ?
 C8 C9 1.396(6) . ?
 C8 C17 1.410(6) . ?
 C9 C10 1.393(6) . ?
 C10 C11 1.532(6) . ?
 C10 C15 1.377(7) . ?
 C11 C14 1.525(7) . ?
 C11 C12 1.524(8) . ?
 C11 C13 1.528(8) . ?
 C15 C16 1.398(6) . ?
 C16 C17 1.387(6) . ?
 C16 C18 1.460(6) . ?
 C17 O2 1.354(5) . ?
 C18 N4 1.278(6) . ?
 C19 C20 1.502(6) . ?
 C19 N5 1.350(6) . ?
 C19 O3 1.222(5) . ?
 C20 C21 1.378(7) . ?
 C20 C24 1.383(6) . ?
 C21 C22 1.370(7) . ?
 C22 C23 1.364(7) . ?
 C23 N6 1.323(6) . ?
 C24 N6 1.347(6) . ?
 C25 O4 1.447(10) . ?
 C26 O5 1.339(9) . ?
 N1 Cd1 2.418(4) 1_456 ?
 N2 N3 1.377(5) . ?
 N4 N5 1.386(5) . ?
 N6 Cd1 2.420(4) . ?
 Cd1 Cl1 2.5693(11) . ?
 Cd1 Cl1 2.5693(11) 2_755 ?

loop_
  _geom_angle_atom_site_label_1
  _geom_angle_atom_site_label_2
  _geom_angle_atom_site_label_3
  _geom_angle
  _geom_angle_site_symmetry_1
  _geom_angle_site_symmetry_3
  _geom_angle_publ_flag
 C5 C4 C6 118.2(4) . . ?
 C3 C4 C5 118.4(4) . . ?
 C3 C4 C6 123.2(4) . . ?
 N1 C5 C4 123.3(4) . . ?
 N1 C1 C2 123.1(4) . . ?
 C1 C2 C3 119.2(5) . . ?
 C4 C3 C2 118.6(4) . . ?
 N2 C6 C4 115.8(4) . . ?
 O1 C6 C4 120.9(4) . . ?
 O1 C6 N2 123.3(4) . . ?
 N3 C7 C8 120.7(4) . . ?
 C9 C8 C7 119.4(4) . . ?
 C9 C8 C17 117.9(4) . . ?
 C17 C8 C7 122.5(4) . . ?
 C10 C9 C8 123.3(4) . . ?
 C9 C10 C11 120.3(4) . . ?
 C15 C10 C9 116.5(4) . . ?
 C15 C10 C11 123.2(4) . . ?
 C14 C11 C10 109.3(4) . . ?
 C14 C11 C13 107.5(5) . . ?
 C12 C11 C10 109.3(4) . . ?
 C12 C11 C14 109.4(5) . . ?
 C12 C11 C13 109.2(5) . . ?
 C13 C11 C10 112.1(4) . . ?
 C10 C15 C16 122.9(4) . . ?
 C15 C16 C18 121.4(4) . . ?
 C17 C16 C15 119.1(4) . . ?
 C17 C16 C18 119.4(4) . . ?
 C16 C17 C8 120.1(4) . . ?
 O2 C17 C8 121.8(4) . . ?
 O2 C17 C16 118.1(4) . . ?
 N4 C18 C16 119.6(4) . . ?
 N5 C19 C20 116.2(4) . . ?
 O3 C19 C20 120.1(4) . . ?
 O3 C19 N5 123.7(4) . . ?
 C21 C20 C19 117.8(4) . . ?
 C21 C20 C24 118.9(4) . . ?
 C24 C20 C19 123.2(4) . . ?
 C22 C21 C20 118.4(5) . . ?
 C23 C22 C21 119.4(5) . . ?
 N6 C23 C22 123.5(4) . . ?
 N6 C24 C20 122.3(4) . . ?
 C5 N1 Cd1 121.2(3) . 1_456 ?
 C1 N1 C5 117.4(4) . . ?
 C1 N1 Cd1 121.4(3) . 1_456 ?
 C6 N2 N3 118.3(4) . . ?
 C7 N3 N2 117.1(4) . . ?
 C18 N4 N5 115.4(4) . . ?
 C19 N5 N4 117.8(4) . . ?
 C23 N6 C24 117.4(4) . . ?
 C23 N6 Cd1 121.1(3) . . ?
 C24 N6 Cd1 121.4(3) . . ?
 N1 Cd1 N1 180.0(2) 2_656 1_654 ?
 N1 Cd1 N6 90.98(12) 1_654 2_755 ?
 N1 Cd1 N6 89.02(12) 1_654 . ?
 N1 Cd1 N6 90.98(12) 2_656 . ?
 N1 Cd1 N6 89.02(12) 2_656 2_755 ?
 N1 Cd1 Cl1 89.82(9) 1_654 . ?
 N1 Cd1 Cl1 90.18(9) 1_654 2_755 ?
 N1 Cd1 Cl1 89.82(9) 2_656 2_755 ?
 N1 Cd1 Cl1 90.18(9) 2_656 . ?
 N6 Cd1 N6 180.0 . 2_755 ?
 N6 Cd1 Cl1 91.05(9) . . ?
 N6 Cd1 Cl1 91.05(9) 2_755 2_755 ?
 N6 Cd1 Cl1 88.95(9) 2_755 . ?
 N6 Cd1 Cl1 88.95(9) . 2_755 ?
 Cl1 Cd1 Cl1 180.0 . 2_755 ?

_smtbx_masks_special_details       ?
loop_
  _smtbx_masks_void_nr
  _smtbx_masks_void_average_x
  _smtbx_masks_void_average_y
  _smtbx_masks_void_average_z
  _smtbx_masks_void_volume
  _smtbx_masks_void_count_electrons
  _smtbx_masks_void_content
 1 -0.507 0.500 0.000 283.1 66.8 ?

_shelx_res_file
;
TITL A_a.res in P-1
    a.res
    created by SHELXL-2018/3 at 21:52:57 on 30-Jun-2020
CELL 0.71073 8.9706 12.379 15.0517 80.276 83.89 76.927
ZERR 1 0.0011 0.0015 0.0018 0.004 0.005 0.004
LATT 1
SFAC C H Cd Cl N O
UNIT 52 64 1 2 12 10
DFIX 1.56 O5 C26
DFIX 1.56 C26 O5

L.S. 10
PLAN  -10
SIZE 0.2 0.21 0.23
TEMP -50.15
ABIN
fmap 2
acta
MERG 2
OMIT 0 49
REM <olex2.extras>
REM <HklSrc "%.\\A.hkl">
REM </olex2.extras>

WGHT    0.036600    6.371000
FVAR       0.62873
C4    1   -0.043334    0.294448    0.760736    11.00000    0.02327    0.01898 =
         0.02689   -0.00456   -0.00130   -0.00543
C5    1   -0.002820    0.195851    0.819915    11.00000    0.03127    0.01850 =
         0.02645   -0.00667    0.00257   -0.00333
AFIX  43
H5    2    0.086404    0.143866    0.804880    11.00000   -1.20000
AFIX   0
C1    1   -0.212707    0.244458    0.916384    11.00000    0.03401    0.03119 =
         0.02937   -0.00293    0.00689   -0.00454
AFIX  43
H1    2   -0.272788    0.227158    0.969755    11.00000   -1.20000
AFIX   0
C2    1   -0.261216    0.344326    0.861559    11.00000    0.03731    0.03092 =
         0.03405   -0.00291    0.00641    0.00235
AFIX  43
H2    2   -0.351699    0.394350    0.877804    11.00000   -1.20000
AFIX   0
C3    1   -0.175351    0.370315    0.782255    11.00000    0.03148    0.02270 =
         0.03128    0.00148   -0.00201   -0.00564
AFIX  43
H3    2   -0.206140    0.438229    0.743735    11.00000   -1.20000
AFIX   0
C6    1    0.051020    0.309179    0.673684    11.00000    0.02888    0.02235 =
         0.02276   -0.00231   -0.00237   -0.00608
C7    1    0.171989    0.533465    0.534942    11.00000    0.02309    0.02504 =
         0.02445   -0.00349   -0.00234   -0.00701
AFIX  43
H7    2    0.107932    0.592505    0.561475    11.00000   -1.20000
AFIX   0
C8    1    0.280919    0.557938    0.461043    11.00000    0.02519    0.02337 =
         0.02599   -0.00091   -0.00124   -0.00671
C9    1    0.296606    0.668519    0.433502    11.00000    0.02629    0.02316 =
         0.02757   -0.00399    0.00083   -0.00332
AFIX  43
H9    2    0.229064    0.725466    0.460736    11.00000   -1.20000
AFIX   0
C10   1    0.407310    0.698748    0.367690    11.00000    0.02576    0.02453 =
         0.03158   -0.00106   -0.00224   -0.00840
C11   1    0.415678    0.822252    0.339733    11.00000    0.03019    0.02369 =
         0.04523    0.00097   -0.00227   -0.01119
C14   1    0.258120    0.890306    0.314007    11.00000    0.04245    0.02830 =
         0.07173    0.00568   -0.00738   -0.00935
AFIX 137
H14A  2    0.228442    0.864020    0.262704    11.00000   -1.50000
H14B  2    0.262200    0.968912    0.298168    11.00000   -1.50000
H14C  2    0.183488    0.881281    0.364784    11.00000   -1.50000
AFIX   0
C12   1    0.463909    0.865707    0.418751    11.00000    0.07952    0.02898 =
         0.06711   -0.00519   -0.01596   -0.02129
AFIX 137
H12A  2    0.390690    0.857040    0.470333    11.00000   -1.50000
H12B  2    0.466826    0.944391    0.401716    11.00000   -1.50000
H12C  2    0.564913    0.823350    0.434503    11.00000   -1.50000
AFIX   0
C13   1    0.528884    0.839222    0.257906    11.00000    0.05417    0.03242 =
         0.07214    0.00298    0.01394   -0.01808
AFIX 137
H13A  2    0.631475    0.800056    0.273245    11.00000   -1.50000
H13B  2    0.526802    0.918636    0.240584    11.00000   -1.50000
H13C  2    0.500233    0.809745    0.207947    11.00000   -1.50000
AFIX   0
C15   1    0.506331    0.612550    0.331099    11.00000    0.02305    0.03058 =
         0.02965   -0.00119    0.00184   -0.00930
AFIX  43
H15   2    0.584086    0.630049    0.287707    11.00000   -1.20000
AFIX   0
C16   1    0.496393    0.500155    0.355602    11.00000    0.02535    0.02517 =
         0.02728   -0.00586   -0.00212   -0.00193
C17   1    0.380801    0.473356    0.418598    11.00000    0.02631    0.02458 =
         0.02395   -0.00060    0.00071   -0.00728
C18   1    0.606671    0.410547    0.317701    11.00000    0.03086    0.03022 =
         0.03479   -0.01105    0.00612   -0.00667
AFIX  43
H18   2    0.582449    0.340150    0.319545    11.00000   -1.20000
AFIX   0
C19   1    0.980737    0.344391    0.225347    11.00000    0.02738    0.03049 =
         0.03375   -0.01387    0.00293   -0.00976
C20   1    1.077857    0.250868    0.179672    11.00000    0.02560    0.02773 =
         0.03033   -0.01044    0.00611   -0.00512
C21   1    1.234431    0.230289    0.184779    11.00000    0.03129    0.04206 =
         0.05668   -0.02397   -0.00236   -0.01160
AFIX  43
H21   2    1.278265    0.271815    0.217712    11.00000   -1.20000
AFIX   0
C22   1    1.324734    0.147882    0.140730    11.00000    0.02181    0.05035 =
         0.06196   -0.02748   -0.00342    0.00050
AFIX  43
H22   2    1.432029    0.132867    0.142182    11.00000   -1.20000
AFIX   0
C23   1    1.257576    0.087836    0.094760    11.00000    0.02057    0.02843 =
         0.04638   -0.01552   -0.00085    0.00171
AFIX  43
H23   2    1.321163    0.030399    0.066179    11.00000   -1.20000
AFIX   0
C24   1    1.018070    0.187264    0.131019    11.00000    0.02028    0.02778 =
         0.03032   -0.00844    0.00778   -0.00998
AFIX  43
H24   2    0.911212    0.201180    0.127709    11.00000   -1.20000
AFIX   0

C25   1    0.786862    0.061667    0.341312    11.00000    0.18697    0.07476 =
         0.07335    0.00141   -0.01232   -0.05716
AFIX 137
H25A  2    0.873599    0.011332    0.315647    11.00000   -1.50000
H25B  2    0.713957    0.018889    0.373033    11.00000   -1.50000
H25C  2    0.822253    0.100263    0.383260    11.00000   -1.50000
AFIX   0

C26   1    0.159919    0.141455    0.426876    11.00000    0.14022    0.12194 =
         0.08053   -0.04855   -0.01277    0.01556
AFIX 137
H26A  2    0.135370    0.135353    0.366940    11.00000   -1.50000
H26B  2    0.181257    0.067453    0.462579    11.00000   -1.50000
H26C  2    0.249418    0.174316    0.422135    11.00000   -1.50000
AFIX   0

N1    5   -0.084290    0.170812    0.897461    11.00000    0.02528    0.02181 =
         0.02939   -0.00696    0.00240   -0.00564
N2    5    0.066963    0.414469    0.642001    11.00000    0.02853    0.02098 =
         0.02544   -0.00639    0.00734   -0.00809
AFIX  43
H2A   2    0.018853    0.470237    0.669432    11.00000   -1.20000
AFIX   0
N3    5    0.161400    0.431792    0.565011    11.00000    0.02653    0.02638 =
         0.02320   -0.00302    0.00332   -0.00806
N4    5    0.736331    0.428388    0.282003    11.00000    0.03306    0.02843 =
         0.03599   -0.01656    0.00593   -0.00665
N5    5    0.832449    0.338787    0.246922    11.00000    0.03091    0.02723 =
         0.04110   -0.02098    0.01119   -0.00822
AFIX  43
H5A   2    0.798355    0.280877    0.239070    11.00000   -1.20000
AFIX   0
N6    5    1.107714    0.106047    0.088205    11.00000    0.02462    0.02072 =
         0.02936   -0.00547    0.00543   -0.00213
O1    6    0.108055    0.229138    0.634359    11.00000    0.05720    0.02561 =
         0.03677   -0.01093    0.01157   -0.01129
O2    6    0.370542    0.364366    0.439405    11.00000    0.04475    0.02156 =
         0.04639   -0.00324    0.01373   -0.01223
AFIX 147
H2B   2    0.306369    0.357256    0.482781    11.00000   -1.50000
AFIX   0
O3    6    1.037005    0.419807    0.240955    11.00000    0.03745    0.03847 =
         0.06617   -0.03145    0.01229   -0.01845

O4    6    0.713456    0.142972    0.269722    11.00000    0.09003    0.04670 =
         0.06501   -0.02783    0.02126   -0.03607
AFIX 147
H4    2    0.708730    0.111227    0.226057    11.00000   -1.50000
AFIX   0

O5    6    0.040773    0.206690    0.466884    11.00000    0.12912    0.24234 =
         0.13491   -0.12020   -0.05091    0.07022
AFIX 147
H5B   2    0.058775    0.207486    0.519702    11.00000   -1.50000
AFIX   0

CD1   3    1.000000    0.000000    0.000000    10.50000    0.02989    0.02059 =
         0.02921   -0.00581    0.00806   -0.00638
CL1   4    0.741814    0.037412    0.093530    11.00000    0.02374    0.02851 =
         0.02978   -0.00486    0.00738   -0.00376
HKLF 4


REM  A_a.res in P-1
REM wR2 = 0.1403, GooF = S = 1.099, Restrained GooF = 1.124 for all data
REM R1 = 0.0593 for 4331 Fo > 4sig(Fo) and 0.0772 for all 5275 data
REM 357 parameters refined using 2 restraints

END

WGHT      0.0366      6.3711

REM Highest difference peak  0.673,  deepest hole -0.580,  1-sigma level  0.101
Q1    1   0.0557  0.1187  0.5028  11.00000  0.05    0.67
Q2    1   0.1487  0.2420  0.8426  11.00000  0.05    0.65
Q3    1   0.0537  0.0411  0.9605  11.00000  0.05    0.63
Q4    1   1.2447 -0.0975 -0.0359  11.00000  0.05    0.61
Q5    1   0.1126  0.1939  0.9595  11.00000  0.05    0.56
Q6    1   0.0470  0.3220  0.8439  11.00000  0.05    0.53
Q7    1   1.3067  0.1866  0.0194  11.00000  0.05    0.52
Q8    1   1.1310  0.0325 -0.0986  11.00000  0.05    0.51
Q9    1   0.1057  0.2200  0.4436  11.00000  0.05    0.49
Q10   1   0.6365  0.1986  0.2182  11.00000  0.05    0.45
;
_shelx_res_checksum                98555
_shelx_hkl_file
;
  -2   0   0  164.88   14.40
  -2   0   0  124.29   12.10
  -2   0   0  170.48   12.40
  -2   0   0  145.39   12.30
  -2   0   0  145.89   12.20
  -2   0   0  134.29   11.50
   2   0   0  129.29   12.20
   2   0   0  133.79   11.60
   2   0   0  151.18   11.60
  -3   0   0  798.32   49.70
  -3   0   0  784.72   53.09
  -3   0   0  772.52   49.60
  -3   0   0  777.62   50.29
  -3   0   0  823.62   50.19
   3   0   0  760.22   49.60
   3   0   0  789.12   49.70
  -4   0   0 2588.04  156.48
  -4   0   0 2507.45  155.88
  -4   0   0 2520.15  156.98
  -4   0   0 2721.23  157.38
  -4   0   0 2684.63  161.28
   4   0   0 2541.75  160.78
   4   0   0 2763.62  156.78
   4   0   0 2745.03  157.68
   4   0   0 2433.16  155.68
  -5   0   0  162.08   18.60
  -5   0   0  183.18   24.60
  -5   0   0  171.58   17.80
  -5   0   0  161.38   18.50
   5   0   0  192.38   18.30
   5   0   0  181.88   20.00
   5   0   0  188.28   17.70
   5   0   0  178.08   24.10
  -6   0   0    1.10    7.80
  -6   0   0   -7.20    6.40
  -6   0   0    1.20    6.50
  -6   0   0   -8.10    9.10
   6   0   0   -6.70    9.30
   6   0   0   -0.40    4.60
   6   0   0   -3.80    6.80
  -7   0   0  257.57   25.70
  -7   0   0  245.88   36.10
  -7   0   0  224.28   25.60
  -7   0   0  268.87   27.50
   7   0   0  198.48   36.00
   7   0   0  204.68   30.10
   7   0   0  242.58   24.10
  -8   0   0  395.06   37.50
  -8   0   0  418.36   49.30
  -8   0   0  322.67   35.00
  -8   0   0  438.26   37.30
   8   0   0  316.57   41.70
   8   0   0  343.17   32.60
   8   0   0  356.36   46.50
  -9   0   0   39.00   12.20
   9   0   0   47.30   20.40
   9   0   0   67.79   27.90
   9   0   0   32.10   10.10
 -10   0   0   59.09   21.60
 -10   0   0   20.20   13.50
 -10   0   0   13.30   17.20
  10   0   0   48.80   28.50
  10   0   0   -7.90   18.30
 -11   0   0   77.19   20.30
 -11   0   0   98.89   25.40
  11   0   0   77.19   39.00
 -12   0   0  199.68   33.40
 -13   0   0   33.70   23.80
 -13   0   0   22.60   21.30
  13   0   0   34.40   53.89
  13  -1   0   50.09   53.29
 -13   1   0    8.50   25.00
 -13   1   0   29.00   18.30
  12  -1   0   79.39   50.99
 -12   1   0   51.39   26.00
 -12   1   0   52.59   19.30
  11  -1   0   38.20   53.89
 -11   1   0   65.59   18.00
 -11   1   0   77.59   25.60
  10  -1   0  -15.40   18.90
  10  -1   0   10.50   25.50
 -10   1   0   25.40   13.30
 -10   1   0    5.50   18.70
   9  -1   0  468.05   52.19
   9  -1   0  429.66   41.00
   9  -1   0  547.95   76.69
  -9   1   0  498.65   48.80
  -9   1   0  600.64   49.50
   8  -1   0   32.20   18.30
   8  -1   0   57.49   22.70
  -8   1   0   75.69   18.20
  -8   1   0   52.59   14.00
  -8   1   0   71.49   16.40
  -8   1   0  100.49   27.70
   7  -1   0  326.87   38.00
   7  -1   0  333.27   30.40
   7  -1   0  323.47   44.80
  -7   1   0  337.27   30.60
  -7   1   0  412.66   45.70
  -7   1   0  334.07   32.60
  -7   1   0  326.77   31.90
   6  -1   0   -5.10    8.60
   6  -1   0   -1.20    5.30
   6  -1   0   -9.50    8.60
  -6   1   0   -7.20    7.30
  -6   1   0    0.90    5.50
   5  -1   0   -3.30    6.90
   5  -1   0   -8.40    7.60
   5  -1   0   -4.60    3.90
   5  -1   0    0.70    3.80
  -5   1   0    1.70    4.90
  -5   1   0   -9.00    6.90
  -5   1   0   -2.90    5.50
   4  -1   0 3065.79  162.88
   4  -1   0 2566.44  159.68
   4  -1   0 2659.03  166.78
   4  -1   0 2766.72  162.18
  -4   1   0 2647.34  162.08
  -4   1   0 2774.22  167.08
  -4   1   0 2493.65  160.68
  -4   1   0 2553.44  163.88
   3  -1   0 3217.48  184.78
   3  -1   0 3051.19  187.88
   3  -1   0 3367.06  182.98
   3  -1   0 3181.08  182.68
   3  -1   0 2997.10  182.58
  -3   1   0 3087.09  182.78
  -3   1   0 3145.69  188.08
  -3   1   0 3077.49  184.48
  -3   1   0 2963.50  183.48
  -3   1   0 3015.80  182.28
   2  -1   0  748.53   43.90
   2  -1   0  789.02   42.30
   2  -1   0  617.04   46.20
   2  -1   0  713.63   42.10
  -2   1   0  606.74   45.20
  -2   1   0  706.33   42.20
  -2   1   0  675.93   43.40
  -2   1   0  629.74   41.60
   1  -1   0  287.47   21.50
  -1   1   0  309.47   19.90
  -1   1   0  298.77   21.20
  -1   1   0  313.17   18.60
  -1   1   0  317.97   19.60
  -1  -1   0 2118.39  114.39
  -1  -1   0 1737.63  113.09
  -1  -1   0 2008.70  115.09
  -1  -1   0 1885.01  113.09
  -2  -1   0  540.45   36.80
  -2  -1   0  571.14   37.40
  -2  -1   0  617.74   37.70
  -2  -1   0  582.54   36.40
  -2  -1   0  580.44   36.10
  -2  -1   0  570.44   37.30
   2   1   0  538.05   36.70
   2   1   0  610.34   37.70
   2   1   0  561.74   37.10
  -3  -1   0   14.20    5.00
  -3  -1   0    9.80    5.30
  -3  -1   0   10.90    4.70
  -3  -1   0   14.90    5.30
   3   1   0   10.30    4.00
  -4  -1   0  302.97   27.60
  -4  -1   0  292.57   25.50
  -4  -1   0  325.77   24.70
  -4  -1   0  311.87   25.20
  -4  -1   0  299.47   24.80
  -4  -1   0  316.07   24.80
   4   1   0  315.57   24.90
   4   1   0  273.17   23.80
  -5  -1   0   65.49   12.60
  -5  -1   0   64.69   13.70
  -5  -1   0   63.99   11.20
  -5  -1   0   81.29   14.70
  -5  -1   0   75.39   18.20
  -5  -1   0   84.79   14.10
   5   1   0   92.89   12.90
   5   1   0   73.29   12.80
   5   1   0   64.69   15.40
   5   1   0   79.09   13.60
  -6  -1   0   23.00    8.80
  -6  -1   0   32.10   10.20
  -6  -1   0   34.30   10.70
  -6  -1   0   19.70   21.20
   6   1   0   30.40    7.50
   6   1   0   20.00   18.40
   6   1   0   38.00    9.80
  -7  -1   0  157.78   25.90
  -7  -1   0  202.48   32.00
  -7  -1   0  181.98   22.90
  -7  -1   0  168.98   23.90
  -7  -1   0  189.58   24.40
   7   1   0  156.88   31.70
   7   1   0  190.28   24.70
   7   1   0  211.98   22.20
  -8  -1   0  735.43   63.59
  -8  -1   0  662.83   53.09
  -8  -1   0  691.03   53.99
  -8  -1   0  548.85   49.70
   8   1   0  619.84   49.10
   8   1   0  672.43   60.49
   8   1   0  616.84   53.69
  -9  -1   0  248.68   49.80
  -9  -1   0  260.57   32.30
  -9  -1   0  206.28   30.00
   9   1   0  246.88   35.20
   9   1   0  235.28   39.00
 -10  -1   0   36.40   23.10
 -10  -1   0  -17.80   10.30
  10   1   0    4.90   26.30
  10   1   0    8.10   17.00
 -11  -1   0   74.79   24.90
  11   1   0   85.69   47.70
 -12  -1   0   92.09   31.60
 -12  -1   0   87.39   20.00
  12   1   0  142.99   50.09
 -13  -1   0   24.10   28.30
 -13  -1   0   34.00   21.30
  13   1   0   22.00   45.90
 -13   2   0   35.20   18.30
 -13   2   0  -35.90   23.90
  12  -2   0   81.89   49.80
 -12   2   0   73.59   28.00
 -12   2   0   49.00   24.90
  11  -2   0  148.29   58.59
 -11   2   0  137.39   29.90
 -11   2   0   85.89   21.00
  10  -2   0   17.30   31.20
  10  -2   0  -20.20   19.50
 -10   2   0   -1.60   16.60
 -10   2   0    3.30   12.80
   9  -2   0    7.70   27.60
   9  -2   0   -5.70   19.10
  -9   2   0   19.00   15.20
  -9   2   0    7.50   16.20
   8  -2   0  356.36   35.20
   8  -2   0  396.36   47.70
   8  -2   0  453.85   53.69
  -8   2   0  395.96   37.70
  -8   2   0  410.66   39.90
   7  -2   0  275.17   29.00
   7  -2   0  286.67   42.80
   7  -2   0  282.67   45.20
  -7   2   0  332.17   46.00
  -7   2   0  346.77   32.80
  -7   2   0  289.97   30.40
  -7   2   0  345.37   27.20
   6  -2   0   17.30   13.30
   6  -2   0   26.40   12.60
   6  -2   0   34.90    8.80
  -6   2   0   25.70    8.70
  -6   2   0   37.80   17.10
  -6   2   0   43.70   12.50
   5  -2   0    8.70    4.70
   5  -2   0   11.50    9.20
   5  -2   0   10.20    5.80
   5  -2   0    6.20    9.50
  -5   2   0    8.00    6.30
  -5   2   0    5.50    7.00
  -5   2   0   -3.60    9.20
   4  -2   0  517.45   37.90
   4  -2   0  492.45   33.10
   4  -2   0  485.45   41.60
   4  -2   0  535.05   34.10
  -4   2   0  485.75   36.00
  -4   2   0  457.95   31.80
  -4   2   0  471.65   35.10
  -4   2   0  466.35   32.80
  -4   2   0  483.55   41.30
   3  -2   0   28.10    9.60
   3  -2   0   52.69    7.50
  -3   2   0   48.00    6.90
  -3   2   0   38.70   10.10
  -3   2   0   38.40    5.90
  -3   2   0   42.40    8.50
  -3   2   0   41.90    7.10
   2  -2   0    0.80    5.00
  -2   2   0    6.90    4.40
  -2   2   0    1.70    4.80
  -2   2   0    1.70    4.30
  -2   2   0    7.40    3.70
  -2   2   0   10.00    2.60
  -1   2   0    6.60    3.90
  -1   2   0    4.60    1.70
  -1   2   0   -0.40    3.10
  -1   2   0    3.20    2.80
   0  -2   0  523.85   31.70
   0  -2   0  516.25   33.30
   0  -2   0  558.44   35.00
   0  -2   0  536.55   34.10
   0  -2   0  505.05   32.70
   0   2   0  563.34   34.00
   0   2   0  447.76   31.70
   0   2   0  568.64   34.50
   0   2   0  555.34   31.80
   0   2   0  473.85   32.20
  -1  -2   0   34.70    5.80
  -1  -2   0   35.30    7.10
  -1  -2   0   48.30    7.70
  -1  -2   0   42.70    4.50
   1   2   0   38.30    5.30
   1   2   0   41.60    6.40
   1   2   0   50.19    8.70
   1   2   0   43.80    8.60
  -2  -2   0  275.87   21.50
  -2  -2   0  290.17   19.70
  -2  -2   0  304.17   20.60
  -2  -2   0  257.07   24.40
  -2  -2   0  287.37   19.00
  -2  -2   0  302.57   24.60
   2   2   0  243.58   21.40
   2   2   0  262.37   19.30
   2   2   0  260.37   19.00
  -3  -2   0  177.88   17.50
  -3  -2   0  179.38   14.70
  -3  -2   0  192.98   17.90
  -3  -2   0  160.68   15.70
  -3  -2   0  189.28   15.90
   3   2   0  164.28   16.10
  -4  -2   0 1296.37   81.79
  -4  -2   0 1285.87   82.39
  -4  -2   0 1256.77   79.99
  -4  -2   0 1307.67   82.89
  -4  -2   0 1370.96   81.09
  -4  -2   0 1339.77   82.89
   4   2   0 1165.08   81.09
  -5  -2   0  374.86   30.20
  -5  -2   0  377.26   32.10
  -5  -2   0  391.16   34.30
  -5  -2   0  359.16   32.00
  -5  -2   0  380.26   31.50
  -5  -2   0  414.16   31.40
   5   2   0  416.06   31.70
  -6  -2   0  523.55   42.20
  -6  -2   0  504.15   46.10
  -6  -2   0  516.05   42.00
  -6  -2   0  582.94   42.90
   6   2   0  538.65   41.50
   6   2   0  528.95   44.60
   6   2   0  604.34   40.80
  -7  -2   0  197.48   23.80
  -7  -2   0  160.38   31.00
  -7  -2   0  158.18   24.30
  -7  -2   0  179.18   23.20
  -7  -2   0  162.38   25.60
   7   2   0  196.28   22.00
   7   2   0  197.48   24.00
   7   2   0  152.38   29.00
  -8  -2   0  196.08   32.60
  -8  -2   0  243.58   28.90
  -8  -2   0  236.28   41.60
  -8  -2   0  308.17   31.90
  -8  -2   0  229.08   29.20
   8   2   0  221.28   26.90
   8   2   0  245.48   30.10
   8   2   0  296.87   38.10
  -9  -2   0   -9.50   13.20
  -9  -2   0   21.20   16.00
  -9  -2   0   -9.30   19.30
   9   2   0    0.10   12.90
   9   2   0   15.40   17.20
 -10  -2   0   -7.90   10.60
 -10  -2   0   17.30   21.70
 -10  -2   0  -21.50   13.90
  10   2   0    5.70   20.60
  10   2   0   34.80   14.00
 -11  -2   0   35.60   15.90
 -11  -2   0   22.70   20.50
  11   2   0   71.99   20.40
 -12  -2   0   15.20   22.50
 -12  -2   0   12.10   14.90
  12   2   0   17.60   19.80
  12   2   0   18.30   35.80
 -13  -2   0   22.00   24.30
  13   2   0   18.60   21.10
  12  -3   0   -7.90   48.30
 -12   3   0   19.90   16.30
 -12   3   0   17.20   24.40
  11  -3   0   32.60   53.39
 -11   3   0   77.79   19.60
 -11   3   0   50.29   32.40
  10  -3   0   -4.70   34.60
 -10   3   0   15.10   14.20
 -10   3   0    8.70   18.10
   9  -3   0   14.60   27.80
  -9   3   0  -19.90   12.30
   8  -3   0   76.19   51.79
  -8   3   0  135.29   17.40
   7  -3   0  405.56   45.70
   7  -3   0  380.96   34.70
   7  -3   0  438.76   51.79
  -7   3   0  481.95   35.60
  -7   3   0  352.86   36.20
  -7   3   0  411.16   38.40
   6  -3   0  263.97   22.30
   6  -3   0  244.88   33.00
   6  -3   0  223.48   24.00
   6  -3   0  241.48   37.10
  -6   3   0  223.68   25.00
  -6   3   0  231.58   25.90
  -6   3   0  228.98   36.80
   5  -3   0  136.79   14.20
   5  -3   0  155.28   17.90
   5  -3   0  174.58   25.20
   5  -3   0  119.39   25.30
  -5   3   0  130.89   11.70
  -5   3   0  103.99   25.80
  -5   3   0  109.89   17.10
  -5   3   0  122.29   13.70
  -5   3   0   94.99   16.90
   4  -3   0  491.45   37.90
   4  -3   0  473.65   37.30
   4  -3   0  446.76   40.70
  -4   3   0  457.15   41.10
  -4   3   0  440.96   30.60
  -4   3   0  423.16   33.90
  -4   3   0  429.16   28.30
  -4   3   0  422.06   33.10
   3  -3   0 2338.87  146.89
   3  -3   0 2397.06  143.79
   3  -3   0 2468.55  151.78
  -3   3   0 2424.46  146.49
  -3   3   0 2350.76  150.58
  -3   3   0 2523.35  143.99
  -3   3   0 2511.05  145.99
   2  -3   0    7.40    4.20
   2  -3   0    6.20    5.90
   2  -3   0   12.90    6.90
  -2   3   0    4.20    4.10
  -2   3   0    2.30    3.90
  -2   3   0    7.70    3.80
  -2   3   0    5.30    5.50
  -2   3   0   11.60    3.20
   1  -3   0    2.50    4.30
   1  -3   0    3.80    5.20
   1  -3   0   15.40    6.30
  -1   3   0    8.10    2.30
  -1   3   0    3.50    3.20
  -1   3   0   16.60    4.50
  -1   3   0    4.00    2.50
  -1   3   0    6.40    4.10
   0  -3   0   22.10    9.50
   0  -3   0   25.20    5.80
   0   3   0   12.70    5.00
   0   3   0   33.60    5.30
   0   3   0   14.90    3.90
   0   3   0   14.00    4.40
  -1  -3   0 2251.87  133.29
  -1  -3   0 2345.27  137.59
  -1  -3   0 2098.19  131.39
   1   3   0 2376.66  133.49
   1   3   0 2150.98  131.69
   1   3   0 2411.06  131.89
   1   3   0 2135.89  134.79
  -2  -3   0   68.09    7.10
  -2  -3   0   67.69   11.10
  -2  -3   0   60.09   11.60
  -2  -3   0   59.69   11.20
   2   3   0   72.59   11.10
   2   3   0   81.29    8.30
   2   3   0   65.39    6.30
   2   3   0   76.89    7.80
  -3  -3   0   -0.40    3.90
  -3  -3   0   -3.40    4.50
  -3  -3   0   -2.10    3.70
  -3  -3   0   -4.20    4.70
  -3  -3   0   -1.90    3.10
  -3  -3   0   -0.30    3.40
   3   3   0    1.00    3.30
   3   3   0   -3.80    3.50
   3   3   0   -0.70    3.10
  -4  -3   0  761.42   50.39
  -4  -3   0  781.42   54.09
  -4  -3   0  801.62   52.39
  -4  -3   0  776.32   51.19
  -4  -3   0  799.72   54.99
  -4  -3   0  747.63   52.79
   4   3   0  781.52   53.29
   4   3   0  743.73   50.29
  -5  -3   0 1634.94   97.89
  -5  -3   0 1411.26   94.89
  -5  -3   0 1439.06   92.99
  -5  -3   0 1465.45   96.19
  -5  -3   0 1487.75   95.79
  -5  -3   0 1500.45   93.89
   5   3   0 1455.25   94.99
  -6  -3   0   -3.10    8.40
  -6  -3   0   -7.00    7.80
  -6  -3   0    0.10    6.40
  -6  -3   0   -9.10   11.60
  -6  -3   0   -5.50    6.50
   6   3   0    3.30    6.70
  -7  -3   0   -1.40    9.10
  -7  -3   0   -1.30   10.90
  -7  -3   0   -9.20    8.30
  -7  -3   0    2.50    8.40
  -7  -3   0   -4.90   12.20
  -7  -3   0    2.90    8.70
   7   3   0   15.50    7.90
   7   3   0   -2.00    9.70
  -8  -3   0  159.88   30.00
  -8  -3   0  215.38   30.50
  -8  -3   0  219.18   38.20
  -8  -3   0  192.18   30.10
  -8  -3   0  187.68   26.80
   8   3   0  194.58   25.40
   8   3   0  198.08   31.80
   8   3   0  180.88   27.10
  -9  -3   0   49.10   18.40
  -9  -3   0   10.20   12.30
  -9  -3   0   14.50   23.80
  -9  -3   0  -10.50   14.90
  -9  -3   0    5.10   13.00
   9   3   0   14.10   16.40
   9   3   0   39.00   13.20
   9   3   0   10.00    9.00
 -10  -3   0   -8.40   16.10
 -10  -3   0   -3.40   12.00
 -10  -3   0   -1.70   17.20
 -10  -3   0    4.90   15.20
  10   3   0   52.19   28.30
  10   3   0   -4.50   12.50
 -11  -3   0    1.30   14.10
 -11  -3   0   -9.70   18.50
  11   3   0   30.00   31.50
  11   3   0    8.40   15.60
 -12  -3   0   48.40   23.50
 -12  -3   0   20.60   18.10
  12   3   0   65.49   45.60
  12   3   0   68.19   32.00
  12   3   0   39.30   20.10
 -13  -3   0   38.60   23.40
 -13  -3   0   55.99   26.40
  13   3   0    8.80   20.10
 -12   4   0   40.70   25.90
 -12   4   0   12.50   17.70
  11  -4   0   72.89   58.09
 -11   4   0   31.00   17.30
 -11   4   0   23.40   22.00
  10  -4   0  -18.70   35.60
 -10   4   0   20.90   16.40
 -10   4   0   -3.30   15.80
   9  -4   0  -23.70   33.60
  -9   4   0   -9.00   12.80
  -9   4   0    1.80   11.20
   7  -4   0   -9.70    9.30
   7  -4   0   -6.80   18.10
   7  -4   0    0.70   18.50
  -7   4   0  -12.20    9.90
  -7   4   0    4.20   10.70
   6  -4   0    7.70   27.00
   6  -4   0    6.10   15.40
   6  -4   0   10.20    5.60
   6  -4   0   12.10    9.20
  -6   4   0   -7.40    8.30
  -6   4   0   12.30    9.10
   5  -4   0  144.09   25.60
   5  -4   0  115.49   24.20
   5  -4   0  126.99   18.50
  -5   4   0  121.79   13.40
  -5   4   0  110.59   16.90
  -5   4   0   99.79   17.70
   4  -4   0  370.66   30.60
   4  -4   0  357.66   53.19
   4  -4   0  417.66   36.60
  -4   4   0  392.56   50.19
  -4   4   0  392.76   33.70
  -4   4   0  367.86   27.10
  -4   4   0  350.56   33.60
   3  -4   0  294.77   28.90
   3  -4   0  245.18   28.80
  -3   4   0  294.37   23.60
  -3   4   0  271.47   23.30
  -3   4   0  281.27   22.00
   2  -4   0   33.70    9.40
   2  -4   0   33.90   10.30
  -2   4   0   37.00    5.00
  -2   4   0   35.90    7.10
  -2   4   0   29.90    7.30
   1  -4   0  199.68   20.70
   1  -4   0  214.88   19.90
   1  -4   0  250.37   21.80
  -1   4   0  221.08   15.50
  -1   4   0  196.58   16.50
  -1   4   0  200.18   16.90
  -1   4   0  235.68   18.90
  -1   4   0  229.68   16.40
   0  -4   0  216.88   18.00
   0  -4   0  218.98   20.70
   0  -4   0  220.18   18.30
   0  -4   0  199.08   18.90
   0   4   0  227.58   19.60
   0   4   0  220.18   15.70
   0   4   0  194.88   15.80
  -1  -4   0 4328.87  260.87
  -1  -4   0 4278.77  261.87
  -1  -4   0 4189.88  257.57
  -1  -4   0 4137.79  261.27
   1   4   0 4282.17  257.97
   1   4   0 4998.30  259.07
   1   4   0 4803.72  259.17
   1   4   0 4448.55  261.77
  -2  -4   0 1179.38   77.99
  -2  -4   0 1319.17   83.49
  -2  -4   0 1340.17   83.99
  -2  -4   0 1347.07   83.99
   2   4   0 1422.06   79.29
   2   4   0 1337.47   79.99
   2   4   0 1364.16   83.79
   2   4   0 1259.07   77.99
  -3  -4   0  374.06   29.40
  -3  -4   0  323.07   29.80
  -3  -4   0  339.37   29.10
  -3  -4   0  335.37   24.10
   3   4   0  351.46   28.40
   3   4   0  356.76   24.40
   3   4   0  329.27   24.60
  -4  -4   0  514.15   38.50
  -4  -4   0  477.75   35.10
  -4  -4   0  483.75   39.30
  -4  -4   0  482.65   39.40
  -4  -4   0  506.35   35.30
   4   4   0  507.35   38.10
   4   4   0  489.45   34.80
   4   4   0  477.65   34.20
  -5  -4   0  821.22   56.19
  -5  -4   0  826.52   55.29
  -5  -4   0  910.41   61.89
  -5  -4   0  836.82   57.29
  -5  -4   0  825.52   58.79
  -5  -4   0  826.92   60.09
   5   4   0  803.02   58.19
   5   4   0  816.72   55.69
   5   4   0  802.72   55.09
  -6  -4   0  126.39   17.20
  -6  -4   0  133.19   19.30
  -6  -4   0  129.99   20.90
  -6  -4   0  115.99   21.90
  -6  -4   0  127.79   22.90
  -6  -4   0  136.39   20.80
   6   4   0  134.29   18.90
  -7  -4   0  211.58   33.30
  -7  -4   0  257.87   35.20
  -7  -4   0  206.18   31.20
  -7  -4   0  219.78   24.60
  -7  -4   0  214.78   26.20
  -7  -4   0  209.98   30.30
   7   4   0  227.38   27.70
   7   4   0  229.98   25.00
  -8  -4   0  346.77   43.20
  -8  -4   0  403.16   40.30
  -8  -4   0  386.66   41.50
  -8  -4   0  335.57   36.90
  -8  -4   0  369.46   39.40
  -8  -4   0  417.66   37.30
   8   4   0  391.96   40.50
   8   4   0  411.36   37.80
   8   4   0  379.56   35.60
  -9  -4   0  386.66   41.10
  -9  -4   0  407.86   44.30
  -9  -4   0  470.75   43.90
  -9  -4   0  379.56   48.40
  -9  -4   0  374.76   39.50
  -9  -4   0  347.67   38.40
   9   4   0  411.56   43.90
   9   4   0  345.77   38.80
   9   4   0  331.77   36.80
 -10  -4   0   44.00   16.30
 -10  -4   0   59.39   20.60
 -10  -4   0   43.80   24.30
  10   4   0   36.10   16.80
  10   4   0   68.69   27.00
  10   4   0   44.40   13.60
 -11  -4   0   53.39   21.00
 -11  -4   0   58.49   27.10
  11   4   0   35.40   30.70
 -12  -4   0   21.10   20.70
  12   4   0   72.29   21.80
  12   4   0   65.89   21.70
  12   4   0   47.10   37.50
 -13  -4   0   65.49   25.10
 -13  -4   0   45.70   20.80
  13   4   0   41.90   23.10
  13   4   0   16.90   16.40
  12  -5   0  -69.59   60.89
 -12   5   0   26.80   19.60
 -12   5   0   -7.80   25.20
  11  -5   0   19.90   55.89
 -11   5   0   50.79   25.10
 -11   5   0   34.30   23.70
  10  -5   0  -19.00   39.50
 -10   5   0   40.40   20.00
 -10   5   0   20.50   16.00
   9  -5   0    6.10   35.60
  -9   5   0   30.60   15.60
  -9   5   0   -6.40   14.30
   8  -5   0   52.19   12.30
   8  -5   0   79.79   27.20
   8  -5   0  111.09   36.20
  -8   5   0   99.09   23.30
  -8   5   0   87.79   19.60
   7  -5   0  135.69   24.60
   7  -5   0  185.98   43.20
   7  -5   0  212.28   47.90
  -7   5   0  184.98   26.60
  -7   5   0  208.78   27.50
   6  -5   0  163.48   37.80
   6  -5   0  135.29   22.60
   6  -5   0  200.88   37.60
  -6   5   0  141.69   24.50
  -6   5   0  169.98   17.00
  -6   5   0  144.19   23.70
   5  -5   0  243.78   25.20
   5  -5   0  232.68   35.90
  -5   5   0  227.68   25.10
  -5   5   0  227.88   25.20
  -5   5   0  222.08   19.80
   4  -5   0  461.75   35.80
   4  -5   0  558.04   45.20
   4  -5   0  505.35   47.60
  -4   5   0  457.75   36.90
  -4   5   0  484.75   37.30
  -4   5   0  422.16   33.40
   3  -5   0 1744.73  113.09
   3  -5   0 1782.92  105.49
   3  -5   0 1596.14  108.89
  -3   5   0 1795.42  106.39
  -3   5   0 1646.94  104.09
  -3   5   0 1705.23  106.49
   2  -5   0 1977.60  127.59
   2  -5   0 1978.30  128.99
   2  -5   0 1990.80  124.49
  -2   5   0 2047.70  123.79
  -2   5   0 2184.38  120.89
  -2   5   0 1891.51  123.79
  -2   5   0 1947.21  124.19
  -2   5   0 2373.36  122.69
   1  -5   0  885.81   58.09
   1  -5   0  810.42   54.09
   1  -5   0  796.52   55.39
  -1   5   0  764.42   52.79
  -1   5   0  801.72   51.79
  -1   5   0  867.91   53.99
  -1   5   0  773.42   51.79
   0  -5   0 1713.93  102.99
   0  -5   0 1614.94  101.39
   0  -5   0 1609.24   99.69
   0  -5   0 1618.34   99.19
   0   5   0 1706.23   97.89
   0   5   0 1720.63  101.29
   0   5   0 1435.76   97.89
  -1  -5   0 1144.99   76.89
  -1  -5   0 1111.29   71.59
  -1  -5   0 1055.59   75.49
  -1  -5   0 1151.28   74.89
   1   5   0 1334.57   72.89
   1   5   0 1234.08   73.49
   1   5   0 1180.88   76.29
   1   5   0 1241.48   71.59
  -2  -5   0  119.19   19.70
  -2  -5   0  154.88   12.30
  -2  -5   0  144.09   19.10
  -2  -5   0  160.78   19.00
   2   5   0  190.58   15.20
   2   5   0  169.98   13.30
   2   5   0  201.98   14.20
  -3  -5   0   -0.10    6.80
  -3  -5   0   -1.00    9.00
  -3  -5   0    1.10    6.60
  -3  -5   0    3.40    3.40
   3   5   0   16.50    5.70
   3   5   0    7.10    2.90
   3   5   0    9.80    4.50
   3   5   0   10.70    6.40
  -4  -5   0  224.38   26.50
  -4  -5   0  230.88   27.10
  -4  -5   0  267.87   26.60
   4   5   0  265.47   21.20
   4   5   0  291.47   25.80
   4   5   0  260.57   21.90
  -5  -5   0  611.04   47.80
  -5  -5   0  533.95   49.30
  -5  -5   0  552.44   40.70
  -5  -5   0  536.65   44.30
  -5  -5   0  570.34   40.90
   5   5   0  549.05   39.80
   5   5   0  550.64   40.40
  -6  -5   0  214.58   30.70
  -6  -5   0  244.28   24.60
  -6  -5   0  216.78   25.40
  -6  -5   0  220.08   28.00
  -6  -5   0  216.18   23.10
  -6  -5   0  158.18   39.10
   6   5   0  216.28   22.80
   6   5   0  228.28   25.20
  -7  -5   0   15.60   11.70
  -7  -5   0   33.00   14.30
  -7  -5   0   20.20   14.20
  -7  -5   0   10.80   13.90
  -7  -5   0   35.20   13.30
  -7  -5   0   26.30   11.70
   7   5   0   37.60   12.40
   7   5   0   31.20   11.80
   7   5   0   28.80   10.40
  -8  -5   0  130.69   23.00
  -8  -5   0   83.69   17.80
  -8  -5   0  109.99   23.80
  -8  -5   0  113.69   26.30
  -8  -5   0  119.69   27.00
  -8  -5   0  130.79   28.40
   8   5   0  164.78   26.90
   8   5   0  134.49   21.50
   8   5   0   84.89   16.50
  -9  -5   0  234.58   44.50
  -9  -5   0  265.37   31.70
  -9  -5   0  346.07   39.90
  -9  -5   0  235.78   32.60
  -9  -5   0  289.47   38.30
  -9  -5   0  259.57   37.50
   9   5   0  268.97   30.70
   9   5   0  253.97   35.10
   9   5   0  211.98   29.90
 -10  -5   0   50.09   19.60
 -10  -5   0   30.90   14.70
  10   5   0   62.59   18.30
  10   5   0   21.30   12.60
  10   5   0   38.00   13.40
 -11  -5   0   72.29   30.90
 -11  -5   0   37.40   17.50
 -11  -5   0   55.29   20.80
  11   5   0  103.89   35.80
  11   5   0   77.29   20.40
  11   5   0   36.00   15.60
 -12  -5   0  105.59   28.40
 -12  -5   0   70.09   21.60
  12   5   0   43.10   17.20
  12   5   0   60.99   17.30
  12   5   0   82.09   24.80
 -13  -5   0   50.69   26.00
  13   5   0   17.40   20.40
  13   5   0   22.10   18.50
  11  -6   0   35.10   63.89
 -11   6   0   62.69   21.40
 -11   6   0   61.99   24.70
  10  -6   0   71.69   61.29
 -10   6   0   45.40   18.30
   9  -6   0   17.30   38.30
   9  -6   0  -30.40   25.80
  -9   6   0   12.80   17.60
  -9   6   0   -6.50   13.50
   8  -6   0   46.40   31.50
   8  -6   0   -4.20   21.60
  -8   6   0   33.50   15.60
  -8   6   0   11.20   13.40
   7  -6   0  368.16   55.09
   7  -6   0  349.07   30.70
   7  -6   0  322.17   53.19
  -7   6   0  299.17   35.80
   6  -6   0  423.06   57.59
   6  -6   0  425.46   49.90
   6  -6   0  433.16   35.90
  -6   6   0  425.66   39.80
  -6   6   0  430.66   33.00
  -6   6   0  472.35   40.90
   5  -6   0  229.28   36.50
   5  -6   0  166.78   22.70
   5  -6   0  222.08   38.20
  -5   6   0  164.58   23.10
  -5   6   0  150.98   17.50
  -5   6   0  153.48   22.00
   4  -6   0  259.47   25.80
   4  -6   0  226.28   38.80
   4  -6   0  272.37   37.50
  -4   6   0  262.27   24.90
  -4   6   0  233.08   22.40
  -4   6   0  234.98   25.00
   3  -6   0  689.03   66.29
   3  -6   0  638.74   53.29
   3  -6   0  680.53   47.60
  -3   6   0  614.54   45.90
  -3   6   0  715.13   47.80
  -3   6   0  681.13   47.40
   2  -6   0  429.46   37.20
   2  -6   0  404.36   33.30
   2  -6   0  397.86   37.10
  -2   6   0  391.16   30.50
  -2   6   0  394.06   30.40
  -2   6   0  427.16   27.40
  -2   6   0  392.36   31.80
   1  -6   0   -0.50   10.50
   1  -6   0   -0.20    7.20
   1  -6   0   -8.10    5.40
  -1   6   0    3.40    4.60
  -1   6   0    1.80    4.50
  -1   6   0    2.20    3.10
  -1   6   0   -4.30    6.10
   0  -6   0  534.95   37.10
   0  -6   0  505.95   38.20
   0  -6   0  536.25   42.80
   0  -6   0  526.55   40.40
   0   6   0  522.55   35.40
   0   6   0  483.15   35.80
   0   6   0  632.04   46.60
   0   6   0  535.85   36.80
  -1  -6   0   10.70   10.40
  -1  -6   0   29.70    8.80
  -1  -6   0   14.40    7.80
   1   6   0   19.90    8.30
   1   6   0   25.30    6.20
   1   6   0   21.60    5.70
  -2  -6   0 1822.82  105.19
  -2  -6   0 1801.12  111.89
  -2  -6   0 1693.83  112.19
  -2  -6   0 1757.62  113.09
   2   6   0 1674.43  105.29
   2   6   0 1578.84  106.69
   2   6   0 1842.72  112.79
   2   6   0 1969.80  106.19
  -3  -6   0  387.86   36.30
  -3  -6   0  399.66   35.90
  -3  -6   0  440.66   36.10
  -3  -6   0  393.26   27.00
   3   6   0  466.25   29.00
   3   6   0  449.76   30.20
   3   6   0  355.76   26.80
  -4  -6   0  273.27   21.80
  -4  -6   0  276.67   31.80
  -4  -6   0  283.57   29.50
  -4  -6   0  306.17   41.50
   4   6   0  279.07   23.40
   4   6   0  307.37   23.30
  -5  -6   0  245.98   44.00
  -5  -6   0  309.07   32.70
  -5  -6   0  315.97   26.00
   5   6   0  325.77   26.20
   5   6   0  326.07   27.40
  -6  -6   0  702.13   56.29
  -6  -6   0  658.53   48.20
  -6  -6   0  652.73   47.70
  -6  -6   0  604.44   52.69
  -6  -6   0  637.54   53.49
   6   6   0  624.14   56.99
   6   6   0  633.44   47.50
  -7  -6   0  206.68   26.10
  -7  -6   0  161.38   27.90
  -7  -6   0  184.48   30.10
  -7  -6   0  162.28   30.80
  -7  -6   0  136.39   29.10
   7   6   0  215.08   25.00
   7   6   0  208.68   23.60
   7   6   0  218.48   23.40
  -8  -6   0   80.69   17.80
  -8  -6   0   70.59   22.50
  -8  -6   0   76.49   20.40
  -8  -6   0   96.09   22.10
  -8  -6   0   66.49   25.70
   8   6   0   55.19   14.40
   8   6   0   90.89   18.20
  -9  -6   0  155.28   34.10
  -9  -6   0  145.29   34.20
  -9  -6   0  103.69   26.70
  -9  -6   0  128.99   28.00
   9   6   0   76.49   17.40
   9   6   0  119.19   23.10
   9   6   0   82.89   18.70
 -10  -6   0   63.29   18.20
 -10  -6   0   80.49   31.50
  10   6   0   31.20   15.80
  10   6   0   93.59   21.10
  10   6   0   57.09   16.70
 -11  -6   0   15.50   28.20
 -12  -6   0  187.58   41.40
  11  -7   0  -66.89   59.49
 -11   7   0   54.29   23.50
 -11   7   0   81.59   22.20
  10  -7   0   69.69   54.79
 -10   7   0   29.00   29.60
 -10   7   0   51.49   25.00
   9  -7   0   -5.10   39.70
  -9   7   0    8.90   20.00
   8  -7   0  -26.00   25.50
   8  -7   0    0.20   31.90
  -8   7   0   16.90   16.40
  -8   7   0   12.60   13.60
   7  -7   0  166.98   44.20
   7  -7   0  268.37   52.19
  -7   7   0  282.07   32.50
  -7   7   0  184.88   32.10
   6  -7   0  173.48   39.00
   6  -7   0  119.19   29.40
  -6   7   0  127.39   24.50
  -6   7   0  123.89   23.90
  -6   7   0  112.69   17.80
   5  -7   0    1.30   18.10
   5  -7   0    6.90    8.40
   5  -7   0  -11.90   16.50
  -5   7   0   -6.70    5.90
  -5   7   0  -17.10    8.60
  -5   7   0   -6.80    9.00
   4  -7   0   17.90   18.10
   4  -7   0   16.00    9.30
   4  -7   0   14.20   16.40
  -4   7   0   15.80    9.10
  -4   7   0    2.20    8.80
   3  -7   0  376.06   39.70
   3  -7   0  385.46   32.40
   3  -7   0  336.97   40.90
  -3   7   0  372.26   31.10
  -3   7   0  328.37   29.50
  -3   7   0  288.57   41.00
   2  -7   0   50.29   14.40
   2  -7   0   52.19   27.40
   2  -7   0   30.70    9.80
  -2   7   0   30.10   10.60
  -2   7   0   52.29    8.50
  -2   7   0   48.40    9.90
  -2   7   0   62.09   12.50
   1  -7   0   12.40    9.60
   1  -7   0   16.20   12.60
   1  -7   0    3.50    7.00
  -1   7   0   12.20    8.00
  -1   7   0   17.20    5.10
  -1   7   0   18.20    7.00
  -1   7   0   15.40    6.50
   0  -7   0  396.06   34.80
   0  -7   0  401.36   31.20
   0  -7   0  436.46   38.70
   0  -7   0  419.56   33.30
   0   7   0  449.95   35.50
   0   7   0  378.46   29.80
   0   7   0  397.46   30.50
   0   7   0  410.56   29.20
  -1  -7   0 1882.71  117.59
  -1  -7   0 1991.90  121.39
  -1  -7   0 1927.81  124.59
  -1  -7   0 1886.71  122.89
   1   7   0 2127.09  124.49
   1   7   0 2070.49  117.09
   1   7   0 1733.03  117.49
  -2  -7   0 1174.98   70.19
  -2  -7   0 1148.69   77.19
  -2  -7   0 1092.89   77.89
  -2  -7   0 1132.49   78.99
   2   7   0 1064.49   71.99
   2   7   0 1256.37   71.19
  -3  -7   0  678.73   44.90
  -3  -7   0  745.43   55.79
  -3  -7   0  740.23   59.29
  -3  -7   0  732.83   56.09
   3   7   0  807.22   47.60
   3   7   0  751.42   50.39
   3   7   0  660.53   45.20
  -4  -7   0  654.73   52.89
  -4  -7   0  721.33   56.99
  -4  -7   0  635.94   42.50
  -4  -7   0  641.64   52.69
   4   7   0  680.33   44.70
   4   7   0  675.53   46.10
  -5  -7   0  400.36   39.70
  -5  -7   0  367.56   38.90
  -5  -7   0  403.46   32.50
  -5  -7   0  409.06   40.50
   5   7   0  404.66   31.10
   5   7   0  397.66   32.50
  -6  -7   0   -7.40    9.40
  -6  -7   0   -7.90   10.60
  -6  -7   0   -5.50    9.60
   6   7   0    0.20    7.60
   6   7   0   -4.40    8.90
  -7  -7   0    2.30   13.60
  -7  -7   0    3.50   13.30
  -7  -7   0    7.30   12.20
  -7  -7   0   20.90   14.50
   7   7   0   28.90    9.10
   7   7   0   13.80   10.00
   7   7   0   23.60   12.30
  -8  -7   0   -2.70   13.60
  -8  -7   0  -18.70   14.60
  -8  -7   0  -15.80   11.90
  -8  -7   0   -0.60   15.90
   8   7   0  -14.80    8.80
   8   7   0    6.50   11.20
  -9  -7   0   34.60   16.70
  -9  -7   0   19.30   16.80
  -9  -7   0   13.90   19.40
  -9  -7   0   16.10   16.80
   9   7   0   -3.30   13.20
 -10  -7   0   45.10   17.20
 -10  -7   0    7.50   14.10
 -11  -7   0    9.20   30.10
  11   7   0   46.80   21.80
 -12  -7   0   83.29   32.40
 -12  -7   0   45.60   21.90
  12   7   0   38.70   21.10
  12   7   0   62.39   29.50
  12   7   0   20.50   17.10
 -13  -7   0  139.19   39.70
 -11   8   0   43.10   31.90
 -11   8   0   28.50   18.60
  10  -8   0   44.00   66.09
  10  -8   0  -44.60   38.50
 -10   8   0   61.19   27.80
 -10   8   0   30.40   17.90
  -9   8   0  134.99   43.30
   8  -8   0   20.30   35.80
   8  -8   0   62.79   44.50
  -8   8   0   38.50   15.80
  -8   8   0   52.99   20.90
   7  -8   0  198.68   48.90
   7  -8   0  147.69   34.90
  -7   8   0  157.38   27.80
  -7   8   0  212.58   29.80
   6  -8   0  122.59   33.80
   6  -8   0   88.29   28.90
  -6   8   0   81.99   21.00
  -6   8   0  146.79   24.40
   5  -8   0  -11.10   18.10
   5  -8   0  -10.40   19.90
  -5   8   0   -7.50    8.50
  -5   8   0   -7.20    9.60
   4  -8   0   12.20   19.10
   4  -8   0   20.10    9.20
  -4   8   0    2.20    8.70
  -4   8   0    3.10    8.30
   3  -8   0   19.00   16.60
   3  -8   0    7.80    8.70
   3  -8   0    1.40   14.20
  -3   8   0    7.70    8.50
  -3   8   0    2.00    7.80
  -3   8   0   -7.00    8.30
   2  -8   0  315.27   40.90
   2  -8   0  345.27   31.90
   2  -8   0  327.27   38.70
  -2   8   0  298.77   27.10
  -2   8   0  328.87   24.00
  -2   8   0  359.56   29.40
  -2   8   0  250.97   31.10
   1  -8   0   16.10   13.40
   1  -8   0   18.80   11.40
   1  -8   0   13.00    8.60
  -1   8   0   16.00    7.90
  -1   8   0    7.30   12.40
  -1   8   0   16.10    6.10
   0  -8   0   88.99   15.80
   0  -8   0   83.99   18.90
   0  -8   0  106.09   19.80
   0  -8   0   79.89   17.30
   0   8   0  107.89   13.20
   0   8   0   91.89   13.30
   0   8   0  106.39   13.90
  -1  -8   0  140.19   23.80
  -1  -8   0  173.68   27.40
  -1  -8   0  147.69   20.50
  -1  -8   0  150.58   19.50
   1   8   0  178.98   16.00
  -2  -8   0    5.10   10.30
  -2  -8   0    8.80    9.80
  -2  -8   0  -14.50   15.70
   2   8   0   21.10    7.20
   2   8   0   24.30    7.00
  -3  -8   0   -9.70    6.20
  -3  -8   0  -11.00    8.30
   3   8   0    0.10    5.20
   3   8   0    2.30    5.70
  -4  -8   0  101.99   20.50
  -4  -8   0  104.49   24.50
  -4  -8   0  109.69   21.00
   4   8   0  128.29   16.80
   4   8   0  133.19   15.40
  -5  -8   0  118.19   24.50
  -5  -8   0  112.49   23.30
  -5  -8   0   84.39   20.20
  -5  -8   0  144.29   20.30
   5   8   0  151.08   16.80
   5   8   0  126.29   18.20
  -6  -8   0  201.88   34.90
  -6  -8   0  226.98   22.90
  -6  -8   0  188.88   32.70
  -6  -8   0  173.38   32.50
   6   8   0  204.48   24.10
   6   8   0  246.08   23.50
  -7  -8   0  529.25   50.69
  -7  -8   0  565.34   52.19
  -7  -8   0  472.75   41.50
  -7  -8   0  478.25   50.39
   7   8   0  512.55   40.80
   7   8   0  486.15   38.90
   7   8   0  468.85   41.50
  -8  -8   0   96.69   24.60
  -8  -8   0   96.59   23.00
  -8  -8   0  142.99   32.00
  -8  -8   0   37.30   34.70
   8   8   0   62.59   16.40
   8   8   0   71.79   17.20
  -9  -8   0  312.17   40.30
  -9  -8   0  306.47   53.19
   9   8   0  275.07   40.30
   9   8   0  187.58   30.00
   9   8   0  183.68   29.50
 -10  -8   0   49.20   32.80
  10   8   0   26.50   16.00
  10   8   0   76.89   20.00
  10   8   0   57.99   17.30
 -11  -8   0  235.48   32.10
  11   8   0  190.58   37.20
  10  -9   0  -33.20   34.00
  10  -9   0   -8.40   67.99
 -10   9   0   31.70   24.40
 -10   9   0   44.00   21.30
   9  -9   0  -48.40   30.70
   9  -9   0  -56.59   49.50
  -9   9   0   -6.90   16.10
  -9   9   0   10.10   20.60
   8  -9   0  -15.00   32.50
   8  -9   0  -20.40   39.70
  -8   9   0   12.20   15.30
  -8   9   0   -6.30   17.10
   7  -9   0   23.20   38.00
   7  -9   0   64.79   34.40
  -7   9   0   82.49   21.70
  -7   9   0   48.90   15.70
   5  -9   0    2.60   25.70
   4  -9   0   62.69   24.60
   4  -9   0   94.59   27.20
  -4   9   0   68.49   16.70
  -4   9   0   53.99   14.80
   3  -9   0  651.63   59.79
   3  -9   0  578.24   59.39
   3  -9   0  743.73   52.09
  -3   9   0  625.64   49.10
  -3   9   0  568.04   47.40
   2  -9   0   75.19   20.90
   2  -9   0   69.29   21.30
   2  -9   0  111.09   23.30
  -2   9   0   75.39   12.00
  -2   9   0   88.59   16.20
   1  -9   0  345.47   44.70
   1  -9   0  344.17   35.40
   1  -9   0  337.27   36.70
  -1   9   0  329.17   28.40
  -1   9   0  321.67   26.30
  -1   9   0  321.57   29.50
   0  -9   0  302.57   27.50
   0  -9   0  271.67   31.50
   0  -9   0  318.87   38.20
   0   9   0  315.77   25.20
   0   9   0  264.87   25.60
   0   9   0  291.47   26.40
  -1  -9   0 1242.48   86.39
  -1  -9   0 1268.37   82.89
  -1  -9   0 1178.58   88.99
  -1  -9   0 1070.99   78.39
   1   9   0 1206.18   82.09
   1   9   0 1389.96   80.09
   1   9   0 1251.77   77.49
  -2  -9   0  241.78   29.80
  -2  -9   0  277.57   22.30
  -2  -9   0  235.38   32.10
  -2  -9   0  239.68   34.00
   2   9   0  285.07   22.50
   2   9   0  322.97   25.60
  -3  -9   0   -3.80   11.30
  -3  -9   0  -13.60    9.70
  -3  -9   0   -7.40    7.60
   3   9   0   -3.20    6.40
   3   9   0    6.70    6.90
  -4  -9   0   77.49   19.80
  -4  -9   0  106.89   22.20
  -4  -9   0  117.19   23.90
   4   9   0  130.39   18.00
   4   9   0  117.69   14.80
  -5  -9   0  510.75   49.99
  -5  -9   0  520.35   50.79
  -5  -9   0  505.65   51.29
   5   9   0  560.04   42.70
   5   9   0  558.74   41.70
  -6  -9   0   32.80   16.10
  -6  -9   0   32.90   19.40
  -6  -9   0   35.30   17.50
   6   9   0   55.69   12.80
  -7  -9   0  673.73   61.69
  -7  -9   0  670.33   64.59
  -7  -9   0  837.22   67.19
   7   9   0  650.83   53.79
   7   9   0  725.03   49.50
   7   9   0  715.73   52.39
  -8  -9   0  252.47   52.49
  -8  -9   0  206.28   38.70
   8   9   0  235.98   27.40
  -9  -9   0  237.58   39.40
  -9  -9   0  330.17   65.99
   9   9   0  156.28   29.50
   9   9   0  227.58   32.90
 -10  -9   0  160.48   32.60
  10   9   0  149.39   31.80
   9 -10   0  -65.69   58.19
  -9  10   0   13.50   21.50
  -9  10   0    6.60   17.40
   8 -10   0   20.00   29.60
  -8  10   0   -1.90   21.00
   7 -10   0  104.39   33.60
   7 -10   0   64.09   48.00
  -7  10   0   69.29   20.70
  -7  10   0   80.09   20.60
   4 -10   0   51.09   26.90
   4 -10   0   38.60   26.30
  -4  10   0   34.90   14.30
  -4  10   0   36.50   16.60
   3 -10   0  577.24   61.29
   3 -10   0  677.93   60.59
  -3  10   0  632.64   48.30
  -3  10   0  515.25   40.30
  -3  10   0  521.05   46.40
   2 -10   0 1708.33  121.89
   2 -10   0 1860.81  126.99
   2 -10   0 2032.50  119.99
  -2  10   0 1754.12  113.99
  -2  10   0 1583.84  108.49
  -2  10   0 1733.23  112.99
   1 -10   0   75.29   16.30
   1 -10   0   46.90   16.80
   1 -10   0   64.19   24.40
  -1  10   0   59.69   13.00
  -1  10   0   62.59   13.50
  -1  10   0   57.59   12.20
   0 -10   0   21.50   11.80
   0 -10   0    1.30   15.50
   0 -10   0   20.00   14.00
   0 -10   0   16.40   11.50
   0  10   0   12.50    7.90
   0  10   0    9.50    7.50
   0  10   0   12.00    8.60
  -1 -10   0  427.66   38.60
  -1 -10   0  471.95   45.30
  -1 -10   0  478.45   49.40
  -1 -10   0  477.25   40.50
   1  10   0  450.25   38.90
   1  10   0  485.75   34.90
   1  10   0  473.15   37.20
  -2 -10   0  162.28   30.50
  -2 -10   0  142.39   25.40
  -2 -10   0  144.59   32.40
  -2 -10   0  190.38   18.90
   2  10   0  229.28   22.30
   2  10   0  176.28   24.50
   2  10   0  202.48   19.60
  -4 -10   0   76.29   21.40
  -4 -10   0   96.09   23.00
  -4 -10   0   98.49   22.50
   4  10   0  107.39   15.20
   4  10   0   93.19   16.10
  -5 -10   0  331.97   43.20
  -5 -10   0  329.57   41.90
  -5 -10   0  343.97   42.20
   5  10   0  420.66   31.00
   5  10   0  396.06   34.00
  -6 -10   0   23.10   17.40
  -6 -10   0   23.90   18.20
  -6 -10   0   24.60   18.40
   6  10   0    5.90   10.20
   6  10   0   45.60   12.80
  -7 -10   0    6.10   18.10
  -7 -10   0   -5.10   14.00
  -7 -10   0  -21.90   14.60
   7  10   0  -13.10    9.30
   7  10   0   -3.20   11.50
  -8 -10   0  183.58   44.40
  -8 -10   0  101.29   30.20
   8  10   0  168.78   27.30
   8  10   0  135.39   25.10
  -9 -10   0  266.17   43.70
   9  10   0  230.48   33.10
 -11 -10   0  331.37   53.79
   9 -11   0   12.40   59.19
  -9  11   0  -20.50   16.70
  -9  11   0   15.80   22.50
   8 -11   0   -5.90   31.70
   8 -11   0  -37.10   54.69
  -8  11   0   13.10   17.30
  -8  11   0    5.50   20.90
   7 -11   0    9.30   27.60
   7 -11   0   -8.10   40.90
  -7  11   0   41.40   20.10
  -7  11   0    6.10   19.90
   6 -11   0   98.59   46.20
   6 -11   0   76.99   32.50
  -6  11   0   36.70   21.40
  -6  11   0   53.19   16.90
   5 -11   0  128.99   40.60
   5 -11   0  103.29   34.40
  -5  11   0   96.39   19.90
  -5  11   0  123.29   23.90
   3 -11   0  105.99   31.70
   3 -11   0   51.99   24.30
  -3  11   0   54.99   14.50
  -3  11   0   91.19   17.70
   2 -11   0   82.79   24.60
  -2  11   0   46.10   20.50
  -2  11   0   89.89   16.30
  -2  11   0  121.29   20.30
   1 -11   0  122.09   27.60
   1 -11   0  102.39   23.40
  -1  11   0  174.98   23.70
  -1  11   0  132.59   18.90
  -1  11   0  129.89   17.50
   0 -11   0    8.60   11.20
   0 -11   0    6.50   14.70
   0 -11   0  -11.90   18.30
   0  11   0    9.50    8.00
   0  11   0   17.60    9.10
   0  11   0   14.50    9.40
  -1 -11   0  128.99   27.50
  -1 -11   0  102.89   25.60
  -1 -11   0   87.29   17.80
  -1 -11   0  121.49   22.90
   1  11   0  145.79   17.10
   1  11   0  100.39   19.70
   1  11   0  144.29   20.50
  -2 -11   0  230.98   43.60
  -2 -11   0  302.97   24.90
  -2 -11   0  267.57   37.50
   2  11   0  254.97   30.80
   2  11   0  278.47   24.70
   2  11   0  303.47   28.40
  -3 -11   0  161.98   32.80
  -3 -11   0  140.79   31.50
  -3 -11   0  182.38   30.00
   3  11   0  185.08   18.90
   3  11   0  199.48   22.90
   3  11   0  142.29   25.90
  -4 -11   0  -12.40   12.70
  -4 -11   0   -7.60   11.30
   4  11   0   10.80    8.80
   4  11   0   -3.30    8.10
  -5 -11   0  386.26   50.69
  -5 -11   0  430.66   49.30
  -5 -11   0  416.06   49.80
   5  11   0  476.65   39.10
   5  11   0  462.85   34.90
  -6 -11   0  276.27   44.00
  -6 -11   0  276.57   43.30
  -6 -11   0  302.97   40.30
   6  11   0  256.57   26.90
   6  11   0  266.57   39.10
  -7 -11   0  193.18   36.00
  -7 -11   0  177.78   36.80
  -7 -11   0  247.48   40.40
   7  11   0  163.98   28.10
   7  11   0  158.58   23.40
  -8 -11   0  100.59   26.90
  -8 -11   0   32.60   24.80
   8  11   0   23.20   15.30
   8  11   0   51.69   17.00
  -9 -11   0  136.69   34.90
   9  11   0   80.89   21.40
   9  11   0   88.59   20.90
  -8  12   0    7.30   17.50
  -8  12   0    2.00   25.80
   7 -12   0    4.00   27.80
  -7  12   0   47.60   22.00
  -7  12   0   13.90   17.00
   6 -12   0  -19.40   41.30
   6 -12   0   31.50   29.70
  -6  12   0   20.10   16.20
  -6  12   0   29.00   19.20
   3 -12   0  119.89   33.30
   3 -12   0   45.10   27.80
  -3  12   0   66.79   15.50
  -3  12   0   91.29   20.00
   2 -12   0  129.29   29.20
  -2  12   0  146.29   22.40
  -2  12   0   82.49   18.40
   1 -12   0   45.40   42.70
   1 -12   0   46.10   22.00
  -1  12   0   32.20   12.30
  -1  12   0   42.50   11.00
  -1  12   0   61.89   14.90
   0 -12   0   83.49   22.30
   0  12   0  108.69   18.40
   0  12   0  113.59   29.80
   0  12   0  123.99   17.90
  -1 -12   0  294.97   53.39
  -1 -12   0  346.17   39.90
  -1 -12   0  350.96   37.60
   1  12   0  310.77   28.70
   1  12   0  303.07   31.80
   1  12   0  391.66   42.10
  -2 -12   0  221.88   45.90
  -2 -12   0  266.17   34.50
  -2 -12   0  283.97   38.90
   2  12   0  255.87   25.10
   2  12   0  259.27   31.30
   2  12   0  347.37   31.50
  -3 -12   0   26.10   18.00
  -3 -12   0   13.10   26.20
  -3 -12   0   15.50   15.20
   3  12   0   34.40   11.30
   3  12   0   32.00   12.00
   3  12   0   20.80   12.60
  -4 -12   0  101.19   42.30
  -4 -12   0  117.09   28.00
   4  12   0  149.79   26.30
   4  12   0  118.79   18.10
  -5 -12   0  137.99   32.40
  -5 -12   0  186.78   36.80
  -5 -12   0  153.58   34.70
   5  12   0  145.39   19.80
   5  12   0  190.38   26.40
  -6 -12   0   50.19   20.90
  -6 -12   0    7.10   23.30
  -6 -12   0   58.89   25.40
   6  12   0   43.20   14.00
  -7 -12   0   27.30   19.50
  -7 -12   0   32.80   16.70
  -7 -12   0   -4.60   19.40
  -8 -12   0   51.09   21.50
  -9 -12   0   85.49   34.70
   9  12   0   36.50   23.80
  -7  13   0    5.80   16.50
  -7  13   0   28.10   24.20
   6 -13   0   80.09   36.80
  -6  13   0   39.00   17.90
  -6  13   0   25.70   19.10
   5 -13   0   29.50   40.40
  -5  13   0   51.89   23.80
  -5  13   0   53.19   25.10
   2 -13   0   55.69   27.60
   2 -13   0  132.09   35.10
  -2  13   0   89.19   19.70
  -2  13   0  136.59   23.40
   1 -13   0   15.70   27.50
  -1  13   0   15.90   10.90
   0 -13   0    7.40   24.90
  -1 -13   0    9.50   12.50
  -1 -13   0   30.60   25.20
   1  13   0   21.50    9.60
   1  13   0   15.90   10.40
   1  13   0   25.60   10.80
  -2 -13   0   92.09   27.60
  -2 -13   0   99.19   23.80
  -2 -13   0  122.19   34.30
   2  13   0  101.09   22.30
   2  13   0  108.59   18.60
   2  13   0  102.99   16.10
  -3 -13   0   18.50   20.50
   3  13   0    8.90    8.50
   3  13   0   10.10   11.60
   3  13   0   -0.40   10.00
  -4 -13   0   13.80   14.60
  -4 -13   0  -11.90   14.40
  -4 -13   0   -6.60   18.10
   4  13   0   -1.20   10.90
   4  13   0   -4.80    7.80
   4  13   0  -12.50    9.00
  -5 -13   0    5.20   16.70
  -5 -13   0   39.00   17.80
  -5 -13   0   -7.40   21.00
   5  13   0  -12.40    8.60
   5  13   0   -1.30   11.30
   5  13   0    0.70    9.90
  -6 -13   0  137.49   34.20
   6  13   0  109.09   20.20
   6  13   0   98.29   18.60
   6  13   0  153.58   30.70
  -7 -13   0    2.40   24.50
  -7 -13   0   43.20   21.70
   7  13   0  -20.30   12.00
  -8 -13   0  -26.70   23.80
   8  13   0   -7.40   13.40
  -9 -13   0  231.38   41.10
 -10 -13   0   61.29   35.10
   5 -14   0  -28.70   38.50
  -5  14   0   47.00   18.40
   4 -14   0   78.69   36.70
  -4  14   0   11.90   15.80
  -4  14   0  -23.60   17.80
   2 -14   0  112.29   38.90
  -2  14   0   30.30   15.30
  -2  14   0   47.50   17.50
   1 -14   0  111.59   31.90
   1 -14   0   19.80   24.30
  -1  14   0   67.59   18.20
  -1  14   0   89.19   18.50
  -1  14   0   60.49   14.60
   0 -14   0   41.50   29.20
  -1 -14   0   13.10   26.20
  -2 -14   0  171.98   30.00
  -2 -14   0  197.78   45.10
   2  14   0   98.99   23.00
   2  14   0  129.09   20.00
   2  14   0  154.38   25.90
  -3 -14   0  160.28   34.60
  -3 -14   0  207.88   39.00
   3  14   0  170.18   28.30
   3  14   0  174.98   27.30
  -4 -14   0   72.69   26.40
   4  14   0   65.19   14.00
   4  14   0   64.49   19.50
   4  14   0  104.29   19.70
  -5 -14   0   98.39   29.60
  -5 -14   0   85.09   26.70
   5  14   0   52.59   13.20
   5  14   0   39.80   17.30
   5  14   0   35.70   14.40
  -6 -14   0  202.78   45.30
   6  14   0  236.68   25.70
   6  14   0  201.18   40.50
  -7 -14   0   56.39   30.30
   7  14   0   16.60   15.50
   7  14   0   47.90   21.20
  -8 -14   0   39.80   33.60
  -8 -14   0  155.28   30.50
   3 -15   0   70.09   44.00
  -3  15   0   34.10   15.20
  -3  15   0   45.60   17.80
   1 -15   0  174.38   42.50
   0 -15   0   34.10   34.20
  -1 -15   0   37.60   29.80
  -2 -15   0  424.36   42.90
  -2 -15   0  346.67   58.29
  -3 -15   0  165.18   34.80
   3  15   0   93.39   22.90
   3  15   0  115.59   19.40
   3  15   0   87.99   18.40
  -5 -15   0  207.68   43.70
  -6 -15   0  162.48   45.50
   6  15   0  173.08   25.70
   6  15   0  238.98   33.10
   6  15   0  198.58   37.80
  -8 -15   0   -0.20   28.30
  -9 -15   0   45.50   32.80
   2 -16   0  367.76   67.89
   0 -16   0  127.09   53.19
  -1 -16   0  100.89   41.50
   2  16   0  160.38   24.20
   2  16   0  177.98   30.80
  -3 -16   0  136.99   36.10
  -4 -16   0  103.49   34.90
   4  16   0   55.49   15.00
   4  16   0   61.99   19.00
   4  16   0   35.40   19.90
  -5 -16   0   33.70   23.80
  -6 -16   0  266.37   45.10
  -7 -16   0   48.20   35.40
  -1 -17   0  371.56   59.79
  -2 -17   0  342.47   48.30
  -3 -17   0  307.07   48.10
   5  17   0   84.19   20.80
   5  17   0   95.89   35.50
   5  17   0   61.09   15.20
  -6 -17   0   75.69   31.80
  -6 -18   1  225.18   49.60
  -5 -18   1  315.37   54.19
  -5 -17   1   56.69   31.30
  -4 -17   1  127.39   37.40
  -3 -17   1  280.37   44.40
  -2 -17   1  364.56   51.29
  -1 -17   1  429.86   64.99
   0 -17   1  243.58   46.60
   1 -17   1  290.07   58.09
  -3  17  -1    7.50   20.60
  -3  17  -1    3.50   17.20
  -5 -16   1  322.27   65.99
   3  16  -1   70.09   23.80
   3  16  -1  101.59   18.70
   3  16  -1   53.59   16.60
  -2 -16   1  264.77   56.39
   1 -16   1  486.75   81.99
   2 -16   1  364.26   69.19
  -8 -15   1   41.90   32.10
  -6 -15   1   64.29   32.00
   5  15  -1  169.98   33.90
   5  15  -1  131.39   21.80
   5  15  -1  188.98   30.80
  -5 -15   1  172.18   39.40
   4  15  -1   67.69   20.90
   4  15  -1   50.59   15.00
   4  15  -1   69.69   18.20
  -4 -15   1  108.29   29.00
   3  15  -1   82.89   18.90
   3  15  -1   64.99   19.20
   3  15  -1   73.39   16.20
  -3 -15   1   99.79   26.70
   2  15  -1   79.39   17.20
   2  15  -1   92.19   21.90
  -2 -15   1  107.39   25.10
  -1 -15   1   64.79   33.00
   0  15  -1   37.00   12.80
   0  15  -1   34.20   15.70
   0  15  -1   60.69   16.50
   0 -15   1  115.09   39.80
  -4  15  -1   16.40   16.50
   4 -15   1   66.79   36.10
  -5  15  -1   61.59   26.50
   9  14  -1   67.99   21.30
   9  14  -1   37.50   21.40
   9  14  -1   49.70   19.70
  -9 -14   1  115.89   39.70
  -8 -14   1  353.06   39.50
  -8 -14   1  246.48   40.00
   7  14  -1   91.19   19.80
   7  14  -1  115.39   23.10
  -7 -14   1   88.59   37.30
   6  14  -1   85.09   19.90
   6  14  -1  145.99   31.50
   6  14  -1   74.09   20.90
  -6 -14   1  105.29   35.20
   5  14  -1   31.00   14.70
  -5 -14   1   65.09   22.00
  -5 -14   1   14.10   22.40
  -4 -14   1  104.69   29.80
   3  14  -1  171.08   26.70
   3  14  -1  110.89   19.80
   3  14  -1  152.48   26.90
  -3 -14   1  228.78   44.50
  -3 -14   1  152.38   31.10
   2  14  -1   47.10   15.40
   2  14  -1   31.90   14.80
   2  14  -1   50.49   14.10
  -2 -14   1   61.49   21.60
  -2 -14   1   39.80   27.30
  -1 -14   1   20.50   27.20
   0 -14   1   13.90   30.00
  -1  14  -1   34.00   13.10
  -1  14  -1    9.90   12.40
   1 -14   1   50.79   33.60
  -3  14  -1   34.50   15.80
  -3  14  -1   48.30   20.00
   3 -14   1  112.49   39.70
  -4  14  -1   17.70   16.50
  -4  14  -1   30.80   34.70
   4 -14   1   83.29   41.60
  -5  14  -1   45.60   20.10
  -5  14  -1   31.50   18.80
   5 -14   1  -36.70   36.30
  -6  14  -1   12.60   18.20
  -6  14  -1   35.40   18.30
   6 -14   1   74.19   44.30
  -9 -13   1  281.37   39.20
   8  13  -1  -24.30   13.20
  -8 -13   1   10.20   23.40
   7  13  -1   -0.80   13.00
  -7 -13   1   68.29   23.30
  -7 -13   1   67.49   19.30
  -7 -13   1   -4.10   22.10
   6  13  -1  165.28   23.40
   6  13  -1  195.18   29.90
  -6 -13   1  220.58   43.00
  -6 -13   1  269.77   38.50
   5  13  -1  185.28   28.00
   5  13  -1  190.88   23.80
  -5 -13   1  278.07   37.50
  -5 -13   1  185.38   41.80
  -5 -13   1  224.98   37.30
   4  13  -1    4.50   10.80
   4  13  -1    2.00    9.60
  -4 -13   1   -4.30   18.50
  -4 -13   1    5.30   17.20
   3  13  -1   -2.70    8.30
   3  13  -1   -2.30   10.50
   3  13  -1    4.20   11.10
  -3 -13   1    3.50   17.70
  -3 -13   1   -0.40   17.10
   2  13  -1  135.79   23.90
   2  13  -1  119.49   19.10
   2  13  -1  118.09   19.80
  -2 -13   1  203.78   44.80
  -2 -13   1  142.19   29.90
   1  13  -1  155.18   24.40
   1  13  -1  172.38   22.00
   1  13  -1  168.68   24.20
  -1 -13   1  187.08   41.30
  -1 -13   1  195.28   27.90
   0  13  -1   23.50   11.80
   0  13  -1   28.00   13.00
   0  13  -1   17.40   10.80
   0 -13   1  -11.60   16.60
   0 -13   1   18.00   23.00
  -1  13  -1   42.80   10.90
  -1  13  -1   14.40   12.30
  -1  13  -1   26.90   12.30
   1 -13   1   11.20   29.20
  -2  13  -1   53.09   13.50
  -2  13  -1   84.59   18.00
  -2  13  -1   95.09   18.70
   2 -13   1   36.70   24.20
   2 -13   1  119.49   33.20
  -5  13  -1   25.70   15.90
   5 -13   1   38.30   35.40
   5 -13   1   -4.90   39.30
  -6  13  -1   45.50   18.20
  -6  13  -1   13.10   19.20
  -7  13  -1   44.60   18.70
  -7  13  -1    7.20   19.40
   7 -13   1   79.09   41.00
   7 -13   1  -39.40   46.30
  -7 -12   1   38.90   18.00
  -7 -12   1   38.80   17.00
   6  12  -1   67.89   16.50
   6  12  -1   59.29   16.50
  -6 -12   1  111.59   28.00
  -6 -12   1   37.30   24.80
  -6 -12   1   89.39   24.00
   5  12  -1  136.09   19.60
   5  12  -1  147.79   24.00
  -5 -12   1  137.69   32.70
  -5 -12   1  171.88   35.90
  -5 -12   1  160.18   32.50
   4  12  -1   35.00   12.80
   4  12  -1   29.20   11.20
  -4 -12   1   42.30   31.50
  -4 -12   1   61.39   19.00
  -4 -12   1   38.50   19.60
   3  12  -1    0.60    7.90
  -3 -12   1   15.90   15.40
   2  12  -1  288.07   26.70
   2  12  -1  305.27   33.90
  -2 -12   1  280.07   39.80
  -2 -12   1  314.37   38.20
   1  12  -1  214.28   23.30
   1  12  -1  215.58   27.50
  -1 -12   1  263.27   32.30
  -1 -12   1  264.87   36.40
   0  12  -1  129.19   19.40
   0  12  -1  117.49   20.10
   0  12  -1  182.78   24.70
   0 -12   1   87.79   31.20
   0 -12   1  151.18   49.10
  -1  12  -1  109.19   23.80
  -1  12  -1  107.69   19.60
  -1  12  -1   64.79   15.30
   1 -12   1   86.09   28.20
   1 -12   1   76.99   23.00
  -2  12  -1  224.78   24.00
  -2  12  -1  312.17   32.70
   2 -12   1  343.67   57.49
   2 -12   1  212.08   41.30
  -3  12  -1  190.08   28.10
  -3  12  -1  146.49   22.60
   3 -12   1   84.09   29.40
   3 -12   1  107.49   31.40
  -6  12  -1   19.80   19.40
  -6  12  -1   49.00   21.80
   6 -12   1   41.80   38.70
   6 -12   1    8.40   40.70
  -7  12  -1    9.00   18.10
  -7  12  -1   39.60   17.90
   7 -12   1  -25.50   51.69
   7 -12   1   38.10   39.00
  -8  12  -1   -0.10   17.00
  -8  12  -1    9.30   20.10
   8 -12   1  -40.00   47.40
   8 -12   1   26.80   32.10
   9  11  -1  119.89   24.30
   9  11  -1  104.19   22.40
  -9 -11   1  106.89   34.10
   8  11  -1  105.89   21.80
   8  11  -1  109.09   21.40
  -8 -11   1  117.99   31.50
   7  11  -1  -16.50   11.80
   7  11  -1  -20.80   10.50
  -7 -11   1  -13.60   16.20
  -7 -11   1    3.10   17.70
  -7 -11   1   17.20   14.80
   6  11  -1   12.00   10.00
   6  11  -1   35.30   13.10
  -6 -11   1   35.70   20.00
  -6 -11   1   37.30   32.40
  -6 -11   1   53.09   21.10
   5  11  -1   68.29   15.40
   5  11  -1   66.99   14.40
  -5 -11   1   73.29   21.90
  -5 -11   1   69.09   21.50
  -5 -11   1   62.99   23.60
   4  11  -1  180.78   20.80
   4  11  -1  222.88   25.20
  -4 -11   1  175.98   33.20
  -4 -11   1  182.98   34.30
  -4 -11   1  166.78   29.50
   3  11  -1   -4.00    8.00
   3  11  -1    1.90    8.80
  -3 -11   1   -9.20   11.40
  -3 -11   1  -18.60   13.60
  -3 -11   1  -15.60   13.40
   2  11  -1  161.58   19.60
   2  11  -1  188.78   23.10
  -2 -11   1  213.28   18.70
  -2 -11   1  155.08   28.10
  -2 -11   1  148.19   29.80
  -2 -11   1  151.88   29.70
   1  11  -1  412.36   37.90
   1  11  -1  431.06   33.80
  -1 -11   1  406.96   39.60
  -1 -11   1  429.36   50.99
  -1 -11   1  436.96   45.20
   0  11  -1   33.40   10.60
   0  11  -1   48.40   11.70
   0  11  -1   33.90   10.60
   0 -11   1   22.10   22.40
   0 -11   1   63.09   15.50
   0 -11   1   40.70   13.80
   0 -11   1   22.60   15.30
  -1  11  -1  -11.30    7.40
  -1  11  -1   -4.00    6.50
  -1  11  -1   -2.60    7.70
   1 -11   1   -8.40   22.00
   1 -11   1   -3.80   14.70
   1 -11   1   13.20   10.90
  -2  11  -1  309.37   26.40
  -2  11  -1  308.37   30.70
   2 -11   1  323.17   46.00
   2 -11   1  356.56   55.39
   3 -11   1  107.09   46.70
   4 -11   1   32.90   26.60
  -6  11  -1   30.30   16.70
  -6  11  -1   -8.40   13.70
   6 -11   1  -31.80   39.80
   6 -11   1  -21.30   32.00
  -7  11  -1   52.29   25.10
   7 -11   1   16.30   36.20
  -8  11  -1   -6.50   15.50
  -8  11  -1   20.90   18.20
   8 -11   1  -54.29   47.40
   8 -11   1   -7.70   37.80
  -9  11  -1   23.90   18.00
  -9  11  -1    2.90   24.70
   9 -11   1  -68.09   56.39
 -11 -10   1  544.25   47.80
   9  10  -1  186.28   32.10
   8  10  -1  367.56   38.20
   8  10  -1  283.17   32.90
  -8 -10   1  219.58   47.00
  -8 -10   1  375.26   65.89
   7  10  -1  240.68   27.30
   7  10  -1  226.58   41.80
  -7 -10   1  267.07   39.20
  -7 -10   1  196.78   38.20
   6  10  -1  144.29   24.50
   6  10  -1  164.18   23.30
  -6 -10   1  153.58   34.60
  -6 -10   1  175.68   34.30
  -6 -10   1  157.18   32.50
   5  10  -1  461.25   34.80
   5  10  -1  457.45   37.70
  -5 -10   1  368.56   47.10
  -5 -10   1  389.36   45.50
  -5 -10   1  447.76   49.10
   4  10  -1   58.59   11.70
   4  10  -1   85.09   15.40
  -4 -10   1   34.20   17.40
  -4 -10   1   44.30   19.40
  -4 -10   1   79.49   20.60
   3  10  -1    9.30    8.70
   3  10  -1    8.40    8.00
  -3 -10   1   -9.00   12.80
  -3 -10   1  -14.80   12.50
  -3 -10   1    4.20   11.90
   2  10  -1  677.73   45.60
   2  10  -1  743.73   48.50
  -2 -10   1  633.24   53.89
  -2 -10   1  609.04   54.89
  -2 -10   1  562.54   59.39
   1  10  -1  370.56   30.90
   1  10  -1  475.55   35.00
  -1 -10   1  439.76   38.00
  -1 -10   1  411.56   40.60
  -1 -10   1  349.27   48.40
  -1 -10   1  347.77   33.60
   0  10  -1  303.67   28.10
   0  10  -1  275.07   27.00
   0  10  -1  294.07   26.60
   0 -10   1  274.77   33.10
   0 -10   1  298.87   45.60
   0 -10   1  315.57   29.80
   0 -10   1  302.87   34.60
  -1  10  -1   44.30   13.00
  -1  10  -1   42.10   11.80
  -1  10  -1   41.80    9.50
   1 -10   1   39.50   30.80
   1 -10   1   43.50   20.50
   1 -10   1   42.00   14.80
  -2  10  -1   22.40   10.90
  -2  10  -1   15.70    9.70
   2 -10   1   11.10   16.50
   2 -10   1   10.80   12.50
   2 -10   1   13.30   20.30
  -3  10  -1  234.48   27.90
  -3  10  -1  201.78   25.80
   3 -10   1  171.08   35.70
   3 -10   1  226.68   45.80
  -4  10  -1  128.79   24.10
  -4  10  -1  103.79   28.40
   4 -10   1  103.19   32.00
   4 -10   1   80.19   28.80
  -5  10  -1   19.30   12.30
  -6  10  -1   89.29   20.00
  -6  10  -1  113.39   21.30
   6 -10   1   73.19   34.30
   6 -10   1   93.59   45.80
  -7  10  -1   64.59   19.00
  -7  10  -1   54.59   22.10
   7 -10   1   95.29   45.50
   7 -10   1   81.79   37.60
  -8  10  -1    5.20   18.30
   8 -10   1   -2.80   35.60
  -9  10  -1   -6.60   20.20
  -9  10  -1   -5.40   17.10
   9 -10   1  -49.90   37.90
   9 -10   1  -81.59   54.89
  13   9  -1 1321.77   81.79
 -13  -9   1  928.61   89.69
   9   9  -1  210.58   33.30
   9   9  -1  262.37   33.70
   9   9  -1  169.48   34.00
  -9  -9   1  202.88   46.10
  -9  -9   1  316.37   52.09
   8   9  -1   33.40   14.10
   8   9  -1   37.00   13.90
   8   9  -1   32.70   16.10
  -8  -9   1   39.50   25.60
   7   9  -1   83.99   17.30
   7   9  -1  107.59   19.30
  -7  -9   1  111.19   25.40
  -7  -9   1   96.69   37.10
  -7  -9   1   99.19   24.10
   6   9  -1   55.99   13.90
   6   9  -1   38.20   12.80
  -6  -9   1   58.29   21.40
  -6  -9   1    5.40   17.00
  -6  -9   1   31.90   17.90
   5   9  -1  729.03   47.80
   5   9  -1  667.33   49.70
  -5  -9   1  620.44   58.09
  -5  -9   1  633.44   59.49
  -5  -9   1  651.63   59.79
   4   9  -1  120.99   17.80
   4   9  -1  105.29   15.30
  -4  -9   1   77.29   19.60
  -4  -9   1   68.59   19.90
  -4  -9   1   80.39   19.20
   3   9  -1   14.50   13.00
   3   9  -1    3.10    6.50
  -3  -9   1  -15.40   10.00
  -3  -9   1   -2.30   11.10
  -3  -9   1    3.20    9.80
   2   9  -1   67.49   11.80
  -2  -9   1   44.20   16.30
  -2  -9   1   32.80   13.20
  -2  -9   1   61.79   16.10
   1   9  -1  498.75   39.40
   1   9  -1  552.44   38.40
  -1  -9   1  611.04   45.60
  -1  -9   1  562.94   47.90
  -1  -9   1  470.45   39.40
  -1  -9   1  551.64   52.69
   0   9  -1  275.07   24.10
   0   9  -1  256.67   24.60
   0   9  -1  280.67   25.70
   0  -9   1  271.17   32.20
   0  -9   1  254.47   25.70
   0  -9   1  251.87   28.70
   0  -9   1  272.27   37.80
  -1   9  -1   -9.00    6.10
  -1   9  -1   -3.40    4.90
  -1   9  -1    0.70    7.10
   1  -9   1   -1.40   10.50
   1  -9   1  -13.40   10.00
   1  -9   1   -9.90   17.60
  -2   9  -1  898.11   63.89
  -2   9  -1  914.11   58.99
  -2   9  -1  929.11   64.29
   2  -9   1  956.10   72.69
   2  -9   1  865.81   82.89
   2  -9   1  999.50   78.79
  -3   9  -1  723.63   54.09
  -3   9  -1  694.93   53.09
   3  -9   1  722.63   66.69
   3  -9   1  732.23   62.99
   3  -9   1  729.03   69.99
  -4   9  -1   60.69   16.40
  -4   9  -1   71.19   15.80
   4  -9   1   75.49   25.20
   4  -9   1   67.69   25.70
  -5   9  -1   -1.80   10.00
  -5   9  -1    4.10   10.50
   5  -9   1  -18.70   21.90
   5  -9   1    5.10   23.30
  -6   9  -1   68.19   16.30
  -6   9  -1   61.19   17.30
   6  -9   1   72.79   32.70
  -7   9  -1  183.08   33.50
  -7   9  -1  259.47   33.70
   7  -9   1  183.88   42.10
   7  -9   1  297.17   62.29
  -8   9  -1   34.00   17.50
  -8   9  -1   20.90   19.80
   8  -9   1   -7.10   34.60
   8  -9   1   24.70   43.50
  -9   9  -1   -2.10   17.00
 -10   9  -1   38.40   26.00
 -10   9  -1   37.50   20.40
  10  -9   1  -45.90   62.59
  10  -9   1  -15.60   41.30
   9   8  -1   89.69   19.30
   9   8  -1   79.79   20.50
  -9  -8   1   47.00   28.00
   8   8  -1   15.50   13.80
   8   8  -1   15.00   12.70
   8   8  -1   -1.30   11.10
  -8  -8   1  -14.60   21.10
  -8  -8   1   28.30   17.60
  -8  -8   1   21.10   16.00
   7   8  -1  282.07   28.80
   7   8  -1  218.88   25.40
   7   8  -1  277.57   30.60
  -7  -8   1  227.08   37.50
  -7  -8   1  305.87   36.50
  -7  -8   1  278.47   37.50
   6   8  -1    7.50    9.70
   6   8  -1    0.30    8.50
  -6  -8   1  -10.70    9.20
  -6  -8   1  -11.50   10.50
  -6  -8   1  -18.30   11.80
   5   8  -1  321.37   26.50
   5   8  -1  308.87   27.50
  -5  -8   1  259.87   35.40
  -5  -8   1  256.57   35.50
  -5  -8   1  263.67   34.70
   4   8  -1  323.57   27.20
   4   8  -1  324.07   25.50
  -4  -8   1  289.67   33.50
  -4  -8   1  248.18   34.30
  -4  -8   1  286.67   34.70
   3   8  -1    1.00    6.60
   3   8  -1    2.20    6.40
  -3  -8   1    2.10    8.00
  -3  -8   1    0.10    8.40
   2   8  -1   71.89   12.10
   2   8  -1   66.19   12.30
  -2  -8   1   67.79   16.60
  -2  -8   1   64.29   17.70
  -2  -8   1   98.89    9.30
  -2  -8   1   58.49   16.50
  -2  -8   1   89.09    9.70
   1   8  -1 1294.47   74.09
   1   8  -1  978.10   73.69
  -1  -8   1 1068.19   73.29
  -1  -8   1 1167.38   83.79
  -1  -8   1 1244.18   83.29
  -1  -8   1 1271.37   79.09
   0   8  -1  288.27   23.30
   0   8  -1  249.18   22.40
   0  -8   1  224.18   25.20
   0  -8   1  200.68   22.50
   0  -8   1  209.08   27.80
   0  -8   1  241.88   32.60
  -1   8  -1   -1.10    5.40
  -1   8  -1   -0.10    4.30
  -1   8  -1    1.80    6.40
   1  -8   1   -3.20   12.50
   1  -8   1   -8.90    9.00
   1  -8   1   -6.70    7.60
  -2   8  -1  270.37   24.40
  -2   8  -1  267.47   25.40
  -2   8  -1  247.28   19.80
   2  -8   1  264.77   30.70
   2  -8   1  248.78   40.50
  -3   8  -1  819.22   58.89
  -3   8  -1  851.71   59.49
   3  -8   1  875.61   71.69
   3  -8   1  799.22   68.99
   3  -8   1  853.31   62.79
  -4   8  -1  111.99   21.80
  -4   8  -1  148.89   23.50
   4  -8   1  160.88   32.90
   4  -8   1  214.68   42.90
   4  -8   1  162.38   25.80
  -5   8  -1    9.40   10.40
  -5   8  -1    1.90   10.30
   5  -8   1    8.90   20.20
   5  -8   1    8.60   21.50
   5  -8   1   17.90   10.30
  -6   8  -1   52.99   15.20
  -6   8  -1   65.29   17.20
   6  -8   1   31.40   25.80
   6  -8   1   41.00   29.40
  -7   8  -1  247.28   32.40
   7  -8   1  155.08   54.79
  -8   8  -1   50.89   19.80
  -8   8  -1   28.00   15.10
   8  -8   1   11.30   37.40
   8  -8   1  -23.20   27.10
  -9   8  -1   -8.90   24.50
  -9   8  -1    6.40   16.50
 -10   8  -1   92.29   29.70
 -10   8  -1   57.09   20.60
  10  -8   1  111.89   65.99
 -11   8  -1   51.29   20.60
  13   7  -1   28.70   22.60
 -13  -7   1   40.50   28.30
 -11  -7   1   48.20   29.70
  10   7  -1   43.50   18.90
  10   7  -1   48.90   16.00
  10   7  -1   42.70   17.50
 -10  -7   1   64.99   27.80
 -10  -7   1   82.69   20.90
   9   7  -1  170.18   29.10
   9   7  -1  254.77   41.80
   9   7  -1  197.88   28.10
  -9  -7   1  235.88   32.70
  -9  -7   1  184.68   39.10
   8   7  -1  173.08   28.00
   8   7  -1  217.98   26.70
   8   7  -1  179.68   27.00
  -8  -7   1  209.98   34.70
  -8  -7   1  183.68   32.30
  -8  -7   1  186.08   29.30
  -8  -7   1  183.58   37.40
   7   7  -1   -7.00    7.50
   7   7  -1   -6.90   10.80
   7   7  -1   -0.20    8.70
  -7  -7   1   -4.40   11.70
   6   7  -1  569.64   44.10
   6   7  -1  519.65   39.00
   6   7  -1  601.64   43.20
  -6  -7   1  524.55   50.39
  -6  -7   1  568.74   50.59
  -6  -7   1  575.14   52.29
   5   7  -1  393.96   27.50
   5   7  -1  440.36   34.10
   5   7  -1  430.86   35.60
  -5  -7   1  400.96   39.80
  -5  -7   1  402.06   41.80
  -5  -7   1  363.06   40.60
   4   7  -1  318.67   26.30
   4   7  -1  315.77   25.60
  -4  -7   1  295.97   34.20
  -4  -7   1  345.07   35.80
  -4  -7   1  287.97   34.10
   3   7  -1  583.34   39.10
   3   7  -1  415.56   34.10
  -3  -7   1  506.55   43.70
  -3  -7   1  523.45   60.79
   2   7  -1  347.47   26.10
  -2  -7   1  392.46   33.70
  -2  -7   1  348.57   34.00
  -2  -7   1  349.77   23.60
  -2  -7   1  363.46   36.50
   1   7  -1  205.98   17.70
   1   7  -1  185.48   16.20
  -1  -7   1  135.19   19.70
  -1  -7   1  171.28   25.50
  -1  -7   1  122.59   22.70
   0   7  -1  117.59   20.90
   0   7  -1   63.99   10.30
   0   7  -1   89.69   19.60
   0  -7   1   68.59   11.90
   0  -7   1   68.79   16.00
   0  -7   1   72.19   18.40
   0  -7   1   59.79   13.00
  -1   7  -1  140.39   15.50
  -1   7  -1  150.58   21.60
  -1   7  -1  159.88   14.40
  -1   7  -1  141.69   16.00
   1  -7   1  165.38   22.10
   1  -7   1  139.99   15.40
   1  -7   1  152.08   22.70
  -2   7  -1   17.90    8.20
  -2   7  -1   -8.10    8.00
  -2   7  -1   15.90    7.60
   2  -7   1    6.70    8.50
   2  -7   1    9.50   13.00
   2  -7   1   13.40   10.90
  -3   7  -1   35.40   10.30
  -3   7  -1   40.60   10.10
   3  -7   1   40.80   16.60
   3  -7   1   41.50   18.10
   3  -7   1   32.40   11.20
  -4   7  -1   32.70   11.00
  -4   7  -1   24.50   10.30
   4  -7   1   24.20   17.20
   4  -7   1   42.30   19.90
   4  -7   1   29.50   11.20
  -5   7  -1    8.60    7.60
  -5   7  -1    4.10   10.90
  -5   7  -1    8.40   11.60
   5  -7   1   22.90   20.10
   5  -7   1   42.30   20.70
   5  -7   1   18.80   10.60
  -6   7  -1  236.38   26.70
  -6   7  -1  286.57   32.00
  -6   7  -1  199.88   38.20
   6  -7   1  308.17   49.60
   6  -7   1  326.07   30.80
   6  -7   1  300.27   51.89
  -7   7  -1   66.29   16.30
  -7   7  -1   61.59   16.70
   7  -7   1   66.09   27.40
   7  -7   1   87.69   32.80
  -8   7  -1   75.49   17.90
  -8   7  -1   70.69   24.50
   8  -7   1  115.49   41.20
  -9   7  -1  -14.80   15.60
  -9   7  -1  -11.50   14.00
   9  -7   1   -3.40   41.80
   9  -7   1  -35.10   32.00
 -10   7  -1   16.90   22.40
  10  -7   1  -48.40   33.70
  10  -7   1    7.40   47.80
 -11   7  -1   51.39   24.50
 -11   7  -1   82.09   21.90
  11  -7   1   61.29   65.29
  13   6  -1   12.10   24.70
  13   6  -1    3.80   19.40
 -13  -6   1   39.80   23.50
 -12  -6   1  261.77   57.09
  10   6  -1   70.79   26.00
  10   6  -1   33.50   16.30
 -10  -6   1   30.30   16.60
 -10  -6   1   31.40   25.80
 -10  -6   1  129.79   28.40
   9   6  -1   57.69   18.60
  -9  -6   1   65.89   18.70
  -9  -6   1   48.20   16.50
  -9  -6   1   23.50   24.70
   8   6  -1  186.18   35.60
   8   6  -1  134.59   24.80
   8   6  -1  150.98   24.40
  -8  -6   1  196.08   29.90
  -8  -6   1  144.79   31.40
  -8  -6   1  149.29   26.70
  -8  -6   1  157.68   31.30
   7   6  -1   -2.80    8.40
   7   6  -1    6.60   10.30
   7   6  -1   -1.40    8.10
  -7  -6   1  -18.50   12.20
  -7  -6   1   -8.60    9.30
   6   6  -1   15.40    9.30
   6   6  -1   -2.30    6.90
  -6  -6   1   -1.60   10.50
  -6  -6   1    0.20   11.10
  -6  -6   1    2.20    7.80
  -6  -6   1  -10.50    7.50
  -6  -6   1   -2.10    8.90
   5   6  -1  297.67   27.70
   5   6  -1  342.67   30.00
   5   6  -1  312.67   27.10
  -5  -6   1  302.37   33.30
  -5  -6   1  338.67   39.70
  -5  -6   1  336.27   32.80
  -5  -6   1  296.47   32.70
   4   6  -1  737.93   60.09
   4   6  -1  730.73   50.49
  -4  -6   1  774.72   58.59
  -4  -6   1  752.62   62.59
  -4  -6   1  819.82   57.69
   3   6  -1  726.53   44.20
   3   6  -1  668.93   44.80
  -3  -6   1  648.64   50.19
  -3  -6   1  607.24   49.80
  -3  -6   1  644.14   50.19
   2   6  -1   76.19   16.50
   2   6  -1   51.19    9.20
   2   6  -1   74.39   11.00
  -2  -6   1   63.49   13.50
  -2  -6   1   52.99   13.60
  -2  -6   1   42.80   11.50
   1   6  -1 4029.80  224.48
   1   6  -1 3381.36  219.08
  -1  -6   1 3780.22  224.88
  -1  -6   1 4006.40  223.38
  -1  -6   1 3393.86  217.38
  -1  -6   1 3726.73  224.28
   0   6  -1  461.65   34.50
   0   6  -1  540.15   34.80
   0   6  -1  531.15   39.60
   0  -6   1  531.35   42.30
   0  -6   1  503.55   36.20
   0  -6   1  493.95   36.60
   0  -6   1  484.75   39.60
  -1   6  -1   91.79   18.40
  -1   6  -1   92.59   12.00
  -1   6  -1   80.79   11.90
  -1   6  -1   91.09    9.90
   1  -6   1   66.69   12.50
   1  -6   1   80.19   10.70
   1  -6   1  105.79   22.00
   1  -6   1  104.69   17.00
  -2   6  -1  759.72   47.30
  -2   6  -1  744.43   51.49
  -2   6  -1  785.02   58.59
  -2   6  -1  693.63   51.09
   2  -6   1  813.22   57.49
   2  -6   1  816.82   54.89
   2  -6   1  787.32   59.19
  -3   6  -1  462.25   36.00
  -3   6  -1  476.15   36.40
   3  -6   1  489.35   38.80
  -4   6  -1  286.27   27.20
  -4   6  -1  238.58   37.10
  -4   6  -1  277.87   26.70
   4  -6   1  296.37   38.70
   4  -6   1  299.27   38.10
   4  -6   1  293.37   30.00
  -5   6  -1   81.29   16.50
  -5   6  -1   75.09   14.70
   5  -6   1   61.59   13.10
   5  -6   1   98.39   25.60
  -6   6  -1   71.89   16.10
  -6   6  -1  116.79   21.90
  -6   6  -1   63.79   14.40
   6  -6   1   83.39   27.60
   6  -6   1   71.19   14.30
  -7   6  -1  300.67   35.10
  -7   6  -1  277.47   34.70
   7  -6   1  278.47   49.80
   7  -6   1  273.97   31.90
   7  -6   1  373.46   54.29
  -8   6  -1   46.40   15.70
  -8   6  -1   51.19   19.70
   8  -6   1   60.69   32.20
   8  -6   1    6.40   27.60
   8  -6   1   33.50   11.60
  -9   6  -1    5.20   19.80
  -9   6  -1   20.60   15.90
   9  -6   1  -16.20   33.00
 -10   6  -1   20.50   15.80
 -11   6  -1   26.10   21.00
  11  -6   1   22.60   60.79
  13   5  -1    9.50   20.60
  13   5  -1   36.40   16.70
  13   5  -1   44.80   34.50
 -13  -5   1    6.70   18.50
  12   5  -1   57.99   22.80
  12   5  -1   66.09   17.90
  12   5  -1   86.89   39.20
  12   5  -1   37.60   14.80
 -12  -5   1   77.99   22.30
 -12  -5   1   90.19   29.20
  11   5  -1   32.60   14.70
  11   5  -1   59.79   19.10
  11   5  -1   59.89   20.50
 -11  -5   1   42.80   18.60
 -11  -5   1   21.50   20.00
 -11  -5   1   62.09   26.90
  10   5  -1  113.29   22.60
  10   5  -1  147.99   36.30
  10   5  -1   60.69   17.20
 -10  -5   1   97.79   23.60
 -10  -5   1  141.99   35.80
 -10  -5   1   69.89   19.60
   9   5  -1   12.30   12.60
   9   5  -1   -5.40   13.10
   9   5  -1  -10.00   10.60
   9   5  -1   44.30   19.70
  -9  -5   1   10.10   16.80
  -9  -5   1   29.20   15.80
  -9  -5   1   -2.10   14.70
  -9  -5   1   -6.70   11.60
  -9  -5   1   20.50   15.90
   8   5  -1  280.77   33.90
   8   5  -1  254.57   29.20
   8   5  -1  283.87   32.00
  -8  -5   1  250.17   32.60
  -8  -5   1  294.17   36.20
  -8  -5   1  290.17   35.80
  -8  -5   1  283.77   32.00
  -8  -5   1  300.17   37.30
   7   5  -1  278.27   31.10
   7   5  -1  275.97   29.50
   7   5  -1  272.87   28.50
  -7  -5   1  297.57   33.90
  -7  -5   1  290.17   29.80
  -7  -5   1  267.57   34.00
  -7  -5   1  258.97   35.40
  -7  -5   1  296.57   37.30
  -7  -5   1  300.77   31.70
   6   5  -1   26.20    8.50
   6   5  -1   31.10   10.70
   6   5  -1   19.50    8.90
  -6  -5   1   26.30   20.00
  -6  -5   1   15.80   11.90
  -6  -5   1   22.60    8.90
  -6  -5   1   15.70    9.90
  -6  -5   1   18.60   10.40
   5   5  -1  456.15   33.50
   5   5  -1  425.16   31.20
   5   5  -1  415.36   37.10
  -5  -5   1  407.56   38.60
  -5  -5   1  456.35   40.30
  -5  -5   1  414.76   32.30
  -5  -5   1  408.66   36.40
   4   5  -1 1772.62  108.29
   4   5  -1 1691.73  107.29
   4   5  -1 1761.62  123.19
  -4  -5   1 1861.01  114.19
  -4  -5   1 1671.43  105.29
  -4  -5   1 1836.92  112.69
  -4  -5   1 1696.63  113.19
   3   5  -1  180.58   16.70
   3   5  -1  212.78   21.50
   3   5  -1  190.58   16.40
  -3  -5   1  160.28   22.20
  -3  -5   1  147.19   20.70
  -3  -5   1  188.18   22.30
   2   5  -1  440.16   29.60
   2   5  -1  440.26   35.70
   2   5  -1  475.35   29.10
  -2  -5   1  374.16   34.40
  -2  -5   1  409.46   33.80
  -2  -5   1  353.76   32.90
   1   5  -1    3.60    3.50
   1   5  -1   -0.10    5.10
   1   5  -1    5.10    3.90
  -1  -5   1    3.50    2.80
  -1  -5   1    8.60    4.40
  -1  -5   1   -8.90    5.80
  -1  -5   1   -0.40    5.50
  -1  -5   1    1.00    8.60
   0   5  -1 2145.59  121.19
   0   5  -1 2179.38  121.69
   0   5  -1 2039.00  124.19
   0  -5   1 1868.11  124.09
   0  -5   1 1932.11  126.69
   0  -5   1 1965.30  122.29
   0  -5   1 2051.99  126.19
  -1   5  -1  169.28   16.00
  -1   5  -1  160.48   15.30
  -1   5  -1  219.98   21.50
   1  -5   1  159.48   14.60
   1  -5   1  162.38   19.30
   1  -5   1  226.78   26.90
   1  -5   1  183.18   21.00
  -2   5  -1  101.49   16.30
  -2   5  -1   81.29   15.50
  -2   5  -1   79.19   11.90
  -2   5  -1   81.89   11.40
  -2   5  -1   79.19    7.20
   2  -5   1   71.79   17.10
   2  -5   1   60.69   11.40
   2  -5   1  107.29   23.20
  -3   5  -1  371.16   36.10
  -3   5  -1  365.76   29.60
  -3   5  -1  361.26   30.10
  -3   5  -1  397.86   29.80
   3  -5   1  379.76   36.60
   3  -5   1  385.76   37.60
   3  -5   1  354.96   32.00
  -4   5  -1 1150.78   77.69
  -4   5  -1 1133.69   76.69
  -4   5  -1 1179.28   75.69
  -4   5  -1 1309.17   87.29
   4  -5   1 1177.08   82.79
   4  -5   1 1218.38   86.99
   4  -5   1 1133.89   76.59
  -5   5  -1  202.58   23.40
  -5   5  -1  188.08   34.50
  -5   5  -1  204.58   23.60
  -5   5  -1  186.28   19.20
   5  -5   1  227.38   34.20
   5  -5   1  172.58   33.10
   5  -5   1  201.58   26.20
  -6   5  -1    3.00    7.20
  -6   5  -1  -16.80    9.20
  -6   5  -1   -8.10    8.80
   6  -5   1   -5.10   14.80
   6  -5   1  -14.20    9.70
   6  -5   1   13.80   17.20
  -7   5  -1   12.40   11.60
  -7   5  -1   11.50   13.30
   7  -5   1   -7.90   19.90
   7  -5   1   -4.10   10.90
   7  -5   1   21.70   23.20
  -8   5  -1   83.39   18.60
  -8   5  -1   78.79   18.80
   8  -5   1   66.39   27.00
   8  -5   1  117.69   37.50
  -9   5  -1    4.50   13.30
  -9   5  -1   -8.40   14.70
   9  -5   1   -9.80   29.90
 -10   5  -1   -3.80   14.20
  10  -5   1  -32.10   38.80
 -11   5  -1   33.20   24.20
  11  -5   1   18.90   51.49
 -12   5  -1   54.79   26.60
 -12   5  -1   45.80   19.40
  12  -5   1  110.79   66.69
 -13  -4   1   62.29   27.50
 -13  -4   1   31.10   20.30
  12   4  -1   93.49   25.00
  12   4  -1   49.50   17.30
  12   4  -1   10.80   21.40
 -12  -4   1   60.59   20.10
 -12  -4   1   77.49   24.90
  11   4  -1  139.19   38.10
  11   4  -1  113.49   25.70
  11   4  -1  137.19   26.70
 -11  -4   1  141.09   39.30
 -11  -4   1  116.59   24.90
 -11  -4   1  116.79   28.20
  10   4  -1   36.30   21.50
 -10  -4   1   44.30   22.80
 -10  -4   1   54.69   17.80
 -10  -4   1   14.50   16.70
 -10  -4   1   12.10   14.10
   9   4  -1  278.27   37.00
   9   4  -1  185.08   28.70
   9   4  -1  182.88   29.10
  -9  -4   1  208.18   30.50
  -9  -4   1  220.18   31.20
  -9  -4   1  279.87   33.70
  -9  -4   1  231.68   32.20
  -9  -4   1  201.98   33.50
   8   4  -1  373.76   40.90
   8   4  -1  304.97   34.60
  -8  -4   1  325.57   40.00
  -8  -4   1  397.86   39.50
  -8  -4   1  339.97   35.50
  -8  -4   1  428.66   41.80
  -8  -4   1  299.27   36.20
   7   4  -1  206.38   28.00
   7   4  -1  202.48   24.80
  -7  -4   1  234.78   31.90
  -7  -4   1  218.68   31.30
  -7  -4   1  233.48   25.60
  -7  -4   1  222.98   27.60
  -7  -4   1  226.68   27.70
  -7  -4   1  200.58   39.10
   6   4  -1  291.37   27.20
   6   4  -1  283.27   26.10
  -6  -4   1  298.77   27.40
  -6  -4   1  245.98   29.80
  -6  -4   1  272.97   28.00
  -6  -4   1  266.07   29.40
  -6  -4   1  308.47   31.70
  -6  -4   1  286.17   29.40
   5   4  -1  862.31   58.19
   5   4  -1  859.71   58.39
   5   4  -1  891.51   59.29
   5   4  -1  866.31   60.79
  -5  -4   1  899.51   63.59
  -5  -4   1  922.61   63.69
  -5  -4   1  806.32   59.99
  -5  -4   1  867.51   58.89
  -5  -4   1  882.01   58.49
  -5  -4   1  881.81   59.59
   4   4  -1  469.55   33.50
   4   4  -1  455.65   33.10
   4   4  -1  436.06   35.50
  -4  -4   1  451.15   37.30
  -4  -4   1  436.26   37.70
  -4  -4   1  481.35   36.20
  -4  -4   1  452.25   33.70
   3   4  -1   78.19   10.20
   3   4  -1   64.39    6.60
   3   4  -1   76.79   10.20
   3   4  -1   76.79   14.70
  -3  -4   1   72.19   10.00
  -3  -4   1   66.39    7.80
  -3  -4   1   51.99   11.90
  -3  -4   1   58.59   11.90
  -3  -4   1   58.19   11.50
   2   4  -1   11.10    4.10
   2   4  -1   18.00    5.00
   2   4  -1    8.30    4.90
  -2  -4   1    4.90    4.90
  -2  -4   1    9.60    6.40
  -2  -4   1    8.80    6.20
   1   4  -1  181.18   14.70
   1   4  -1  186.28   14.20
   1   4  -1  186.68   17.80
  -1  -4   1  176.08   17.60
  -1  -4   1  180.18   12.80
  -1  -4   1  162.08   18.70
  -1  -4   1  183.38   19.90
  -1  -4   1  171.68   13.20
   0   4  -1 1359.96   81.09
   0   4  -1 1401.26   78.49
   0   4  -1 1172.98   78.29
   0  -4   1 1287.17   81.39
   0  -4   1 1349.27   85.29
   0  -4   1 1299.97   81.99
   0  -4   1 1227.68   78.99
  -1   4  -1  426.36   29.40
  -1   4  -1  360.46   26.50
  -1   4  -1  390.26   26.70
  -1   4  -1  350.76   28.60
  -1   4  -1  383.86   25.40
   1  -4   1  384.66   29.80
   1  -4   1  358.16   25.20
   1  -4   1  436.36   32.70
   1  -4   1  398.26   29.80
  -2   4  -1  751.12   50.99
  -2   4  -1  769.82   54.89
  -2   4  -1  888.81   52.29
  -2   4  -1  742.73   50.59
   2  -4   1  807.22   52.79
   2  -4   1  803.52   56.09
   2  -4   1  785.12   54.79
  -3   4  -1  287.47   29.30
  -3   4  -1  282.57   23.20
  -3   4  -1  270.97   23.50
  -3   4  -1  266.97   23.20
   3  -4   1  294.57   30.10
   3  -4   1  289.77   25.70
   3  -4   1  271.67   28.10
  -4   4  -1  586.54   66.09
  -4   4  -1  575.94   41.00
  -4   4  -1  571.34   41.90
  -4   4  -1  546.95   39.30
   4  -4   1  515.65   44.30
   4  -4   1  561.54   41.00
   4  -4   1  631.04   67.99
  -5   4  -1   31.30   10.70
  -5   4  -1   21.70    6.10
  -5   4  -1   27.70    9.40
  -5   4  -1   34.00   16.40
   5  -4   1   20.30   13.90
   5  -4   1   32.20    9.70
   5  -4   1   39.30   14.40
  -6   4  -1   30.70    7.20
  -6   4  -1   17.70   10.40
  -6   4  -1   41.00   20.10
  -6   4  -1   24.60   11.80
   6  -4   1   29.30   18.30
   6  -4   1   24.00   11.00
   6  -4   1   22.50   16.70
  -7   4  -1   43.10   13.80
  -7   4  -1   84.29   18.70
  -7   4  -1   83.19   29.40
   7  -4   1   33.20   12.80
   7  -4   1   72.39   26.50
   7  -4   1   55.89   21.60
  -9   4  -1   19.10   17.20
  -9   4  -1   26.90   14.10
   9  -4   1   18.60   25.80
   9  -4   1    3.40   23.50
 -10   4  -1   -6.70   16.60
 -10   4  -1   -2.50   14.60
  10  -4   1  -14.40   33.70
 -11   4  -1   43.50   17.90
 -11   4  -1   52.69   31.80
  11  -4   1   88.79   58.39
 -12   4  -1   26.50   26.80
 -12   4  -1   64.89   20.30
  12  -4   1  127.39   64.19
  13   3  -1   30.00   20.40
 -13  -3   1    3.40   17.70
 -13  -3   1   17.30   23.90
  12   3  -1   40.80   44.80
  12   3  -1    7.10   21.00
 -12  -3   1   58.29   24.70
 -12  -3   1    9.30   17.00
  11   3  -1   39.30   18.20
  11   3  -1   36.90   31.20
 -11  -3   1   91.09   33.40
 -11  -3   1   17.40   16.30
 -11  -3   1   20.90   19.70
  10   3  -1  -11.10    7.70
  10   3  -1   -6.90   20.30
  10   3  -1  -20.50   11.50
 -10  -3   1   -0.10   11.70
 -10  -3   1    5.60   17.10
 -10  -3   1  -21.10   13.50
   9   3  -1    3.00    7.80
   9   3  -1   18.90   17.70
   9   3  -1   -3.20   13.20
  -9  -3   1   -8.70   13.20
  -9  -3   1   10.50   12.10
  -9  -3   1   11.60   12.30
  -9  -3   1   18.60   16.40
  -9  -3   1    1.80   12.80
   8   3  -1  457.15   42.00
   8   3  -1  554.14   48.40
   8   3  -1  468.55   47.90
  -8  -3   1  484.05   46.60
  -8  -3   1  569.74   52.09
  -8  -3   1  469.15   48.20
  -8  -3   1  487.05   43.00
  -8  -3   1  417.06   43.30
   7   3  -1  489.65   47.10
   7   3  -1  452.75   39.00
  -7  -3   1  455.85   40.20
  -7  -3   1  480.55   39.50
  -7  -3   1  474.75   50.49
  -7  -3   1  463.95   43.50
  -7  -3   1  484.65   42.90
  -7  -3   1  455.15   40.30
   6   3  -1   41.40   11.00
   6   3  -1   35.90   10.50
  -6  -3   1   28.50   12.00
  -6  -3   1   34.70   10.80
  -6  -3   1   26.80    8.40
  -6  -3   1   35.20   10.90
  -6  -3   1   31.10   11.00
   5   3  -1  309.07   25.40
   5   3  -1  257.97   24.20
   5   3  -1  272.87   25.30
  -5  -3   1  266.47   25.30
  -5  -3   1  272.57   25.40
  -5  -3   1  272.77   24.20
  -5  -3   1  303.07   29.30
  -5  -3   1  276.57   26.30
  -5  -3   1  262.97   28.40
   4   3  -1 1015.90   67.19
   4   3  -1 1063.59   67.19
   4   3  -1  971.70   68.29
  -4  -3   1 1056.39   67.49
  -4  -3   1 1097.79   71.09
  -4  -3   1 1073.89   67.19
  -4  -3   1 1026.90   68.49
  -4  -3   1 1089.49   71.09
  -4  -3   1 1080.79   68.09
   3   3  -1  467.65   35.60
   3   3  -1  434.16   31.20
   3   3  -1  441.06   30.20
   3   3  -1  448.06   31.20
   3   3  -1  461.95   33.50
  -3  -3   1  471.15   35.00
  -3  -3   1  449.36   33.20
  -3  -3   1  480.75   35.10
  -3  -3   1  443.06   31.70
  -3  -3   1  445.86   30.40
   2   3  -1  158.98   13.30
   2   3  -1  163.68   16.30
   2   3  -1  154.18   12.90
  -2  -3   1  160.38   16.20
  -2  -3   1  149.99   16.60
  -2  -3   1  154.58   10.90
  -2  -3   1  159.38   16.70
   1   3  -1    9.20    3.40
   1   3  -1    3.60    5.30
  -1  -3   1   -5.00    7.30
  -1  -3   1   -3.00    5.50
   0   3  -1 4235.78  261.87
   0   3  -1 4826.32  264.07
   0   3  -1 4362.36  262.17
   0   3  -1 3916.61  261.67
   0  -3   1 4971.70  264.97
   0  -3   1 4857.81  263.27
   0  -3   1 4365.56  262.37
   0  -3   1 4492.95  262.57
  -1   3  -1 1702.63  105.39
  -1   3  -1 1681.33  103.99
  -1   3  -1 1869.81  106.39
  -1   3  -1 1878.81  110.39
  -1   3  -1 1698.13  105.19
   1  -3   1 1822.92  107.89
   1  -3   1 1694.73  103.89
   1  -3   1 1862.71  108.49
   1  -3   1 1740.63  108.29
  -2   3  -1  726.23   44.60
  -2   3  -1  643.04   44.20
  -2   3  -1  679.33   47.90
  -2   3  -1  687.83   44.00
   2  -3   1  692.13   48.50
   2  -3   1  691.83   47.20
  -3   3  -1  619.54   47.40
  -3   3  -1  626.54   42.50
  -3   3  -1  637.24   41.30
  -3   3  -1  638.24   41.70
   3  -3   1  609.74   45.60
   3  -3   1  625.74   42.20
   3  -3   1  597.04   47.90
  -4   3  -1  900.71   65.29
  -4   3  -1  816.82   57.69
  -4   3  -1  895.21   55.89
  -4   3  -1  910.51   57.29
   4  -3   1  838.92   56.19
   4  -3   1  822.42   60.49
   4  -3   1  858.21   64.49
  -5   3  -1  584.54   54.39
  -5   3  -1  645.94   47.50
  -5   3  -1  640.44   44.40
  -5   3  -1  697.33   56.69
   5  -3   1  641.14   45.60
   5  -3   1  669.23   51.29
   5  -3   1  648.94   55.29
  -6   3  -1   13.30    5.70
  -6   3  -1    2.90    8.60
  -6   3  -1    3.30   14.70
  -6   3  -1    7.40    8.00
   6  -3   1   21.50    9.70
   6  -3   1   14.70    6.40
   6  -3   1   11.40   15.30
  -7   3  -1  359.56   36.50
  -7   3  -1  385.06   53.59
  -7   3  -1  361.96   35.40
   7  -3   1  374.76   48.60
   7  -3   1  343.97   34.60
   7  -3   1  373.76   47.10
  -8   3  -1  246.28   28.40
  -8   3  -1  183.08   35.80
  -8   3  -1  177.38   70.79
   8  -3   1  188.08   28.50
   8  -3   1  215.38   41.20
  -9   3  -1   -7.20   13.70
  -9   3  -1    4.40   11.60
   9  -3   1   24.60   29.70
   9  -3   1    1.90   20.90
 -10   3  -1   23.80   13.70
 -10   3  -1   10.50   18.20
  10  -3   1   -4.20   22.70
  10  -3   1   -8.50   32.50
 -11   3  -1   69.19   18.60
 -11   3  -1   45.40   30.50
 -12   3  -1   38.80   28.30
 -12   3  -1   42.20   18.20
  12  -3   1  124.89   55.39
  13   2  -1    2.10   23.90
 -13  -2   1   23.30   24.80
 -13  -2   1   -8.80   21.30
  12   2  -1   56.29   23.90
  12   2  -1   33.20   40.50
 -12  -2   1   29.10   17.50
 -12  -2   1   59.99   26.40
  11   2  -1   52.59   20.20
  11   2  -1  106.59   39.70
  11   2  -1   43.90   19.40
 -11  -2   1   53.19   21.30
 -11  -2   1   46.60   18.30
  10   2  -1   19.90   14.40
  10   2  -1   25.80   34.10
 -10  -2   1   -8.50   15.30
 -10  -2   1   -5.70   11.10
 -10  -2   1   48.60   22.80
   9   2  -1   34.80   19.40
   9   2  -1   37.40   13.30
  -9  -2   1    3.30   14.10
  -9  -2   1   45.10   19.00
  -9  -2   1    0.30   12.20
   8   2  -1  100.59   20.60
   8   2  -1   72.89   19.40
   8   2  -1  146.39   31.60
  -8  -2   1   92.09   19.20
  -8  -2   1  114.89   21.90
  -8  -2   1  149.29   25.60
  -8  -2   1  102.79   23.90
   7   2  -1  454.85   36.70
   7   2  -1  433.76   35.90
   7   2  -1  350.26   41.70
  -7  -2   1  433.76   36.90
  -7  -2   1  399.86   39.10
  -7  -2   1  388.76   36.70
  -7  -2   1  435.06   37.50
  -7  -2   1  443.96   44.50
  -7  -2   1  427.96   37.50
   6   2  -1   16.90   10.10
  -6  -2   1   18.80    8.30
  -6  -2   1    4.00   10.70
  -6  -2   1    8.90    8.00
  -6  -2   1    9.70    7.90
  -6  -2   1    4.10    8.60
  -6  -2   1   11.30    7.10
   5   2  -1   71.29   15.10
   5   2  -1   96.59   12.70
  -5  -2   1   77.39   16.20
  -5  -2   1   65.69   12.00
  -5  -2   1   76.09   15.30
  -5  -2   1   74.89   16.90
  -5  -2   1   88.79   13.60
  -5  -2   1   78.89   14.80
   4   2  -1  705.73   49.60
   4   2  -1  656.93   48.50
  -4  -2   1  745.53   49.40
  -4  -2   1  757.22   49.00
  -4  -2   1  776.32   51.19
  -4  -2   1  726.13   49.90
  -4  -2   1  733.03   50.89
  -4  -2   1  712.73   48.40
   3   2  -1  790.42   51.99
   3   2  -1  818.32   53.09
   3   2  -1  795.42   53.69
  -3  -2   1  778.52   52.49
  -3  -2   1  923.31   54.89
  -3  -2   1  818.82   54.59
  -3  -2   1  814.32   54.19
  -3  -2   1  792.32   51.89
  -3  -2   1  848.02   52.89
   2   2  -1   26.30    6.50
   2   2  -1   21.90    4.30
   2   2  -1   19.70    4.60
   2   2  -1   26.60    5.00
  -2  -2   1   12.30    5.50
  -2  -2   1   31.20    5.50
  -2  -2   1   22.70    4.60
  -2  -2   1   19.50    7.50
   1   2  -1   44.40    7.00
   1   2  -1   50.99    5.50
  -1  -2   1   29.50    6.40
  -1  -2   1   38.90    7.40
  -1  -2   1   45.40    7.50
   0   2  -1 1150.68   77.39
   0   2  -1 1182.28   77.39
   0   2  -1 1278.37   78.09
   0   2  -1 1509.15   80.09
   0   2  -1 1270.27   77.69
   0  -2   1 1429.06   79.69
   0  -2   1 1314.97   77.89
   0  -2   1 1355.46   79.29
   0  -2   1 1327.37   78.39
  -1   2  -1 4141.19  220.48
  -1   2  -1 3460.75  219.38
  -1   2  -1 3830.42  218.38
  -1   2  -1 3629.24  221.88
   1  -2   1 3481.15  218.18
   1  -2   1 4092.69  220.68
  -2   2  -1  189.98   15.60
  -2   2  -1  207.88   16.10
  -2   2  -1  176.78   15.80
   2  -2   1  210.98   18.40
   2  -2   1  227.18   17.10
  -3   2  -1  980.00   63.39
  -3   2  -1 1002.30   62.49
  -3   2  -1 1021.40   68.29
  -3   2  -1  989.30   62.09
   3  -2   1 1044.40   68.09
   3  -2   1  990.70   68.29
   3  -2   1  978.00   64.79
  -4   2  -1  442.56   31.70
  -4   2  -1  456.85   39.80
  -4   2  -1  412.86   28.40
  -4   2  -1  441.86   33.60
  -4   2  -1  424.46   32.30
   4  -2   1  463.05   40.00
   4  -2   1  473.45   36.80
   4  -2   1  486.55   33.00
  -5   2  -1   61.09   11.10
  -5   2  -1   71.29   12.60
  -5   2  -1   99.59   23.10
  -5   2  -1   88.99   14.80
  -5   2  -1   90.09    9.90
   5  -2   1   65.69   16.30
   5  -2   1  106.59   13.70
  -6   2  -1   78.19   14.70
  -6   2  -1   54.19   11.80
  -6   2  -1   72.79   19.80
   6  -2   1   58.99   18.90
   6  -2   1   83.59   17.50
   6  -2   1   73.39   16.40
  -7   2  -1  151.98   34.90
  -7   2  -1  123.69   21.00
  -7   2  -1  158.28   17.30
  -7   2  -1  166.38   22.20
   7  -2   1  113.89   22.50
   7  -2   1   94.69   22.20
  -8   2  -1  151.48   20.20
  -8   2  -1   92.59   32.30
  -9   2  -1   99.89   37.20
  -9   2  -1   74.49   25.60
  -9   2  -1   62.79   20.80
   9  -2   1   50.99   14.40
   9  -2   1   51.29   23.40
   9  -2   1   59.89   33.10
 -10   2  -1   18.40   13.70
 -10   2  -1  -12.10   16.00
  10  -2   1   -3.90   27.10
 -11   2  -1   18.70   14.70
 -11   2  -1    1.90   21.30
  11  -2   1    0.30   40.20
 -12   2  -1   55.69   24.80
 -12   2  -1   57.19   28.00
  12  -2   1   71.59   53.89
 -13   2  -1  -21.90   27.40
 -13   2  -1   45.70   20.70
  13  -2   1   -6.70   46.50
  13   1  -1   -4.30   19.60
  13   1  -1   73.49   50.39
 -13  -1   1   25.50   18.60
 -13  -1   1   19.40   26.20
  12   1  -1  127.59   49.70
 -12  -1   1   83.99   21.90
  11   1  -1   64.79   49.90
 -11  -1   1   41.50   15.30
 -11  -1   1   83.89   24.20
  10   1  -1    4.40   16.30
  10   1  -1  -12.20   11.10
  10   1  -1   11.40   21.70
 -10  -1   1    1.30   15.80
 -10  -1   1   -3.40   12.30
   9   1  -1   18.90   14.60
   9   1  -1   47.00   22.60
  -9  -1   1   -3.60   11.10
  -9  -1   1    8.80   14.80
   8   1  -1  284.77   27.70
   8   1  -1  248.38   32.70
   8   1  -1  311.07   39.60
  -8  -1   1  227.28   30.00
  -8  -1   1  295.67   33.90
  -8  -1   1  267.87   33.00
   7   1  -1  223.78   23.00
   7   1  -1  183.68   33.80
   7   1  -1  224.78   26.40
  -7  -1   1  225.38   26.00
  -7  -1   1  196.08   25.80
  -7  -1   1  215.18   26.60
  -7  -1   1  254.87   36.60
   6   1  -1  342.47   38.20
   6   1  -1  317.97   27.40
   6   1  -1  351.06   28.20
  -6  -1   1  314.87   29.40
  -6  -1   1  327.07   29.50
  -6  -1   1  306.77   29.00
  -6  -1   1  339.37   30.70
  -6  -1   1  280.37   39.40
  -6  -1   1  339.97   28.50
   5   1  -1   79.39   11.40
   5   1  -1   61.09   13.50
  -5  -1   1   65.79   12.50
  -5  -1   1   64.19   13.80
  -5  -1   1   64.89   12.40
  -5  -1   1   64.59   12.20
  -5  -1   1   51.29    9.70
  -5  -1   1   62.19   13.80
   4   1  -1  556.94   40.90
   4   1  -1  608.84   44.40
  -4  -1   1  643.04   42.80
  -4  -1   1  597.14   41.30
  -4  -1   1  607.44   42.30
  -4  -1   1  633.44   43.40
  -4  -1   1  641.34   44.80
  -4  -1   1  595.44   41.90
   3   1  -1 4803.12  291.67
   3   1  -1 4899.81  293.37
  -3  -1   1 4927.01  292.17
  -3  -1   1 4845.62  293.17
  -3  -1   1 5086.49  293.37
  -3  -1   1 4886.81  291.57
  -3  -1   1 5107.99  292.57
  -3  -1   1 5358.76  293.17
   2   1  -1  220.18   18.10
   2   1  -1  232.48   18.40
   2   1  -1  243.88   19.40
   2   1  -1  264.77   18.30
  -2  -1   1  296.97   21.40
  -2  -1   1  253.27   19.10
  -2  -1   1  242.68   17.80
   1   1  -1 1332.07   83.69
  -1  -1   1 1341.37   83.79
  -1  -1   1 1423.16   83.89
  -1  -1   1 1425.66   84.49
  -1  -1   1 1580.64   85.29
  -1   1  -1 1002.30   57.59
  -1   1  -1 1020.50   60.19
  -1   1  -1  978.00   57.99
   1  -1   1  998.10   59.19
   1  -1   1  853.51   59.39
  -2   1  -1 2016.30  118.69
  -2   1  -1 2038.90  118.39
  -2   1  -1 1977.30  118.99
  -2   1  -1 2008.80  122.19
  -2   1  -1 1798.02  116.49
   2  -1   1 2193.08  119.09
  -3   1  -1  479.55   33.20
  -3   1  -1  471.25   37.90
  -3   1  -1  511.35   33.60
  -3   1  -1  463.15   31.40
  -3   1  -1  492.75   34.30
   3  -1   1  496.05   35.70
   3  -1   1  526.05   32.00
   3  -1   1  579.34   34.80
  -4   1  -1  387.96   29.10
  -4   1  -1  405.36   35.50
  -4   1  -1  420.66   29.50
  -4   1  -1  376.36   27.30
  -4   1  -1  401.86   30.70
   4  -1   1  424.96   33.10
   4  -1   1  380.06   29.30
   4  -1   1  432.66   30.20
  -5   1  -1  175.98   19.20
  -5   1  -1  203.68   17.50
  -5   1  -1  205.08   27.00
  -5   1  -1  206.78   20.60
   5  -1   1  189.58   25.80
   5  -1   1  200.58   19.40
   5  -1   1  224.68   20.30
   5  -1   1  188.48   23.80
  -6   1  -1   21.00    9.10
  -6   1  -1   33.20   15.40
  -6   1  -1   30.70    7.70
  -6   1  -1   22.30   10.30
   6  -1   1   27.20    7.90
   6  -1   1   28.80   13.00
   6  -1   1   18.20   11.00
  -7   1  -1  176.58   23.50
  -7   1  -1  198.08   20.70
  -7   1  -1  146.49   21.70
  -7   1  -1  195.98   34.70
   7  -1   1  188.58   36.50
   7  -1   1  169.38   22.60
   7  -1   1  160.98   31.40
  -8   1  -1  520.05   45.60
  -8   1  -1  551.24   63.89
  -8   1  -1  478.55   43.20
  -8   1  -1  548.15   44.80
   8  -1   1  493.55   53.19
   8  -1   1  507.65   43.30
   8  -1   1  572.64   58.09
  -9   1  -1   14.20   11.60
  -9   1  -1   18.60   15.20
  -9   1  -1   45.80   15.60
  -9   1  -1   24.70   26.40
   9  -1   1   36.60   23.70
   9  -1   1   -7.80   18.70
 -10   1  -1   30.20   18.30
 -10   1  -1   10.30   12.20
  10  -1   1   60.19   30.00
  10  -1   1   -8.30   20.40
 -11   1  -1   79.39   19.20
 -11   1  -1  114.79   27.50
  11  -1   1  140.69   48.50
  11  -1   1   32.10   29.60
 -12   1  -1   77.49   20.20
 -12   1  -1  124.79   31.70
 -13   1  -1   57.19   26.90
 -13   1  -1   30.70   21.10
  13  -1   1   69.09   58.09
  13   0  -1   67.79   58.79
 -13   0   1  -37.90   23.10
 -13   0   1   -0.20   16.70
 -12   0   1   99.39   30.80
 -12   0   1   74.89   22.80
  11   0  -1  115.39   39.70
 -11   0   1  114.69   27.70
 -11   0   1   78.69   19.40
  10   0  -1   50.39   37.70
 -10   0   1   71.69   20.00
   9   0  -1  146.89   25.90
   9   0  -1  151.48   21.90
  -9   0   1  227.38   32.10
  -9   0   1  167.58   28.80
   8   0  -1  153.48   32.70
   8   0  -1  188.78   40.30
   8   0  -1  176.28   20.60
  -8   0   1  158.88   41.00
  -8   0   1  155.68   24.80
  -8   0   1  165.88   25.90
   7   0  -1  181.78   20.40
   7   0  -1  145.29   34.00
   7   0  -1  146.59   25.70
  -7   0   1  173.08   23.50
  -7   0   1  178.78   23.70
  -7   0   1  199.88   33.70
  -7   0   1  162.38   22.90
   6   0  -1  150.38   26.90
   6   0  -1  170.38   20.70
   6   0  -1  169.88   17.20
  -6   0   1  164.78   27.30
  -6   0   1  147.79   20.00
  -6   0   1  164.58   20.00
  -6   0   1  149.19   19.80
   5   0  -1  244.58   28.80
   5   0  -1  296.17   22.60
   5   0  -1  306.47   24.40
   5   0  -1  271.57   22.10
  -5   0   1  284.77   24.40
  -5   0   1  255.67   24.60
  -5   0   1  258.47   29.30
  -5   0   1  253.27   23.70
   4   0  -1 2618.04  146.29
   4   0  -1 2312.37  144.69
   4   0  -1 2487.45  147.59
   4   0  -1 2421.06  150.28
  -4   0   1 2545.75  150.58
  -4   0   1 2413.86  147.09
  -4   0   1 2491.35  146.89
  -4   0   1 2434.96  146.79
  -4   0   1 2183.98  146.39
  -4   0   1 2412.86  145.69
   3   0  -1 1510.55   98.49
   3   0  -1 1473.65   94.69
   3   0  -1 1671.63   95.59
  -3   0   1 1567.14   98.59
  -3   0   1 1583.24   96.49
  -3   0   1 1531.25   96.59
  -3   0   1 1651.63   95.59
  -3   0   1 1566.14   95.09
  -3   0   1 1725.93   97.89
  -2   0   1   10.40    4.40
  -2   0   1    6.80    6.70
  -2   0   1    3.70    2.60
  -1   0   1 2248.68  126.09
  -1   0   1 2013.50  123.79
  -1   0  -1 2339.57  127.79
  -1   0  -1 2039.80  126.99
  -2   0  -1   58.49    6.80
  -2   0  -1   64.99    9.50
  -2   0  -1   59.09    7.70
  -2   0  -1   69.59    8.10
  -2   0  -1   64.39   11.60
  -2   0  -1   73.39    7.90
   2   0   1   74.09    8.50
   2   0   1   59.49    9.10
   2   0   1   69.39    7.70
   2   0   1   64.99    8.20
  -3   0  -1  484.35   32.80
  -3   0  -1  486.45   33.20
  -3   0  -1  532.55   35.40
  -3   0  -1  507.65   37.40
  -3   0  -1  481.75   33.90
  -3   0  -1  493.75   33.80
   3   0   1  484.65   33.90
   3   0   1  507.45   35.50
   3   0   1  557.74   36.60
  -4   0  -1 1309.57   83.09
  -4   0  -1 1395.96   89.49
  -4   0  -1 1272.97   84.19
  -4   0  -1 1312.07   83.49
  -4   0  -1 1434.06   86.49
   4   0   1 1416.96   84.69
   4   0   1 1396.36   86.69
   4   0   1 1298.77   84.39
  -5   0  -1   69.59   12.90
  -5   0  -1   87.89   12.60
  -5   0  -1   72.49   12.80
   5   0   1   88.49   13.00
   5   0   1   73.89   16.00
   5   0   1   90.29   13.80
  -6   0  -1    4.50   10.90
  -6   0  -1   14.10    7.70
  -6   0  -1   21.20    7.40
  -6   0  -1    9.80    9.00
   6   0   1   12.20    6.10
   6   0   1    9.60    9.00
   6   0   1   17.30   11.00
  -7   0  -1  150.98   19.90
  -7   0  -1  115.19   20.50
  -7   0  -1  120.49   25.60
  -7   0  -1  143.09   19.60
   7   0   1  112.99   18.30
   7   0   1   89.69   27.30
   7   0   1  103.29   22.80
  -8   0  -1  338.67   45.10
  -8   0  -1  248.58   28.80
  -8   0  -1  336.57   33.30
  -8   0  -1  309.27   32.30
   8   0   1  228.38   38.90
   8   0   1  261.67   42.90
   8   0   1  226.08   28.60
  -9   0  -1  458.95   50.69
  -9   0  -1  476.65   61.29
  -9   0  -1  393.56   38.90
   9   0   1  452.95   50.09
   9   0   1  432.46   70.59
   9   0   1  322.97   43.60
 -10   0  -1  -29.80   27.40
 -10   0  -1   -2.60   15.90
 -10   0  -1   -6.10   10.70
 -10   0  -1   19.00   16.80
  10   0   1   14.40   23.70
 -11   0  -1   43.40   15.40
 -11   0  -1   56.69   24.60
  11   0   1   67.99   34.30
  11   0   1   77.99   21.10
 -12   0  -1   91.09   42.70
 -12   0  -1   74.09   20.20
 -13   0  -1   11.00   24.30
 -13   0  -1   34.20   21.10
  13   0   1   55.09   47.50
 -13   1   1   18.30   17.50
 -13   1   1   -6.20   24.90
  12  -1  -1   23.00   49.90
 -12   1   1   53.49   25.40
  11  -1  -1   31.40   57.89
 -11   1   1   78.49   25.70
 -11   1   1   30.00   16.40
  10  -1  -1  100.39   37.00
 -10   1   1   67.19   17.30
 -10   1   1  112.49   26.00
   9  -1  -1   62.39   21.30
   9  -1  -1   94.99   20.40
   9  -1  -1   70.79   30.30
  -9   1   1   64.99   20.80
   8  -1  -1  281.97   47.20
   8  -1  -1  234.58   25.80
  -8   1   1  317.07   33.10
  -8   1   1  216.88   29.40
  -8   1   1  270.07   31.90
   7  -1  -1  135.29   27.20
   7  -1  -1  133.49   19.00
   7  -1  -1  125.79   27.50
  -7   1   1  180.88   24.10
  -7   1   1  145.79   22.30
  -7   1   1  143.89   22.10
   6  -1  -1   -0.50    4.50
   6  -1  -1  -13.60    9.20
   6  -1  -1   -7.90    7.90
  -6   1   1   -6.70    9.70
  -6   1   1   -1.80    7.60
  -6   1   1   -3.80    6.70
  -6   1   1   -9.60    6.80
   5  -1  -1   22.50   10.90
   5  -1  -1   36.00    9.30
  -5   1   1   22.50    8.50
  -5   1   1   35.30    8.20
  -5   1   1   25.70   11.30
  -5   1   1   32.80   11.60
   4  -1  -1  176.28   23.30
   4  -1  -1  187.08   16.50
   4  -1  -1  218.88   16.60
   4  -1  -1  228.78   19.90
  -4   1   1  207.08   19.50
  -4   1   1  204.18   19.30
  -4   1   1  221.58   23.90
  -4   1   1  193.98   18.50
   3  -1  -1  486.55   31.80
   3  -1  -1  512.15   30.20
   3  -1  -1  449.36   35.80
  -3   1   1  484.65   31.90
  -3   1   1  456.65   32.50
  -3   1   1  436.96   35.20
  -3   1   1  460.85   32.90
   2  -1  -1  242.98   22.50
   2  -1  -1  232.48   16.80
   2  -1  -1  309.57   19.80
   2  -1  -1  301.77   17.00
  -2   1   1  247.78   18.20
  -2   1   1  255.67   19.60
  -2   1   1  269.97   19.30
  -2   1   1  265.07   19.60
   1  -1  -1  664.13   39.70
   1  -1  -1  650.93   41.60
   1  -1  -1  633.74   39.80
  -1   1   1  717.93   40.10
  -1   1   1  597.64   39.50
  -1   1   1  652.13   40.00
  -1  -1  -1  136.59    9.30
  -1  -1  -1  153.28   10.80
  -1  -1  -1  139.99    9.30
  -1  -1  -1  145.69   13.10
  -2  -1  -1 2216.88  127.29
  -2  -1  -1 2066.99  128.09
  -2  -1  -1 2101.89  129.29
  -2  -1  -1 2212.98  129.39
  -2  -1  -1 2154.08  127.29
  -2  -1  -1 2243.78  129.09
   2   1   1 2278.97  129.29
   2   1   1 2111.79  127.29
   2   1   1 2080.79  126.99
   2   1   1 2196.98  129.09
  -3  -1  -1  411.86   31.20
  -3  -1  -1  415.56   29.90
  -3  -1  -1  430.26   29.60
  -3  -1  -1  393.36   29.80
  -3  -1  -1  410.16   28.20
  -3  -1  -1  413.96   28.20
   3   1   1  413.56   29.70
   3   1   1  412.76   29.60
  -4  -1  -1  886.11   59.09
  -4  -1  -1  856.21   58.09
  -4  -1  -1  899.31   56.99
  -4  -1  -1  909.81   57.19
  -4  -1  -1  873.91   57.49
  -4  -1  -1  904.11   61.49
   4   1   1  867.71   57.99
   4   1   1  891.51   58.49
  -5  -1  -1   55.79   10.40
  -5  -1  -1   57.19   11.50
  -5  -1  -1   70.29   12.40
  -5  -1  -1   57.99   13.80
  -5  -1  -1   60.69   11.00
   5   1   1   62.79   12.80
   5   1   1   51.99   11.10
   5   1   1   72.29   13.60
  -6  -1  -1  170.88   24.40
  -6  -1  -1  198.08   21.20
  -6  -1  -1  188.28   24.90
  -6  -1  -1  203.78   44.00
  -6  -1  -1  210.98   22.10
   6   1   1  224.28   21.60
   6   1   1  216.38   24.60
  -7  -1  -1   90.79   18.60
  -7  -1  -1   89.29   16.80
  -7  -1  -1   60.19   18.60
  -7  -1  -1   84.89   17.00
  -7  -1  -1   47.40   17.20
   7   1   1   74.49   19.60
   7   1   1   80.09   19.20
   7   1   1   71.59   15.80
  -8  -1  -1  151.28   34.90
  -8  -1  -1  160.38   22.90
  -8  -1  -1  188.98   24.50
  -8  -1  -1  136.29   32.90
   8   1   1  122.69   23.90
   8   1   1  145.89   23.00
   8   1   1  141.39   33.90
  -9  -1  -1   28.20   16.10
  -9  -1  -1   14.20   21.10
  -9  -1  -1   11.30   11.30
  -9  -1  -1   14.20   15.10
   9   1   1   35.80   21.10
   9   1   1    5.20    8.40
   9   1   1   14.00   18.00
 -10  -1  -1  -13.50   10.70
 -10  -1  -1   -9.60   25.90
 -10  -1  -1   57.79   22.80
 -10  -1  -1   -3.70   15.90
  10   1   1   12.90   24.10
  10   1   1   14.90   17.50
 -11  -1  -1   50.49   21.00
 -11  -1  -1   28.70   14.20
  11   1   1    3.70   22.80
  11   1   1   53.19   31.60
 -12  -1  -1   49.99   23.90
 -12  -1  -1   87.29   20.30
  12   1   1  141.99   46.20
 -13  -1  -1   24.40   25.50
  13   1   1   33.20   45.10
 -13   2   1    9.50   17.10
 -12   2   1    5.50   16.00
 -12   2   1   56.09   26.30
  11  -2  -1    8.90   29.30
  11  -2  -1   93.59   49.10
 -11   2   1   45.00   16.90
 -11   2   1  113.89   30.30
  10  -2  -1   18.50   32.10
  10  -2  -1  -27.60   20.60
 -10   2   1   13.20   20.60
 -10   2   1   13.10   14.60
   9  -2  -1   97.79   23.40
   9  -2  -1  119.39   45.40
  -9   2   1  143.29   28.00
  -9   2   1  175.38   26.60
   8  -2  -1  187.48   40.60
   8  -2  -1  150.68   32.20
   8  -2  -1  110.99   21.70
  -8   2   1  105.59   23.00
  -8   2   1   88.19   19.30
  -8   2   1  158.08   24.60
   7  -2  -1  583.24   51.49
   7  -2  -1  578.24   44.10
   7  -2  -1  651.83   61.49
  -7   2   1  620.84   50.59
  -7   2   1  580.14   48.40
  -7   2   1  714.73   46.20
   6  -2  -1   21.80   12.00
   6  -2  -1   14.70   13.90
   6  -2  -1   14.80    8.80
  -6   2   1   28.80   11.40
  -6   2   1   16.30    8.40
  -6   2   1   27.50    8.20
   5  -2  -1   47.00   11.50
   5  -2  -1   58.89   11.00
   5  -2  -1   65.09    9.20
  -5   2   1   69.09   10.70
  -5   2   1   40.30   10.80
   4  -2  -1  141.09   13.20
   4  -2  -1  133.69   21.80
   4  -2  -1  172.88   19.40
  -4   2   1  153.38   17.10
  -4   2   1  152.58   16.60
   3  -2  -1 2182.68  134.99
   3  -2  -1 2272.47  131.89
   3  -2  -1 2161.38  139.59
   3  -2  -1 2268.77  132.59
  -3   2   1 2343.47  133.69
  -3   2   1 2231.18  136.09
  -3   2   1 2327.07  135.59
   2  -2  -1 1577.84   95.39
   2  -2  -1 1562.24   94.49
   2  -2  -1 1528.85  100.09
   2  -2  -1 1650.93   96.99
  -2   2   1 1631.04   97.29
  -2   2   1 1677.83   94.59
  -2   2   1 1726.93   96.09
  -2   2   1 1586.24   97.69
   1  -2  -1  226.78   14.90
   1  -2  -1  215.18   19.10
  -1   2   1  268.17   18.00
  -1   2   1  187.78   15.60
  -1   2   1  205.68   16.50
   0  -2  -1  328.57   24.80
   0  -2  -1  307.97   26.60
   0  -2  -1  400.56   25.10
   0  -2  -1  369.46   22.40
   0  -2  -1  415.56   23.10
   0   2   1  357.16   23.50
   0   2   1  347.97   22.70
   0   2   1  361.56   24.90
   0   2   1  418.96   23.20
   0   2   1  358.96   23.60
  -1  -2  -1 1672.93  103.49
  -1  -2  -1 1711.43  104.39
  -1  -2  -1 1743.93  104.69
  -1  -2  -1 1573.34  101.79
  -1  -2  -1 1707.23  102.69
   1   2   1 1750.82  104.39
   1   2   1 1842.32  101.29
   1   2   1 1827.42  103.29
   1   2   1 1847.62  101.99
  -2  -2  -1 4175.18  244.28
  -2  -2  -1 4196.28  245.68
  -2  -2  -1 4198.98  244.08
   2   2   1 4223.18  244.18
   2   2   1 4475.55  247.68
   2   2   1 3918.41  244.18
   2   2   1 4226.78  246.88
  -3  -2  -1   77.69   11.10
  -3  -2  -1   73.29   11.10
  -3  -2  -1   86.29    9.30
  -3  -2  -1   92.29   12.80
  -3  -2  -1   82.59   11.90
  -3  -2  -1   94.09   10.00
   3   2   1   86.09   11.40
  -4  -2  -1  383.16   29.80
  -4  -2  -1  352.36   29.80
  -4  -2  -1  370.56   27.70
  -4  -2  -1  403.16   28.80
  -4  -2  -1  379.86   30.90
  -4  -2  -1  402.96   31.40
   4   2   1  398.16   30.40
   4   2   1  364.36   29.90
  -5  -2  -1 1677.73  104.99
  -5  -2  -1 1748.03  103.89
  -5  -2  -1 1630.94  105.79
  -5  -2  -1 1610.54  105.39
  -5  -2  -1 1667.13  107.79
  -5  -2  -1 1596.34  103.29
   5   2   1 1745.43  106.19
  -6  -2  -1   13.80    8.20
  -6  -2  -1   10.30    6.70
  -6  -2  -1   -8.90    9.50
  -6  -2  -1    0.20    7.10
  -6  -2  -1    7.30    8.00
  -6  -2  -1   -1.90    6.70
   6   2   1    6.50    6.10
  -7  -2  -1  148.39   20.30
  -7  -2  -1  114.79   20.40
  -7  -2  -1  145.89   27.70
  -7  -2  -1   84.49   30.20
  -7  -2  -1  126.49   21.40
   7   2   1  155.98   30.80
   7   2   1  107.69   26.20
   7   2   1  165.58   20.40
  -8  -2  -1  403.96   40.30
  -8  -2  -1  485.05   45.30
  -8  -2  -1  476.95   53.09
  -8  -2  -1  502.05   42.90
  -8  -2  -1  578.24   45.20
   8   2   1  498.55   49.50
   8   2   1  438.66   43.50
   8   2   1  442.66   53.29
  -9  -2  -1   75.99   23.60
  -9  -2  -1   69.49   28.80
  -9  -2  -1   80.29   19.90
  -9  -2  -1   39.40   14.50
   9   2   1   73.29   20.30
   9   2   1   72.49   24.00
 -10  -2  -1   41.60   22.80
 -10  -2  -1  -21.10   30.60
 -10  -2  -1    9.60   14.20
  10   2   1   -4.40    7.90
  10   2   1   38.70   15.90
  10   2   1   20.90   21.10
 -11  -2  -1   11.30   17.40
 -11  -2  -1   76.09   22.10
  11   2   1   73.79   32.10
  11   2   1   39.40   21.40
 -12  -2  -1   46.50   18.20
 -12  -2  -1   16.70   22.60
  12   2   1   93.99   38.70
  12   2   1  -36.50   24.80
 -13  -2  -1   -2.80   24.00
 -13  -2  -1    3.60   26.60
  13   2   1    2.90   19.60
  13   2   1   61.09   42.90
  12  -3  -1   51.79   66.19
 -12   3   1   47.20   18.10
 -12   3   1   68.19   28.10
  11  -3  -1   95.19   60.19
 -11   3   1   93.09   20.80
 -10   3   1   22.40   14.10
 -10   3   1  -15.50   17.30
  -8   3   1  152.88   22.00
   7  -3  -1  179.28   43.00
  -7   3   1  158.68   20.60
  -7   3   1  125.29   22.90
   6  -3  -1   58.79   15.30
   6  -3  -1   60.59   19.60
  -6   3   1   81.29   12.40
  -6   3   1   55.59   13.50
  -6   3   1   36.20   11.00
   5  -3  -1   50.79   16.40
   5  -3  -1   81.39   12.70
   5  -3  -1   68.39    9.80
   5  -3  -1   94.29   20.30
  -5   3   1   63.09   14.10
  -5   3   1   73.59   14.90
   4  -3  -1  954.20   63.79
   4  -3  -1  997.00   58.99
   4  -3  -1  954.60   69.79
   4  -3  -1  889.41   58.59
  -4   3   1  957.10   59.59
  -4   3   1  999.20   59.79
  -4   3   1  964.90   63.39
  -4   3   1  990.50   64.39
   3  -3  -1  263.97   24.40
   3  -3  -1  255.57   18.40
   3  -3  -1  217.48   25.90
  -3   3   1  223.08   18.50
  -3   3   1  233.78   20.90
  -3   3   1  246.58   20.80
   2  -3  -1  220.38   17.00
   2  -3  -1  225.38   22.30
   2  -3  -1  258.27   21.40
   2  -3  -1  235.58   16.20
  -2   3   1  231.38   18.80
  -2   3   1  229.78   18.80
  -2   3   1  256.87   17.50
   1  -3  -1  207.68   19.40
   1  -3  -1  217.08   15.50
  -1   3   1  224.88   16.70
  -1   3   1  210.38   16.40
  -1   3   1  232.38   16.90
  -1   3   1  240.28   15.70
   0  -3  -1  165.48   13.40
   0  -3  -1  181.68   11.80
   0   3   1  137.19   14.80
   0   3   1  157.48   11.80
   0   3   1  173.58   13.10
  -1  -3  -1  135.29    9.90
   1   3   1  146.59   11.60
   1   3   1  137.99    9.90
  -2  -3  -1  101.39    9.70
  -2  -3  -1  120.89   13.40
  -2  -3  -1  111.99   12.60
  -2  -3  -1  107.99   13.70
  -2  -3  -1  109.19    8.80
   2   3   1  107.19    8.90
   2   3   1  103.69   12.60
   2   3   1   99.89    9.20
   2   3   1  113.29    9.00
   2   3   1  119.79    9.80
  -3  -3  -1   34.90    7.70
  -3  -3  -1   40.80    7.20
  -3  -3  -1   40.20    6.90
  -3  -3  -1   34.30    8.00
  -3  -3  -1   32.30    7.40
   3   3   1   40.70    6.90
   3   3   1   40.40    6.60
   3   3   1   41.10    9.30
  -4  -3  -1  967.90   61.09
  -4  -3  -1  843.22   57.89
  -4  -3  -1  858.81   58.99
  -4  -3  -1  865.41   59.09
  -4  -3  -1  898.01   56.09
  -4  -3  -1  859.41   55.29
   4   3   1  799.62   58.79
  -5  -3  -1  296.37   28.80
  -5  -3  -1  274.17   27.60
  -5  -3  -1  322.17   30.00
  -5  -3  -1  296.67   25.70
  -5  -3  -1  301.27   25.20
  -5  -3  -1  314.57   28.50
   5   3   1  307.27   26.90
  -6  -3  -1  865.71   62.59
  -6  -3  -1  866.11   59.69
  -6  -3  -1  982.90   64.99
  -6  -3  -1  887.21   64.99
  -6  -3  -1  848.82   60.29
  -6  -3  -1  872.91   62.99
   6   3   1  867.21   63.19
  -7  -3  -1   63.49   13.30
  -7  -3  -1   47.50   15.40
  -7  -3  -1   64.79   14.80
  -7  -3  -1   47.00   16.20
  -7  -3  -1   52.99   14.50
  -7  -3  -1   67.19   16.90
   7   3   1   89.49   17.80
  -8  -3  -1  187.58   25.40
  -8  -3  -1  239.68   29.90
  -8  -3  -1  198.38   25.60
  -8  -3  -1  203.98   30.80
  -8  -3  -1  177.88   36.90
  -8  -3  -1  162.68   29.00
   8   3   1  197.58   26.20
   8   3   1  174.68   30.30
   8   3   1  187.08   27.00
  -9  -3  -1   76.19   29.30
  -9  -3  -1   98.49   22.20
  -9  -3  -1   66.39   15.70
  -9  -3  -1  111.89   22.50
  -9  -3  -1   58.19   21.70
   9   3   1   41.20   12.40
 -10  -3  -1    5.60   17.60
 -10  -3  -1   17.10   34.00
 -10  -3  -1   32.20   19.10
  10   3   1   34.50   28.50
 -11  -3  -1    8.00   18.60
 -11  -3  -1   59.89   26.70
 -11  -3  -1    4.50   13.80
  11   3   1   68.39   18.50
  11   3   1   35.50   27.60
 -12  -3  -1  247.28   46.00
  12   3   1  117.69   49.10
  12   3   1  154.88   34.90
 -13  -3  -1  111.59   30.80
  13   3   1   41.00   32.20
  13   3   1   75.29   25.80
  12  -4  -1  -42.20   61.19
 -12   4   1  -30.70   22.40
 -12   4   1   52.49   20.00
  11  -4  -1  -24.70   51.39
 -11   4   1   27.80   25.70
 -11   4   1    8.20   21.90
  10  -4  -1  -15.20   45.10
 -10   4   1   -2.90   14.40
 -10   4   1   19.80   20.50
   9  -4  -1  -29.70   22.10
   9  -4  -1  -16.10   29.30
  -9   4   1   -7.90   11.80
  -9   4   1    0.90   14.50
   8  -4  -1    2.90   24.00
   8  -4  -1  -20.30   17.20
  -8   4   1    9.20   19.60
  -8   4   1    3.70   13.00
   7  -4  -1  106.29   24.30
   7  -4  -1  151.08   34.70
  -7   4   1  203.48   26.90
  -7   4   1  169.78   25.60
   6  -4  -1  192.58   37.20
   6  -4  -1  196.48   16.80
   6  -4  -1  167.08   32.40
  -6   4   1  197.68   24.70
  -6   4   1  196.08   24.80
   5  -4  -1  325.17   23.60
   5  -4  -1  369.86   40.20
   5  -4  -1  327.27   34.10
   5  -4  -1  311.47   25.20
  -5   4   1  335.07   24.00
  -5   4   1  324.07   30.00
  -5   4   1  323.57   30.10
   4  -4  -1  665.23   49.40
   4  -4  -1  674.03   43.70
   4  -4  -1  701.53   57.69
  -4   4   1  686.93   42.80
  -4   4   1  709.73   57.09
  -4   4   1  652.23   42.70
   3  -4  -1 3594.54  213.18
   3  -4  -1 3644.14  222.18
   3  -4  -1 3513.95  216.78
  -3   4   1 3588.24  216.78
  -3   4   1 3824.82  212.88
  -3   4   1 3665.23  216.38
  -3   4   1 3635.84  212.98
   2  -4  -1  435.36   36.60
   2  -4  -1  408.56   29.30
   2  -4  -1  409.96   30.60
   2  -4  -1  449.95   35.10
  -2   4   1  427.26   31.80
  -2   4   1  466.85   32.00
  -2   4   1  527.65   30.10
  -2   4   1  491.35   30.80
   1  -4  -1   28.10    5.70
   1  -4  -1   40.30    9.00
   1  -4  -1   36.90    8.90
  -1   4   1   36.50    7.10
  -1   4   1   48.90    6.30
  -1   4   1   43.70    9.00
  -1   4   1   35.00    6.80
   0  -4  -1  713.73   53.49
   0  -4  -1  789.82   53.89
   0   4   1  818.42   52.79
   0   4   1  924.11   50.79
   0   4   1  818.42   52.39
  -1  -4  -1  392.56   26.50
  -1  -4  -1  339.27   28.90
  -1  -4  -1  366.76   27.90
  -1  -4  -1  364.66   30.20
   1   4   1  441.86   26.20
   1   4   1  397.46   27.90
   1   4   1  419.96   24.70
   1   4   1  387.66   29.10
  -2  -4  -1   21.60    4.60
  -2  -4  -1   18.10    6.30
  -2  -4  -1   17.10    6.50
  -2  -4  -1   19.60    6.90
   2   4   1   26.70    5.10
   2   4   1   27.60    5.10
   2   4   1   27.90    4.80
   2   4   1   18.90    5.80
  -3  -4  -1  609.74   43.60
  -3  -4  -1  649.93   45.60
  -3  -4  -1  505.55   39.80
  -3  -4  -1  639.04   44.30
   3   4   1  610.54   38.70
   3   4   1  636.54   43.90
   3   4   1  615.24   39.30
  -4  -4  -1 1062.39   71.59
  -4  -4  -1 1033.60   68.59
  -4  -4  -1 1071.59   66.79
  -4  -4  -1 1203.68   74.29
  -4  -4  -1 1049.40   67.29
  -4  -4  -1 1087.19   71.99
   4   4   1 1035.20   66.69
   4   4   1 1017.60   67.09
   4   4   1 1082.39   71.79
  -5  -4  -1  800.02   56.59
  -5  -4  -1  743.03   54.09
  -5  -4  -1  716.63   49.99
  -5  -4  -1  744.13   53.99
  -5  -4  -1  717.63   49.40
  -5  -4  -1  727.33   52.49
   5   4   1  704.43   49.50
   5   4   1  696.83   49.20
   5   4   1  787.92   57.39
  -6  -4  -1    3.20   10.40
  -6  -4  -1    9.00    7.90
  -6  -4  -1    7.20    8.10
  -6  -4  -1    7.20    8.30
  -6  -4  -1    1.00    9.10
  -6  -4  -1   11.70    9.00
   6   4   1    4.70    7.50
   6   4   1   -2.50    6.20
  -7  -4  -1   31.10   13.00
  -7  -4  -1   49.20   26.70
  -7  -4  -1   44.60   12.60
  -7  -4  -1   14.20   13.20
  -7  -4  -1   30.50   10.90
  -7  -4  -1   37.00   13.30
   7   4   1   20.90    9.40
   7   4   1   39.10   12.20
  -8  -4  -1  166.78   34.30
  -8  -4  -1  219.18   25.90
  -8  -4  -1  176.88   26.40
  -8  -4  -1  167.98   30.20
  -8  -4  -1  214.38   31.70
  -8  -4  -1  202.98   33.00
   8   4   1  219.98   24.70
   8   4   1  232.48   27.10
   8   4   1  188.28   29.80
  -9  -4  -1  142.49   30.00
  -9  -4  -1  183.58   31.30
  -9  -4  -1  110.09   21.60
  -9  -4  -1  142.99   31.90
  -9  -4  -1  137.49   25.70
  -9  -4  -1  172.28   33.10
   9   4   1  102.19   21.20
   9   4   1  159.48   28.60
   9   4   1  126.19   24.20
 -10  -4  -1   16.10   20.90
 -10  -4  -1   21.60   17.10
 -10  -4  -1  -16.40   26.20
 -10  -4  -1   36.00   18.30
  10   4   1   36.10   18.50
  10   4   1   -4.00   16.10
 -11  -4  -1    5.00   17.20
 -11  -4  -1  -10.60   32.30
 -11  -4  -1   34.60   24.90
  11   4   1    4.20   21.80
 -12  -4  -1   59.59   23.30
 -12  -4  -1   60.69   20.00
  12   4   1   49.50   20.30
  12   4   1   27.00   15.40
  12   4   1   91.49   37.90
 -13  -4  -1   45.70   25.70
  13   4   1   66.19   22.90
 -12   5   1  -22.80   23.80
 -12   5   1   29.20   19.80
  11  -5  -1   -7.00   56.49
 -11   5   1   -1.60   16.40
 -11   5   1  -22.60   20.60
  10  -5  -1   87.89   58.19
 -10   5   1   57.49   25.50
 -10   5   1   66.79   20.00
   9  -5  -1   19.60   40.70
   9  -5  -1  -18.30   21.70
  -9   5   1   25.50   14.50
  -9   5   1   26.00   18.50
   8  -5  -1   13.20   22.00
   8  -5  -1    7.20   35.60
  -8   5   1   21.90   15.30
  -8   5   1    9.10   13.00
   7  -5  -1  552.54   71.39
   7  -5  -1  418.86   52.59
  -7   5   1  450.05   42.40
  -7   5   1  468.45   44.40
   6  -5  -1 1133.59   66.19
   6  -5  -1 1118.79   87.89
   6  -5  -1  975.30   84.49
  -6   5   1  996.30   73.99
   5  -5  -1  133.59   25.00
   5  -5  -1  156.68   31.80
  -5   5   1  136.49   20.10
  -5   5   1  133.09   13.10
  -5   5   1  136.99   20.70
   4  -5  -1  136.59   27.40
   4  -5  -1  135.89   24.30
   4  -5  -1  145.79   25.00
   4  -5  -1  142.29   13.10
  -4   5   1  112.09   12.80
  -4   5   1  137.29   11.90
  -4   5   1  127.89   18.50
  -4   5   1  127.89   17.80
   3  -5  -1  612.24   49.80
   3  -5  -1  633.24   47.80
  -3   5   1  641.64   43.40
  -3   5   1  592.04   39.10
  -3   5   1  592.64   42.80
  -3   5   1  574.34   39.90
   2  -5  -1  842.82   58.39
   2  -5  -1  829.32   59.39
   2  -5  -1  762.42   54.09
  -2   5   1  834.22   53.29
  -2   5   1  938.71   52.19
  -2   5   1  796.82   54.19
  -2   5   1  828.62   54.49
   1  -5  -1   64.59   14.90
   1  -5  -1   37.00   10.50
  -1   5   1   46.30    7.30
  -1   5   1   48.40    8.50
  -1   5   1   52.89    9.50
  -1   5   1   42.80    8.00
   0  -5  -1   97.69   14.90
   0  -5  -1  120.59   19.10
   0  -5  -1  153.08   17.00
   0  -5  -1  115.99   13.40
   0   5   1  127.59   12.50
   0   5   1  124.09   11.70
   0   5   1  124.29   11.00
   0   5   1  124.99   16.00
  -1  -5  -1 1780.12  109.69
  -1  -5  -1 1710.33  110.99
  -1  -5  -1 1610.14  108.89
  -1  -5  -1 1827.22  112.19
   1   5   1 1985.10  106.19
   1   5   1 1894.01  111.59
   1   5   1 1739.03  109.59
  -2  -5  -1  191.18   22.50
  -2  -5  -1  228.18   21.60
  -2  -5  -1  204.18   23.70
  -2  -5  -1  231.88   17.70
   2   5   1  254.87   16.80
   2   5   1  234.98   22.40
   2   5   1  265.87   18.40
  -3  -5  -1  501.45   36.80
  -3  -5  -1  572.84   43.60
  -3  -5  -1  559.24   44.20
  -3  -5  -1  573.44   42.50
   3   5   1  588.54   36.30
   3   5   1  555.14   41.90
   3   5   1  589.54   37.60
  -4  -5  -1  274.07   29.20
  -4  -5  -1  272.17   26.70
  -4  -5  -1  250.77   22.20
  -4  -5  -1  246.18   26.20
   4   5   1  262.67   21.50
   4   5   1  264.67   20.80
   4   5   1  284.37   26.10
  -5  -5  -1  992.10   68.69
  -5  -5  -1  956.50   63.19
  -5  -5  -1 1008.20   70.19
  -5  -5  -1  934.91   64.39
   5   5   1  927.51   62.69
   5   5   1  959.90   62.39
  -6  -5  -1  392.96   41.50
  -6  -5  -1  411.66   44.00
  -6  -5  -1  341.67   35.70
  -6  -5  -1  386.86   37.50
  -6  -5  -1  393.26   31.90
  -6  -5  -1  379.76   34.80
   6   5   1  396.56   31.40
   6   5   1  364.16   32.00
  -7  -5  -1   -8.10   10.00
  -7  -5  -1   -4.50   10.40
  -7  -5  -1    6.20    8.70
  -7  -5  -1    0.30    9.40
  -7  -5  -1  -15.00   10.50
  -7  -5  -1   -2.00   11.70
   7   5   1  -10.40    6.90
   7   5   1    5.40    9.30
  -8  -5  -1   13.00   17.20
  -8  -5  -1   26.80   15.40
  -8  -5  -1   23.70   12.70
  -8  -5  -1   32.20   13.00
  -8  -5  -1   17.80   15.10
   8   5   1   14.20    9.60
   8   5   1   37.30   13.40
   8   5   1   31.50   11.30
   8   5   1   34.60   13.90
  -9  -5  -1  229.98   34.10
  -9  -5  -1  221.88   31.70
  -9  -5  -1  228.08   38.40
  -9  -5  -1  187.08   41.60
  -9  -5  -1  240.68   30.10
   9   5   1  207.78   28.00
   9   5   1  199.08   28.90
   9   5   1  238.68   33.10
 -10  -5  -1  150.38   31.40
 -10  -5  -1   45.30   23.80
 -10  -5  -1   99.69   33.50
 -10  -5  -1   84.09   33.30
  10   5   1   47.30   21.90
 -11  -5  -1   12.50   17.30
 -11  -5  -1  -18.20   31.40
 -11  -5  -1   -5.80   13.80
 -11  -5  -1    3.20   26.60
  11   5   1   11.70   13.60
  11   5   1   47.30   24.60
  11   5   1    8.10   11.90
  11   5   1   22.00   15.40
 -12  -5  -1  102.29   35.70
  12   5   1   88.69   34.40
 -13  -5  -1   50.99   28.90
  13   5   1   51.09   28.10
  13   5   1   67.59   25.40
  13   5   1  101.89   43.50
  11  -6  -1   57.29   69.39
 -11   6   1   67.99   20.80
 -11   6   1   58.29   28.30
 -10   6   1   96.49   21.90
  -9   6   1    0.40   19.20
  -9   6   1  -16.00   13.70
   8  -6  -1  -21.60   21.50
   8  -6  -1   33.40   31.10
  -8   6   1   36.60   17.20
  -8   6   1   16.10   12.70
   7  -6  -1  122.39   28.30
  -7   6   1  167.78   25.70
  -7   6   1  131.69   27.90
   6  -6  -1  507.55   31.20
   6  -6  -1  412.76   54.99
   6  -6  -1  406.36   51.69
   5  -6  -1   36.60   18.10
   5  -6  -1   16.70    8.90
   5  -6  -1   11.30   15.20
  -5   6   1   19.00   11.00
  -5   6   1    8.30    4.20
  -5   6   1   -4.20    8.40
   4  -6  -1   23.60   15.00
   4  -6  -1   35.10   14.60
   4  -6  -1    9.40    6.50
  -4   6   1   12.70    8.40
  -4   6   1    3.70    5.10
  -4   6   1   14.40    9.10
   3  -6  -1  479.35   44.80
   3  -6  -1  482.85   42.80
   3  -6  -1  524.45   35.90
  -3   6   1  432.66   32.50
  -3   6   1  514.75   37.60
  -3   6   1  448.66   34.40
  -3   6   1  502.85   36.70
   2  -6  -1  134.09   25.70
   2  -6  -1  139.09   22.50
   2  -6  -1  112.39   16.60
  -2   6   1  129.69   13.20
  -2   6   1  137.39   15.20
  -2   6   1  136.89   17.90
  -2   6   1  140.99   15.10
   1  -6  -1   82.39   17.80
   1  -6  -1   70.79   15.00
   1  -6  -1   52.19    9.90
  -1   6   1   58.09    9.70
  -1   6   1   66.39    8.80
  -1   6   1   56.09   10.00
  -1   6   1   75.19   14.80
   0  -6  -1  224.18   23.80
   0  -6  -1  246.68   21.40
   0  -6  -1  294.67   25.10
   0  -6  -1  245.48   26.90
   0   6   1  298.57   25.00
   0   6   1  246.58   19.30
   0   6   1  246.98   20.70
  -1  -6  -1 3139.89  197.98
  -1  -6  -1 3209.98  201.08
  -1  -6  -1 3150.38  199.98
  -1  -6  -1 3270.97  196.18
   1   6   1 3429.06  194.38
   1   6   1 3178.88  198.18
   1   6   1 3821.52  196.48
  -2  -6  -1  688.83   54.99
  -2  -6  -1  731.73   52.89
  -2  -6  -1  698.23   53.99
   2   6   1  853.51   49.30
   2   6   1  700.13   53.29
   2   6   1  838.92   47.20
  -3  -6  -1   -3.70    6.40
  -3  -6  -1   -5.40    6.50
  -3  -6  -1    0.80    3.80
  -3  -6  -1   -6.20    5.80
   3   6   1    7.90    5.30
   3   6   1    7.40    4.80
  -4  -6  -1  214.28   24.90
  -4  -6  -1  183.88   18.40
  -4  -6  -1  173.28   24.50
  -4  -6  -1  213.48   24.90
   4   6   1  199.78   18.50
   4   6   1  204.18   17.20
  -5  -6  -1  367.16   34.30
  -5  -6  -1  318.47   28.00
   5   6   1  314.77   28.70
   5   6   1  338.97   26.70
  -6  -6  -1  203.48   29.90
  -6  -6  -1  216.08   30.30
  -6  -6  -1  209.28   24.80
  -6  -6  -1  227.88   29.20
   6   6   1  237.08   23.30
   6   6   1  236.58   22.60
  -7  -6  -1  152.78   29.60
  -7  -6  -1  187.28   31.90
  -7  -6  -1  196.18   24.10
  -7  -6  -1  162.28   30.10
  -7  -6  -1  143.69   26.40
   7   6   1  208.28   23.60
   7   6   1  194.08   22.30
  -8  -6  -1   53.09   20.40
  -8  -6  -1   77.59   22.80
  -8  -6  -1   82.39   22.10
  -8  -6  -1   73.99   16.90
  -8  -6  -1   74.19   20.30
  -8  -6  -1   46.30   14.60
   8   6   1   42.40   13.00
   8   6   1   78.99   16.60
  -9  -6  -1  371.96   45.40
  -9  -6  -1  320.77   34.60
  -9  -6  -1  323.77   44.20
  -9  -6  -1  244.58   44.30
  -9  -6  -1  303.07   35.70
  -9  -6  -1  333.07   40.70
   9   6   1  294.37   32.70
   9   6   1  248.68   32.60
   9   6   1  315.97   38.20
 -10  -6  -1  109.29   32.80
 -10  -6  -1   59.69   18.10
 -10  -6  -1   89.79   26.00
 -10  -6  -1  100.89   31.40
 -10  -6  -1   40.50   21.40
  10   6   1   56.79   23.50
  10   6   1   30.10   21.50
 -11  -6  -1   46.70   20.80
 -11  -6  -1   61.59   34.80
 -11  -6  -1   25.50   17.20
  11   6   1   45.00   16.20
  11   6   1   38.40   15.70
  11   6   1   21.10   13.70
 -12  -6  -1  117.89   25.10
 -12  -6  -1  113.09   28.40
  12   6   1   74.69   19.20
  12   6   1  161.98   27.70
  12   6   1  113.39   32.40
 -13  -6  -1  258.37   52.99
 -11   7   1   78.09   30.70
 -11   7   1   46.10   20.80
  10  -7  -1  140.39   74.49
 -10   7   1  215.08   40.10
 -10   7   1  266.97   39.80
   9  -7  -1   -7.80   45.20
  -9   7   1   -8.00   16.10
  -9   7   1   -2.50   16.00
   8  -7  -1   25.80   34.30
  -8   7   1    5.50   13.30
  -8   7   1   15.60   15.40
   7  -7  -1  174.58   48.80
   7  -7  -1  254.67   49.00
  -7   7   1  216.98   30.20
  -7   7   1  236.88   31.40
   6  -7  -1   95.09   26.10
   6  -7  -1  104.29   34.00
  -6   7   1   84.79   18.00
  -6   7   1   78.29   12.50
  -6   7   1  128.79   21.90
   5  -7  -1   -6.40   18.20
   5  -7  -1   10.10    7.00
   5  -7  -1   -5.70   16.30
  -5   7   1   -6.30    4.50
  -5   7   1  -14.50    7.70
   4  -7  -1   -0.70    7.00
   4  -7  -1   -5.50   14.30
   4  -7  -1   -5.90   14.90
  -4   7   1   -7.00    7.80
  -4   7   1   -6.20    8.20
   3  -7  -1 1267.87   76.19
   3  -7  -1 1261.87   86.39
   3  -7  -1 1137.09   88.19
  -3   7   1 1049.49   73.89
  -3   7   1 1170.68   76.69
  -3   7   1 1110.09   76.39
   2  -7  -1 1197.28   76.29
   2  -7  -1 1165.98   82.29
   2  -7  -1 1244.18   82.99
  -2   7   1 1161.18   75.59
  -2   7   1 1221.08   72.49
  -2   7   1 1103.49   74.69
  -2   7   1 1083.89   76.89
   1  -7  -1    2.80    8.90
   1  -7  -1    1.60   10.10
   1  -7  -1   -4.10    5.90
  -1   7   1   -0.50    3.50
  -1   7   1    1.20    4.90
   0  -7  -1  117.89   18.60
   0  -7  -1  115.59   24.50
   0  -7  -1  122.89   15.60
   0  -7  -1  144.89   20.30
   0   7   1  154.28   20.40
   0   7   1  125.29   14.00
   0   7   1  134.79   14.60
   0   7   1  128.09   13.30
  -1  -7  -1  643.04   52.29
  -1  -7  -1  675.83   48.30
  -1  -7  -1  658.23   50.79
  -1  -7  -1  687.53   47.10
   1   7   1  735.13   51.09
   1   7   1  711.03   44.10
   1   7   1  683.33   45.50
   1   7   1  687.83   48.30
  -2  -7  -1 1171.68   74.39
  -2  -7  -1 1155.58   79.19
  -2  -7  -1 1131.49   81.89
  -2  -7  -1 1126.39   80.99
   2   7   1 1332.57   75.59
   2   7   1 1255.87   73.09
  -3  -7  -1  227.88   27.30
  -3  -7  -1  244.98   30.20
  -3  -7  -1  239.38   32.10
   3   7   1  305.97   22.90
   3   7   1  300.87   20.60
  -4  -7  -1   17.80   10.40
  -4  -7  -1   22.20    9.90
  -4  -7  -1    9.70   13.50
  -4  -7  -1   22.10    6.80
   4   7   1   35.20    9.60
   4   7   1   22.20    7.00
  -5  -7  -1  446.26   34.60
  -5  -7  -1  442.96   43.40
  -5  -7  -1  470.95   45.00
  -5  -7  -1  443.56   41.80
   5   7   1  499.45   35.70
   5   7   1  475.05   34.00
  -6  -7  -1   18.80   10.10
  -6  -7  -1    8.70   11.80
  -6  -7  -1   15.60   14.10
  -6  -7  -1   -6.50   13.10
   6   7   1   27.70   10.10
   6   7   1   14.40    8.70
  -7  -7  -1   95.19   22.30
  -7  -7  -1  162.48   27.90
  -7  -7  -1  136.09   25.20
  -7  -7  -1  105.39   23.60
   7   7   1  122.09   20.90
   7   7   1  154.48   20.30
  -8  -7  -1    2.30   14.40
  -8  -7  -1   -2.70   14.40
  -8  -7  -1   19.90   15.80
   8   7   1   -4.40   11.60
   8   7   1   -4.20    9.80
  -9  -7  -1  315.57   45.70
  -9  -7  -1  403.26   45.80
  -9  -7  -1  357.76   38.40
  -9  -7  -1  368.76   53.69
  -9  -7  -1  465.85   51.69
   9   7   1  323.17   36.10
   9   7   1  353.16   44.10
   9   7   1  299.87   35.00
 -10  -7  -1   55.69   31.00
 -10  -7  -1   96.99   28.90
 -10  -7  -1   51.29   18.00
 -11  -7  -1   10.90   30.80
  12   7   1  269.37   51.69
 -11   8   1   23.60   26.80
 -11   8   1  -17.60   17.70
 -10   8   1   66.89   20.40
 -10   8   1   43.80   24.50
   9  -8  -1  -37.20   80.79
  -9   8   1   25.00   16.10
   8  -8  -1  -25.70   24.00
   8  -8  -1   23.70   42.50
  -8   8   1    9.70   16.30
  -8   8   1    1.50   15.30
   7  -8  -1   28.70   33.00
   7  -8  -1   46.30   24.60
  -7   8   1   26.30   14.90
  -7   8   1   32.10   16.10
   6  -8  -1  143.39   43.40
   6  -8  -1  237.28   48.00
  -6   8   1  208.98   30.80
  -6   8   1  167.38   19.20
  -6   8   1  227.08   29.20
   5  -8  -1   33.20   22.30
   5  -8  -1   49.20   22.70
  -5   8   1   25.50    7.90
  -5   8   1   35.70   12.30
  -5   8   1   51.09   14.90
   4  -8  -1  -20.20   14.50
   4  -8  -1  -11.50   16.70
  -4   8   1  -10.80    7.70
   3  -8  -1   74.19   20.20
   3  -8  -1   72.69   22.30
  -3   8   1   78.29   15.20
  -3   8   1   47.90   10.00
  -3   8   1   37.00   13.00
  -3   8   1   66.29   12.80
   2  -8  -1  259.57   35.10
   2  -8  -1  311.57   27.80
   2  -8  -1  286.17   37.80
  -2   8   1  234.58   28.40
  -2   8   1  296.37   23.00
  -2   8   1  278.87   25.70
  -2   8   1  277.57   25.10
   1  -8  -1  510.95   39.30
   1  -8  -1  449.36   41.30
   1  -8  -1  457.55   43.60
  -1   8   1  478.45   38.40
  -1   8   1  432.16   35.00
  -1   8   1  491.05   33.70
  -1   8   1  460.35   34.50
   0  -8  -1  306.27   30.20
   0  -8  -1  299.27   35.10
   0  -8  -1  289.17   30.50
   0   8   1  301.37   23.70
   0   8   1  277.37   24.80
   0   8   1  318.47   25.70
  -1  -8  -1  374.86   36.40
  -1  -8  -1  326.17   33.60
  -1  -8  -1  337.27   29.50
  -1  -8  -1  338.97   30.50
   1   8   1  347.47   25.50
   1   8   1  356.46   29.70
  -2  -8  -1  895.01   59.19
  -2  -8  -1  878.11   67.49
  -2  -8  -1  870.01   67.79
  -2  -8  -1  903.11   65.09
   2   8   1 1052.99   61.09
   2   8   1  892.61   64.89
   2   8   1  964.60   58.09
  -3  -8  -1  -11.90    7.50
  -3  -8  -1    9.40    4.90
  -3  -8  -1   -1.80    8.50
  -3  -8  -1  -12.00    8.10
   3   8   1    3.60    5.20
   3   8   1    6.80    6.10
  -4  -8  -1  141.49   27.30
  -4  -8  -1  137.69   26.10
  -4  -8  -1  166.88   20.50
  -4  -8  -1  143.39   24.40
   4   8   1  158.08   17.90
   4   8   1  159.98   15.80
  -5  -8  -1  764.12   62.39
  -5  -8  -1  756.22   62.59
  -5  -8  -1  751.52   51.89
  -5  -8  -1  775.32   62.99
   5   8   1  807.62   51.79
   5   8   1  817.12   54.19
  -6  -8  -1   43.40   17.50
  -6  -8  -1   40.70   15.00
  -6  -8  -1   54.49   12.10
  -6  -8  -1   39.90   19.10
   6   8   1   60.09   13.20
   6   8   1   36.20   11.00
  -7  -8  -1   38.10   18.00
  -7  -8  -1   40.40   19.90
  -7  -8  -1   46.90   16.20
  -7  -8  -1   42.90   19.00
   7   8   1   36.80   12.10
   7   8   1   66.09   14.60
  -8  -8  -1   12.60   16.40
  -8  -8  -1    0.40   17.70
  -8  -8  -1   20.50   17.70
  -8  -8  -1   30.00   16.90
   8   8   1    3.90   10.80
   8   8   1    0.30   12.40
  -9  -8  -1   85.99   25.10
  -9  -8  -1  142.29   34.80
  -9  -8  -1   80.89   24.10
  -9  -8  -1   48.10   24.60
 -10  -8  -1  194.58   47.70
 -10  -8  -1  204.48   35.50
 -10  -8  -1  184.68   34.50
 -11  -8  -1   22.40   27.40
  10  -9  -1  -53.29   70.89
 -10   9   1   65.09   21.60
 -10   9   1   55.39   25.00
   9  -9  -1   -9.20   55.29
   9  -9  -1    4.70   28.10
  -9   9   1   65.89   25.30
  -9   9   1   -0.10   16.30
   8  -9  -1  -14.00   48.20
   8  -9  -1    7.20   29.30
  -8   9   1   -8.10   15.00
  -8   9   1   30.40   18.00
   7  -9  -1   43.80   30.80
   7  -9  -1   24.80   40.60
  -7   9   1   37.30   15.30
  -7   9   1   35.10   19.80
   5  -9  -1  186.08   33.50
   5  -9  -1  143.79   52.79
  -5   9   1  148.19   26.40
   4  -9  -1  112.29   26.50
   4  -9  -1  120.19   30.10
  -4   9   1   95.39   17.90
  -4   9   1   78.49   16.20
   3  -9  -1   14.90   16.20
   3  -9  -1    6.90   16.80
  -3   9   1   -9.60    8.20
  -3   9   1    4.20    8.90
  -3   9   1    0.20    8.00
   2  -9  -1  393.46   44.80
   2  -9  -1  401.26   44.80
   2  -9  -1  463.95   38.20
  -2   9   1  364.46   33.80
  -2   9   1  376.06   30.10
  -2   9   1  401.86   33.20
   1  -9  -1    3.50   13.90
   1  -9  -1   -2.40   15.00
   1  -9  -1    3.00    8.90
  -1   9   1    4.30    6.70
  -1   9   1   10.90    6.00
  -1   9   1   15.10    8.00
   0  -9  -1    4.80   12.00
   0  -9  -1   -4.80    8.00
   0  -9  -1    0.90   12.20
   0   9   1   -0.20    6.10
   0   9   1    0.10    6.80
   0   9   1   -3.80    5.40
  -1  -9  -1  229.48   35.40
  -1  -9  -1  247.28   26.20
  -1  -9  -1  237.98   27.00
   1   9   1  249.97   21.00
   1   9   1  226.68   24.60
   1   9   1  270.07   23.00
  -2  -9  -1  272.97   23.20
  -2  -9  -1  253.07   29.00
  -2  -9  -1  246.58   33.50
  -2  -9  -1  215.28   31.20
   2   9   1  238.78   27.10
   2   9   1  300.47   24.30
   2   9   1  263.67   21.10
  -3  -9  -1   79.59   18.10
  -3  -9  -1   62.69   18.60
  -3  -9  -1   66.69   17.20
   3   9   1   97.79   15.00
   3   9   1   87.19   11.70
  -4  -9  -1  132.79   25.30
  -4  -9  -1  133.79   24.80
  -4  -9  -1  134.89   26.30
   4   9   1  177.48   19.40
   4   9   1  153.28   15.90
  -5  -9  -1  223.18   35.50
  -5  -9  -1  270.07   24.10
  -5  -9  -1  208.48   32.70
  -5  -9  -1  213.58   35.90
   5   9   1  260.47   25.20
   5   9   1  273.67   22.90
  -6  -9  -1  480.85   49.40
  -6  -9  -1  514.25   37.10
  -6  -9  -1  389.06   48.90
  -6  -9  -1  399.06   46.40
   6   9   1  461.55   39.10
   6   9   1  474.55   39.00
  -7  -9  -1    6.50   10.40
  -7  -9  -1   -7.30   15.40
  -7  -9  -1   -9.50   12.30
  -7  -9  -1   -1.40   15.20
   7   9   1    6.90   10.30
   7   9   1    1.00   11.10
  -8  -9  -1  447.26   43.70
  -8  -9  -1  343.77   49.90
  -8  -9  -1  443.86   62.49
  -8  -9  -1  459.05   50.79
   8   9   1  369.36   38.30
   8   9   1  365.46   36.20
  -9  -9  -1  251.07   37.40
   9   9   1  159.38   26.30
   9   9   1  198.58   29.20
 -10  -9  -1  154.78   35.40
  10   9   1   82.79   19.80
  10   9   1   89.79   36.60
  10   9   1   46.90   19.10
  13   9   1   11.40   23.30
  13   9   1   20.10   25.00
   9 -10  -1   54.69   35.40
   9 -10  -1    7.80   59.39
  -9  10   1   43.10   26.20
  -9  10   1   67.59   21.00
   8 -10  -1   15.90   29.60
   8 -10  -1   26.80   69.49
  -8  10   1    4.30   21.60
   7 -10  -1   43.00   45.80
   7 -10  -1   66.29   31.10
  -7  10   1   48.50   19.50
  -7  10   1   48.00   22.50
   6 -10  -1   78.09   40.90
  -6  10   1  155.28   28.20
  -6  10   1  107.99   23.30
   4 -10  -1   11.70   20.80
   3 -10  -1  194.08   43.70
  -3  10   1  143.79   22.60
  -3  10   1  188.48   26.40
   2 -10  -1   63.59   22.20
   2 -10  -1   82.79   18.80
   2 -10  -1   69.69   23.70
  -2  10   1   44.30   11.30
  -2  10   1   48.40   11.00
  -2  10   1   89.59   16.40
   1 -10  -1  264.47   37.50
   1 -10  -1  230.08   43.30
   1 -10  -1  252.67   33.60
  -1  10   1  253.27   26.60
  -1  10   1  264.17   24.80
  -1  10   1  250.57   23.50
   0 -10  -1    2.30   15.10
   0 -10  -1   13.70   13.50
   0 -10  -1    5.20   10.20
   0  10   1    4.30    7.20
   0  10   1    9.00    8.10
   0  10   1    7.90    8.00
  -1 -10  -1  188.08   29.60
  -1 -10  -1  203.48   27.40
  -1 -10  -1  222.88   25.80
  -1 -10  -1  157.88   33.30
   1  10   1  258.27   23.60
   1  10   1  191.88   23.60
  -2 -10  -1  526.15   39.10
  -2 -10  -1  503.25   51.29
  -2 -10  -1  496.95   47.40
  -2 -10  -1  515.95   45.70
   2  10   1  534.85   37.20
   2  10   1  552.64   44.50
   2  10   1  563.64   40.10
  -3 -10  -1  115.69   22.80
  -3 -10  -1  130.59   26.60
  -3 -10  -1  106.89   22.70
   3  10   1  123.19   21.80
   3  10   1  148.69   18.70
   3  10   1  123.09   14.50
   4  10   1   -9.20    6.00
  -5 -10  -1   40.90   17.20
  -5 -10  -1   65.39   20.60
   5  10   1   85.49   18.70
   5  10   1   51.19   11.90
  -6 -10  -1  378.86   45.00
  -6 -10  -1  416.66   47.50
  -6 -10  -1  398.56   45.60
   6  10   1  389.06   36.00
   6  10   1  386.96   31.90
  -7 -10  -1   94.19   24.50
  -7 -10  -1   51.19   42.50
  -7 -10  -1   81.19   26.90
   7  10   1   83.49   17.20
   7  10   1   93.59   16.60
  -9 -10  -1   83.49   26.80
  -9 -10  -1  114.99   28.90
  -9  11   1   23.20   24.30
  -9  11   1    2.40   18.00
   8 -11  -1   25.50   33.10
  -8  11   1    6.90   19.40
  -8  11   1  -19.50   15.20
   7 -11  -1  -52.59   38.00
   7 -11  -1   27.80   28.30
  -7  11   1  -26.00   18.10
  -7  11   1    8.30   20.50
   6 -11  -1   98.29   45.10
  -6  11   1  118.79   25.10
  -6  11   1   85.09   19.90
   4 -11  -1   40.80   45.40
   4 -11  -1   46.50   42.40
  -4  11   1   43.50   14.20
  -4  11   1   63.29   16.60
   3 -11  -1  181.58   45.60
   3 -11  -1  269.27   48.00
  -3  11   1  230.88   29.30
  -3  11   1  201.88   25.40
   2 -11  -1  785.72   72.99
   2 -11  -1 1028.00   79.59
  -2  11   1  858.01   73.09
  -2  11   1  744.33   57.19
  -2  11   1  883.91   61.19
   1 -11  -1  682.73   65.89
   1 -11  -1  803.92   74.19
   1 -11  -1  975.10   66.19
  -1  11   1  755.92   57.19
  -1  11   1  941.11   61.19
  -1  11   1  788.32   57.89
   0 -11  -1  506.85   44.80
   0 -11  -1  382.16   48.70
   0  11   1  401.66   35.40
   0  11   1  453.65   37.20
   0  11   1  399.56   33.70
  -1 -11  -1  209.38   31.20
  -1 -11  -1  158.28   26.80
  -1 -11  -1  186.88   26.10
  -1 -11  -1  184.98   40.20
   1  11   1  172.08   23.00
   1  11   1  196.48   19.60
  -2 -11  -1  219.38   32.10
  -2 -11  -1  277.67   35.50
  -2 -11  -1  230.78   38.60
  -2 -11  -1  283.47   25.80
   2  11   1  316.97   27.70
   2  11   1  264.47   30.60
   2  11   1  267.97   23.60
  -3 -11  -1   22.90   17.90
  -3 -11  -1   52.89   20.00
  -3 -11  -1   37.80   17.30
   3  11   1   67.19   11.90
   3  11   1   47.20   16.80
   3  11   1   54.09   12.00
  -4 -11  -1  178.48   35.20
  -4 -11  -1  192.78   38.40
  -4 -11  -1  267.07   35.80
   4  11   1  277.27   26.90
   4  11   1  240.98   21.90
   4  11   1  239.18   31.40
  -5 -11  -1  109.09   23.30
  -5 -11  -1  106.79   26.20
  -5 -11  -1   95.19   25.40
   5  11   1  126.49   20.70
   5  11   1   82.59   19.80
   5  11   1   84.29   15.90
  -6 -11  -1  160.38   41.30
  -6 -11  -1  142.09   40.30
  -6 -11  -1  206.68   37.50
   6  11   1  194.38   21.20
   6  11   1  185.38   25.60
  -7 -11  -1  191.38   38.40
  -7 -11  -1  190.28   36.90
  -7 -11  -1  163.08   34.80
   7  11   1  116.79   20.40
   7  11   1   79.89   28.10
  -8 -11  -1   -8.50   16.60
  -8 -11  -1   25.50   18.30
  -8 -11  -1   26.20   17.90
   8  11   1    3.40   13.80
  -9 -11  -1   27.00   25.40
  -9 -11  -1   83.99   27.10
   9  11   1   39.00   17.10
 -10 -11  -1   51.89   29.70
  10  11   1   66.99   20.60
  10  11   1   49.30   21.60
  10  11   1   43.90   21.80
   8 -12  -1   97.69   39.00
  -8  12   1   -4.70   19.00
  -8  12   1   -6.90   16.40
   7 -12  -1   43.00   32.50
  -7  12   1  -16.50   14.70
  -7  12   1  -26.80   20.40
   6 -12  -1   40.70   32.00
   6 -12  -1  -36.40   34.00
  -6  12   1   27.00   17.40
  -6  12   1   12.90   16.60
   5 -12  -1  302.57   57.39
  -5  12   1  229.08   34.70
  -5  12   1  204.68   31.50
   2 -12  -1   79.99   41.00
   2 -12  -1   29.70   23.30
  -2  12   1   47.60   14.30
  -2  12   1   26.10   11.40
  -2  12   1   55.89   14.70
   1 -12  -1   28.60   20.10
   1 -12  -1   19.30   32.60
  -1  12   1   30.10   11.70
  -1  12   1   36.10   10.50
  -1  12   1   49.50   13.40
   0 -12  -1   49.20   19.10
   0 -12  -1   63.79   24.40
   0  12   1   61.59   13.50
   0  12   1   53.59   12.40
  -1 -12  -1   54.09   21.40
  -1 -12  -1   34.70   15.50
   1  12   1   59.49   13.30
   1  12   1   59.59   14.80
   1  12   1   78.39   15.20
  -2 -12  -1   14.10   14.50
  -2 -12  -1   21.60   16.40
  -2 -12  -1  -17.90   17.50
   2  12   1   15.40   10.30
   2  12   1   -1.90    8.70
   2  12   1    6.90    7.50
  -3 -12  -1  160.68   35.80
  -3 -12  -1  158.58   29.20
  -3 -12  -1  128.79   26.20
   3  12   1  136.39   25.10
   3  12   1  149.99   22.10
   3  12   1  138.59   17.30
  -4 -12  -1   -4.10   18.40
  -4 -12  -1  -16.40   15.00
   4  12   1   -9.60    7.10
   4  12   1    1.20    9.30
   4  12   1   -8.90    8.60
  -5 -12  -1   45.40   29.40
  -5 -12  -1   64.79   24.00
  -5 -12  -1   57.09   17.50
   5  12   1   57.29   19.80
   5  12   1   58.79   12.80
  -6 -12  -1  127.29   29.60
  -6 -12  -1  163.08   34.60
  -6 -12  -1  150.38   32.00
   6  12   1   89.59   25.30
   6  12   1  142.79   19.10
   6  12   1  185.38   25.70
  -7 -12  -1  105.89   30.70
   7  12   1  116.09   19.40
   7  12   1   67.39   17.60
   7  12   1   95.29   24.50
  -8 -12  -1    7.50   22.50
   8  12   1   19.00   13.60
   8  12   1   16.40   14.70
   8  12   1   38.10   18.50
  -9 -12  -1  187.98   40.80
  -7  13   1    6.80   15.00
  -7  13   1  -10.20   16.70
   6 -13  -1  110.59   39.40
  -6  13   1   40.90   17.80
   5 -13  -1  -30.50   31.30
   5 -13  -1   62.39   34.70
  -5  13   1  -11.00   13.80
  -5  13   1   15.30   21.70
   1 -13  -1   42.30   24.50
  -1  13   1   35.70   13.20
  -1  13   1   74.69   16.50
  -1 -13  -1   -6.50   17.70
  -2 -13  -1   67.49   20.70
  -2 -13  -1   96.79   23.90
  -2 -13  -1   66.49   23.20
   2  13   1   69.29   15.00
   2  13   1   49.60   15.20
   2  13   1   82.09   15.20
  -3 -13  -1  121.09   27.50
  -3 -13  -1  126.29   31.50
   3  13   1  138.09   22.70
   3  13   1  122.39   26.30
   3  13   1  127.29   17.80
  -4 -13  -1  206.98   35.60
  -4 -13  -1  168.78   34.90
  -4 -13  -1  134.89   36.40
   4  13   1  138.79   23.70
   4  13   1  113.69   17.90
   4  13   1  175.08   33.30
  -5 -13  -1   88.09   25.90
  -5 -13  -1   56.19   22.60
   5  13   1   63.69   13.40
   5  13   1   64.29   15.40
   5  13   1   64.99   21.90
  -6 -13  -1   24.60   21.20
  -6 -13  -1   59.69   18.10
  -6 -13  -1   37.80   25.40
   6  13   1   27.50   16.60
   6  13   1   41.10   14.80
   6  13   1   14.20   10.50
  -7 -13  -1   33.70   24.80
  -7 -13  -1   61.29   20.30
   7  13   1   26.50   12.60
   7  13   1   22.60   17.90
   7  13   1   34.10   15.10
  -8 -13  -1  -16.90   22.40
  -8 -13  -1   46.80   23.60
   8  13   1  -19.40   12.90
   8  13   1  -11.10   13.30
  -7  14   1   26.80   18.60
   6 -14  -1  -44.50   44.30
  -6  14   1   40.00   17.40
   4 -14  -1  -51.39   33.80
   4 -14  -1   60.39   29.90
  -4  14   1   16.90   18.10
  -4  14   1  -20.20   16.30
   2 -14  -1   88.99   29.90
  -2  14   1   78.19   19.30
  -2  14   1   55.49   17.10
   1 -14  -1   54.49   30.90
   1 -14  -1   -8.50   21.70
  -1  14   1   26.60   13.00
  -1  14   1   28.60   14.20
  -1  14   1   14.70   11.90
   0 -14  -1   77.39   26.50
   0 -14  -1   21.70   19.90
   0  14   1   68.29   16.40
   0  14   1   64.89   16.60
   0  14   1   55.79   13.50
  -1 -14  -1   65.89   29.40
   1  14   1   84.09   18.20
   1  14   1   61.49   16.20
   1  14   1   81.19   16.50
  -2 -14  -1  403.66   52.69
   2  14   1  327.37   34.30
   2  14   1  273.87   35.00
   2  14   1  278.87   28.20
  -3 -14  -1  222.78   39.00
  -3 -14  -1  181.98   35.50
   3  14   1  140.19   18.90
   3  14   1  150.78   25.90
   3  14   1  152.78   27.20
  -4 -14  -1    8.00   17.50
  -4 -14  -1   30.10   22.50
   4  14   1    9.30   12.00
   4  14   1    9.60   12.30
  -5 -14  -1  111.19   32.40
   5  14   1   88.49   16.30
   5  14   1   92.39   17.60
   5  14   1  132.69   28.50
  -6 -14  -1   81.69   31.40
   6  14   1   80.99   18.70
   6  14   1   96.99   17.80
   6  14   1   95.89   24.90
  -7 -14  -1  101.49   24.20
  -8 -14  -1   52.09   23.60
  -8 -14  -1    2.40   26.70
  -6  15   1    7.10   18.00
  -4  15   1   -2.60   15.90
  -2  15   1   65.09   20.10
  -2  15   1   79.79   19.30
   1 -15  -1  117.49   39.00
   0 -15  -1   38.60   26.60
  -1 -15  -1  201.78   45.10
  -1 -15  -1  227.88   27.50
   2  15   1  144.49   29.30
   2  15   1  225.38   30.30
   2  15   1  172.68   23.50
  -3 -15  -1  268.87   49.20
   3  15   1  175.68   23.00
   3  15   1  178.08   33.60
   3  15   1  178.08   28.40
  -4 -15  -1   50.19   22.40
  -5 -15  -1   90.39   27.30
  -6 -15  -1   93.79   36.20
   6  15   1   48.60   23.70
   6  15   1   80.49   15.70
   6  15   1  105.99   20.70
  -7 -15  -1   42.10   32.40
   0 -16  -1   83.99   30.80
  -1 -16  -1   86.49   33.20
  -2 -16  -1  228.78   47.60
  -3 -16  -1  216.28   47.40
  -4 -16  -1   14.70   23.10
   4  16   1   -5.20   13.70
   4  16   1   15.70   15.10
   4  16   1   10.20   10.30
  -5 -16  -1   64.29   34.90
   5  16   1   23.60   16.10
  -6 -16  -1  270.17   50.59
  -8 -16  -1   47.90   33.60
   2  17   1   70.59   16.60
   2  17   1   40.80   18.20
   2  17   1   35.10   16.70
  -6 -17  -1  199.08   44.70
  -7 -17  -1  126.49   42.20
  -8 -17  -1   77.49   38.00
   0 -18  -1  657.93   65.89
  -7 -18  -1  233.78   53.09
  -5 -18   2  195.58   43.00
  -4 -18   2  188.88   38.50
  -6 -17   2  149.49   43.20
  -5 -17   2  297.97   55.19
  -4 -17   2   99.19   32.30
   2  17  -2  252.37   31.90
   2  17  -2  239.98   38.30
  -1 -17   2  312.17   61.49
   1 -17   2  320.37   55.49
  -3 -16   2   70.19   24.40
   2  16  -2   18.70   22.70
   2  16  -2   46.30   13.40
   2  16  -2   17.30   13.20
   1  16  -2   23.80   13.30
   1  16  -2   26.60   13.60
   1  16  -2   31.00   19.20
   0 -16   2  138.49   45.50
   2 -16   2  302.97   68.39
  -9 -15   2  117.89   39.50
  -4 -15   2   34.50   26.10
  -3 -15   2   20.30   19.60
  -3 -15   2   73.79   29.60
  -2 -15   2   63.29   33.50
  -2 -15   2   27.00   16.30
  -1 -15   2  134.19   40.90
   0 -15   2   48.10   35.60
  -1  15  -2   53.69   17.80
  -1  15  -2   39.70   17.20
  -1  15  -2   80.09   18.10
   1 -15   2  138.19   39.30
   3 -15   2  113.79   37.10
  -4  15  -2   29.50   17.70
  -4  15  -2   10.90   17.20
   4 -15   2  101.79   40.70
  -5  15  -2   36.00   19.80
  -5  15  -2    5.10   16.20
   5 -15   2   88.29   41.80
   8  14  -2  101.19   24.20
  -8 -14   2  176.08   49.20
  -7 -14   2   29.80   27.60
  -6 -14   2    1.00   24.10
   5  14  -2  180.18   29.80
   5  14  -2  174.58   25.10
  -5 -14   2  192.48   43.10
  -4 -14   2   21.60   23.00
  -4 -14   2   16.00   22.00
   3  14  -2  -17.40   10.40
   3  14  -2   -8.20    8.70
  -3 -14   2  -15.70   16.90
  -3 -14   2   40.00   25.60
   2  14  -2   41.00   15.00
   2  14  -2   32.40   12.90
  -2 -14   2   67.39   28.90
  -2 -14   2   50.89   25.90
   1  14  -2   61.19   16.50
   1  14  -2   79.99   16.20
   1  14  -2   63.99   16.00
  -1 -14   2   33.20   17.40
  -1 -14   2  111.39   32.80
   0  14  -2   30.10   14.30
   0  14  -2   51.99   14.80
   0 -14   2   63.89   33.50
   1 -14   2   26.40   35.40
  -2  14  -2  102.49   21.60
  -2  14  -2  145.99   25.00
   2 -14   2  179.38   48.40
  -3  14  -2  127.69   26.00
  -3  14  -2  140.59   26.60
   3 -14   2  174.78   46.70
  -5  14  -2   -2.30   15.90
  -5  14  -2    5.70   19.20
   5 -14   2   29.00   46.30
   5 -14   2  -40.40   35.00
  -6  14  -2   30.60   19.50
  -6  14  -2   19.90   18.50
   6 -14   2  -26.20   38.30
   6 -14   2   68.89   42.80
  -8 -13   2  223.78   37.70
  -6 -13   2  131.49   29.80
   5  13  -2  267.47   30.80
   5  13  -2  344.07   36.30
  -5 -13   2  433.56   49.99
  -5 -13   2  324.17   47.00
   4  13  -2  231.88   29.10
   4  13  -2  183.78   24.10
  -4 -13   2  223.58   38.60
  -4 -13   2  223.78   43.10
   3  13  -2   36.90   13.40
   3  13  -2   45.40   14.00
  -3 -13   2   69.99   26.10
  -3 -13   2   48.00   22.80
   2  13  -2  153.88   21.80
   2  13  -2  184.98   27.20
   2  13  -2  134.99   23.70
  -2 -13   2  169.58   31.60
  -2 -13   2  238.18   47.40
   1  13  -2  390.96   40.70
   1  13  -2  406.96   37.40
   1  13  -2  535.75   43.70
  -1 -13   2  480.05   58.79
  -1 -13   2  499.75   43.20
   0  13  -2  109.39   21.00
   0  13  -2   97.09   19.00
   0 -13   2  127.09   32.00
  -1  13  -2   15.60    8.50
  -1  13  -2   10.30   10.40
  -1  13  -2   16.30   10.30
   1 -13   2   32.90   30.10
   1 -13   2    2.70   19.40
   2 -13   2   -7.70   31.10
  -3  13  -2  211.48   28.20
  -3  13  -2  177.48   32.40
   3 -13   2  217.88   50.89
  -5  13  -2   -9.00   15.10
   5 -13   2   22.70   34.20
   5 -13   2  -13.70   32.10
  -6  13  -2   18.20   17.10
  -6  13  -2   22.50   20.00
   6 -13   2  -27.00   38.50
  -7  13  -2   24.50   18.10
  -7  13  -2   42.80   21.90
   7 -13   2    0.70   38.40
   7 -13   2  -43.50   40.50
 -10 -12   2  519.75   48.70
 -10 -12   2  627.34   54.49
  -9 -12   2   42.10   29.80
  -7 -12   2   32.60   19.00
   6  12  -2   58.79   16.30
   6  12  -2   57.59   16.50
  -6 -12   2   98.99   31.50
  -6 -12   2   87.09   21.70
   5  12  -2  448.96   40.50
   5  12  -2  400.26   36.10
  -5 -12   2  332.67   51.89
  -5 -12   2  445.06   52.29
  -5 -12   2  503.75   51.69
   4  12  -2  199.58   26.50
   4  12  -2  256.57   25.70
  -4 -12   2  211.98   39.00
  -4 -12   2  316.37   45.10
   3  12  -2   36.70   11.10
   3  12  -2   47.60   12.50
  -3 -12   2   47.20   26.00
  -3 -12   2   37.10   21.00
   2  12  -2  -10.20    8.80
   2  12  -2    1.00    9.00
  -2 -12   2   -0.40   32.10
  -2 -12   2    7.60   14.40
  -2 -12   2   19.60   14.90
   1  12  -2  366.16   33.30
   1  12  -2  372.96   36.70
   1  12  -2  357.36   35.60
  -1 -12   2  421.76   44.70
  -1 -12   2  402.56   58.49
  -1 -12   2  394.46   39.40
   0  12  -2   21.10   10.60
   0  12  -2   31.90   12.30
   0  12  -2   28.00   11.20
   0 -12   2   29.60   23.80
   0 -12   2   56.29   15.10
   0 -12   2   39.10   14.60
   0 -12   2    5.30   14.90
  -1  12  -2   25.00   11.50
  -1  12  -2   35.90   12.80
   1 -12   2   19.90   26.80
   1 -12   2    5.70   16.40
  -2  12  -2   36.50   14.30
  -2  12  -2   57.29   15.00
  -2  12  -2   23.90    9.00
   2 -12   2   36.40   26.30
   2 -12   2   14.00   18.80
  -3  12  -2   78.09   18.30
  -3  12  -2   79.99   18.30
   3 -12   2   89.49   36.20
   3 -12   2   59.49   25.90
  -6  12  -2   18.30   19.10
  -6  12  -2   12.60   21.80
   6 -12   2   -4.70   35.30
   6 -12   2  -34.50   35.40
  -7  12  -2   97.09   30.20
   7 -12   2  132.69   64.29
  -8  12  -2   46.50   21.60
  -8  12  -2    2.20   18.20
   8 -12   2  -17.50   38.60
   9  11  -2   72.89   20.20
   9  11  -2   59.09   20.60
  -9 -11   2   92.09   34.20
   8  11  -2  228.38   42.60
   8  11  -2  310.77   37.10
  -8 -11   2  251.57   45.40
   7  11  -2    7.50   13.00
   7  11  -2   -1.00   13.80
  -7 -11   2  -14.90   18.20
  -7 -11   2   32.20   18.80
   6  11  -2    1.10   12.40
   6  11  -2    1.30   11.90
  -6 -11   2   -8.30   20.80
  -6 -11   2   13.70   24.70
  -6 -11   2   18.10   16.20
   5  11  -2   52.49   14.20
  -5 -11   2   55.79   21.00
  -5 -11   2   67.99   35.30
  -5 -11   2   36.50   27.20
   4  11  -2   90.29   16.20
   4  11  -2   59.39   14.10
  -4 -11   2   85.49   25.40
  -4 -11   2   60.59   18.50
  -4 -11   2   73.89   23.50
   3  11  -2   -4.90    8.50
  -3 -11   2    0.60   10.30
   2  11  -2   82.29   15.80
   2  11  -2   99.69   16.70
  -2 -11   2   81.29   19.20
  -2 -11   2   71.79   24.90
  -2 -11   2   90.89   23.60
  -1 -11   2  120.79   23.00
  -1 -11   2   77.79   15.20
  -1 -11   2   78.59   25.60
  -1 -11   2  121.29   25.70
   0  11  -2  299.07   29.20
   0  11  -2  295.57   30.00
   0  11  -2  323.27   29.10
   0 -11   2  356.86   51.79
   0 -11   2  344.07   39.10
   0 -11   2  249.97   34.40
   0 -11   2  332.87   32.10
  -1  11  -2   51.79   13.90
  -1  11  -2   45.50   12.50
  -1  11  -2   30.20    9.60
   1 -11   2   10.90   21.30
   1 -11   2   33.50   17.70
   1 -11   2   36.60   14.50
  -2  11  -2    7.70    6.40
  -2  11  -2   -0.10   10.00
  -2  11  -2    2.00    9.70
   2 -11   2   -7.30   16.80
   2 -11   2   33.20   13.70
  -3  11  -2  261.17   31.10
  -3  11  -2  328.67   33.90
   3 -11   2  235.48   47.50
   3 -11   2  313.47   51.49
  -4  11  -2  176.98   26.90
  -4  11  -2  186.78   28.30
   4 -11   2  120.29   36.40
  -7  11  -2   12.40   23.80
  -7  11  -2   26.00   17.60
   7 -11   2   -9.70   44.40
   7 -11   2  -17.30   37.10
  -8  11  -2   20.80   20.30
  -8  11  -2   11.30   16.70
   8 -11   2  -18.80   47.20
   8 -11   2  -19.70   47.60
  -9  11  -2   13.90   18.50
  -9  11  -2   11.20   23.10
   9 -11   2  -55.69   34.90
   9  10  -2  215.28   32.50
   9  10  -2  218.78   36.70
  -9 -10   2  197.98   42.50
   8  10  -2   73.09   20.00
   8  10  -2   88.29   19.00
  -8 -10   2  158.18   42.60
  -8 -10   2  108.19   30.80
   7  10  -2   20.60   12.20
   7  10  -2   25.60   15.10
  -7 -10   2    2.90   19.00
  -7 -10   2   49.20   20.20
  -7 -10   2   66.99   20.70
   6  10  -2  151.08   21.40
   6  10  -2   89.89   19.50
  -6 -10   2   78.39   44.40
  -6 -10   2  153.68   32.10
  -6 -10   2  132.49   29.60
   5  10  -2  144.59   20.40
   5  10  -2  118.49   22.00
  -5 -10   2  138.29   28.40
  -5 -10   2  147.19   30.40
  -5 -10   2  127.89   24.30
   4  10  -2  254.67   23.70
   4  10  -2  226.28   25.40
  -4 -10   2  173.18   32.90
  -4 -10   2  174.28   34.90
  -4 -10   2  186.88   36.40
   3  10  -2  106.09   18.30
   3  10  -2   98.59   15.60
  -3 -10   2   65.59   22.50
  -3 -10   2   74.79   22.80
  -3 -10   2   76.19   17.90
   2  10  -2   -0.30    7.80
   2  10  -2   15.80    9.00
  -2 -10   2   12.20   12.30
  -2 -10   2  -14.50   13.30
  -2 -10   2   -0.50   12.40
   1  10  -2  571.24   41.80
   1  10  -2  527.85   39.50
  -1 -10   2  468.65   48.80
  -1 -10   2  494.45   53.49
  -1 -10   2  534.25   46.00
   0  10  -2  390.46   33.90
   0  10  -2  388.06   34.40
   0  10  -2  393.46   32.80
   0 -10   2  338.97   36.80
   0 -10   2  434.56   49.60
   0 -10   2  448.16   38.50
   0 -10   2  426.36   44.50
  -1  10  -2  189.28   22.70
  -1  10  -2  215.98   24.10
  -1  10  -2  202.88   20.90
   1 -10   2  243.98   31.90
   1 -10   2  208.88   23.10
   1 -10   2  172.38   35.70
   1 -10   2  192.08   45.10
  -2  10  -2   74.39   15.30
  -2  10  -2   57.59   11.10
  -2  10  -2   83.69   16.70
   2 -10   2   59.89   17.00
   2 -10   2   82.69   29.00
   2 -10   2   82.09   22.40
  -3  10  -2   43.30   13.60
  -3  10  -2   34.40   12.30
   3 -10   2   56.79   15.30
   3 -10   2   46.60   22.60
   3 -10   2   37.10   24.50
  -4  10  -2   -3.60    9.90
  -4  10  -2   -1.40   10.00
   4 -10   2    4.10   22.00
  -5  10  -2   -0.10   11.00
  -5  10  -2    7.40   11.80
   5 -10   2    1.60   23.50
   5 -10   2   -2.80   26.30
  -7  10  -2   41.50   17.00
  -7  10  -2   48.10   20.40
   7 -10   2    6.90   43.40
   7 -10   2    5.90   35.10
  -8  10  -2   22.70   19.80
   8 -10   2  -29.50   47.00
   8 -10   2  -21.10   37.70
  -9  10  -2   -9.70   16.20
  -9  10  -2   33.00   22.50
   9 -10   2  -44.20   46.80
 -11  -9   2  338.77   38.60
   9   9  -2  114.39   22.50
   9   9  -2  111.49   23.10
  -9  -9   2  131.99   32.30
   8   9  -2   65.99   19.00
   8   9  -2   69.79   17.70
  -8  -9   2   92.59   26.90
   7   9  -2    1.20   12.00
   7   9  -2   -7.90   13.60
  -7  -9   2    6.50   13.90
  -7  -9   2   13.50   15.10
   6   9  -2   40.00   12.70
   6   9  -2   65.99   15.40
  -6  -9   2   39.00   18.10
  -6  -9   2   58.99   20.40
  -6  -9   2   24.90   18.80
   5   9  -2   32.80   11.30
   5   9  -2   37.70   11.80
  -5  -9   2   13.10   14.40
  -5  -9   2   19.30   16.50
  -5  -9   2   -8.80   12.10
   4   9  -2  114.49   16.80
   4   9  -2   89.79   17.10
  -4  -9   2   66.79   18.40
  -4  -9   2   73.99   21.10
  -4  -9   2   96.09   23.20
   3   9  -2   49.60   11.10
   3   9  -2   39.40   10.10
  -3  -9   2   23.10   13.40
  -3  -9   2   16.00   15.10
  -3  -9   2   26.10   15.80
   2   9  -2  453.35   33.30
   2   9  -2  392.26   30.30
  -2  -9   2  345.87   44.20
  -2  -9   2  352.66   38.00
  -2  -9   2  360.26   39.10
   1   9  -2  269.47   23.00
   1   9  -2  241.68   23.70
  -1  -9   2  208.68   22.80
  -1  -9   2  186.68   30.30
  -1  -9   2  236.18   35.60
  -1  -9   2  207.18   35.20
   0   9  -2  161.18   19.60
   0   9  -2  145.39   18.30
   0  -9   2  117.59   21.30
   0  -9   2  166.28   24.00
   0  -9   2  137.29   26.90
   0  -9   2  137.89   20.90
  -1   9  -2   -1.20    7.30
  -1   9  -2   -5.90    4.80
   1  -9   2   -8.60   15.40
   1  -9   2   -8.70    9.30
   1  -9   2  -10.90   10.80
  -2   9  -2   55.69   12.80
  -2   9  -2   92.69   16.50
  -2   9  -2   69.69   10.80
   2  -9   2   59.89   15.80
   2  -9   2  103.39   22.10
   2  -9   2   75.29   25.80
  -3   9  -2  203.58   24.10
  -3   9  -2  231.08   26.30
   3  -9   2  154.68   39.00
   3  -9   2  171.58   30.80
   3  -9   2  205.28   42.40
  -4   9  -2  422.16   37.80
  -4   9  -2  360.36   35.50
   4  -9   2  429.16   40.10
   4  -9   2  362.06   56.59
   4  -9   2  325.17   50.29
  -5   9  -2   15.50   11.90
  -5   9  -2   -0.50    9.70
   5  -9   2  -15.50   22.30
   5  -9   2  -14.50   25.00
  -6   9  -2   81.49   18.10
  -6   9  -2  133.19   24.10
   6  -9   2   98.89   34.80
   6  -9   2  148.49   42.60
  -7   9  -2  228.18   31.40
  -7   9  -2  186.28   31.40
   7  -9   2  124.59   38.90
   7  -9   2  175.78   50.49
  -8   9  -2   34.60   16.50
  -8   9  -2   15.30   19.80
   8  -9   2   -0.10   34.90
   8  -9   2   20.50   42.20
  -9   9  -2    0.30   18.80
  -9   9  -2  -15.70   23.50
   9  -9   2   -7.70   46.60
 -10   9  -2   43.10   25.50
 -10   9  -2   -1.90   17.90
  10  -9   2  -18.60   57.99
 -13  -8   2  293.67   55.79
   9   8  -2   28.60   23.70
   9   8  -2   23.60   15.10
  -9  -8   2   60.89   18.30
   8   8  -2   56.09   19.60
   8   8  -2   48.50   15.70
   8   8  -2   76.49   19.70
  -8  -8   2   68.39   23.40
  -8  -8   2  105.69   24.80
   7   8  -2   -5.00   10.00
   7   8  -2   -4.30   11.10
  -7  -8   2   18.90   14.30
  -7  -8   2   -7.50   14.30
  -7  -8   2    1.60   12.50
   6   8  -2   50.59   13.60
   6   8  -2   40.90   12.50
  -6  -8   2   38.70   17.80
  -6  -8   2   15.90   14.70
  -6  -8   2   65.39   21.80
   5   8  -2  840.12   56.39
   5   8  -2  821.62   57.79
  -5  -8   2  771.02   65.69
  -5  -8   2  786.02   64.89
  -5  -8   2  806.72   66.39
   4   8  -2  440.66   32.40
   4   8  -2  436.16   33.90
  -4  -8   2  373.76   39.10
  -4  -8   2  391.56   40.70
  -4  -8   2  347.37   40.30
   3   8  -2  690.23   44.60
  -3  -8   2  543.45   50.19
  -3  -8   2  601.74   50.79
  -3  -8   2  565.74   50.59
   2   8  -2  530.55   40.70
   2   8  -2  475.25   36.80
  -2  -8   2  497.95   57.29
  -2  -8   2  471.85   45.20
  -2  -8   2  531.95   44.90
   1   8  -2  171.78   18.50
  -1  -8   2  162.78   25.90
  -1  -8   2  142.09   22.50
  -1  -8   2  181.18   23.40
  -1  -8   2  133.39   24.10
   0   8  -2  540.35   42.60
   0   8  -2  681.23   43.50
   0  -8   2  577.44   44.90
   0  -8   2  608.74   53.09
   0  -8   2  642.94   45.50
  -1   8  -2   20.50    8.10
  -1   8  -2   17.50    8.00
   1  -8   2    4.40    9.60
   1  -8   2    9.20   10.00
   1  -8   2   10.70    7.70
   1  -8   2   16.40   15.00
  -2   8  -2  369.86   31.50
  -2   8  -2  342.57   25.50
  -2   8  -2  387.66   31.60
   2  -8   2  373.76   47.30
   2  -8   2  406.06   55.89
   2  -8   2  344.27   36.30
  -3   8  -2  383.76   34.10
  -3   8  -2  423.06   35.20
   3  -8   2  401.76   40.70
   3  -8   2  403.16   52.19
   3  -8   2  391.96   46.30
  -4   8  -2  267.87   29.40
  -4   8  -2  229.68   26.30
   4  -8   2  230.68   33.10
   4  -8   2  224.38   40.60
  -5   8  -2  172.28   25.40
  -5   8  -2  220.78   28.00
   5  -8   2  222.58   32.80
   5  -8   2  216.78   42.50
   5  -8   2  216.58   47.40
  -6   8  -2   73.99   19.00
  -6   8  -2   77.69   17.70
   6  -8   2   83.09   34.60
   6  -8   2   89.19   22.00
   6  -8   2   52.69   28.50
  -7   8  -2   76.69   17.70
  -7   8  -2   82.39   21.20
   7  -8   2   52.49   33.60
   7  -8   2  141.49   41.10
  -8   8  -2  106.99   22.00
  -8   8  -2   69.89   20.70
   8  -8   2   87.39   43.10
   8  -8   2   15.00   35.10
  -9   8  -2    7.20   27.70
  -9   8  -2   -8.90   15.20
   9  -8   2  -45.40   31.00
 -10   8  -2   30.20   22.10
 -10   8  -2    3.00   17.80
  10  -8   2  -18.70   46.30
  13   7  -2   14.70   21.60
  13   7  -2  -39.10   20.90
 -13  -7   2  -14.70   23.60
   9   7  -2   72.59   22.70
   9   7  -2   48.00   17.10
  -9  -7   2  109.99   22.20
  -9  -7   2   90.69   21.80
  -9  -7   2   92.89   26.20
   8   7  -2  150.48   25.60
   8   7  -2  153.98   26.00
   8   7  -2   97.19   21.60
  -8  -7   2  173.98   31.90
  -8  -7   2  108.29   21.70
  -8  -7   2  135.59   35.50
  -8  -7   2  175.48   30.30
   7   7  -2  512.85   43.40
   7   7  -2  509.85   41.50
   7   7  -2  423.66   39.90
  -7  -7   2  507.85   53.59
  -7  -7   2  525.95   48.40
   6   7  -2  256.97   28.20
   6   7  -2  288.27   28.20
  -6  -7   2  247.18   35.90
  -6  -7   2  238.18   35.10
  -6  -7   2  247.68   33.50
   5   7  -2  639.04   47.30
   5   7  -2  666.53   46.90
  -5  -7   2  637.84   53.89
  -5  -7   2  634.34   54.99
  -5  -7   2  646.74   53.59
   4   7  -2  874.31   61.59
   4   7  -2  932.21   61.69
  -4  -7   2  983.80   68.69
  -4  -7   2  882.51   67.89
  -4  -7   2  873.61   68.19
   3   7  -2  151.98   16.70
   3   7  -2  135.19   16.00
  -3  -7   2  100.69   20.60
   2   7  -2   -1.30    5.60
   2   7  -2   -3.20    4.20
  -2  -7   2   -9.90    7.20
  -2  -7   2  -10.10   18.10
  -2  -7   2   -9.40    6.00
  -1  -7   2  294.77   32.10
  -1  -7   2  358.96   30.20
  -1  -7   2  286.17   23.60
   0   7  -2  111.29   15.50
   0   7  -2  108.59   12.90
   0  -7   2   96.79   15.00
   0  -7   2   81.89   15.50
   0  -7   2   96.79   22.70
   0  -7   2   83.59   15.80
  -1   7  -2   16.80    6.80
   1  -7   2    3.20    8.60
   1  -7   2   24.80   13.00
   1  -7   2    8.00    8.80
   1  -7   2    7.30    6.80
  -2   7  -2   79.89   14.60
  -2   7  -2   78.29   13.60
   2  -7   2   76.49   14.50
   2  -7   2   80.29   17.00
   2  -7   2   88.19   20.50
  -3   7  -2  100.49   16.70
  -3   7  -2  102.69   15.70
   3  -7   2  110.29   22.20
   3  -7   2   69.99   21.00
   3  -7   2   81.79   20.20
  -4   7  -2   83.09   16.20
  -4   7  -2   53.99   12.70
   4  -7   2   54.79   14.60
   4  -7   2   68.19   22.30
  -5   7  -2  406.66   37.60
  -5   7  -2  348.87   36.30
   5  -7   2  465.85   52.39
   5  -7   2  473.65   53.59
   5  -7   2  398.26   40.90
  -6   7  -2  195.38   26.70
   6  -7   2  132.89   31.40
   6  -7   2  194.18   31.50
   6  -7   2  165.78   41.10
  -7   7  -2  185.88   29.50
  -7   7  -2  181.98   28.20
   7  -7   2  114.39   34.60
   7  -7   2  196.78   31.00
   7  -7   2  236.48   50.79
  -8   7  -2   27.30   17.60
  -8   7  -2   41.40   15.70
   8  -7   2   36.30   13.10
   8  -7   2    1.90   28.60
   8  -7   2   40.90   33.90
  -9   7  -2   -2.60   19.90
  -9   7  -2   16.80   17.10
   9  -7   2    1.00   37.90
   9  -7   2  -24.80   32.70
 -10   7  -2   21.70   25.80
 -10   7  -2   81.19   25.60
  10  -7   2   39.90   56.19
 -11   7  -2   50.29   28.10
  11  -7   2   30.00   59.89
  13   6  -2   24.20   27.20
  13   6  -2  -13.80   17.70
 -13  -6   2   -2.80   23.40
 -12  -6   2  161.78   43.70
  10   6  -2   58.19   26.00
  10   6  -2   24.20   16.00
 -10  -6   2   21.70   23.30
   9   6  -2   54.09   16.00
   9   6  -2   76.49   21.50
   9   6  -2   54.09   19.60
  -9  -6   2   68.19   20.50
  -9  -6   2   92.99   27.60
   8   6  -2  327.77   35.40
   8   6  -2  281.27   33.60
   8   6  -2  305.17   36.10
  -8  -6   2  350.96   38.30
  -8  -6   2  369.16   41.00
  -8  -6   2  299.57   42.80
  -8  -6   2  335.07   37.10
   7   6  -2   36.30   12.40
   7   6  -2   49.90   14.70
   7   6  -2   25.40   12.00
  -7  -6   2   32.50   12.80
  -7  -6   2   36.70   15.90
  -7  -6   2   31.50   14.30
  -7  -6   2    5.20   14.30
   6   6  -2   -2.30    8.10
   6   6  -2    5.30    9.90
   6   6  -2    6.90    7.10
  -6  -6   2   -7.50    9.40
  -6  -6   2    4.90   12.50
  -6  -6   2    5.30    9.20
  -6  -6   2   -5.00   12.00
   5   6  -2  215.18   24.80
   5   6  -2  203.78   18.60
   5   6  -2  200.58   22.40
  -5  -6   2  192.08   27.50
  -5  -6   2  209.08   28.20
  -5  -6   2  187.78   25.70
   4   6  -2 1312.07   82.09
   4   6  -2 1322.77   83.09
  -4  -6   2 1243.38   86.89
  -4  -6   2 1323.27   89.39
  -4  -6   2 1268.47   88.99
   3   6  -2   66.29   11.90
   3   6  -2   67.29   11.50
  -3  -6   2   32.40   12.30
  -3  -6   2   36.50   10.60
  -3  -6   2   48.10   11.80
   2   6  -2  125.29   13.50
   2   6  -2  133.49   13.80
  -2  -6   2  113.59   20.30
  -2  -6   2  111.79   19.00
  -2  -6   2  114.79   19.30
   1   6  -2   11.30    4.90
   1   6  -2   11.30    6.10
   1   6  -2    6.60    7.30
  -1  -6   2   11.30    3.60
  -1  -6   2   -5.60   10.00
  -1  -6   2   12.50    5.10
  -1  -6   2    0.00    7.40
   0   6  -2  191.38   17.70
   0   6  -2  250.07   25.40
   0   6  -2  187.48   17.80
   0  -6   2  213.18   20.30
   0  -6   2  206.88   24.80
   0  -6   2  198.38   19.80
   0  -6   2  234.68   28.00
  -1   6  -2  766.72   53.49
  -1   6  -2  858.21   57.19
  -1   6  -2  825.22   53.79
   1  -6   2  826.12   52.79
   1  -6   2  860.81   58.69
   1  -6   2  801.52   60.19
   1  -6   2  815.22   57.19
  -2   6  -2  131.19   21.20
  -2   6  -2  145.19   17.30
  -2   6  -2  127.69   19.70
  -2   6  -2  115.19   10.70
   2  -6   2  127.49   21.50
   2  -6   2  157.58   23.40
  -3   6  -2  823.52   57.49
  -3   6  -2  802.72   58.39
  -3   6  -2  884.61   58.89
   3  -6   2  873.91   66.69
   3  -6   2  912.11   61.69
  -4   6  -2  120.19   20.60
  -4   6  -2  153.38   29.90
  -4   6  -2  145.39   19.60
  -4   6  -2  172.58   20.90
   4  -6   2  169.88   25.70
   4  -6   2  122.99   25.70
   4  -6   2  221.18   37.00
  -5   6  -2   -5.40    8.30
  -5   6  -2  -16.80   14.50
  -5   6  -2    0.70    9.00
  -5   6  -2    9.80   12.30
   5  -6   2   13.70   15.20
   5  -6   2   37.40   19.70
   5  -6   2    4.50   11.40
  -6   6  -2   14.10   10.70
  -6   6  -2    7.40   10.70
  -6   6  -2   -0.40   10.50
  -6   6  -2  -15.70   18.20
   6  -6   2   10.00   20.90
   6  -6   2   13.50   20.00
   6  -6   2   -2.30   11.50
  -7   6  -2   23.50   13.20
   7  -6   2   14.30   13.70
   7  -6   2   18.70   24.90
   7  -6   2   50.99   30.70
  -8   6  -2  124.19   25.70
   8  -6   2   68.19   17.20
   8  -6   2   89.49   33.20
  -9   6  -2   -3.90   16.20
  -9   6  -2  -13.50   13.90
   9  -6   2    2.30   32.80
  10  -6   2  -37.10   48.80
 -11   6  -2   18.70   20.30
  11  -6   2   18.10   58.99
  13   5  -2   22.40   15.50
  13   5  -2   32.20   23.70
 -13  -5   2   11.50   21.40
 -12  -5   2   76.39   26.20
 -12  -5   2  151.18   42.90
  11   5  -2  167.88   31.90
  11   5  -2  159.38   29.20
 -11  -5   2  215.78   45.70
 -11  -5   2  106.29   27.10
 -11  -5   2   85.69   22.50
  10   5  -2   18.90   21.60
 -10  -5   2   46.20   21.60
   9   5  -2   12.60   14.90
   9   5  -2   -5.20   13.60
   9   5  -2   -2.90   11.50
  -9  -5   2  -15.20   13.70
  -9  -5   2   15.60   15.00
  -9  -5   2    1.50   13.60
  -9  -5   2   18.40   15.10
  -9  -5   2   18.10   19.70
   8   5  -2  374.46   37.50
   8   5  -2  405.96   41.90
   8   5  -2  345.07   37.20
  -8  -5   2  409.96   41.90
  -8  -5   2  357.66   43.90
  -8  -5   2  429.66   40.70
  -8  -5   2  322.37   38.10
  -8  -5   2  390.86   37.50
   7   5  -2  182.38   26.30
   7   5  -2  160.08   23.80
   7   5  -2  191.58   25.30
  -7  -5   2  182.28   40.20
  -7  -5   2  144.89   25.20
  -7  -5   2  194.78   30.00
  -7  -5   2  152.88   28.60
   6   5  -2   20.40    8.50
   6   5  -2   47.80   12.30
  -6  -5   2   33.80   14.80
  -6  -5   2   13.60   11.70
  -6  -5   2   21.20    9.10
  -6  -5   2   22.00    9.90
   5   5  -2   28.80    7.40
   5   5  -2   16.10    7.20
   5   5  -2   41.10   11.20
  -5  -5   2   24.30    7.90
  -5  -5   2   18.90    9.70
  -5  -5   2   26.10   12.60
  -5  -5   2   33.50   12.30
   4   5  -2  447.56   33.40
   4   5  -2  469.35   30.10
   4   5  -2  391.46   28.80
   4   5  -2  482.15   34.30
  -4  -5   2  436.56   39.10
  -4  -5   2  451.65   37.50
  -4  -5   2  477.55   40.20
  -4  -5   2  457.05   34.10
   3   5  -2  756.42   47.00
   3   5  -2  683.03   46.80
   3   5  -2  694.03   50.49
  -3  -5   2  719.23   50.89
  -3  -5   2  646.04   51.09
  -3  -5   2  698.13   52.19
   2   5  -2   79.69   10.60
   2   5  -2   74.59   10.50
   2   5  -2   56.89   11.20
  -2  -5   2   67.29   13.50
  -2  -5   2   70.19   13.80
   1   5  -2 5275.47  270.07
   1   5  -2 5102.49  276.27
   1   5  -2 3866.31  268.27
  -1  -5   2 4428.66  273.17
  -1  -5   2 4759.42  272.87
  -1  -5   2 4608.34  273.47
  -1  -5   2 4120.89  266.47
   0   5  -2 1182.88   75.59
   0   5  -2  933.21   65.69
   0   5  -2 1205.48   66.99
   0  -5   2  988.50   70.49
   0  -5   2 1059.29   67.99
   0  -5   2 1033.70   71.39
  -1   5  -2  270.97   24.50
  -1   5  -2  270.47   21.70
  -1   5  -2  337.27   28.50
  -1   5  -2  283.17   21.90
   1  -5   2  253.77   26.20
   1  -5   2  303.77   29.90
   1  -5   2  265.47   28.30
   1  -5   2  264.67   25.00
  -2   5  -2   14.70    3.50
  -2   5  -2    6.00    5.20
  -2   5  -2   -1.30    4.90
  -2   5  -2    7.00    7.40
  -2   5  -2    7.30    2.50
  -2   5  -2    2.20    7.00
   2  -5   2    6.20    7.30
   2  -5   2    5.50    8.10
   2  -5   2   17.80   12.10
  -3   5  -2  164.88   26.30
  -3   5  -2  215.98   26.70
  -3   5  -2  185.88   18.90
  -3   5  -2  249.08   31.20
   3  -5   2  199.28   27.50
   3  -5   2  216.68   25.50
   3  -5   2  205.38   28.20
  -4   5  -2  407.76   32.40
  -4   5  -2  379.96   32.30
  -4   5  -2  372.66   40.90
  -4   5  -2  417.26   38.90
   4  -5   2  393.06   35.30
   4  -5   2  405.26   42.10
   4  -5   2  380.36   41.40
  -5   5  -2   16.80   16.10
  -5   5  -2    8.60    6.40
  -5   5  -2   15.50    8.60
  -5   5  -2   12.10    9.80
   5  -5   2   28.60   11.90
   5  -5   2    7.60   13.90
   5  -5   2   15.80   17.20
  -6   5  -2   -9.10    9.70
  -6   5  -2   -1.60    9.70
  -6   5  -2   13.80    7.00
  -6   5  -2   19.70   21.00
   6  -5   2    5.30   11.90
   6  -5   2    9.50   15.30
   6  -5   2   34.10   19.30
  -7   5  -2   42.60   21.30
  -7   5  -2   52.19   12.60
  -7   5  -2   26.50   33.10
  -7   5  -2   42.40   13.50
   7  -5   2   20.90   14.10
   7  -5   2   58.99   33.00
   7  -5   2   34.30   23.10
  -8   5  -2   37.00   20.10
  -8   5  -2   46.30   17.00
   8  -5   2   65.89   29.80
   8  -5   2   47.60   26.50
  -9   5  -2    3.20   12.70
  -9   5  -2   -6.70   15.00
   9  -5   2    9.20   32.50
 -10   5  -2   13.70   14.70
  10  -5   2  -17.50   34.20
 -11   5  -2   43.80   25.30
 -11   5  -2   35.90   28.50
  11  -5   2   83.99   51.79
 -12   5  -2   52.39   27.60
 -12   5  -2   49.30   20.00
  12  -5   2   29.60   59.19
  12   4  -2   26.70   23.30
  12   4  -2   13.20   15.60
 -12  -4   2   30.50   25.40
 -12  -4   2   33.00   22.80
  11   4  -2   88.79   24.00
 -11  -4   2  112.09   27.60
 -11  -4   2  184.68   39.60
 -11  -4   2   90.99   23.00
 -10  -4   2   77.39   35.60
 -10  -4   2  140.59   28.60
   9   4  -2   22.00   21.60
  -9  -4   2   -4.30   11.70
  -9  -4   2   11.10   13.50
  -9  -4   2   22.90   19.70
  -9  -4   2   18.70   12.70
   8   4  -2  238.38   33.90
   8   4  -2  164.78   25.40
  -8  -4   2  164.58   26.50
  -8  -4   2  199.08   31.50
  -8  -4   2  191.18   34.10
  -8  -4   2  216.98   32.40
  -8  -4   2  149.99   28.70
   7   4  -2  295.27   30.20
   7   4  -2  296.47   33.70
  -7  -4   2  245.68   45.90
  -7  -4   2  328.07   31.70
  -7  -4   2  314.07   31.60
  -7  -4   2  271.17   30.50
  -7  -4   2  273.27   35.00
   6   4  -2   46.30   11.20
   6   4  -2   14.50    7.50
   6   4  -2   32.10   11.20
  -6  -4   2   34.20   13.50
  -6  -4   2   38.70   11.20
  -6  -4   2   37.30   11.90
  -6  -4   2   27.60    9.80
  -6  -4   2   32.40   11.30
   5   4  -2  176.08   21.20
   5   4  -2  126.79   16.60
   5   4  -2  135.09   16.40
   5   4  -2  124.29   20.10
  -5  -4   2  131.69   22.80
  -5  -4   2  128.09   18.30
   4   4  -2  664.73   46.60
   4   4  -2  681.73   47.00
   4   4  -2  715.53   48.20
   4   4  -2  702.63   49.40
  -4  -4   2  668.63   48.60
  -4  -4   2  669.73   51.49
  -4  -4   2  677.33   47.40
  -4  -4   2  673.53   50.79
   3   4  -2  344.07   21.60
   3   4  -2  328.57   24.90
   3   4  -2  335.87   39.60
   3   4  -2  321.77   24.60
   3   4  -2  322.07   21.00
  -3  -4   2  318.87   27.80
  -3  -4   2  323.67   25.30
  -3  -4   2  299.57   28.00
  -3  -4   2  284.97   29.10
   2   4  -2    5.60    3.80
   2   4  -2    9.10    5.00
   2   4  -2   -3.80    5.10
  -2  -4   2   -3.80    5.40
  -2  -4   2   -6.40    5.40
   1   4  -2  376.46   27.30
   1   4  -2  394.26   27.60
   1   4  -2  410.76   30.90
  -1  -4   2  408.76   30.90
  -1  -4   2  391.66   24.90
  -1  -4   2  438.16   32.60
  -1  -4   2  398.96   31.30
   0   4  -2 2570.44  164.58
   0   4  -2 3047.30  165.18
   0   4  -2 2869.31  167.28
   0  -4   2 2908.91  166.78
   0  -4   2 2745.13  167.78
   0  -4   2 2783.12  168.18
   0  -4   2 2623.54  164.98
  -1   4  -2  725.93   46.10
  -1   4  -2  627.94   43.20
  -1   4  -2  609.24   42.90
  -1   4  -2  652.43   45.80
   1  -4   2  686.73   46.80
   1  -4   2  692.73   42.80
   1  -4   2  696.13   46.90
   1  -4   2  694.23   48.10
  -2   4  -2   32.80    9.60
  -2   4  -2   24.60    6.10
  -2   4  -2   25.70    6.90
   2  -4   2   21.30    9.70
   2  -4   2   29.90    8.80
  -3   4  -2  624.54   43.50
  -3   4  -2  651.23   49.60
  -3   4  -2  580.24   42.70
  -3   4  -2  641.74   42.40
   3  -4   2  625.94   48.60
   3  -4   2  601.04   44.70
   3  -4   2  623.84   49.50
  -4   4  -2 1163.28   77.49
  -4   4  -2 1198.98   77.49
  -4   4  -2 1175.18   78.29
  -4   4  -2 1412.76   93.89
   4  -4   2 1157.38   82.89
   4  -4   2 1303.97   91.69
   4  -4   2 1108.69   78.09
  -5   4  -2  406.76   35.40
  -5   4  -2  409.96   34.50
  -5   4  -2  443.06   45.30
   5  -4   2  467.35   45.90
   5  -4   2  416.06   36.80
   5  -4   2  461.25   44.60
  -6   4  -2   29.30   13.10
  -6   4  -2   19.40   17.30
  -6   4  -2    8.70    9.60
  -6   4  -2   17.20    9.60
   6  -4   2   27.60   12.30
   6  -4   2   19.90   18.30
   6  -4   2   19.30   18.10
  -7   4  -2  246.98   25.00
  -7   4  -2  227.68   43.70
  -7   4  -2  209.88   26.50
  -7   4  -2  214.08   28.50
   7  -4   2  176.28   30.50
   7  -4   2  217.68   42.50
   7  -4   2  242.18   43.20
  -8   4  -2  205.88   28.80
  -8   4  -2  197.68   42.90
  -8   4  -2  202.08   29.50
   8  -4   2  225.38   50.19
  -9   4  -2   12.00   12.90
  -9   4  -2   19.90   16.60
   9  -4   2   -7.80   25.40
   9  -4   2   63.09   31.00
 -10   4  -2   -9.80   12.90
 -10   4  -2  -24.40   16.10
  10  -4   2   10.60   44.00
 -11   4  -2   87.99   32.40
 -11   4  -2   43.20   17.70
  11  -4   2   44.30   45.70
 -12   4  -2   55.89   28.90
 -12   4  -2   37.00   18.80
  12  -4   2  122.69   62.39
  13   3  -2  -11.60   19.70
 -13  -3   2    3.80   23.60
 -13  -3   2   -4.70   19.00
  12   3  -2   17.70   26.70
  12   3  -2   32.60   35.80
 -12  -3   2   13.10   18.60
 -12  -3   2   28.90   29.60
  11   3  -2   77.69   46.40
  11   3  -2   85.19   24.50
 -11  -3   2  116.89   28.50
 -11  -3   2   75.59   20.50
  10   3  -2    3.40   27.10
  10   3  -2   27.50   17.00
 -10  -3   2   12.30   17.50
 -10  -3   2   53.39   22.70
   9   3  -2   97.59   30.20
   9   3  -2   99.59   20.60
   9   3  -2  132.89   29.80
  -9  -3   2  135.09   29.00
  -9  -3   2  158.88   25.50
  -9  -3   2  111.69   31.90
  -9  -3   2  129.99   29.00
   8   3  -2  480.95   45.90
   8   3  -2  434.46   51.69
   8   3  -2  406.86   39.30
  -8  -3   2  396.76   43.50
  -8  -3   2  433.76   39.80
  -8  -3   2  425.16   40.70
  -8  -3   2  375.66   50.39
  -8  -3   2  397.96   40.70
   7   3  -2  597.14   57.59
   7   3  -2  629.44   49.60
  -7  -3   2  603.84   52.79
  -7  -3   2  736.63   53.49
  -7  -3   2  612.24   50.49
  -7  -3   2  648.94   49.80
  -7  -3   2  623.24   48.90
   6   3  -2  132.69   17.80
   6   3  -2  110.59   19.50
  -6  -3   2  107.89   20.70
  -6  -3   2  118.69   17.40
  -6  -3   2  123.69   21.50
  -6  -3   2   92.39   16.70
  -6  -3   2  111.59   17.70
   5   3  -2    2.90    7.10
   5   3  -2   10.00    4.80
   5   3  -2   -1.70    5.20
  -5  -3   2   -4.90    6.00
  -5  -3   2   -3.30    6.60
  -5  -3   2   -3.30    4.30
  -5  -3   2    0.70    5.70
  -5  -3   2   -8.40    6.50
   4   3  -2 2291.77  143.29
   4   3  -2 2347.27  142.69
   4   3  -2 2466.05  145.59
  -4  -3   2 2354.06  144.19
  -4  -3   2 2250.27  143.69
  -4  -3   2 2339.47  146.99
  -4  -3   2 2354.86  143.39
  -4  -3   2 2550.94  146.79
   3   3  -2 2389.86  139.29
   3   3  -2 2430.26  140.29
   3   3  -2 2314.07  142.59
   3   3  -2 2255.77  140.89
   3   3  -2 2285.77  140.79
  -3  -3   2 2374.16  141.49
  -3  -3   2 2327.87  142.09
  -3  -3   2 2456.05  143.79
  -3  -3   2 2324.47  144.39
   2   3  -2   26.00    6.80
   2   3  -2   34.00    6.80
   2   3  -2   33.70    6.10
  -2  -3   2   27.30    5.50
  -2  -3   2   24.80    6.80
  -2  -3   2   26.10    7.90
  -2  -3   2   24.90    6.90
   1   3  -2 3121.79  186.98
   1   3  -2 3007.20  184.78
   1   3  -2 2854.91  184.58
  -1  -3   2 3181.28  187.48
  -1  -3   2 3423.26  187.98
  -1  -3   2 3319.27  187.08
   0   3  -2  558.44   38.20
   0   3  -2  618.44   38.80
   0   3  -2  584.44   38.20
   0   3  -2  642.74   41.30
   0  -3   2  607.64   38.80
   0  -3   2  645.84   42.50
   0  -3   2  583.74   41.10
   0  -3   2  615.44   40.00
  -1   3  -2 1624.34   91.79
  -1   3  -2 1550.84   88.99
  -1   3  -2 1347.77   89.79
  -1   3  -2 1520.65   92.69
  -1   3  -2 1283.67   89.19
   1  -3   2 1524.15   92.89
   1  -3   2 1548.25   92.09
   1  -3   2 1584.94   89.39
  -2   3  -2   66.89    9.60
  -2   3  -2   79.19   13.50
  -2   3  -2   77.19   10.00
  -3   3  -2  138.29   14.40
  -3   3  -2  143.99   15.80
  -3   3  -2  125.49   14.60
   3  -3   2  179.58   23.80
  -4   3  -2 2250.67  133.39
  -4   3  -2 1956.50  124.89
  -4   3  -2 2056.49  124.19
  -4   3  -2 2072.99  123.89
   4  -3   2 1938.91  127.49
   4  -3   2 1884.41  123.79
   4  -3   2 2070.49  132.39
  -5   3  -2   34.60   14.30
  -5   3  -2   18.10   12.10
  -5   3  -2   19.00    6.50
  -5   3  -2   29.00    9.90
   5  -3   2   18.70   11.60
   5  -3   2   39.10   15.20
  -6   3  -2    9.50   15.00
  -6   3  -2    3.60    7.90
  -6   3  -2    8.20    9.30
  -6   3  -2   13.00    6.20
   6  -3   2    7.40   14.50
   6  -3   2   14.90   15.50
   6  -3   2   21.30    6.50
   6  -3   2   27.50   10.90
  -7   3  -2   -1.40   17.60
  -7   3  -2    3.50   10.40
   7  -3   2    6.40   12.00
   7  -3   2   30.10   18.80
  -8   3  -2  141.39   41.60
  -8   3  -2  236.08   74.49
  -8   3  -2  176.08   25.00
   8  -3   2  129.39   29.60
   8  -3   2  215.88   61.79
  -9   3  -2   58.79   42.80
  -9   3  -2   92.99   21.50
  -9   3  -2   68.39   20.90
   9  -3   2  111.09   31.40
   9  -3   2   71.89   26.90
 -10   3  -2  -20.50   15.80
 -10   3  -2   14.00   13.50
  10  -3   2  -14.80   29.60
 -11   3  -2   38.40   22.10
 -11   3  -2   12.80   15.70
  11  -3   2  -19.40   43.50
  11  -3   2  -40.80   26.90
 -12   3  -2   51.29   26.50
  12  -3   2   35.60   48.50
  13   2  -2   25.40   23.20
 -13  -2   2   20.80   19.00
 -13  -2   2   35.30   30.80
  12   2  -2  100.69   45.40
  11   2  -2  115.69   28.00
  11   2  -2   83.59   50.59
 -11  -2   2   93.39   27.10
 -11  -2   2   83.19   20.80
  10   2  -2   28.80   14.60
  10   2  -2   18.90   14.30
  10   2  -2  -27.00   27.70
 -10  -2   2   -6.80   12.60
 -10  -2   2   27.30   18.20
 -10  -2   2  -11.20   15.20
   9   2  -2    5.80   18.40
   9   2  -2   49.90   18.30
  -9  -2   2   33.20   15.40
  -9  -2   2   -4.10   17.90
   8   2  -2  550.14   51.59
   8   2  -2  448.76   39.80
   8   2  -2  468.75   40.30
  -8  -2   2  534.25   43.10
  -8  -2   2  480.55   43.40
  -8  -2   2  541.95   46.80
  -8  -2   2  400.86   41.30
  -8  -2   2  443.36   40.50
   7   2  -2  942.91   60.09
   7   2  -2  816.42   59.49
   7   2  -2  820.62   66.59
  -7  -2   2  837.72   60.39
  -7  -2   2  867.11   65.69
  -7  -2   2  876.31   62.19
  -7  -2   2  860.41   62.39
  -7  -2   2  847.52   63.09
   6   2  -2  120.39   21.70
  -6  -2   2  156.18   23.10
  -6  -2   2  143.59   20.50
  -6  -2   2  119.39   19.80
  -6  -2   2  129.09   17.40
  -6  -2   2  128.69   18.20
   5   2  -2   -7.20    5.90
   5   2  -2   -1.00    3.20
   5   2  -2    6.70    7.10
  -5  -2   2   -2.40    5.20
  -5  -2   2   -1.00    5.20
  -5  -2   2    0.10    4.20
   4   2  -2  128.99   16.60
   4   2  -2  157.38   16.40
   4   2  -2  138.79   16.80
  -4  -2   2  147.19   16.50
  -4  -2   2  144.69   15.20
  -4  -2   2  142.49   19.10
  -4  -2   2  171.68   16.50
  -4  -2   2  123.09   18.90
   3   2  -2 1892.41  114.59
   3   2  -2 2122.89  116.59
   3   2  -2 1754.92  114.59
  -3  -2   2 1718.73  114.09
  -3  -2   2 1905.21  115.79
  -3  -2   2 1940.71  115.19
  -3  -2   2 1927.91  117.29
   2   2  -2  403.66   28.60
   2   2  -2  448.96   30.40
   2   2  -2  445.86   27.80
   2   2  -2  423.36   28.80
   2   2  -2  392.66   26.90
  -2  -2   2  431.36   27.50
  -2  -2   2  375.06   28.70
  -2  -2   2  439.36   31.50
  -2  -2   2  452.25   29.30
  -2  -2   2  445.96   30.80
   1   2  -2   61.39    8.10
  -1  -2   2   82.59   14.30
   0   2  -2 7740.83  426.16
   0   2  -2 7469.75  425.46
   0   2  -2 6660.13  424.16
   0   2  -2 7234.98  424.96
   0  -2   2 7387.96  425.66
   0  -2   2 7697.93  426.76
   0  -2   2 7825.72  426.76
   0  -2   2 6641.54  424.46
  -1   2  -2  498.85   36.30
  -1   2  -2  655.43   35.90
  -1   2  -2  536.35   36.30
  -1   2  -2  587.54   39.30
   1  -2   2  519.75   36.00
   1  -2   2  696.13   40.60
  -2   2  -2    8.60    3.80
  -2   2  -2    9.90    6.00
  -2   2  -2   12.40    4.70
  -2   2  -2   18.50    4.70
   2  -2   2   16.00    6.40
  -3   2  -2   99.59   12.00
  -3   2  -2   96.49   16.60
  -3   2  -2   94.99   11.90
  -3   2  -2  108.49   12.20
   3  -2   2  142.49   18.80
  -4   2  -2 1929.51  122.49
  -4   2  -2 1845.82  115.69
  -4   2  -2 1905.81  114.39
  -4   2  -2 1854.01  114.99
   4  -2   2 1880.71  118.79
   4  -2   2 1889.51  110.19
   4  -2   2 1861.41  115.29
  -5   2  -2 1456.65   95.89
  -5   2  -2 1627.54  106.49
  -5   2  -2 1482.95   96.49
  -5   2  -2 1572.04   98.69
   5  -2   2 1494.85   96.99
   5  -2   2 1608.64   91.89
   5  -2   2 1516.65  101.29
   5  -2   2 1558.34   96.99
  -6   2  -2   11.30    9.30
  -6   2  -2    6.40    7.10
  -6   2  -2  -11.90   11.00
  -6   2  -2   -3.40    6.10
   6  -2   2    1.70   10.80
   6  -2   2   28.40   24.30
   6  -2   2   10.70    8.20
  -7   2  -2  105.99   19.20
  -7   2  -2   64.49   13.50
  -7   2  -2   99.19   26.20
   7  -2   2   78.59   26.10
   7  -2   2  133.59   23.50
   7  -2   2  102.19   22.30
   7  -2   2   94.89   13.20
  -8   2  -2  211.08   29.80
  -8   2  -2  196.58   25.90
  -8   2  -2  187.68   42.20
   8  -2   2  195.78   21.20
   8  -2   2  211.48   41.70
   8  -2   2  216.88   30.10
   8  -2   2  224.48   40.70
  -9   2  -2   83.89   21.00
  -9   2  -2  117.29   39.30
  -9   2  -2   71.39   15.50
   9  -2   2   81.59   31.90
   9  -2   2   55.19   26.30
   9  -2   2   52.59   10.90
   9  -2   2   18.90   17.90
 -10   2  -2  -15.60   15.20
 -10   2  -2    4.50   11.90
 -10   2  -2  -47.20   31.30
  10  -2   2    4.10   26.90
 -11   2  -2   49.70   17.30
 -11   2  -2   39.90   22.00
  11  -2   2    3.60   27.50
  11  -2   2  117.59   44.90
 -12   2  -2   65.39   20.00
 -12   2  -2   77.89   29.30
  12  -2   2  139.39   53.39
 -13   2  -2   16.20   28.60
 -13   2  -2   41.80   19.10
  13  -2   2  113.19   59.99
  13   1  -2  -14.80   48.80
 -13  -1   2    7.00   23.80
 -13  -1   2   15.90   18.60
  12   1  -2   41.50   33.80
  12   1  -2   63.29   49.40
 -12  -1   2   79.19   30.70
 -11  -1   2   60.09   19.00
 -11  -1   2   80.59   25.10
  10   1  -2   94.09   39.20
 -10  -1   2  105.39   26.30
   9   1  -2  -10.70   17.10
  -9  -1   2   17.60   16.10
  -9  -1   2  -15.60   14.00
   8   1  -2   -8.60   10.70
   8   1  -2   19.80   17.10
   8   1  -2   -6.40    6.10
  -8  -1   2  -17.30   10.10
  -8  -1   2   12.50   14.90
   7   1  -2  213.08   25.30
   7   1  -2  184.18   32.30
   7   1  -2  220.48   22.90
  -7  -1   2  215.88   26.00
  -7  -1   2  194.38   30.70
  -7  -1   2  238.48   26.50
  -7  -1   2  227.18   25.80
   6   1  -2   -7.80    8.60
   6   1  -2    6.50    5.10
  -6  -1   2   -5.60    6.80
  -6  -1   2   -7.00    6.80
  -6  -1   2   -6.10    5.20
  -6  -1   2   -7.50    7.60
   5   1  -2   12.10    4.50
   5   1  -2    4.50    7.30
  -5  -1   2    3.60    7.40
  -5  -1   2   -1.30    5.10
  -5  -1   2    2.20    5.60
  -5  -1   2    0.80    5.60
  -5  -1   2    5.30    4.60
   4   1  -2 1934.51  120.79
   4   1  -2 1869.91  117.39
  -4  -1   2 1948.41  120.49
  -4  -1   2 1930.71  119.19
  -4  -1   2 1963.80  119.49
  -4  -1   2 2019.70  118.99
   3   1  -2 1260.07   83.19
   3   1  -2 1377.16   85.19
   3   1  -2 1407.06   83.79
  -3  -1   2 1284.67   82.49
  -3  -1   2 1456.65   85.29
  -3  -1   2 1447.66   86.19
  -3  -1   2 1387.56   86.39
  -3  -1   2 1354.66   84.39
   2   1  -2 2206.68  136.99
   2   1  -2 2285.77  136.19
   2   1  -2 2414.86  136.39
   2   1  -2 2333.07  135.99
   2   1  -2 2186.58  134.69
  -2  -1   2 2264.27  137.99
  -2  -1   2 2180.38  134.79
  -2  -1   2 2425.26  136.59
  -2  -1   2 2308.27  136.09
  -2  -1   2 2478.35  138.09
  -2  -1   2 2165.48  135.89
   1   1  -2  192.08   15.70
   1   1  -2  230.68   16.30
   1   1  -2  276.57   18.50
  -1  -1   2  234.88   18.40
  -1  -1   2  230.88   16.90
  -1  -1   2  199.78   15.70
  -1  -1   2  242.38   16.10
  -1  -1   2  188.98   18.50
   0   1  -2 3340.97  213.78
   0   1  -2 3859.11  214.98
   0   1  -2 3901.81  214.68
   0   1  -2 3569.54  214.88
   0   1  -2 3208.98  213.28
   0  -1   2 4102.19  215.18
   0  -1   2 3766.52  214.98
   0  -1   2 3707.83  214.78
  -1   1  -2 4042.30  249.58
  -1   1  -2 3980.20  250.27
  -1   1  -2 4430.66  252.77
  -1   1  -2 4312.57  252.27
   1  -1   2 4594.44  251.77
   1  -1   2 4505.85  252.37
  -2   1  -2 5544.85  327.57
  -2   1  -2 5600.94  328.37
  -2   1  -2 5693.73  331.27
  -2   1  -2 5697.33  326.67
   2  -1   2 5582.14  329.57
   2  -1   2 5508.75  325.47
   2  -1   2 5052.59  325.47
   2  -1   2 6367.76  330.67
  -3   1  -2  228.38   18.60
  -3   1  -2  208.28   22.40
  -3   1  -2  207.78   17.40
  -3   1  -2  250.47   19.00
   3  -1   2  232.88   21.90
   3  -1   2  257.77   19.90
   3  -1   2  235.58   15.80
   3  -1   2  221.98   15.90
  -4   1  -2  506.25   36.60
  -4   1  -2  507.95   33.70
  -4   1  -2  510.75   35.50
  -4   1  -2  519.15   42.40
  -4   1  -2  521.85   37.10
   4  -1   2  522.75   33.60
   4  -1   2  550.34   38.10
   4  -1   2  531.25   40.90
  -5   1  -2  143.29   16.40
  -5   1  -2  153.78   17.90
  -5   1  -2  129.79   17.00
  -5   1  -2  117.79   27.00
   5  -1   2  109.49   15.20
   5  -1   2  159.08   18.20
   5  -1   2  117.19   22.80
   5  -1   2  175.58   17.80
  -6   1  -2   31.90   10.60
  -6   1  -2   23.40   14.60
  -6   1  -2   33.30   16.50
  -6   1  -2   39.00    8.10
   6  -1   2   18.70   11.70
   6  -1   2   23.80    8.30
  -7   1  -2  101.59   24.20
  -7   1  -2  126.49   16.10
  -7   1  -2  131.79   20.20
   7  -1   2  113.29   15.00
   7  -1   2   90.49   21.40
   7  -1   2   90.39   20.60
  -8   1  -2  540.15   47.60
  -8   1  -2  565.74   60.09
  -8   1  -2  522.25   44.20
  -8   1  -2  616.74   44.70
   8  -1   2  570.94   43.00
   8  -1   2  525.55   59.69
   8  -1   2  527.95   46.50
   8  -1   2  550.74   55.19
  -9   1  -2  169.18   32.60
  -9   1  -2  177.08   43.70
  -9   1  -2  165.88   25.10
   9  -1   2  166.28   31.40
   9  -1   2  220.38   40.30
   9  -1   2  163.88   27.10
 -10   1  -2  -17.10   28.10
 -10   1  -2    4.20   10.60
 -10   1  -2   -1.10   16.40
  10  -1   2  -11.10   13.90
  10  -1   2   15.50   25.90
  10  -1   2  -23.70   21.20
 -11   1  -2   18.20   13.40
 -11   1  -2   -9.80   20.10
  11  -1   2  -25.00   26.10
  11  -1   2   82.69   38.10
 -12   1  -2   61.99   19.10
 -12   1  -2  109.89   35.90
 -13   1  -2   30.90   20.30
 -13   1  -2   50.89   29.40
  13  -1   2   40.20   46.80
  13   0  -2    3.40   22.90
  13   0  -2  -26.80   55.49
 -13   0   2   -3.80   29.10
 -13   0   2   37.80   18.90
 -12   0   2   16.20   22.30
  11   0  -2   77.09   37.30
 -11   0   2   68.99   18.70
 -11   0   2   46.20   26.50
  10   0  -2   46.50   39.00
 -10   0   2   52.69   17.80
 -10   0   2  117.49   25.90
   9   0  -2   89.79   31.50
  -9   0   2   86.69   22.00
   8   0  -2   -1.90   13.30
   8   0  -2   40.60   22.50
   8   0  -2   16.10    7.10
  -8   0   2    2.60   10.90
  -8   0   2   17.20   14.10
  -8   0   2    9.90   14.10
   7   0  -2  385.66   31.70
   7   0  -2  346.37   35.60
   7   0  -2  439.66   47.10
  -7   0   2  395.26   36.40
  -7   0   2  432.66   37.20
  -7   0   2  398.36   36.10
   6   0  -2  337.67   23.40
   6   0  -2  282.27   23.80
   6   0  -2  274.27   33.10
   6   0  -2  294.27   26.00
  -6   0   2  284.77   28.20
  -6   0   2  267.27   27.70
  -6   0   2  244.48   27.30
   5   0  -2  183.18   16.40
   5   0  -2  191.58   15.80
   5   0  -2  179.38   17.60
   5   0  -2  170.28   23.90
  -5   0   2  167.88   17.00
  -5   0   2  170.48   19.50
  -5   0   2  169.58   19.50
  -5   0   2  150.18   19.30
   4   0  -2  255.47   19.70
   4   0  -2  232.38   24.40
   4   0  -2  222.38   18.50
  -4   0   2  240.48   21.50
  -4   0   2  230.98   22.10
  -4   0   2  250.77   19.50
  -4   0   2  245.08   19.70
  -4   0   2  250.87   22.10
   3   0  -2  992.00   64.39
   3   0  -2 1033.70   59.99
   3   0  -2  912.21   59.89
   3   0  -2  860.41   59.39
  -3   0   2  998.20   60.69
  -3   0   2 1013.70   63.19
  -3   0   2  996.90   62.59
  -3   0   2 1012.70   59.99
  -3   0   2 1063.39   63.09
  -2   0   2 2572.14  163.68
  -2   0   2 2878.41  158.68
  -2   0   2 2635.94  155.68
  -2   0   2 2680.63  156.78
  -2   0   2 2623.74  158.18
   1   0  -2  612.94   42.70
   1   0  -2  715.43   42.40
   1   0  -2  770.82   44.10
   1   0  -2  709.13   43.40
   1   0  -2  631.14   42.10
  -1   0   2  743.03   44.20
  -1   0   2  722.33   42.00
  -1   0   2  579.34   41.80
  -1   0   2  707.33   42.40
   0   0  -2  155.98   11.80
   0   0   2  185.58   12.60
   0   0   2  201.48   13.40
  -1   0  -2   15.40    3.40
  -1   0  -2   17.00    2.50
  -1   0  -2   17.30    4.10
  -1   0  -2    8.40    3.20
  -1   0  -2   15.90    2.80
  -1   0  -2   13.60    3.10
  -1   0  -2   10.70    3.90
   1   0   2   14.50    3.60
   1   0   2    9.40    3.20
  -2   0  -2 2770.12  168.38
  -2   0  -2 3004.20  173.78
  -2   0  -2 2854.81  172.48
  -2   0  -2 2990.90  169.58
  -2   0  -2 2951.90  170.98
   2   0   2 3087.39  171.28
   2   0   2 2973.80  169.08
   2   0   2 2538.95  168.68
   2   0   2 2866.31  168.38
  -3   0  -2    5.20    3.50
  -3   0  -2    3.30    4.10
  -3   0  -2    3.00    3.10
  -3   0  -2    0.10    4.30
  -3   0  -2    0.40    3.20
  -3   0  -2   -0.60    4.90
   3   0   2    4.30    2.90
   3   0   2    2.30    3.20
   3   0   2   -0.80    4.60
   3   0   2    2.40    3.50
  -4   0  -2  331.17   30.10
  -4   0  -2  367.66   27.00
  -4   0  -2  329.27   26.00
  -4   0  -2  302.67   23.80
  -4   0  -2  343.87   28.60
  -4   0  -2  315.97   24.90
   4   0   2  335.47   26.40
   4   0   2  300.57   28.70
   4   0   2  281.27   25.70
  -5   0  -2   92.29   14.60
  -5   0  -2  105.89   13.30
  -5   0  -2   96.69   17.90
  -5   0  -2  105.59   20.40
  -5   0  -2  114.09   15.50
   5   0   2  125.69   16.00
   5   0   2  118.19   15.50
  -6   0  -2   54.79   12.20
  -6   0  -2   32.80   14.60
  -6   0  -2   34.50    9.50
   6   0   2   37.40    8.30
   6   0   2   33.10   12.40
  -7   0  -2   50.29   12.00
  -7   0  -2   48.60   18.30
  -7   0  -2   37.40   11.10
  -7   0  -2   47.50   13.90
   7   0   2   38.00   17.70
   7   0   2   24.00   14.20
  -8   0  -2  398.96   35.30
  -8   0  -2  336.57   35.50
  -8   0  -2  316.67   32.60
  -8   0  -2  394.76   47.60
   8   0   2  347.17   44.00
   8   0   2  327.67   41.50
   8   0   2  284.07   33.70
   8   0   2  381.66   31.90
  -9   0  -2  145.49   24.50
  -9   0  -2  243.08   30.70
  -9   0  -2  139.99   52.99
  -9   0  -2  181.68   31.00
   9   0   2  203.88   28.50
   9   0   2  170.48   37.00
 -10   0  -2   18.30   18.50
 -10   0  -2   23.80   14.60
 -10   0  -2   18.10   31.70
  10   0   2   36.40   26.50
  10   0   2   14.40   23.50
 -11   0  -2   64.39   23.00
 -11   0  -2   65.99   44.70
  11   0   2   82.79   20.50
  11   0   2   91.89   38.90
 -12   0  -2   50.49   18.20
 -12   0  -2   23.70   28.50
  12   0   2   91.19   43.80
 -13   0  -2   32.70   21.20
 -13   0  -2   38.50   25.30
  13   0   2  111.79   43.60
  13  -1  -2  -52.39   59.99
 -13   1   2  -21.20   17.20
 -13   1   2  -29.10   21.70
 -12   1   2   16.20   25.90
 -12   1   2   15.00   19.30
 -11   1   2  204.98   33.00
 -11   1   2  202.88   37.50
  10  -1  -2  121.89   38.50
 -10   1   2   77.99   25.30
 -10   1   2   63.79   18.70
   9  -1  -2   17.80   25.80
  -9   1   2   14.90   13.30
  -9   1   2   51.19   17.20
  -9   1   2   33.20   17.90
   8  -1  -2  162.38   31.60
   8  -1  -2  277.97   43.00
   8  -1  -2  220.38   22.50
  -8   1   2  229.58   43.90
  -8   1   2  206.38   29.50
  -8   1   2  164.58   26.60
   7  -1  -2   94.49   15.70
   7  -1  -2   96.99   26.10
   7  -1  -2   85.49   16.50
  -7   1   2  108.49   20.30
  -7   1   2   73.29   15.30
   6  -1  -2  422.46   27.40
   6  -1  -2  360.16   32.40
   6  -1  -2  372.36   41.30
   6  -1  -2  358.06   30.50
  -6   1   2  421.06   32.60
  -6   1   2  361.16   33.40
  -6   1   2  338.77   32.80
   5  -1  -2   39.70   13.00
   5  -1  -2   49.99    8.20
   5  -1  -2   36.30    8.50
  -5   1   2   49.90   10.30
   4  -1  -2  869.41   50.99
   4  -1  -2  918.41   58.99
   4  -1  -2  734.03   50.39
   4  -1  -2  824.42   59.19
  -4   1   2  837.72   55.59
  -4   1   2  797.92   54.59
  -4   1   2  806.42   54.39
   3  -1  -2 1347.87   77.79
   3  -1  -2 1257.17   77.49
   3  -1  -2 1395.86   78.89
   3  -1  -2 1189.98   78.49
   3  -1  -2 1234.48   83.89
  -3   1   2 1360.26   81.49
  -3   1   2 1408.26   81.49
  -3   1   2 1317.37   81.79
   2  -1  -2  339.87   26.10
   2  -1  -2  344.57   19.90
   2  -1  -2  336.57   21.00
  -2   1   2  333.17   23.40
  -2   1   2  320.87   23.30
  -2   1   2  299.07   19.80
  -2   1   2  286.77   20.90
  -2   1   2  357.56   24.50
   1  -1  -2 5876.01  312.87
   1  -1  -2 5543.45  310.87
   1  -1  -2 5055.69  310.97
   1  -1  -2 5133.79  313.97
  -1   1   2 4977.00  312.27
  -1   1   2 5346.37  312.47
  -1   1   2 4948.71  310.87
  -1   1   2 6048.90  313.27
  -1   1   2 5511.05  310.77
   0  -1  -2  188.78   13.70
   0  -1  -2  148.29   10.50
   0  -1  -2  147.99   10.70
   0  -1  -2  156.78   10.40
   0   1   2  169.58   11.80
  -1  -1  -2 1513.55   86.99
  -1  -1  -2 1586.34   87.59
  -1  -1  -2 1601.94   84.39
   1   1   2 1326.17   86.69
   1   1   2 1238.08   86.79
   1   1   2 1647.94   87.49
   1   1   2 1235.78   86.39
  -2  -1  -2 1071.99   63.89
  -2  -1  -2 1058.49   65.49
  -2  -1  -2 1099.49   66.89
  -2  -1  -2 1061.39   64.19
   2   1   2 1219.38   69.79
   2   1   2 1055.09   65.49
   2   1   2 1009.10   63.69
   2   1   2 1056.09   64.09
   2   1   2 1053.49   66.59
  -3  -1  -2  212.58   18.30
  -3  -1  -2  164.68   14.40
  -3  -1  -2  161.78   17.30
  -3  -1  -2  216.98   16.20
  -3  -1  -2  195.28   17.90
   3   1   2  164.68   16.20
   3   1   2  149.49   14.70
   3   1   2  188.28   16.80
  -4  -1  -2  729.03   48.20
  -4  -1  -2  758.02   51.29
  -4  -1  -2  741.33   47.30
  -4  -1  -2  734.43   47.80
  -4  -1  -2  704.53   51.99
   4   1   2  687.33   49.60
   4   1   2  727.03   51.29
   4   1   2  760.02   49.99
  -5  -1  -2 2515.05  153.88
  -5  -1  -2 2437.26  147.29
  -5  -1  -2 2330.67  147.39
  -5  -1  -2 2595.44  152.08
  -5  -1  -2 2415.06  147.99
   5   1   2 2393.46  151.08
   5   1   2 2401.06  149.59
  -6  -1  -2   90.69   20.20
  -6  -1  -2   92.79   18.80
  -6  -1  -2  123.09   25.90
  -6  -1  -2   93.09   16.00
  -6  -1  -2   99.99   15.60
   6   1   2   82.39   16.20
   6   1   2  101.49   15.80
  -7  -1  -2    9.80    7.80
  -7  -1  -2    1.60    8.80
  -7  -1  -2    4.50   10.00
  -7  -1  -2   -9.00   10.00
   7   1   2   -7.00    5.60
   7   1   2    0.50   10.00
  -8  -1  -2  111.39   20.30
  -8  -1  -2  133.89   22.60
  -8  -1  -2  118.79   21.60
  -8  -1  -2  125.79   27.50
   8   1   2  107.99   21.70
   8   1   2   68.29   20.30
   8   1   2  100.49   26.30
  -9  -1  -2  139.99   30.10
  -9  -1  -2   79.19   16.50
  -9  -1  -2  108.19   32.10
  -9  -1  -2  106.39   21.40
   9   1   2   82.09   23.10
   9   1   2  134.69   30.60
   9   1   2  118.89   26.20
 -10  -1  -2   28.70   20.60
 -10  -1  -2  -12.40   24.80
 -10  -1  -2   -8.80   14.20
 -10  -1  -2  -13.60   19.00
  10   1   2   15.80   19.70
  10   1   2   11.70   22.20
  10   1   2   31.50   18.20
 -11  -1  -2   -2.80   12.70
 -11  -1  -2   12.00   17.70
  11   1   2    8.80   28.30
  11   1   2   -2.40   14.70
 -12  -1  -2   11.30   21.40
 -12  -1  -2   19.00   14.90
  12   1   2   41.50   43.90
 -13  -1  -2   19.00   25.90
  13   1   2  107.49   55.89
 -13   2   2    2.60   16.30
  12  -2  -2  -45.40   53.49
 -12   2   2   22.10   17.20
 -12   2   2  -21.10   24.40
  11  -2  -2   23.10   40.70
 -11   2   2   79.39   28.10
 -11   2   2   74.89   19.50
  10  -2  -2  110.39   44.50
 -10   2   2   90.69   21.10
 -10   2   2   94.19   25.50
   9  -2  -2   16.90   30.70
   9  -2  -2   24.30   20.10
  -9   2   2   12.00   13.10
  -9   2   2    2.60   15.00
  -8   2   2   66.49   16.40
  -8   2   2   29.80   15.70
   7  -2  -2  340.17   46.60
   7  -2  -2  364.76   36.90
  -7   2   2  356.16   32.70
  -7   2   2  335.67   34.20
  -7   2   2  287.57   32.80
   6  -2  -2  356.16   41.10
   6  -2  -2  272.67   30.10
   6  -2  -2  355.76   22.60
   6  -2  -2  280.17   23.60
  -6   2   2  319.57   30.70
  -6   2   2  335.37   27.80
  -6   2   2  291.47   29.70
   5  -2  -2  137.69   12.10
   5  -2  -2  110.39   17.70
   5  -2  -2  116.89   22.30
   5  -2  -2  112.79   11.70
  -5   2   2  117.49   14.70
  -5   2   2  107.19   16.70
  -5   2   2  105.09   15.50
   4  -2  -2  607.44   34.40
   4  -2  -2  559.14   45.50
   4  -2  -2  497.85   34.00
   4  -2  -2  554.64   38.70
  -4   2   2  571.84   40.90
  -4   2   2  591.54   39.00
  -4   2   2  535.15   39.90
   3  -2  -2  266.97   19.80
   3  -2  -2  239.38   24.90
  -3   2   2  249.18   20.60
  -3   2   2  230.78   20.50
  -3   2   2  193.68   24.20
   2  -2  -2 1755.92  109.69
   2  -2  -2 1789.32  114.19
  -2   2   2 1857.31  111.69
  -2   2   2 2075.99  111.29
  -2   2   2 1791.92  109.69
  -2   2   2 1866.21  111.39
   1  -2  -2  580.54   34.20
   1  -2  -2  550.24   36.70
   1  -2  -2  525.05   36.90
  -1   2   2  624.44   36.30
  -1   2   2  584.84   35.90
  -1   2   2  536.85   34.30
   0  -2  -2 2011.30  114.49
   0  -2  -2 2181.78  112.19
   0  -2  -2 1796.32  112.89
   0  -2  -2 2013.10  114.59
   0  -2  -2 1783.82  111.49
   0  -2  -2 1861.01  113.79
   0   2   2 2051.69  112.19
   0   2   2 1704.53  111.49
   0   2   2 1966.30  113.39
   0   2   2 1778.72  113.59
  -1  -2  -2 7884.91  467.65
  -1  -2  -2 7984.50  467.05
  -1  -2  -2 7999.00  468.05
  -1  -2  -2 8780.32  464.95
   1   2   2 8082.39  467.05
   1   2   2 8020.80  467.85
   1   2   2 7601.34  466.75
  -2  -2  -2 2959.70  184.78
  -2  -2  -2 3429.46  189.38
  -2  -2  -2 2921.81  187.38
  -2  -2  -2 3563.94  188.68
  -2  -2  -2 3111.89  184.78
  -2  -2  -2 3227.28  188.98
   2   2   2 3207.58  184.78
   2   2   2 2785.82  184.78
   2   2   2 3322.77  189.08
   2   2   2 2880.71  184.68
   2   2   2 3356.36  188.18
   2   2   2 3403.16  189.38
  -3  -2  -2   52.29    9.70
  -3  -2  -2   70.19   13.00
  -3  -2  -2   59.29   11.20
  -3  -2  -2   51.79    9.40
  -3  -2  -2   70.29   11.80
  -3  -2  -2   41.50    8.50
   3   2   2   61.69   11.20
   3   2   2   60.09   10.30
  -4  -2  -2  108.99   11.90
  -4  -2  -2   86.29   14.60
  -4  -2  -2  116.79   12.90
  -4  -2  -2  110.49   15.20
  -4  -2  -2  124.19   16.60
  -4  -2  -2   96.99   14.20
   4   2   2  119.79   15.20
   4   2   2  101.09   14.80
  -5  -2  -2  388.96   31.10
  -5  -2  -2  418.56   35.30
  -5  -2  -2  429.56   31.70
  -5  -2  -2  418.36   33.10
  -5  -2  -2  408.36   36.30
  -5  -2  -2  462.05   36.20
   5   2   2  420.26   34.20
   5   2   2  399.56   33.90
  -6  -2  -2  814.52   54.29
  -6  -2  -2  772.82   58.19
  -6  -2  -2  847.42   55.99
  -6  -2  -2  760.02   53.99
  -6  -2  -2  654.53   63.79
   6   2   2  720.13   56.69
   6   2   2  800.02   56.79
   6   2   2  896.11   60.89
  -7  -2  -2   29.80   10.10
  -7  -2  -2   26.00   12.50
  -7  -2  -2   32.10   12.80
  -7  -2  -2   36.00   12.60
  -7  -2  -2   31.70   15.30
   7   2   2   33.20    9.10
   7   2   2   34.90   12.40
  -8  -2  -2   -2.30   10.50
  -8  -2  -2   -8.50   13.80
  -8  -2  -2   -2.80    9.50
  -8  -2  -2    0.30   12.10
  -8  -2  -2   -1.30   16.20
   8   2   2  -13.20   11.50
   8   2   2   10.60   12.40
   8   2   2    2.60    7.60
  -9  -2  -2   89.79   24.30
  -9  -2  -2  118.49   29.10
  -9  -2  -2   83.89   17.50
  -9  -2  -2  148.99   24.30
   9   2   2  163.08   34.40
   9   2   2  138.49   29.40
   9   2   2  103.19   21.60
 -10  -2  -2   41.20   20.70
 -10  -2  -2   18.80   29.40
 -10  -2  -2    3.80   12.00
 -10  -2  -2   23.50   17.00
  10   2   2    5.30    9.40
  10   2   2    6.90   12.80
  10   2   2   49.70   17.70
  10   2   2   19.90   19.80
 -11  -2  -2    6.40   17.70
 -11  -2  -2  -29.40   39.00
 -11  -2  -2   47.30   19.20
 -11  -2  -2   18.00   12.80
  11   2   2   42.20   31.20
  11   2   2   25.20   24.10
 -12  -2  -2   70.09   24.40
 -12  -2  -2   47.80   18.60
  12   2   2   36.40   27.20
  12   2   2  112.99   41.90
 -13  -2  -2   93.29   27.70
  12  -3  -2  -23.10   53.79
 -12   3   2   -6.30   21.00
 -12   3   2  -18.50   14.30
 -11   3   2    5.00   15.30
  10  -3  -2   20.70   48.70
 -10   3   2   45.50   18.10
 -10   3   2   38.90   21.00
   9  -3  -2   73.39   42.30
   9  -3  -2   40.00   20.10
  -9   3   2   80.09   18.70
  -9   3   2   60.69   21.40
  -8   3   2   87.59   26.80
  -8   3   2   46.70   19.20
   7  -3  -2   37.80   21.60
   7  -3  -2   23.90   15.70
  -7   3   2   50.59   16.20
  -7   3   2   37.40   13.20
   6  -3  -2   92.89   12.70
   6  -3  -2  128.29   26.10
  -6   3   2  131.29   20.50
  -6   3   2  122.39   20.10
   5  -3  -2   46.80   11.30
   5  -3  -2   50.49   16.20
  -5   3   2   47.20   12.80
  -5   3   2   39.60   10.70
   4  -3  -2  108.39   21.70
   4  -3  -2  127.49   18.70
  -4   3   2   92.39   13.30
  -4   3   2   96.29   14.70
  -4   3   2   73.29   13.70
   3  -3  -2  926.31   59.49
   3  -3  -2  928.91   64.89
  -3   3   2  962.90   60.19
  -3   3   2  872.01   59.99
   2  -3  -2  179.98   21.00
  -2   3   2  200.28   17.00
  -2   3   2  186.98   16.90
  -2   3   2  224.78   14.00
  -2   3   2  210.28   17.60
   1  -3  -2   30.50    4.60
   1  -3  -2   50.09   11.40
   1  -3  -2   41.20    9.30
  -1   3   2   34.70    5.90
  -1   3   2   40.70    6.70
   0  -3  -2   -0.80    3.60
   0   3   2   14.90    4.00
  -1  -3  -2  391.66   26.70
  -1  -3  -2  361.56   28.00
  -1  -3  -2  340.77   26.30
   1   3   2  370.56   26.20
   1   3   2  406.86   22.40
   1   3   2  360.46   27.50
  -2  -3  -2  129.79   13.20
  -2  -3  -2  116.59   13.60
  -2  -3  -2  111.19   14.70
  -2  -3  -2  118.59   11.80
   2   3   2  126.09    9.70
   2   3   2  119.09   13.00
   2   3   2  106.99    8.80
   2   3   2  124.19    9.00
   2   3   2  117.49   13.90
  -3  -3  -2 2498.95  149.39
  -3  -3  -2 2287.37  146.79
  -3  -3  -2 2556.64  148.29
  -3  -3  -2 2758.32  150.38
  -3  -3  -2 2404.16  144.09
  -3  -3  -2 2418.66  144.39
   3   3   2 2448.35  149.19
   3   3   2 2245.18  144.19
  -4  -3  -2  862.81   56.69
  -4  -3  -2  847.02   57.69
  -4  -3  -2  859.11   53.09
  -4  -3  -2  859.81   58.09
  -4  -3  -2  792.52   56.19
  -4  -3  -2  841.62   53.09
   4   3   2  781.32   52.59
  -5  -3  -2  704.33   50.79
  -5  -3  -2  678.83   46.00
  -5  -3  -2  689.33   48.80
  -5  -3  -2  660.63   49.70
  -5  -3  -2  639.84   45.20
  -5  -3  -2  631.44   49.40
   5   3   2  697.63   50.29
   5   3   2  652.83   49.10
  -6  -3  -2   22.40   12.00
  -6  -3  -2   27.40    9.40
  -6  -3  -2   20.10   10.10
  -6  -3  -2   28.40    8.90
  -6  -3  -2   26.40   10.00
  -6  -3  -2   16.90    9.90
   6   3   2   14.20    7.70
  -7  -3  -2  213.08   26.90
  -7  -3  -2  196.68   22.60
  -7  -3  -2  172.18   30.00
  -7  -3  -2  185.78   28.00
  -7  -3  -2  235.38   24.40
  -8  -3  -2  227.68   29.30
  -8  -3  -2  196.08   37.50
  -8  -3  -2  236.28   27.40
  -8  -3  -2  206.08   27.20
  -8  -3  -2  203.08   32.80
   8   3   2  227.28   27.90
   8   3   2  246.48   29.90
  -9  -3  -2  250.67   39.20
  -9  -3  -2  230.68   43.10
  -9  -3  -2  234.18   30.50
  -9  -3  -2  291.47   33.00
  -9  -3  -2  226.18   28.80
   9   3   2  269.67   35.60
   9   3   2  274.77   36.70
   9   3   2  184.78   29.70
 -10  -3  -2  186.38   41.30
 -10  -3  -2  182.08   66.99
 -10  -3  -2  213.08   37.90
 -10  -3  -2  218.18   37.50
 -10  -3  -2  189.68   28.10
  10   3   2  185.48   35.00
  10   3   2  158.78   27.50
  10   3   2  167.88   51.29
 -11  -3  -2   31.40   22.80
 -11  -3  -2   12.60   31.90
 -11  -3  -2    6.30   13.40
 -11  -3  -2    1.70   16.00
  11   3   2   34.80   27.10
  11   3   2  -13.30   14.00
  11   3   2  -15.80   10.20
 -12  -3  -2  105.59   31.00
  12   3   2   88.19   42.50
 -13  -3  -2   43.00   29.20
 -13  -3  -2  111.49   30.40
  13   3   2   98.79   26.40
  13   3   2   38.00   30.80
 -12   4   2   10.30   17.80
 -12   4   2  -21.70   23.40
 -11   4   2   43.90   28.30
  10  -4  -2   82.89   48.10
 -10   4   2   54.19   22.30
 -10   4   2   50.79   18.10
   9  -4  -2   29.90   33.80
  -9   4   2   21.30   14.50
  -9   4   2   25.20   17.80
   8  -4  -2  -18.40   26.00
  -8   4   2  -13.70   10.70
  -8   4   2   -5.90    9.70
   7  -4  -2  429.56   45.50
   7  -4  -2  542.05   58.99
  -7   4   2  427.16   41.30
  -7   4   2  489.85   44.30
   6  -4  -2 1075.39   80.59
   6  -4  -2  839.52   65.59
  -6   4   2  881.61   59.09
  -6   4   2  850.01   64.09
  -6   4   2  899.31   65.79
   5  -4  -2  295.47   37.60
   5  -4  -2  277.37   29.60
  -5   4   2  227.78   25.50
  -5   4   2  267.77   21.50
  -5   4   2  217.08   24.50
   4  -4  -2  230.78   24.50
   4  -4  -2  191.18   27.80
  -4   4   2  193.58   27.90
  -4   4   2  195.38   20.70
  -4   4   2  154.48   17.80
   3  -4  -2  371.46   29.80
   3  -4  -2  350.76   34.10
   3  -4  -2  321.77   23.20
  -3   4   2  362.26   23.60
  -3   4   2  383.76   35.00
  -3   4   2  377.56   28.60
  -3   4   2  350.76   28.60
   2  -4  -2 1655.63  104.09
   2  -4  -2 1518.75   96.59
   2  -4  -2 1668.63  100.49
  -2   4   2 1652.53   99.49
  -2   4   2 1614.34   96.99
  -2   4   2 1649.83   99.59
   1  -4  -2  327.67   27.50
   1  -4  -2  308.07   23.00
   1  -4  -2  321.57   26.00
  -1   4   2  354.46   23.70
  -1   4   2  299.77   22.70
  -1   4   2  344.87   24.80
  -1   4   2  305.37   22.90
   0  -4  -2  998.60   64.29
   0  -4  -2  957.90   63.19
   0   4   2 1102.19   61.19
   0   4   2  996.00   61.79
   0   4   2  996.50   62.79
   0   4   2  933.01   59.99
  -1  -4  -2  847.72   57.69
  -1  -4  -2  814.62   56.59
  -1  -4  -2  811.92   55.29
  -1  -4  -2  971.90   51.79
   1   4   2  869.41   51.49
   1   4   2  816.42   56.29
   1   4   2  835.12   55.39
   1   4   2  961.30   53.19
  -2  -4  -2   -1.10    4.80
  -2  -4  -2    2.00    4.50
  -2  -4  -2   -5.70    4.30
  -2  -4  -2    3.50    2.00
   2   4   2   -2.30    4.20
   2   4   2    2.80    2.60
   2   4   2    0.20    3.00
   2   4   2    3.40    2.40
  -3  -4  -2   -4.30    4.60
  -3  -4  -2    0.40    5.60
  -3  -4  -2   -1.50    3.90
   3   4   2    4.20    4.70
   3   4   2    5.60    3.50
   3   4   2   -0.80    2.80
  -4  -4  -2  754.22   48.20
  -4  -4  -2  777.42   53.59
  -4  -4  -2  700.33   51.09
  -4  -4  -2  737.23   48.70
  -4  -4  -2  875.81   56.69
  -4  -4  -2  747.63   53.99
   4   4   2  761.02   53.99
   4   4   2  735.73   48.50
   4   4   2  755.72   48.40
  -5  -4  -2  608.04   45.40
  -5  -4  -2  571.64   40.50
  -5  -4  -2  572.34   43.80
  -5  -4  -2  604.24   46.30
  -5  -4  -2  569.34   46.00
  -5  -4  -2  584.54   40.30
   5   4   2  563.94   39.90
  -6  -4  -2  468.45   39.60
  -6  -4  -2  402.26   32.60
  -6  -4  -2  396.86   49.10
  -6  -4  -2  387.46   37.20
  -6  -4  -2  377.06   31.60
   6   4   2  368.36   31.00
   6   4   2  382.46   37.00
  -7  -4  -2   -1.80    9.50
  -7  -4  -2   -7.40    7.80
  -7  -4  -2   -0.80    8.00
  -7  -4  -2  -10.80   11.30
   7   4   2    2.80    7.20
  -8  -4  -2   49.90   14.30
  -8  -4  -2   54.89   14.90
  -8  -4  -2   50.59   16.80
  -8  -4  -2   40.90   17.50
  -8  -4  -2   18.80   16.80
  -8  -4  -2   50.39   21.80
   8   4   2   46.30   11.90
  -9  -4  -2   72.89   17.80
  -9  -4  -2   88.59   22.00
  -9  -4  -2   51.79   25.10
  -9  -4  -2   59.29   16.00
  -9  -4  -2   49.40   20.00
   9   4   2   48.40   16.00
   9   4   2   38.20   12.90
 -10  -4  -2   22.20   20.90
 -10  -4  -2    3.00   12.40
 -10  -4  -2   33.30   18.40
 -10  -4  -2   24.60   19.80
 -10  -4  -2   24.40   28.00
  10   4   2    3.90   12.50
  10   4   2   31.50   12.00
  10   4   2   32.20   17.90
 -11  -4  -2  -10.90   31.00
 -11  -4  -2   -5.40   16.60
 -11  -4  -2  -14.20   12.70
 -11  -4  -2   32.30   24.60
  11   4   2   24.70   23.10
  11   4   2  -10.30   12.30
  11   4   2    2.70   18.20
 -12  -4  -2   37.60   22.50
 -12  -4  -2   -8.70   37.20
  12   4   2   73.59   28.80
  12   4   2   12.60   17.00
 -13  -4  -2   91.29   32.90
 -13  -4  -2   65.29   24.90
  13   4   2   31.60   18.90
  13   4   2   40.80   23.90
 -12   5   2   -8.20   29.90
 -12   5   2   13.90   18.40
  11  -5  -2  -32.30   57.59
 -11   5   2  -11.20   21.40
 -11   5   2    1.40   15.30
  10  -5  -2  124.09   59.09
 -10   5   2   72.19   25.30
 -10   5   2   74.29   21.40
   9  -5  -2   90.79   42.90
  -9   5   2   44.40   16.70
  -9   5   2   39.60   20.40
   8  -5  -2   -6.00   32.90
   8  -5  -2  -23.80   18.30
  -8   5   2  -16.00   10.30
  -8   5   2  -15.70   11.80
   7  -5  -2  102.99   23.50
   7  -5  -2  118.49   38.40
  -7   5   2   77.19   17.70
  -7   5   2   83.59   21.50
   6  -5  -2  597.14   60.49
   6  -5  -2  611.04   50.39
  -6   5   2  522.65   45.60
  -6   5   2  509.75   40.00
  -6   5   2  477.45   44.10
   5  -5  -2  254.57   32.50
   5  -5  -2  236.68   37.20
  -5   5   2  247.18   26.20
  -5   5   2  229.88   26.20
  -5   5   2  228.38   22.00
   4  -5  -2  156.88   12.20
   4  -5  -2  156.58   24.60
   4  -5  -2  124.79   26.40
  -4   5   2  122.39   17.40
  -4   5   2   99.39   17.60
  -4   5   2  122.69   17.10
   3  -5  -2 1202.18   75.19
   3  -5  -2 1286.27   87.39
   3  -5  -2 1281.67   81.09
  -3   5   2 1192.18   81.59
  -3   5   2 1293.57   80.09
  -3   5   2 1195.68   74.89
   2  -5  -2  510.25   42.30
   2  -5  -2  522.55   40.00
   2  -5  -2  454.25   34.50
  -2   5   2  512.55   36.40
  -2   5   2  495.45   36.10
  -2   5   2  527.35   34.90
  -2   5   2  597.54   35.60
   1  -5  -2   35.50    7.40
   1  -5  -2   51.79   11.60
  -1   5   2   58.79   10.00
  -1   5   2   41.90    7.60
  -1   5   2   61.79    8.70
  -1   5   2   43.20    8.10
   0  -5  -2   11.10    7.70
   0  -5  -2   -4.10    3.90
   0  -5  -2   -3.20    5.50
   0   5   2    5.30    3.60
   0   5   2    3.20    3.20
   0   5   2    1.40    3.40
   0   5   2    0.20    3.70
  -1  -5  -2  650.83   45.80
  -1  -5  -2  623.74   44.80
  -1  -5  -2  644.34   42.30
  -1  -5  -2  625.94   42.80
   1   5   2  634.04   38.60
   1   5   2  625.24   44.10
   1   5   2  594.34   42.50
  -2  -5  -2 2044.50  119.19
  -2  -5  -2 1960.20  123.69
  -2  -5  -2 1846.92  120.89
  -2  -5  -2 1880.11  122.69
   2   5   2 2111.09  115.69
   2   5   2 1869.81  121.09
   2   5   2 2138.19  117.79
   2   5   2 1910.51  122.79
  -3  -5  -2    4.90    6.80
  -3  -5  -2   -5.30    6.00
  -3  -5  -2   -8.50    5.50
  -3  -5  -2    1.00    4.70
   3   5   2    9.80    4.10
   3   5   2    2.60    4.60
  -4  -5  -2  457.25   39.20
  -4  -5  -2  413.36   33.00
  -4  -5  -2  435.56   36.90
  -4  -5  -2  436.56   36.40
   4   5   2  509.95   40.60
   4   5   2  443.46   31.10
   4   5   2  444.86   30.30
  -5  -5  -2  752.32   55.49
  -5  -5  -2  678.03   45.70
  -5  -5  -2  690.33   52.99
  -5  -5  -2  655.73   57.59
  -5  -5  -2  661.53   49.20
   5   5   2  648.14   45.90
   5   5   2  699.63   45.90
  -6  -5  -2  822.62   56.09
  -6  -5  -2  848.32   60.29
  -6  -5  -2  876.21   64.19
  -6  -5  -2  865.71   62.69
  -6  -5  -2  814.92   56.99
   6   5   2  752.22   56.39
   6   5   2  848.32   56.29
  -7  -5  -2   52.39   15.70
  -7  -5  -2   66.39   17.50
  -7  -5  -2   57.39   12.70
  -7  -5  -2   51.59   17.00
  -7  -5  -2   42.90   15.00
   7   5   2   51.09   14.20
   7   5   2   51.29   11.40
   7   5   2   77.39   14.80
  -8  -5  -2   48.50   13.70
  -8  -5  -2    7.30   17.70
  -8  -5  -2   31.30   12.60
  -8  -5  -2   34.60   18.00
  -8  -5  -2   31.40   15.30
  -8  -5  -2   36.20   16.50
   8   5   2   39.60   12.30
   8   5   2   13.30   11.00
   8   5   2   40.10   13.20
  -9  -5  -2  210.28   27.60
  -9  -5  -2  184.28   27.20
  -9  -5  -2  267.37   38.10
  -9  -5  -2  228.58   39.40
  -9  -5  -2  210.78   33.40
  -9  -5  -2  144.09   32.50
   9   5   2  191.58   30.70
   9   5   2  154.98   24.90
 -10  -5  -2   49.40   15.40
 -10  -5  -2   77.49   19.50
 -10  -5  -2   69.19   30.00
 -10  -5  -2   82.19   27.20
 -10  -5  -2   94.09   24.80
  10   5   2  102.69   25.90
  10   5   2   40.40   14.90
  10   5   2   60.29   18.30
 -11  -5  -2   11.10   30.20
 -11  -5  -2  -14.60   18.50
 -11  -5  -2   13.20   17.50
  11   5   2   -7.90   10.60
  11   5   2   24.90   20.70
  11   5   2    1.30   10.50
  11   5   2    7.10   14.00
 -12  -5  -2   72.69   41.70
  12   5   2  103.49   31.30
  11  -6  -2    4.30   73.39
 -11   6   2   -1.90   18.00
 -11   6   2    6.40   21.30
  10  -6  -2   51.59   69.79
 -10   6   2  101.19   38.80
 -10   6   2   47.30   23.40
   9  -6  -2  -35.10   37.10
   9  -6  -2  -34.60   23.50
  -9   6   2    7.40   17.70
  -9   6   2    6.00   15.70
   8  -6  -2  -33.20   22.50
   8  -6  -2   -7.30   40.30
  -8   6   2   -9.20   12.40
  -8   6   2   11.20   15.60
   7  -6  -2  306.47   52.59
   7  -6  -2  267.97   47.40
  -7   6   2  222.68   31.60
  -7   6   2  256.97   31.90
   6  -6  -2  196.58   37.10
   6  -6  -2  192.08   42.10
  -6   6   2  132.09   23.10
  -6   6   2  128.69   24.30
   5  -6  -2   34.00   20.60
   5  -6  -2   45.90   21.20
  -5   6   2   34.90   12.40
  -5   6   2   20.20   10.60
   4  -6  -2   26.40   13.50
   4  -6  -2   27.80   16.00
  -4   6   2   21.90    5.00
  -4   6   2   32.00   11.70
  -4   6   2   36.00   11.50
  -4   6   2   27.40   10.10
   3  -6  -2  729.73   59.19
   3  -6  -2  785.82   55.49
  -3   6   2  753.12   51.29
  -3   6   2  708.63   48.30
  -3   6   2  670.73   47.20
  -3   6   2  779.92   59.59
   2  -6  -2  360.96   35.70
   2  -6  -2  338.07   35.00
   2  -6  -2  333.57   28.10
  -2   6   2  420.46   27.70
  -2   6   2  347.37   28.30
  -2   6   2  372.46   28.60
  -2   6   2  396.46   30.40
   1  -6  -2   13.80    9.20
   1  -6  -2    2.30    8.00
   1  -6  -2    5.70    5.50
  -1   6   2   11.10    6.40
  -1   6   2   10.30    5.40
  -1   6   2   13.40    5.80
  -1   6   2    9.90    4.80
   0  -6  -2  387.36   32.60
   0  -6  -2  426.36   36.50
   0  -6  -2  444.26   34.60
   0   6   2  439.56   33.00
   0   6   2  404.56   30.40
   0   6   2  394.46   28.60
   0   6   2  477.85   30.50
  -1  -6  -2 2082.89  128.09
  -1  -6  -2 2149.98  127.29
  -1  -6  -2 2048.30  129.99
  -1  -6  -2 2140.49  131.69
   1   6   2 2075.19  123.59
   1   6   2 2061.89  128.09
  -2  -6  -2  863.01   64.39
  -2  -6  -2  829.32   62.09
  -2  -6  -2  872.11   57.29
  -2  -6  -2  842.02   59.89
   2   6   2  841.92   59.79
   2   6   2  871.01   61.29
   2   6   2 1013.50   56.59
   2   6   2  956.20   54.19
  -3  -6  -2  982.10   69.29
  -3  -6  -2  958.90   67.39
  -3  -6  -2  964.20   68.89
  -3  -6  -2  934.51   62.79
   3   6   2  959.40   66.99
   3   6   2 1017.00   59.99
   3   6   2 1045.50   62.29
   3   6   2 1035.60   70.79
  -4  -6  -2   43.40   12.70
  -4  -6  -2   34.60   11.60
  -4  -6  -2   33.70   11.30
  -4  -6  -2   31.00    8.40
   4   6   2   43.40    7.70
   4   6   2   26.70    6.70
  -5  -6  -2  713.83   70.69
  -5  -6  -2  820.62   59.69
  -5  -6  -2  779.52   55.09
  -5  -6  -2  813.02   61.09
   5   6   2  798.62   52.89
   5   6   2  809.32   51.89
  -6  -6  -2   30.90   13.00
  -6  -6  -2   48.20   15.30
  -6  -6  -2   30.30   11.10
  -6  -6  -2   43.30   14.20
   6   6   2   49.60   11.10
   6   6   2   39.40    9.60
  -7  -6  -2   47.20   11.70
  -7  -6  -2   60.39   18.50
  -7  -6  -2   40.30   15.70
  -7  -6  -2   18.60   14.20
  -7  -6  -2   39.80   15.80
   7   6   2   38.90   10.50
   7   6   2   54.59   15.80
  -8  -6  -2  -11.80   15.80
  -8  -6  -2    6.90   14.70
  -8  -6  -2   14.50   10.90
  -8  -6  -2   17.20   11.70
  -8  -6  -2   22.50   16.10
  -8  -6  -2   -5.30   11.90
   8   6   2   -0.60    9.60
   8   6   2    3.60   10.60
   8   6   2   14.30   11.50
  -9  -6  -2  161.08   37.20
  -9  -6  -2  165.88   27.50
  -9  -6  -2  150.58   25.60
  -9  -6  -2  167.98   29.20
  -9  -6  -2  128.59   30.60
  -9  -6  -2  164.38   33.60
   9   6   2  141.69   28.00
   9   6   2  122.19   23.20
 -10  -6  -2  118.99   36.50
 -10  -6  -2   66.49   23.60
 -10  -6  -2   61.89   20.20
 -10  -6  -2  105.09   27.90
 -10  -6  -2   99.09   26.50
 -10  -6  -2   92.69   31.00
 -11  -6  -2   27.20   33.70
  11   6   2   64.49   22.50
 -12  -6  -2   15.70   19.90
 -12  -6  -2   34.90   30.80
  12   6   2   52.09   16.80
  13   6   2  296.77   65.19
  11  -7  -2   10.30   80.99
 -11   7   2   18.60   30.00
 -11   7   2   53.79   21.30
  10  -7  -2  130.69   77.39
 -10   7   2   83.29   21.60
 -10   7   2  103.89   32.60
   9  -7  -2   34.40   52.99
   9  -7  -2  -18.00   25.00
  -9   7   2   27.40   24.00
  -9   7   2   39.80   19.20
   8  -7  -2    9.80   39.50
   8  -7  -2  -15.10   24.30
  -8   7   2   12.60   18.00
  -8   7   2    1.40   14.40
   7  -7  -2  144.19   41.00
   7  -7  -2  126.59   29.20
  -7   7   2   87.19   19.00
  -7   7   2  146.89   25.90
   6  -7  -2  539.85   54.89
   6  -7  -2  529.95   82.39
  -6   7   2  401.56   52.19
  -6   7   2  562.24   46.90
   5  -7  -2   -5.20   16.50
   5  -7  -2   14.20   18.80
  -5   7   2    0.60    8.50
   4  -7  -2   72.39   21.10
   4  -7  -2   68.19   22.60
  -4   7   2   53.89   12.50
  -4   7   2   62.09   12.30
  -4   7   2   43.60    8.10
  -4   7   2   68.69   15.10
   3  -7  -2   64.39   13.60
   3  -7  -2   55.79   17.50
   3  -7  -2   56.69   16.10
  -3   7   2   43.20   10.50
  -3   7   2   60.79   12.50
  -3   7   2   37.50   10.60
   2  -7  -2  537.55   45.10
   2  -7  -2  492.95   37.90
   2  -7  -2  502.75   63.69
  -2   7   2  526.45   37.90
  -2   7   2  552.64   36.40
  -2   7   2  459.55   37.30
  -2   7   2  516.45   38.50
   1  -7  -2  453.55   40.50
   1  -7  -2  469.35   41.90
   1  -7  -2  444.96   36.30
  -1   7   2  480.85   33.90
  -1   7   2  500.65   33.60
  -1   7   2  476.15   36.50
   0  -7  -2   96.09   22.10
   0  -7  -2   69.89   12.60
   0   7   2  106.59   13.00
   0   7   2  104.99   13.00
   0   7   2   66.79   10.50
   0   7   2  119.29   17.30
  -1  -7  -2 1335.07   90.79
  -1  -7  -2 1341.27   87.09
  -1  -7  -2 1326.27   89.19
  -1  -7  -2 1352.26   86.09
   1   7   2 1307.87   86.69
   1   7   2 1423.46   89.49
   1   7   2 1509.25   84.69
   1   7   2 1292.97   82.09
  -2  -7  -2  887.21   58.89
  -2  -7  -2  869.51   65.69
  -2  -7  -2  837.82   64.39
  -2  -7  -2  857.01   61.99
   2   7   2 1040.20   58.79
   2   7   2  956.20   55.79
   2   7   2  890.81   62.19
  -3  -7  -2  596.24   50.39
  -3  -7  -2  601.34   48.50
  -3  -7  -2  639.74   64.39
  -3  -7  -2  609.94   43.20
   3   7   2  604.54   49.50
   3   7   2  679.93   40.30
   3   7   2  694.93   43.10
  -4  -7  -2   -6.80    4.80
  -4  -7  -2  -11.80    7.10
  -4  -7  -2   -7.20    6.20
  -4  -7  -2   -6.90   10.00
   4   7   2   -1.60    4.60
   4   7   2   -4.70    4.90
  -5  -7  -2  124.49   24.50
  -5  -7  -2  136.59   23.10
  -5  -7  -2  126.59   27.10
  -5  -7  -2  127.29   18.30
   5   7   2  140.89   15.10
   5   7   2  177.98   26.70
  -6  -7  -2  107.39   19.80
  -6  -7  -2  108.49   21.30
  -6  -7  -2   97.69   20.30
  -6  -7  -2  124.49   22.70
   6   7   2  123.39   16.30
   6   7   2  122.09   17.00
  -7  -7  -2  -10.30   10.80
  -7  -7  -2  -16.90   10.90
  -7  -7  -2  -14.50   12.00
  -7  -7  -2   -4.90   11.90
   7   7   2   12.00    8.40
   7   7   2    0.80   11.10
  -8  -7  -2  123.99   25.20
  -8  -7  -2  111.29   25.60
  -8  -7  -2   90.79   23.50
  -8  -7  -2   87.29   22.50
   8   7   2   89.19   19.50
   8   7   2   63.89   15.20
   8   7   2  107.69   20.10
  -9  -7  -2  278.87   40.80
  -9  -7  -2  216.18   36.80
  -9  -7  -2  214.58   38.30
   9   7   2  218.88   29.20
   9   7   2  175.58   27.00
   9   7   2  191.18   32.70
 -10  -7  -2  129.29   32.30
 -10  -7  -2   89.09   21.20
 -10  -7  -2   99.89   28.00
  10   7   2  120.09   24.80
  10   7   2   68.19   16.70
  10   7   2   81.19   19.20
  10   7   2   90.19   20.40
 -11  -7  -2   90.59   22.00
  11   7   2   59.19   18.30
  11   7   2   65.29   25.00
  11   7   2   46.70   18.40
  11   7   2   63.19   16.50
 -12  -7  -2  194.68   44.50
  12   7   2  104.49   24.90
 -13  -7  -2  681.43   63.89
  13   7   2  615.64   54.79
 -11   8   2   20.60   19.90
  10  -8  -2   18.80   70.49
 -10   8   2   68.79   21.60
 -10   8   2   90.49   28.70
   9  -8  -2  -39.80   30.00
  -9   8   2   18.30   24.10
   8  -8  -2   11.80   24.00
   8  -8  -2   -4.90   40.20
  -8   8   2   18.40   16.00
  -8   8   2   11.80   17.20
   7  -8  -2   28.40   21.80
   7  -8  -2   35.60   49.50
  -7   8   2    4.20   13.00
  -7   8   2   10.80   12.60
   6  -8  -2   45.60   23.10
   6  -8  -2   31.10   34.50
  -6   8   2   34.40   12.90
  -6   8   2   45.50   16.40
   5  -8  -2   60.79   25.70
   5  -8  -2   66.09   22.60
  -5   8   2   48.10   10.90
  -5   8   2   71.99   17.40
  -5   8   2   59.49   15.50
   4  -8  -2   -6.80   16.20
   4  -8  -2   -0.20   18.50
  -4   8   2   -7.80    8.50
  -4   8   2   -7.30    8.60
   3  -8  -2   42.50   18.10
   3  -8  -2   64.09   19.00
  -3   8   2   24.00    9.60
  -3   8   2   30.00    9.30
  -3   8   2   62.39   13.80
  -3   8   2   40.90   10.80
   2  -8  -2  457.55   44.80
   2  -8  -2  418.06   43.00
   2  -8  -2  489.85   36.70
  -2   8   2  433.56   35.50
  -2   8   2  397.06   33.80
  -2   8   2  438.16   32.70
   1  -8  -2  690.43   48.70
   1  -8  -2  606.14   51.79
   1  -8  -2  681.13   54.69
  -1   8   2  658.23   44.60
  -1   8   2  672.23   48.20
  -1   8   2  610.34   45.40
  -1   8   2  634.24   44.70
   0  -8  -2   84.69   18.60
   0  -8  -2  116.89   23.10
   0  -8  -2  131.49   22.80
   0   8   2  141.99   19.00
   0   8   2  102.79   14.00
   0   8   2  121.89   15.30
   0   8   2  106.99   12.80
  -1  -8  -2  813.22   55.89
  -1  -8  -2  797.42   61.49
  -1  -8  -2  784.52   58.39
  -1  -8  -2  779.42   55.19
   1   8   2  788.12   55.39
   1   8   2  763.02   50.59
   1   8   2  851.51   54.89
  -2  -8  -2 1386.86   90.69
  -2  -8  -2 1356.16   92.29
  -2  -8  -2 1297.37   85.09
  -2  -8  -2 1351.46   93.59
   2   8   2 1365.26   82.19
   2   8   2 1370.16   92.79
  -3  -8  -2  826.52   55.69
  -3  -8  -2  775.82   60.79
  -3  -8  -2  811.12   66.89
  -3  -8  -2  794.72   64.49
   3   8   2  860.71   52.39
   3   8   2  828.12   61.39
   3   8   2  985.80   62.79
  -4  -8  -2   83.79   18.70
  -4  -8  -2   77.79   18.00
  -4  -8  -2   86.49   14.20
  -4  -8  -2   75.59   16.80
   4   8   2   86.69   17.70
   4   8   2   96.49   11.30
   4   8   2   86.69   13.70
  -5  -8  -2  357.36   38.40
  -5  -8  -2  364.36   41.10
  -5  -8  -2  345.27   31.20
  -5  -8  -2  370.26   41.60
   5   8   2  441.66   31.80
   5   8   2  402.16   28.50
  -6  -8  -2  296.97   39.40
  -6  -8  -2  272.97   39.80
  -6  -8  -2  299.47   29.00
  -6  -8  -2  277.97   36.20
   6   8   2  340.77   29.30
   6   8   2  289.87   25.90
  -7  -8  -2  185.38   28.30
  -7  -8  -2  175.28   33.30
  -7  -8  -2  158.68   35.40
  -7  -8  -2  240.38   37.40
   7   8   2  226.68   24.50
   7   8   2  183.08   23.10
  -8  -8  -2   86.09   29.30
  -8  -8  -2   43.80   22.20
  -8  -8  -2   87.29   22.70
  -8  -8  -2   85.29   20.90
   8   8   2   63.09   15.90
   8   8   2   68.99   15.20
  -9  -8  -2  532.15   70.79
  -9  -8  -2  789.62   74.99
  -9  -8  -2  674.53   63.29
   9   8   2  577.04   51.09
   9   8   2  670.83   62.49
   9   8   2  606.54   50.49
 -10  -8  -2   71.89   24.30
  10   8   2   35.50   18.20
 -11  -8  -2  104.39   37.60
 -13  -8  -2  130.69   39.00
 -10   9   2   76.59   22.70
 -10   9   2   73.89   27.80
   9  -9  -2   -2.50   55.89
   9  -9  -2   30.80   23.60
  -9   9   2   62.89   20.20
  -9   9   2   34.90   24.30
   8  -9  -2  -42.00   46.40
  -8   9   2    7.90   23.80
  -8   9   2   -1.20   15.70
   7  -9  -2   17.20   22.80
   7  -9  -2  -12.60   34.20
  -7   9   2   15.00   14.10
  -7   9   2   13.80   17.20
   6  -9  -2  143.79   31.60
   6  -9  -2  110.89   39.20
  -6   9   2  156.58   27.40
  -6   9   2  152.28   25.20
   5  -9  -2   78.59   24.00
   5  -9  -2   74.29   61.59
  -5   9   2   70.09   16.90
   4  -9  -2   23.20   18.70
   4  -9  -2   -0.80   18.40
  -4   9   2    3.00    9.60
   3  -9  -2   91.89   25.70
   3  -9  -2  147.39   33.70
  -3   9   2  130.39   19.00
  -3   9   2  109.69   20.80
  -3   9   2   90.29   14.90
  -3   9   2   58.69   13.70
   2  -9  -2  469.15   37.30
   2  -9  -2  405.76   47.20
   2  -9  -2  448.16   47.60
  -2   9   2  402.46   33.90
  -2   9   2  444.96   36.10
  -2   9   2  421.26   32.60
  -2   9   2  359.96   37.00
   1  -9  -2  239.78   27.20
   1  -9  -2  221.58   36.50
   1  -9  -2  248.88   34.90
  -1   9   2  222.98   21.90
  -1   9   2  198.48   22.10
  -1   9   2  216.48   20.90
   0  -9  -2  452.55   38.60
   0  -9  -2  419.16   39.80
   0  -9  -2  410.36   45.20
   0   9   2  405.26   31.80
   0   9   2  410.86   33.60
   0   9   2  487.35   34.70
  -1  -9  -2   92.19   19.10
  -1  -9  -2   64.49   14.40
  -1  -9  -2   65.39   18.40
  -1  -9  -2   72.69   19.90
   1   9   2  103.19   14.50
   1   9   2   67.39   10.60
  -2  -9  -2  378.26   30.90
  -2  -9  -2  356.26   38.30
  -2  -9  -2  327.07   38.70
  -2  -9  -2  376.56   34.80
   2   9   2  367.26   33.40
   2   9   2  369.76   26.80
   2   9   2  434.46   30.70
  -3  -9  -2  106.09   15.70
  -3  -9  -2   82.29   19.20
  -3  -9  -2   78.19   20.20
  -3  -9  -2   83.79   18.20
   3   9   2  111.69   15.70
   3   9   2   87.29   19.30
   3   9   2   91.89   11.30
  -4  -9  -2    9.20    6.50
  -4  -9  -2  -10.80   10.10
  -4  -9  -2   -4.90   10.70
   4   9   2   10.80    6.50
   4   9   2   -0.50    6.80
   4   9   2   -5.90    8.10
  -5  -9  -2  306.37   40.90
  -5  -9  -2  320.77   29.00
  -5  -9  -2  302.57   38.50
  -5  -9  -2  326.27   38.20
   5   9   2  331.67   35.60
   5   9   2  386.36   26.90
   5   9   2  392.56   30.60
  -6  -9  -2  205.98   23.30
  -6  -9  -2  175.88   31.10
  -6  -9  -2  177.88   31.80
  -6  -9  -2  168.08   32.90
   6   9   2  209.68   23.00
   6   9   2  174.98   20.10
  -7  -9  -2  123.09   28.00
  -7  -9  -2   74.49   22.90
  -7  -9  -2  146.69   24.90
  -7  -9  -2  116.29   25.40
   7   9   2  101.79   16.90
   7   9   2  107.99   20.60
  -8  -9  -2   22.40   22.50
  -8  -9  -2    2.80   17.80
  -8  -9  -2   -0.20   20.30
  -8  -9  -2   28.10   16.70
   8   9   2    0.80   11.90
   8   9   2  -13.70   10.40
  -9  -9  -2   26.20   17.90
  -9  -9  -2   20.20   19.60
  -9  -9  -2   56.09   17.60
 -10  -9  -2   88.49   27.70
 -10  -9  -2  111.59   30.10
  10   9   2  147.39   26.70
 -11  -9  -2  186.98   44.90
 -11  -9  -2  105.49   28.90
   9 -10  -2  109.29   74.79
  -9  10   2  114.49   35.80
  -9  10   2   71.29   21.70
   8 -10  -2   61.89   28.60
  -8  10   2   -3.80   19.40
   7 -10  -2   52.19   44.20
   7 -10  -2   79.29   29.30
  -7  10   2   31.70   16.70
  -7  10   2   27.30   18.30
   6 -10  -2   30.50   35.90
  -6  10   2   39.70   15.80
  -6  10   2   16.00   13.70
   5 -10  -2   57.39   36.20
   5 -10  -2  123.39   28.10
  -5  10   2  115.89   26.20
   4 -10  -2   71.49   30.50
   4 -10  -2   99.89   26.20
  -4  10   2  103.79   19.60
  -4  10   2   76.59   16.30
   3 -10  -2   66.49   21.30
   3 -10  -2   32.30   23.10
  -3  10   2   54.79   14.60
   2 -10  -2  378.16   33.40
   2 -10  -2  339.07   45.20
   2 -10  -2  317.57   45.60
  -2  10   2  344.37   32.30
  -2  10   2  289.77   28.40
  -2  10   2  314.87   29.40
   1 -10  -2   53.79   22.50
   1 -10  -2   66.59   21.70
   1 -10  -2   54.39   17.80
  -1  10   2   54.99   11.30
  -1  10   2   78.99   14.50
  -1  10   2   65.49   12.80
   0 -10  -2   23.80   13.00
   0 -10  -2   45.40   18.30
   0 -10  -2   20.60   16.40
   0  10   2   40.50   10.40
   0  10   2   51.69   10.90
  -1 -10  -2   28.70   13.50
  -1 -10  -2   52.39   14.30
  -1 -10  -2   31.60   16.40
   1  10   2   57.69   10.80
   1  10   2   41.50   12.20
   1  10   2   51.29   10.30
  -2 -10  -2  142.29   30.80
  -2 -10  -2  142.79   29.50
  -2 -10  -2  191.98   26.80
  -2 -10  -2  195.68   22.70
   2  10   2  237.68   22.30
   2  10   2  201.18   18.20
   2  10   2  191.28   23.90
  -3 -10  -2   77.49   18.50
  -3 -10  -2   68.69   20.10
  -3 -10  -2   54.09   18.80
  -3 -10  -2   99.39   15.90
   3  10   2   84.29   17.70
   3  10   2   83.99   12.10
   3  10   2   99.19   16.50
  -4 -10  -2  118.69   24.30
  -4 -10  -2  113.49   23.70
  -4 -10  -2  159.88   17.70
  -4 -10  -2  112.49   25.90
   4  10   2  130.09   24.40
   4  10   2  130.79   14.70
   4  10   2  136.89   18.80
  -5 -10  -2  125.99   25.40
  -5 -10  -2  117.99   25.20
  -5 -10  -2  139.79   26.40
   5  10   2  148.69   16.70
   5  10   2  119.19   24.80
   5  10   2  179.88   21.00
  -6 -10  -2  391.86   45.70
  -6 -10  -2  466.15   34.60
  -6 -10  -2  391.46   48.40
  -6 -10  -2  415.66   48.30
   6  10   2  344.37   32.70
   6  10   2  444.66   36.90
   6  10   2  425.46   43.70
  -7 -10  -2  158.58   33.30
  -7 -10  -2  199.18   35.60
  -7 -10  -2  106.39   49.50
   7  10   2  121.89   19.70
   7  10   2  179.88   30.40
   7  10   2  144.29   24.30
  -8 -10  -2   19.50   21.00
  -8 -10  -2   29.00   15.90
  -8 -10  -2    1.90   15.90
  -8 -10  -2   -7.70   15.00
   8  10   2  -18.10   11.00
   8  10   2   13.10   13.50
   8  10   2   -3.40   11.60
  -9 -10  -2   74.89   26.20
  -9 -10  -2   42.20   25.50
   9  10   2   14.60   16.30
   9  10   2   59.49   16.40
   9  10   2   37.70   15.60
 -10 -10  -2  295.67   44.80
 -10 -10  -2  219.28   39.00
  10  10   2  175.98   33.60
  -9  11   2   55.49   32.10
  -9  11   2   -3.20   17.00
   8 -11  -2  -35.30   50.09
  -8  11   2    3.40   21.00
  -8  11   2   -7.70   16.70
   7 -11  -2   44.50   26.40
   7 -11  -2  -28.70   41.30
  -7  11   2   16.60   17.70
   6 -11  -2   57.39   40.40
   6 -11  -2  111.09   31.90
  -6  11   2   67.59   18.50
  -6  11   2   32.20   16.00
   5 -11  -2  239.18   58.99
   5 -11  -2  167.58   44.50
  -5  11   2  228.98   31.40
  -5  11   2  180.08   33.90
   3 -11  -2  114.19   27.50
   3 -11  -2   72.89   28.50
  -3  11   2   96.19   19.60
  -3  11   2   62.89   14.10
  -3  11   2   39.80   14.20
   2 -11  -2  246.08   44.40
  -2  11   2  184.28   24.10
  -2  11   2  187.28   35.10
  -2  11   2  209.48   24.40
   1 -11  -2  246.78   30.00
   1 -11  -2  191.28   38.20
   1 -11  -2  207.58   43.10
  -1  11   2  171.78   21.90
  -1  11   2  238.28   26.30
   0 -11  -2  157.58   32.60
   0 -11  -2  167.58   27.80
   0 -11  -2  117.59   28.20
   0  11   2  134.59   17.70
   0  11   2  129.69   19.00
   0  11   2  154.78   21.40
  -1 -11  -2  161.88   30.70
  -1 -11  -2  184.98   28.50
  -1 -11  -2  208.08   29.50
   1  11   2  196.58   19.50
   1  11   2  178.78   21.30
   1  11   2  175.58   23.20
  -2 -11  -2  207.58   22.90
  -2 -11  -2  144.59   30.00
  -2 -11  -2  150.38   32.90
  -2 -11  -2  159.48   26.00
   2  11   2  213.68   23.00
   2  11   2  204.58   19.20
   2  11   2  176.48   25.00
  -3 -11  -2  457.95   45.40
  -3 -11  -2  386.46   47.60
  -3 -11  -2  436.66   47.80
   3  11   2  516.45   37.60
   3  11   2  453.75   32.70
   3  11   2  416.06   42.40
  -4 -11  -2  -12.20   11.60
  -4 -11  -2   -3.20   12.40
  -4 -11  -2  -14.60   13.20
   4  11   2   -6.40    6.70
   4  11   2   -8.30    8.60
   4  11   2   -2.60    7.90
  -5 -11  -2   -0.70   12.50
  -5 -11  -2   -5.30   13.00
   5  11   2    1.00   11.20
   5  11   2   20.70   10.10
  -6 -11  -2  291.67   63.29
  -6 -11  -2  287.17   54.69
  -6 -11  -2  291.17   54.79
   6  11   2  401.16   34.00
   6  11   2  310.37   47.80
   6  11   2  343.47   28.60
  -7 -11  -2   66.89   24.30
  -7 -11  -2   72.39   20.60
  -7 -11  -2   74.89   24.50
   7  11   2   46.00   12.80
   7  11   2   75.79   22.30
  -8 -11  -2    8.20   18.70
  -8 -11  -2   42.50   23.60
  -8 -11  -2   41.10   17.80
   8  11   2   22.50   15.30
  -9 -11  -2    4.40   23.00
  -9 -11  -2   36.20   16.20
  -9 -11  -2   47.00   24.00
   9  11   2  -18.60   12.30
   9  11   2    0.10   13.40
   9  11   2   -7.50   14.00
 -10 -11  -2   36.00   28.50
  10  11   2   -4.10   16.40
  10  11   2   13.20   18.00
  10  11   2    9.90   16.70
   7 -12  -2   83.29   29.80
  -7  12   2  -17.50   15.60
  -7  12   2   -0.50   15.10
   6 -12  -2   22.20   43.40
  -6  12   2   49.40   25.30
  -6  12   2   93.79   23.40
  -5  12   2  164.18   30.70
   4 -12  -2  107.29   30.30
   4 -12  -2   19.00   31.40
  -4  12   2   53.59   16.40
  -4  12   2   53.69   17.20
   3 -12  -2   70.49   30.30
   3 -12  -2   42.80   32.80
  -3  12   2   35.90   14.50
   2 -12  -2  194.98   48.70
  -2  12   2  206.08   27.50
  -2  12   2  164.58   24.70
   1 -12  -2  454.25   57.19
   1 -12  -2  555.44   61.19
  -1  12   2  497.25   41.60
  -1  12   2  461.65   40.80
  -1  12   2  592.24   45.20
   0 -12  -2   10.80   17.10
   0 -12  -2   29.30   12.60
   0 -12  -2   12.10   20.80
   0  12   2    5.90    8.40
   0  12   2    4.70    7.90
   0  12   2   10.50   10.00
  -1 -12  -2  -13.10   16.00
  -1 -12  -2   10.00   12.50
  -1 -12  -2   -0.90   26.50
   1  12   2    5.90    9.00
   1  12   2    7.60    7.90
   1  12   2    7.00    8.80
  -2 -12  -2  141.29   30.80
  -2 -12  -2  171.68   22.20
  -2 -12  -2  133.19   29.50
   2  12   2  114.29   22.80
   2  12   2  116.79   16.60
   2  12   2  145.59   21.60
  -3 -12  -2  103.59   22.90
  -3 -12  -2  108.69   27.10
  -3 -12  -2   82.79   22.30
   3  12   2  102.49   14.40
   3  12   2  119.79   20.10
   3  12   2  101.29   21.70
  -4 -12  -2   81.49   23.40
  -4 -12  -2  117.09   24.20
   4  12   2   93.39   21.70
   4  12   2   67.39   14.30
   4  12   2   92.49   15.10
  -5 -12  -2   -6.60   20.60
  -5 -12  -2   17.50   13.60
  -6 -12  -2   76.79   24.50
  -6 -12  -2   68.09   23.80
  -6 -12  -2   93.59   25.00
   6  12   2   54.49   20.30
   6  12   2   84.59   15.20
  -7 -12  -2   67.99   26.10
  -7 -12  -2   92.19   23.80
   7  12   2   75.89   22.50
   7  12   2   60.69   14.00
   7  12   2   63.69   16.50
  -8 -12  -2    5.20   21.70
  -8 -12  -2   42.90   22.50
   8  12   2   -7.20   12.60
   8  12   2   16.80   17.60
   8  12   2   -5.30   12.10
  -9 -12  -2   73.09   29.40
  -7  13   2   -7.30   20.30
  -7  13   2   -3.30   15.80
   5 -13  -2   41.10   44.40
  -5  13   2   78.79   28.20
  -5  13   2  110.09   24.30
   2 -13  -2   69.69   27.40
  -2  13   2   57.39   15.50
   1 -13  -2   80.59   26.40
  -1  13   2   88.69   19.60
  -1  13   2  130.59   20.20
  -1  13   2   68.39   15.30
   0 -13  -2  109.39   30.80
   0 -13  -2   27.30   19.40
   0  13   2   51.59   14.50
   0  13   2   52.59   13.80
   0  13   2   52.79   12.90
  -1 -13  -2   75.39   27.80
  -1 -13  -2   48.40   15.50
   1  13   2   59.59   13.20
   1  13   2   62.79   14.80
   1  13   2   47.70   13.60
  -2 -13  -2  237.08   43.50
   2  13   2  230.88   26.50
   2  13   2  199.88   22.20
   2  13   2  187.08   28.70
  -3 -13  -2  310.17   43.50
  -3 -13  -2  201.38   50.29
  -3 -13  -2  323.47   39.20
   3  13   2  244.78   24.50
   3  13   2  299.77   30.50
   3  13   2  257.47   34.90
  -4 -13  -2   82.69   22.60
  -4 -13  -2  102.49   28.80
  -4 -13  -2   57.49   29.10
   4  13   2   70.69   13.80
   4  13   2   50.29   19.30
   4  13   2   54.89   13.70
  -5 -13  -2  107.49   28.30
  -5 -13  -2  125.29   30.70
  -5 -13  -2  150.08   29.80
   5  13   2   79.79   22.90
   5  13   2   87.89   16.20
   5  13   2  145.99   25.10
  -6 -13  -2  353.56   45.30
  -6 -13  -2  303.37   46.60
  -6 -13  -2  224.48   48.90
   6  13   2  263.87   26.10
   6  13   2  276.17   32.30
  -7 -13  -2  179.58   39.50
   7  13   2  136.09   19.90
   7  13   2  189.88   28.40
   7  13   2  137.59   31.90
  -8 -13  -2  126.39   32.40
  -8 -13  -2   73.99   31.60
   8  13   2   37.40   17.60
   8  13   2   35.10   21.90
  -9 -13  -2  170.38   38.40
  -7  14   2    0.90   17.30
  -6  14   2   10.90   16.70
   4 -14  -2  -32.70   34.20
   4 -14  -2   73.69   31.50
  -4  14   2   21.80   15.30
  -4  14   2    7.00   20.10
   2 -14  -2  100.79   32.50
  -2  14   2   37.50   15.30
  -2  14   2   70.39   18.10
   1 -14  -2  257.47   49.70
   0 -14  -2  -19.90   16.70
   0 -14  -2   13.00   23.20
   0  14   2    0.10    9.10
   0  14   2   -9.20   10.00
   0  14   2   -3.80    8.70
  -1 -14  -2   27.30   12.50
  -1 -14  -2   22.20   21.30
   1  14   2    8.50    8.60
   1  14   2    6.90    9.30
   1  14   2   10.50   11.50
  -2 -14  -2  288.97   43.60
   2  14   2  244.78   33.20
   2  14   2  284.67   31.80
   2  14   2  251.07   25.60
  -3 -14  -2  259.27   45.30
   3  14   2  217.98   32.00
   3  14   2  234.48   25.00
   3  14   2  247.68   29.50
  -5 -14  -2   16.00   24.70
   5  14   2   16.70   14.20
   5  14   2    7.30    8.50
   5  14   2    5.30   12.10
  -6 -14  -2   82.39   33.00
   6  14   2   83.69   24.60
   6  14   2  111.59   17.80
   6  14   2  102.69   19.80
  -7 -14  -2   52.49   23.90
  -7 -14  -2   24.40   26.10
   7  14   2    7.10   10.30
   7  14   2   35.00   20.30
   7  14   2   35.60   16.40
  -8 -14  -2   -4.10   26.20
  -8 -14  -2   47.10   24.90
  -6  15   2    2.50   16.70
   5 -15  -2  -44.20   40.50
  -5  15   2   19.20   17.50
   4 -15  -2  -50.49   39.00
  -4  15   2   48.90   17.90
  -4  15   2   30.10   19.70
  -3  15   2   -4.90   15.30
  -3  15   2    4.90   17.30
   2 -15  -2   65.79   31.10
  -2  15   2   -1.70   10.60
  -2  15   2   -6.70   13.70
   1 -15  -2  218.78   50.79
   0 -15  -2  309.87   52.59
  -1 -15  -2   42.40   23.10
   2  15   2  268.27   32.40
   2  15   2  245.38   28.00
   2  15   2  209.38   32.30
  -3 -15  -2  258.07   41.90
   3  15   2  189.68   22.80
   3  15   2  174.58   27.80
   3  15   2  172.78   30.10
  -4 -15  -2  101.99   28.80
   4  15   2   87.19   18.60
   4  15   2   60.69   23.60
   4  15   2   94.59   16.80
  -5 -15  -2   15.40   24.70
  -5 -15  -2   51.99   25.90
  -6 -15  -2    2.70   23.50
  -6 -15  -2   42.40   22.70
   6  15   2   -6.20    8.50
   6  15   2   15.10   14.10
   6  15   2   -3.30   14.20
  -7 -15  -2   71.29   35.20
   7  15   2   47.60   13.90
   7  15   2   49.70   17.90
   7  15   2   45.50   23.80
  -8 -15  -2   15.80   30.90
   8  15   2    7.40   16.60
   8  15   2  -30.10   15.20
  -9 -15  -2   39.00   34.90
 -10 -15  -2   95.49   36.80
  -2  16   2   68.29   19.30
  -2  16   2   76.29   19.80
   1 -16  -2  300.97   52.89
   0 -16  -2  349.07   53.09
  -1 -16  -2  252.77   48.90
  -2 -16  -2  122.29   33.90
   3  16   2  135.89   22.00
   3  16   2   98.99   20.80
   3  16   2   70.39   19.60
  -4 -16  -2  137.19   36.70
  -5 -16  -2  131.79   39.90
  -6 -16  -2   89.99   32.50
   0 -17  -2  464.05   58.69
  -3 -17  -2  228.18   38.70
  -4 -17  -2  254.47   42.80
  -7 -17  -2   67.79   35.20
   7  17   2   49.40   27.10
  -8 -17  -2  104.09   39.60
   0 -18  -2  779.42   75.09
  -1 -18  -2  706.83   71.59
  -5 -18   3  299.47   48.90
  -4 -18   3  264.27   43.70
  -6 -17   3   87.89   31.50
  -5 -17   3  118.29   33.30
  -3 -17   3  303.97   41.70
  -6 -16   3   82.69   35.10
   5  16  -3   69.89   18.80
   5  16  -3   96.39   22.80
   5  16  -3   61.29   30.20
  -5 -16   3  171.18   44.90
  -4 -16   3  192.88   43.90
  -3 -16   3  172.98   46.70
   2  16  -3   76.89   21.60
   2  16  -3  113.29   21.90
  -2 -16   3  175.18   28.90
  -1 -16   3  151.58   49.50
  -1  16  -3   21.80   20.50
  -1  16  -3   33.80   17.80
   1 -16   3  169.08   49.60
  -2  16  -3    2.20   15.40
  -2  16  -3    5.20   16.30
   2 -16   3   99.89   47.70
  -3  16  -3    6.60   13.70
   3 -16   3  133.29   45.20
  -4  16  -3   -5.00   19.00
  -4  16  -3   19.40   21.70
   7  15  -3  -13.50   17.10
  -7 -15   3   40.80   33.80
   4  15  -3    3.20   11.80
   4  15  -3    6.40   14.20
  -4 -15   3   69.39   25.00
  -4 -15   3   23.10   25.80
  -3 -15   3   52.39   30.00
  -3 -15   3   28.00   20.30
   2  15  -3   15.60   11.40
  -2 -15   3   35.20   19.10
  -2 -15   3   55.39   33.50
  -1 -15   3  131.89   43.20
   0 -15   3   49.99   39.00
   2 -15   3  134.69   61.29
   3 -15   3  268.07   61.79
  -4  15  -3   -9.20   15.70
  -4  15  -3  -10.60   16.80
   4 -15   3   65.39   44.80
  -5  15  -3   -4.90   17.60
  -5  15  -3   43.90   20.20
   5 -15   3   30.20   42.10
  -7 -14   3  221.68   37.20
   6  14  -3   28.90   14.80
   6  14  -3   17.30   15.50
  -6 -14   3   48.00   30.40
   4  14  -3  101.99   20.10
   4  14  -3  103.39   20.50
  -4 -14   3  187.78   42.30
  -4 -14   3  105.99   29.70
  -3 -14   3   33.40   27.50
   2  14  -3    4.40   11.40
   2  14  -3   -3.10    9.90
  -2 -14   3   13.50   28.60
   1  14  -3  129.59   25.50
   1  14  -3  177.18   23.90
   1  14  -3  142.89   24.90
  -1 -14   3  205.08   28.20
  -1 -14   3  210.18   47.20
   0  14  -3   57.39   14.30
   0  14  -3   88.99   18.10
   0  14  -3   82.89   19.20
   0 -14   3  137.19   42.20
  -1  14  -3   28.30   16.60
  -1  14  -3   23.30   11.10
  -1  14  -3   48.20   14.80
   1 -14   3   92.99   41.00
  -2  14  -3  146.89   24.70
  -2  14  -3   99.89   22.50
   2 -14   3  203.88   50.39
   3 -14   3  179.58   51.89
  -5  14  -3   -3.40   15.90
  -5  14  -3  -11.60   15.10
   5 -14   3  -53.99   35.30
   5 -14   3  -15.80   36.60
  -6  14  -3   25.10   19.30
  -6  14  -3   55.79   20.90
   6 -14   3   69.49   47.70
   6 -14   3  -18.00   40.60
   8  13  -3  193.58   35.80
   8  13  -3  158.38   28.20
  -8 -13   3  133.69   44.50
   5  13  -3  177.58   28.10
   5  13  -3  175.08   26.20
  -5 -13   3  145.69   40.60
   4  13  -3  154.28   34.50
   4  13  -3  215.48   28.80
  -4 -13   3  155.88   34.80
  -4 -13   3  257.07   43.60
   3  13  -3   56.09   18.10
   3  13  -3   45.70   15.40
  -3 -13   3   58.29   25.80
   2  13  -3   66.89   17.40
  -2 -13   3   71.79   21.90
  -2 -13   3   51.59   30.50
  -2 -13   3  122.49   27.80
   1  13  -3  141.99   25.20
   1  13  -3   96.69   21.40
   1  13  -3  135.29   22.90
  -1 -13   3  101.49   31.50
   0  13  -3   55.89   13.60
   0  13  -3   58.49   15.80
   0  13  -3   92.19   18.40
   0 -13   3   67.59   29.20
  -1  13  -3    9.60   12.00
  -2  13  -3  180.68   29.70
  -2  13  -3  144.09   24.20
   2 -13   3  143.69   44.90
   2 -13   3   93.69   28.50
  -6  13  -3   40.20   19.40
  -6  13  -3    2.50   15.20
   6 -13   3   -6.50   39.60
  -7  13  -3  117.89   23.90
  -7  13  -3   97.49   27.70
   7 -13   3   73.89   50.79
   7 -13   3  109.59   58.59
   8  12  -3  112.49   23.40
   8  12  -3   96.49   22.50
  -8 -12   3  187.78   44.30
   6  12  -3   -0.80   12.60
  -6 -12   3   32.80   19.40
  -6 -12   3  -10.70   22.00
   5  12  -3  277.27   32.80
   5  12  -3  246.58   29.40
  -5 -12   3  263.07   46.80
  -5 -12   3  373.66   45.30
  -5 -12   3  360.36   46.60
   4  12  -3   98.39   19.10
   4  12  -3   87.29   17.40
  -4 -12   3  129.19   32.20
  -4 -12   3  159.68   32.10
  -4 -12   3  105.59   52.99
   3  12  -3   25.40   12.60
   3  12  -3   26.10   11.90
  -3 -12   3   10.20   17.90
  -3 -12   3   39.10   25.70
  -3 -12   3   42.90   17.20
   2  12  -3  247.18   28.70
   2  12  -3  246.08   26.80
  -2 -12   3  222.78   35.60
  -2 -12   3  263.27   48.00
  -2 -12   3  248.28   56.49
   1  12  -3  242.78   26.90
   1  12  -3  264.97   29.40
  -1 -12   3  289.27   47.00
  -1 -12   3  300.67   43.30
  -1 -12   3  292.57   34.80
   0  12  -3  210.68   27.90
   0  12  -3  207.98   25.10
   0  12  -3  197.68   25.30
   0 -12   3  191.98   41.30
   0 -12   3  218.78   28.50
   0 -12   3  281.47   35.60
  -1  12  -3   -1.20   10.60
   1 -12   3  -28.00   25.10
  -2  12  -3    7.70   11.20
   2 -12   3    3.00   18.10
   2 -12   3   -1.00   25.50
  -3  12  -3   86.79   18.80
  -3  12  -3  131.29   22.50
   3 -12   3   75.29   30.70
   3 -12   3  114.49   39.70
   4 -12   3   46.40   37.40
  -6  12  -3   -0.60   21.50
  -6  12  -3    1.90   24.90
   6 -12   3  -16.30   38.20
   6 -12   3   18.60   40.80
  -7  12  -3   37.10   17.10
  -7  12  -3   23.20   21.60
   7 -12   3  -19.60   48.50
   7 -12   3  -38.60   41.80
  -8  12  -3   36.00   21.90
  -8  12  -3   37.60   19.50
   8 -12   3    0.90   44.20
 -10 -11   3  669.43   55.39
 -10 -11   3  720.03   73.29
   8  11  -3   70.59   20.00
   8  11  -3   45.90   19.00
  -8 -11   3   89.89   32.80
   7  11  -3  -11.30   12.30
  -7 -11   3  -23.40   18.10
  -7 -11   3   45.00   18.80
  -7 -11   3   26.10   15.90
   6  11  -3   11.20   13.50
   6  11  -3   15.00   11.60
  -6 -11   3   15.00   22.00
   5  11  -3  282.47   32.50
   5  11  -3  273.07   29.70
  -5 -11   3  339.07   46.30
  -5 -11   3  344.27   41.50
  -5 -11   3  237.08   54.79
   4  11  -3  451.95   37.70
  -4 -11   3  479.85   50.79
  -4 -11   3  446.66   69.49
  -4 -11   3  479.25   51.19
   3  11  -3  155.38   22.20
   3  11  -3  108.09   18.50
  -3 -11   3  114.99   29.50
  -3 -11   3  142.79   30.70
  -3 -11   3  115.49   26.30
   2  11  -3  -13.70    7.00
   2  11  -3   -5.00    7.90
  -2 -11   3  -17.50   10.90
   1  11  -3  357.26   31.70
  -1 -11   3  356.06   53.99
  -1 -11   3  415.76   39.80
  -1 -11   3  340.87   42.80
   0  11  -3  456.95   37.40
   0  11  -3  328.77   32.80
   0 -11   3  385.96   52.69
   0 -11   3  391.36   37.40
   0 -11   3  408.96   44.30
  -1  11  -3   82.89   16.70
  -1  11  -3   79.09   15.60
   1 -11   3   98.79   18.50
   1 -11   3   65.79   20.80
   1 -11   3  132.49   27.70
  -2  11  -3   -2.00    5.50
  -2  11  -3   -2.50   10.10
   2 -11   3  -10.80   16.10
   2 -11   3   19.70   12.90
   2 -11   3  -10.70   25.30
  -3  11  -3  129.79   22.30
  -3  11  -3  141.69   23.40
   3 -11   3  120.49   34.20
   3 -11   3   98.89   29.20
  -4  11  -3   18.30   13.80
  -4  11  -3   33.50   14.10
   4 -11   3   16.70   33.00
   4 -11   3    9.50   31.00
  -5  11  -3  -15.00   12.30
  -5  11  -3    4.30   13.00
   5 -11   3   -4.80   27.00
   5 -11   3  -19.70   30.80
  -6  11  -3   -8.70   14.50
  -6  11  -3   19.30   16.40
   6 -11   3  -38.70   36.10
   6 -11   3   30.90   33.70
  -7  11  -3  125.29   27.90
   7 -11   3  239.08   62.59
   7 -11   3  139.89   51.99
  -8  11  -3   15.70   20.70
  -8  11  -3   28.50   18.50
   8 -11   3    9.70   48.90
  -9  11  -3   34.30   21.30
  -9  11  -3   35.60   18.90
  -9 -10   3  186.58   32.60
   8  10  -3   77.99   20.50
   8  10  -3   57.19   17.40
  -8 -10   3   49.30   25.60
   7  10  -3    4.80   13.50
   7  10  -3    8.30   12.80
  -7 -10   3  -18.30   15.90
  -7 -10   3   -1.20   13.20
  -7 -10   3   42.40   17.40
   6  10  -3    4.50   12.40
   6  10  -3    0.70   12.80
  -6 -10   3   16.90   17.60
  -6 -10   3    2.20   16.10
  -6 -10   3  -12.50   16.20
   5  10  -3   -8.90    8.70
   5  10  -3    3.30   10.80
  -5 -10   3  -14.60   12.70
  -5 -10   3   -7.50   11.50
  -5 -10   3   -6.70   14.70
   4  10  -3   43.20   12.60
   4  10  -3   35.30   11.80
  -4 -10   3   23.90   19.50
  -4 -10   3    5.50   15.30
  -4 -10   3   23.60   16.70
   3  10  -3    5.70    9.50
   3  10  -3   17.60    9.70
  -3 -10   3   -1.50   12.90
  -3 -10   3  -13.40   15.50
  -3 -10   3   -5.80   14.10
   2  10  -3  123.59   18.30
   2  10  -3  103.19   16.10
  -2 -10   3   71.59   18.10
  -2 -10   3  110.49   26.60
  -2 -10   3  110.29   24.60
   1  10  -3   76.79   15.30
   1  10  -3   64.79   13.10
  -1 -10   3   84.39   19.40
  -1 -10   3   50.59   12.30
  -1 -10   3   40.10   15.50
  -1 -10   3   52.49   23.30
   0  10  -3  105.89   18.10
   0  10  -3  114.99   19.50
   0 -10   3  126.89   28.10
   0 -10   3   69.09   16.30
   0 -10   3   58.79   15.70
   0 -10   3   68.99   25.30
  -1  10  -3   57.59   13.30
  -1  10  -3   50.59   10.60
  -1  10  -3   61.19   14.20
   1 -10   3   58.99   16.40
   1 -10   3   36.00   18.60
   1 -10   3   58.49   14.00
   1 -10   3   77.59   27.50
  -2  10  -3   35.50   12.90
  -2  10  -3   21.60    6.30
  -2  10  -3   18.30   11.30
   2 -10   3   11.60   24.80
   2 -10   3   20.20   13.40
   2 -10   3   23.90   17.70
  -3  10  -3  159.78   26.60
  -3  10  -3  158.78   25.30
   3 -10   3  186.68   38.60
   3 -10   3  211.28   33.10
   3 -10   3  164.78   43.50
  -4  10  -3  242.78   28.90
  -4  10  -3  243.58   30.70
   4 -10   3  198.58   46.10
   4 -10   3  244.38   56.69
  -5  10  -3    9.70   12.40
  -5  10  -3   -2.40   11.90
   5 -10   3   -2.00   24.90
   5 -10   3    0.10   25.40
  -6  10  -3    5.70   14.00
   6 -10   3  -39.20   26.50
   6 -10   3  -37.40   31.80
  -7  10  -3   16.70   17.70
  -7  10  -3   35.00   16.10
   7 -10   3   -4.80   34.50
   7 -10   3   -0.90   38.10
  -8  10  -3   30.40   22.40
  -8  10  -3   43.40   27.50
   8 -10   3   31.10   43.50
   8 -10   3   -0.80   46.70
  -9  10  -3  -13.60   16.80
  -9  10  -3    0.70   19.60
   9 -10   3   -8.00   49.20
   9 -10   3  -22.70   39.80
 -12  -9   3  950.80   79.79
 -12  -9   3 1230.18   83.39
   8   9  -3   91.99   25.80
   8   9  -3   75.69   18.40
  -8  -9   3   94.49   26.90
   7   9  -3  121.39   23.70
   7   9  -3  147.79   26.90
  -7  -9   3  134.39   28.80
  -7  -9   3   87.59   26.50
   6   9  -3   20.80   12.20
   6   9  -3   18.90   12.70
  -6  -9   3   -1.90   13.50
  -6  -9   3   23.90   13.00
  -6  -9   3    5.90   16.60
   5   9  -3  377.56   31.70
   5   9  -3  358.56   32.10
  -5  -9   3  357.76   41.80
  -5  -9   3  293.07   39.10
  -5  -9   3  250.87   40.30
   4   9  -3  255.77   26.80
   4   9  -3  319.07   27.10
  -4  -9   3  213.98   35.80
  -4  -9   3  258.27   34.80
  -4  -9   3  212.98   32.80
   3   9  -3  184.98   21.60
   3   9  -3  160.08   19.50
  -3  -9   3  145.19   34.20
  -3  -9   3  134.29   28.20
  -3  -9   3  172.58   30.10
   2   9  -3   81.99   13.70
   2   9  -3   90.49   14.90
  -2  -9   3   69.59   19.10
  -2  -9   3   53.79   19.20
   1   9  -3  326.47   29.60
   1   9  -3  382.56   29.40
  -1  -9   3  350.96   39.70
  -1  -9   3  337.27   39.40
  -1  -9   3  300.87   27.90
  -1  -9   3  345.57   46.10
   0   9  -3  301.77   27.50
   0   9  -3  290.27   26.00
   0  -9   3  292.97   41.30
   0  -9   3  287.97   29.10
   0  -9   3  245.98   29.10
   0  -9   3  235.78   34.80
  -1   9  -3  137.09   19.20
  -1   9  -3   78.49   15.80
   1  -9   3  107.09   26.60
   1  -9   3   87.89   18.70
   1  -9   3  102.89   16.50
   1  -9   3   89.29   19.50
   2  -9   3   16.70   22.10
   2  -9   3   -1.40   13.10
   2  -9   3  -14.10   10.70
  -3   9  -3  286.57   30.30
  -3   9  -3  307.87   30.80
   3  -9   3  244.98   42.50
   3  -9   3  277.07   35.90
   3  -9   3  273.67   51.89
  -4   9  -3   59.69   16.90
  -4   9  -3   55.89   14.10
   4  -9   3   37.20   24.40
   4  -9   3   49.40   15.30
   4  -9   3   72.59   29.60
  -5   9  -3   30.80   13.30
  -5   9  -3   22.80   14.20
   5  -9   3   14.20   27.80
   5  -9   3    5.20   41.00
   5  -9   3   37.40   13.50
  -6   9  -3   25.40   13.80
  -6   9  -3   13.00   13.70
   6  -9   3   36.20   12.70
   6  -9   3   -8.40   30.60
   6  -9   3   16.30   29.90
  -7   9  -3   18.80   14.40
  -7   9  -3   25.40   18.70
   7  -9   3   22.00   38.50
  -8   9  -3   54.09   18.10
  -8   9  -3   33.50   23.40
   8  -9   3  -11.50   37.20
   8  -9   3   43.00   41.10
  -9   9  -3   18.60   22.70
  -9   9  -3   12.30   19.10
   9  -9   3    3.40   40.80
 -10   9  -3   30.70   19.40
 -10   9  -3   10.50   24.40
  10  -9   3   -8.70   46.70
  13   8  -3    0.40   17.80
   9   8  -3   77.09   20.00
   9   8  -3  104.79   23.30
  -9  -8   3  106.99   29.00
   8   8  -3  447.96   44.30
   8   8  -3  432.56   43.70
  -8  -8   3  572.54   54.39
  -8  -8   3  439.66   51.49
   7   8  -3  385.26   39.80
   7   8  -3  416.66   39.00
  -7  -8   3  460.65   47.50
  -7  -8   3  347.17   48.90
  -7  -8   3  428.86   44.00
   6   8  -3  489.95   41.90
   6   8  -3  496.05   39.90
  -6  -8   3  500.35   46.90
  -6  -8   3  420.36   48.90
  -6  -8   3  438.36   46.90
   5   8  -3    3.40    7.80
   5   8  -3   10.10   10.40
  -5  -8   3  -15.20   11.10
  -5  -8   3  -10.70   10.40
   4   8  -3  954.90   66.79
   4   8  -3  937.71   65.69
  -4  -8   3 1025.00   76.39
  -4  -8   3 1002.60   75.39
  -4  -8   3 1033.50   75.09
   3   8  -3  231.18   23.70
   3   8  -3  231.58   22.60
  -3  -8   3  235.38   31.30
  -3  -8   3  209.28   31.90
  -3  -8   3  271.77   34.60
   2   8  -3   71.19   12.60
   2   8  -3   45.00    9.40
  -2  -8   3   42.40   15.50
  -2  -8   3   37.50   13.30
  -2  -8   3   41.30   15.60
   1   8  -3  496.65   39.40
   1   8  -3  622.94   40.20
  -1  -8   3  524.05   49.60
  -1  -8   3  559.64   44.50
  -1  -8   3  490.45   46.90
   0   8  -3  204.48   20.70
   0   8  -3  185.38   19.40
   0  -8   3  190.68   23.10
   0  -8   3  214.68   37.20
   0  -8   3  158.98   28.10
   0  -8   3  170.98   22.10
  -1   8  -3  102.59   16.20
  -1   8  -3   93.69   14.90
   1  -8   3   89.99   22.80
   1  -8   3   77.49   15.20
   1  -8   3   77.59   16.40
   1  -8   3   58.39   14.90
  -2   8  -3   77.99    9.90
  -2   8  -3   89.19   16.00
  -2   8  -3   90.89   17.20
   2  -8   3   46.00   15.50
   2  -8   3   79.89   23.70
   2  -8   3   78.99   11.60
  -3   8  -3   43.00   11.70
  -3   8  -3   53.29   13.00
   3  -8   3   45.10   15.00
   3  -8   3   25.00   17.70
   3  -8   3   51.09   24.30
  -4   8  -3  952.80   66.89
  -4   8  -3  947.51   66.89
   4  -8   3  986.90   79.39
   4  -8   3  890.31   70.59
   4  -8   3  863.91   77.19
  -5   8  -3   50.49   13.50
   5  -8   3  103.39   29.50
   5  -8   3   53.49   16.00
   5  -8   3   96.09   29.00
  -6   8  -3  101.59   23.00
  -6   8  -3  184.78   29.20
   6  -8   3  143.59   38.80
   6  -8   3  161.98   30.90
  -7   8  -3   78.59   21.40
   7  -8   3  101.59   44.10
   7  -8   3   83.79   37.10
  -8   8  -3  102.59   26.40
  -8   8  -3   76.09   19.30
   8  -8   3   38.10   39.40
   8  -8   3  118.69   49.10
  -9   8  -3   24.50   17.00
  -9   8  -3   19.60   21.10
 -10   8  -3  -14.50   19.80
 -10   8  -3   15.90   17.10
  10  -8   3  -19.60   50.69
   9   7  -3   18.10   15.00
   9   7  -3   12.00   13.90
  -9  -7   3   32.40   16.60
  -9  -7   3   17.00   18.60
  -9  -7   3  -13.70   12.10
   8   7  -3  135.89   26.50
  -8  -7   3  176.68   30.70
  -8  -7   3  154.28   30.80
  -8  -7   3   78.79   35.00
   7   7  -3   53.39   16.80
   7   7  -3   75.49   16.40
  -7  -7   3   46.60   20.80
  -7  -7   3   82.59   20.10
  -7  -7   3  113.39   25.10
   6   7  -3   33.10   10.50
   6   7  -3   44.60   12.80
   6   7  -3   74.09   15.80
  -6  -7   3   74.39   19.10
  -6  -7   3   73.49   19.30
  -6  -7   3   46.20   18.60
   5   7  -3  584.44   46.20
   5   7  -3  700.53   46.60
  -5  -7   3  603.64   53.19
  -5  -7   3  534.25   52.59
  -5  -7   3  590.64   51.19
   4   7  -3  459.55   32.90
   4   7  -3  387.46   32.50
  -4  -7   3  382.96   40.00
  -4  -7   3  337.57   38.40
  -4  -7   3  377.96   38.20
   3   7  -3  787.72   52.99
  -3  -7   3  722.73   59.29
  -3  -7   3  863.31   65.19
  -3  -7   3  711.03   58.39
   2   7  -3   28.90    7.90
   2   7  -3   33.00    9.30
  -2  -7   3    9.20   10.60
  -2  -7   3   19.10   14.80
   1   7  -3  123.39   14.40
   1   7  -3  102.09   13.80
  -1  -7   3   85.89   12.10
  -1  -7   3  103.29   23.50
  -1  -7   3   79.59   15.60
  -1  -7   3   91.19   18.70
   0   7  -3 1040.70   63.39
   0  -7   3 1024.20   65.59
   0  -7   3  912.51   63.09
   0  -7   3  947.11   70.79
   0  -7   3  880.51   68.39
  -1   7  -3  613.74   44.00
  -1   7  -3  689.23   44.80
   1  -7   3  627.94   55.09
   1  -7   3  607.24   47.70
   1  -7   3  594.24   50.19
   1  -7   3  624.94   43.40
  -2   7  -3  279.37   30.90
  -2   7  -3  273.47   25.40
  -2   7  -3  275.77   25.20
   2  -7   3  278.37   23.20
   2  -7   3  283.67   32.20
   2  -7   3  256.27   32.80
   2  -7   3  305.27   36.90
  -3   7  -3  373.66   39.70
  -3   7  -3  389.76   32.50
  -3   7  -3  376.46   32.20
   3  -7   3  381.56   39.90
   3  -7   3  363.56   44.20
   3  -7   3  373.26   42.30
  -4   7  -3  900.01   63.99
  -4   7  -3  960.80   75.09
   4  -7   3  864.51   76.79
   4  -7   3  957.00   77.99
   4  -7   3  883.61   68.39
  -5   7  -3  578.34   46.10
  -5   7  -3  478.75   45.20
  -5   7  -3  583.74   62.49
   5  -7   3  602.64   59.99
   5  -7   3  629.54   63.89
   5  -7   3  490.35   58.09
  -6   7  -3   84.39   16.60
  -6   7  -3   63.49   16.90
   6  -7   3   48.00   26.20
   6  -7   3   45.50   22.90
   6  -7   3   73.49   33.20
  -7   7  -3   45.30   16.00
  -7   7  -3   67.79   16.30
   7  -7   3   59.69   31.10
  -8   7  -3  111.89   25.20
   8  -7   3   79.59   18.60
   8  -7   3   90.19   37.40
  -9   7  -3   20.30   18.60
  -9   7  -3   34.00   16.20
   9  -7   3   60.79   42.80
   9  -7   3    2.50   36.30
 -10   7  -3   14.30   20.20
 -10   7  -3   -1.30   17.70
  10  -7   3  -21.30   42.30
 -11   7  -3   -1.10   25.10
 -11   7  -3   41.80   18.60
  11  -7   3  -15.10   48.80
  13   6  -3  -16.40   24.30
 -12  -6   3  132.19   37.30
 -11  -6   3  134.29   33.00
   9   6  -3    2.50   18.10
   9   6  -3  -14.20   11.20
   9   6  -3   -1.60   12.80
  -9  -6   3   11.90   14.40
  -9  -6   3   26.20   14.40
  -9  -6   3    9.20   20.00
   8   6  -3  252.07   31.40
   8   6  -3  245.88   32.90
  -8  -6   3  318.87   36.90
  -8  -6   3  274.37   34.60
  -8  -6   3  239.98   40.10
   7   6  -3  798.42   61.19
   7   6  -3  869.01   61.39
   7   6  -3  729.63   58.49
  -7  -6   3  737.23   66.49
  -7  -6   3  909.11   64.79
  -7  -6   3  800.22   62.49
   6   6  -3  245.48   24.20
   6   6  -3  252.87   27.60
   6   6  -3  242.68   27.40
  -6  -6   3  264.37   35.10
  -6  -6   3  222.78   33.20
  -6  -6   3  267.87   51.09
  -6  -6   3  220.98   28.00
   5   6  -3  117.09   17.70
   5   6  -3  109.89   13.70
   5   6  -3  166.18   19.80
  -5  -6   3  125.59   23.50
  -5  -6   3  135.19   24.80
  -5  -6   3  117.99   21.90
   4   6  -3 1025.00   69.59
  -4  -6   3 1093.19   76.89
  -4  -6   3 1061.79   73.79
   3   6  -3 1269.77   73.19
   3   6  -3 1044.50   74.19
  -3  -6   3 1163.48   82.79
  -3  -6   3 1132.79   77.49
  -3  -6   3 1048.40   77.29
   2   6  -3  173.78   17.10
  -2  -6   3  181.98   24.30
  -2  -6   3  205.08   24.90
  -2  -6   3  163.68   25.00
   1   6  -3   35.40    8.20
   1   6  -3   27.40    6.80
  -1  -6   3   27.40   13.00
  -1  -6   3   33.40    7.90
  -1  -6   3   33.80   11.20
  -1  -6   3   25.10   10.40
   0   6  -3  416.16   31.20
   0   6  -3  393.06   30.90
   0   6  -3  473.05   43.40
   0  -6   3  419.66   31.90
   0  -6   3  441.56   33.80
   0  -6   3  460.45   39.80
   0  -6   3  429.76   38.10
  -1   6  -3    3.80    8.70
  -1   6  -3   -4.30    7.00
  -1   6  -3   16.40    6.00
  -1   6  -3    7.20    6.10
   1  -6   3   -1.20    5.40
   1  -6   3   16.30   13.10
   1  -6   3    9.30    9.70
   1  -6   3    4.90    7.60
  -2   6  -3   16.20    7.80
  -2   6  -3    4.60    8.80
  -2   6  -3    9.60    9.80
   2  -6   3   11.00    9.60
   2  -6   3   30.40   13.40
   2  -6   3   20.60    5.20
   2  -6   3   18.70    9.90
  -3   6  -3    0.50    6.60
  -3   6  -3  -19.60   11.70
  -3   6  -3  -15.00   11.90
  -3   6  -3    3.90    7.50
   3  -6   3    1.50    9.80
   3  -6   3  -11.00   11.50
   3  -6   3    1.20   13.10
  -4   6  -3  280.87   27.90
  -4   6  -3  278.77   39.50
  -4   6  -3  306.17   28.10
   4  -6   3  264.67   37.00
   4  -6   3  319.67   34.90
   4  -6   3  327.07   44.20
  -5   6  -3  142.99   31.80
  -5   6  -3  157.28   23.50
   5  -6   3  161.48   34.10
   5  -6   3  167.18   29.80
   5  -6   3  192.08   42.30
  -6   6  -3  -26.00   19.60
  -6   6  -3   -1.90    9.60
  -6   6  -3  -16.10    8.50
   6  -6   3    1.40   20.50
   6  -6   3  -10.40   13.10
   6  -6   3   -6.60   14.80
  -7   6  -3    5.10   11.50
  -7   6  -3  -16.80   24.90
  -7   6  -3   -6.50   12.00
   7  -6   3   -8.10   21.40
   7  -6   3   -0.60   24.60
  -8   6  -3   37.70   14.00
  -8   6  -3   32.30   17.00
   8  -6   3   38.70   34.20
   8  -6   3   51.89   31.70
  -9   6  -3   -3.90   13.20
  -9   6  -3    0.70   15.60
   9  -6   3  -49.10   31.80
   9  -6   3   30.70   35.90
 -10   6  -3   10.90   24.80
 -10   6  -3  -10.20   15.30
  10  -6   3  -48.70   38.90
 -11   6  -3   34.60   17.60
 -11   6  -3   12.40   21.30
  11  -6   3  -10.80   46.90
  12   5  -3   23.70   26.70
  12   5  -3   -8.80   20.20
  11   5  -3   61.19   15.60
  11   5  -3   62.39   24.10
  11   5  -3   48.70   16.70
 -11  -5   3  124.19   36.50
 -11  -5   3   76.99   22.50
  10   5  -3    8.00   21.30
  10   5  -3   42.30   16.90
  10   5  -3   23.60   12.30
 -10  -5   3   45.70   25.80
 -10  -5   3    2.60   15.10
   9   5  -3   -8.60   10.20
   9   5  -3    3.10   13.40
   9   5  -3  -11.20   16.50
  -9  -5   3   30.80   14.80
  -9  -5   3   -4.40   12.30
   8   5  -3   34.10   17.70
   8   5  -3   34.00   13.30
   8   5  -3   31.60   15.40
  -8  -5   3   58.19   14.80
  -8  -5   3   21.90   12.70
  -8  -5   3   46.40   17.50
  -8  -5   3   39.50   21.60
   7   5  -3  291.57   32.40
   7   5  -3  328.67   35.40
   7   5  -3  325.57   33.50
  -7  -5   3  316.17   35.10
  -7  -5   3  352.36   39.80
  -7  -5   3  309.27   38.90
  -7  -5   3  375.96   38.60
   6   5  -3   53.79   14.10
   6   5  -3   60.49   12.30
   6   5  -3   46.70   11.70
  -6  -5   3   97.39   19.60
  -6  -5   3   69.09   18.70
  -6  -5   3   54.09   12.80
  -6  -5   3   55.79   13.50
   5   5  -3   90.29   14.20
   5   5  -3   90.19   15.70
   5   5  -3   92.69   15.50
  -5  -5   3   91.79   19.20
  -5  -5   3   90.79   19.50
  -5  -5   3   88.49   20.30
  -5  -5   3   88.09   15.70
   4   5  -3  295.47   19.00
   4   5  -3  269.37   24.30
   4   5  -3  267.07   20.30
   4   5  -3  276.37   27.00
  -4  -5   3  251.57   35.20
  -4  -5   3  258.27   29.30
  -4  -5   3  304.37   28.70
   3   5  -3  315.57   32.40
   3   5  -3  286.37   23.90
   3   5  -3  310.77   24.00
  -3  -5   3  283.87   29.30
  -3  -5   3  266.57   29.50
  -3  -5   3  278.07   27.90
   2   5  -3   16.50    8.60
   2   5  -3   26.30    7.40
   2   5  -3   17.20    5.50
  -2  -5   3    9.50    9.00
  -2  -5   3   16.40    9.70
   1   5  -3   44.10   10.60
   1   5  -3   41.90    7.40
   1   5  -3   54.49    9.40
  -1  -5   3   40.40   11.10
  -1  -5   3   39.60   11.90
  -1  -5   3   44.70    5.40
  -1  -5   3   41.20    6.20
  -1  -5   3   29.30   10.70
   0   5  -3  291.27   22.50
   0   5  -3  277.77   22.40
   0   5  -3  316.67   27.60
   0  -5   3  271.37   29.40
   0  -5   3  280.97   25.10
   0  -5   3  312.37   32.50
  -1   5  -3  553.24   38.80
  -1   5  -3  610.04   43.30
  -1   5  -3  519.85   38.90
  -1   5  -3  579.44   41.70
   1  -5   3  593.84   39.50
   1  -5   3  577.14   42.30
   1  -5   3  581.54   44.60
   1  -5   3  609.04   47.60
  -2   5  -3   29.30    8.90
  -2   5  -3   28.30    6.50
  -2   5  -3   40.80    7.90
  -2   5  -3   50.99   12.70
  -2   5  -3   35.80    8.60
   2  -5   3   41.60    7.00
   2  -5   3   39.20   13.10
   2  -5   3   34.20   11.50
   2  -5   3   35.30   10.80
  -3   5  -3  323.17   32.80
  -3   5  -3  311.07   25.50
  -3   5  -3  302.77   27.80
  -3   5  -3  284.67   25.90
   3  -5   3  305.87   30.50
   3  -5   3  299.17   33.10
  -4   5  -3  142.49   21.20
  -4   5  -3  187.68   20.70
  -4   5  -3  171.18   20.20
  -4   5  -3  203.68   30.50
   4  -5   3  205.88   27.90
   4  -5   3  171.88   30.40
   4  -5   3  167.38   30.70
  -5   5  -3  -10.30   13.40
  -5   5  -3   -3.40    7.90
  -5   5  -3    2.70    7.50
  -5   5  -3   -6.40    8.20
   5  -5   3   -3.90   13.30
   5  -5   3    6.80   11.90
   5  -5   3   16.80   18.40
  -6   5  -3   -8.70   10.40
  -6   5  -3    0.90   18.10
  -6   5  -3    5.00    9.40
   6  -5   3   25.00   20.40
   6  -5   3   16.00   13.80
   6  -5   3    1.20   13.70
  -7   5  -3   28.00   48.10
  -7   5  -3   40.20   12.50
   7  -5   3   32.20   16.10
   7  -5   3   33.50   52.69
   7  -5   3   67.79   27.40
  -8   5  -3  122.49   37.40
  -8   5  -3   76.09   19.80
   8  -5   3   94.59   31.90
   8  -5   3   92.69   34.70
  -9   5  -3   -3.70   15.10
  -9   5  -3   -2.70   13.30
   9  -5   3  -29.90   26.30
   9  -5   3    0.90   26.60
 -10   5  -3   17.60   14.50
 -10   5  -3    7.50   17.30
  10  -5   3   12.40   39.70
 -11   5  -3   31.00   20.50
 -11   5  -3   29.80   24.10
  11  -5   3   25.40   46.20
 -12   5  -3   86.39   28.00
  12  -5   3  103.49   55.29
  13   4  -3   -8.50   14.50
  13   4  -3   19.20   22.40
 -13  -4   3   18.00   18.90
 -12  -4   3  220.08   44.80
  11   4  -3   47.10   38.80
 -11  -4   3  153.78   32.80
 -11  -4   3  107.49   26.40
 -10  -4   3   43.80   21.40
   9   4  -3   17.00   17.10
   9   4  -3    2.60   15.20
  -9  -4   3  -18.10   17.20
  -9  -4   3   -9.40   16.50
  -9  -4   3   19.20   12.60
  -9  -4   3   -1.20   12.10
  -9  -4   3   30.80   13.60
   8   4  -3   72.19   19.80
   8   4  -3   63.59   16.80
  -8  -4   3   75.69   20.00
  -8  -4   3   74.69   22.00
  -8  -4   3   49.99   17.00
  -8  -4   3   60.59   18.40
  -8  -4   3   51.29   18.00
   7   4  -3  303.97   34.10
   7   4  -3  318.97   32.20
  -7  -4   3  303.97   32.00
  -7  -4   3  331.57   32.40
  -7  -4   3  263.57   32.60
  -7  -4   3  287.77   37.70
   6   4  -3  133.39   19.10
   6   4  -3  125.49   20.00
   6   4  -3  135.99   20.40
  -6  -4   3  132.99   23.00
  -6  -4   3  130.69   19.50
  -6  -4   3  124.19   20.10
  -6  -4   3  103.39   23.20
   5   4  -3   60.49   13.00
   5   4  -3   48.60   10.90
   5   4  -3   75.29   14.00
  -5  -4   3   58.59   12.80
  -5  -4   3   55.19   11.30
  -5  -4   3   57.79   12.60
  -5  -4   3   68.69   16.60
   4   4  -3   50.79   10.90
   4   4  -3   62.59   11.80
   4   4  -3   63.49   12.00
   4   4  -3   49.30   10.20
  -4  -4   3   41.90   11.00
  -4  -4   3   50.99   10.70
  -4  -4   3   43.30   12.30
  -4  -4   3   44.70    9.20
   3   4  -3  621.44   38.30
   3   4  -3  598.44   42.20
   3   4  -3  669.93   46.30
   3   4  -3  635.94   38.60
   3   4  -3  575.64   42.10
  -3  -4   3  642.54   46.60
  -3  -4   3  578.34   44.00
  -3  -4   3  619.54   42.80
  -3  -4   3  658.13   48.30
   2   4  -3  314.57   24.00
   2   4  -3  302.67   23.80
   2   4  -3  304.37   39.50
  -2  -4   3  321.67   28.30
  -2  -4   3  337.87   28.50
  -2  -4   3  322.17   28.60
   1   4  -3   77.99    9.90
   1   4  -3   85.29   10.90
   1   4  -3  100.49   17.50
   1   4  -3  100.79    8.10
  -1  -4   3   72.69   12.70
  -1  -4   3   92.09    7.30
  -1  -4   3  121.79   19.30
  -1  -4   3   78.99   14.50
   0   4  -3 1978.10  118.89
   0   4  -3 1994.40  121.09
   0  -4   3 1944.11  122.19
   0  -4   3 2057.59  120.69
   0  -4   3 1912.71  121.89
  -1   4  -3 3215.68  186.68
  -1   4  -3 2867.21  182.88
  -1   4  -3 3279.77  186.18
  -1   4  -3 2852.81  183.58
   1  -4   3 3043.20  187.38
   1  -4   3 3081.69  186.68
   1  -4   3 3392.26  184.48
  -2   4  -3   -2.90    3.90
  -2   4  -3   -3.20    5.50
  -2   4  -3   -0.30    4.70
  -2   4  -3    7.10    6.10
  -2   4  -3   -4.30    3.80
   2  -4   3   12.40    8.60
   2  -4   3    8.90   10.60
  -3   4  -3  347.57   27.80
  -3   4  -3  366.66   34.20
  -3   4  -3  346.57   26.90
   3  -4   3  359.86   31.70
   3  -4   3  337.57   34.00
  -4   4  -3  698.73   50.39
  -4   4  -3  758.12   59.39
  -4   4  -3  711.63   50.39
  -4   4  -3  756.12   49.80
   4  -4   3  703.13   58.09
   4  -4   3  678.33   51.99
  -5   4  -3  148.19   19.70
  -5   4  -3  130.09   18.80
  -5   4  -3  152.08   30.20
  -5   4  -3  166.88   20.30
   5  -4   3  137.19   28.00
   5  -4   3  180.58   26.20
   5  -4   3  180.38   34.70
  -6   4  -3  -13.10    8.00
   6  -4   3   -3.60   11.50
   6  -4   3    5.60   18.10
   6  -4   3  -12.50   11.60
  -7   4  -3   45.70   25.90
  -7   4  -3   19.80   14.60
  -7   4  -3   31.80   11.40
   7  -4   3   18.70   19.50
   7  -4   3   31.90   22.70
   7  -4   3   18.10   14.30
  -8   4  -3  227.78   49.40
  -8   4  -3  242.18   33.00
  -8   4  -3  246.98   29.70
   8  -4   3  214.98   50.29
   8  -4   3  272.87   46.10
  -9   4  -3  121.19   26.20
  -9   4  -3  122.79   43.90
  -9   4  -3  129.59   24.50
   9  -4   3  125.29   39.40
 -10   4  -3    5.50   13.10
 -10   4  -3   -2.10   19.40
  10  -4   3   34.10   35.60
  10  -4   3  -15.20   26.90
 -11   4  -3   25.60   16.90
 -11   4  -3   22.20   23.00
  11  -4   3   36.90   45.20
 -12   4  -3   48.30   19.80
 -12   4  -3   65.19   28.00
  12  -4   3   72.89   54.49
  13   3  -3   15.10   24.90
 -13  -3   3   24.10   20.80
 -13  -3   3    8.50   28.40
 -12  -3   3  291.57   49.20
  11   3  -3   55.49   13.30
  11   3  -3   97.89   24.70
 -11  -3   3   97.39   23.90
 -11  -3   3   85.29   26.50
  10   3  -3  186.68   28.90
  10   3  -3  169.18   24.00
  10   3  -3  137.39   38.50
 -10  -3   3  216.38   32.50
 -10  -3   3  170.88   31.10
   9   3  -3  159.98   35.00
   9   3  -3  180.48   30.00
   9   3  -3  181.88   23.70
  -9  -3   3  148.39   33.40
  -9  -3   3  149.49   25.80
  -9  -3   3  140.49   28.70
   8   3  -3  290.67   34.00
   8   3  -3  352.06   41.00
  -8  -3   3  306.07   35.40
  -8  -3   3  328.77   36.40
  -8  -3   3  330.97   32.90
  -8  -3   3  365.36   40.10
   7   3  -3   76.29   17.40
   7   3  -3   78.79   21.80
  -7  -3   3   64.99   14.50
  -7  -3   3   73.39   17.20
  -7  -3   3   73.69   16.50
  -7  -3   3   63.19   19.50
  -7  -3   3   85.89   18.80
   6   3  -3  155.58   23.10
   6   3  -3  160.18   20.40
  -6  -3   3  154.08   18.80
  -6  -3   3  156.38   21.30
  -6  -3   3  156.98   20.40
  -6  -3   3  158.48   23.40
  -6  -3   3  121.29   22.90
   5   3  -3   -0.30    6.20
  -5  -3   3   -0.60   10.90
  -5  -3   3    1.20    4.50
  -5  -3   3    2.40    6.60
  -5  -3   3    2.80    6.00
   4   3  -3    4.30    6.80
   4   3  -3    3.40    6.10
  -4  -3   3   -5.20    7.50
  -4  -3   3   -3.70    5.40
  -4  -3   3   -4.20    4.20
  -4  -3   3   -0.40    5.00
   3   3  -3  260.97   21.50
   3   3  -3  289.97   20.80
   3   3  -3  262.47   24.40
   3   3  -3  261.57   21.50
  -3  -3   3  269.47   22.20
  -3  -3   3  237.88   25.50
  -3  -3   3  235.58   22.30
  -3  -3   3  221.98   23.90
   2   3  -3   79.79    7.60
   2   3  -3   97.99   14.80
   2   3  -3   90.59   10.90
   2   3  -3   71.09    9.30
  -2  -3   3   83.39   14.30
  -2  -3   3   77.49    7.70
  -2  -3   3   85.69   14.00
  -2  -3   3   83.29   14.60
  -2  -3   3   83.89   10.70
   1   3  -3  124.29   11.90
   1   3  -3  151.38   17.50
   1   3  -3  144.59   13.10
   1   3  -3  131.99   10.30
  -1  -3   3  142.39   17.10
  -1  -3   3  138.19   10.30
  -1  -3   3  142.09   15.90
  -1  -3   3  128.79   16.40
   0   3  -3 1584.34   92.69
   0   3  -3 1306.47   91.09
   0   3  -3 1525.65   92.09
   0   3  -3 1657.53   94.49
   0  -3   3 1485.95   94.79
   0  -3   3 1576.14   94.99
   0  -3   3 1573.64   94.49
  -1   3  -3 1384.56   90.69
  -1   3  -3 1544.85   92.79
  -1   3  -3 1560.34   93.79
   1  -3   3 1591.34   90.89
   1  -3   3 1478.85   94.19
   1  -3   3 1466.75   93.29
  -2   3  -3  346.47   29.90
  -2   3  -3  378.06   28.20
  -2   3  -3  346.57   25.60
  -2   3  -3  333.47   22.40
  -2   3  -3  312.67   24.40
   2  -3   3  381.06   31.20
   2  -3   3  351.76   23.00
   2  -3   3  375.06   29.50
  -3   3  -3  246.08   21.50
  -3   3  -3  240.88   26.60
  -3   3  -3  241.68   22.60
  -3   3  -3  261.87   20.80
   3  -3   3  289.57   25.90
   3  -3   3  286.47   29.60
  -4   3  -3  362.96   30.50
  -4   3  -3  426.26   41.60
  -4   3  -3  352.96   36.90
  -4   3  -3  370.86   28.50
   4  -3   3  367.66   32.70
   4  -3   3  343.07   35.20
  -5   3  -3 1173.58   78.59
  -5   3  -3 1198.78   77.19
  -5   3  -3 1262.57   88.09
  -5   3  -3 1140.39   77.79
   5  -3   3 1154.88   78.89
   5  -3   3 1231.18   86.29
  -6   3  -3   -1.70   14.40
  -6   3  -3   24.60   11.30
  -6   3  -3   12.90    8.90
  -6   3  -3   13.70    7.10
   6  -3   3   32.00   12.60
   6  -3   3   10.50   13.50
   6  -3   3   25.50   18.50
  -7   3  -3   12.20   11.00
  -7   3  -3   -2.30   17.80
  -7   3  -3   22.10   11.10
   7  -3   3   11.60   13.00
   7  -3   3   25.50   20.40
   7  -3   3   -0.80   16.00
  -8   3  -3   95.59   39.00
  -8   3  -3   43.80   13.80
   8  -3   3   62.59   25.40
   8  -3   3   72.59   29.00
  -9   3  -3  126.79   30.80
  -9   3  -3  172.28   29.20
  -9   3  -3  194.28   45.90
   9  -3   3  249.88   44.40
 -10   3  -3   -4.90   18.60
 -10   3  -3    8.00   13.50
  10  -3   3  -26.60   23.90
  10  -3   3   40.10   29.10
 -11   3  -3   28.50   21.00
 -11   3  -3   15.10   15.30
  11  -3   3  -49.10   30.10
 -12   3  -3   50.39   24.90
  12  -3   3   82.59   53.19
  13   2  -3   -1.20   23.00
 -13  -2   3  -31.50   21.10
 -13  -2   3  -10.80   17.80
  11   2  -3  100.29   39.10
  11   2  -3   73.19   23.30
 -11  -2   3   85.09   28.50
 -11  -2   3   74.49   20.30
  10   2  -3   68.99   36.80
  10   2  -3   59.49   20.50
 -10  -2   3   50.29   19.10
 -10  -2   3   58.19   17.20
   9   2  -3   18.40   21.20
   9   2  -3   43.10   17.90
   9   2  -3   99.89   19.90
  -9  -2   3   53.29   21.00
  -9  -2   3   65.49   15.80
   8   2  -3  218.88   26.10
   8   2  -3  253.87   29.70
  -8  -2   3  211.48   29.80
  -8  -2   3  216.98   27.70
  -8  -2   3  283.07   29.60
  -8  -2   3  222.78   29.40
  -8  -2   3  223.18   32.30
   7   2  -3  514.05   36.50
   7   2  -3  416.56   34.80
   7   2  -3  474.55   45.60
   7   2  -3  432.96   39.10
  -7  -2   3  404.86   39.50
  -7  -2   3  442.56   36.60
  -7  -2   3  394.36   42.70
  -7  -2   3  443.86   39.40
  -7  -2   3  470.45   40.10
   6   2  -3  179.98   22.20
   6   2  -3  172.18   25.50
   6   2  -3  218.88   20.10
  -6  -2   3  173.68   19.30
  -6  -2   3  166.78   21.90
  -6  -2   3  173.98   21.90
  -6  -2   3  187.38   23.90
  -6  -2   3  131.89   24.60
   5   2  -3  287.27   28.40
   5   2  -3  296.17   25.30
  -5  -2   3  292.17   29.20
  -5  -2   3  344.87   28.80
  -5  -2   3  303.77   33.60
  -5  -2   3  284.07   23.90
   4   2  -3 4309.17  250.27
   4   2  -3 4038.40  249.18
   4   2  -3 4217.48  250.17
  -4  -2   3 4513.95  251.37
  -4  -2   3 4233.78  250.07
  -4  -2   3 3844.52  247.68
  -4  -2   3 4197.58  252.77
  -4  -2   3 4346.37  250.87
   3   2  -3 1041.60   64.49
   3   2  -3  931.51   69.89
   3   2  -3  948.01   63.69
  -3  -2   3 1020.20   67.09
  -3  -2   3 1066.19   65.19
  -3  -2   3 1070.59   64.19
  -3  -2   3  981.80   64.19
  -3  -2   3  950.10   63.59
   2   2  -3  245.48   18.00
   2   2  -3  223.48   18.50
   2   2  -3  222.28   17.90
   2   2  -3  255.77   21.00
  -2  -2   3  245.18   18.90
  -2  -2   3  237.28   20.60
  -2  -2   3  248.18   21.60
  -2  -2   3  217.58   17.10
  -2  -2   3  210.78   18.30
   1   2  -3 3354.46  208.88
   1   2  -3 3263.97  210.18
   1   2  -3 3247.38  209.78
   1   2  -3 4163.38  212.48
  -1  -2   3 3907.81  212.48
  -1  -2   3 3785.72  211.38
  -1  -2   3 4055.79  213.28
  -1  -2   3 3496.85  210.18
  -1  -2   3 3063.79  208.88
   0   2  -3 9598.64  544.45
   0   2  -3 8914.71  543.05
   0   2  -3 8464.95  542.65
   0  -2   3 9381.76  544.75
   0  -2   3 9999.00  544.55
   0  -2   3 9889.51  544.85
  -1   2  -3 3748.82  213.68
  -1   2  -3 3281.07  210.48
  -1   2  -3 4108.99  210.48
  -1   2  -3 3391.66  212.08
   1  -2   3 3791.32  210.68
   1  -2   3 3373.06  212.28
   1  -2   3 3502.55  212.98
  -2   2  -3  196.28   16.80
  -2   2  -3  201.28   16.00
  -2   2  -3  205.08   14.40
  -2   2  -3  223.98   20.90
  -2   2  -3  200.98   18.60
   2  -2   3  218.68   21.30
   2  -2   3  237.48   15.70
   2  -2   3  237.18   20.70
  -3   2  -3  643.84   41.30
  -3   2  -3  636.64   42.90
  -3   2  -3  605.14   47.50
  -3   2  -3  646.34   43.90
   3  -2   3  646.64   46.90
   3  -2   3  570.44   38.60
   3  -2   3  697.03   39.00
   3  -2   3  671.93   45.30
  -4   2  -3 1156.68   76.49
  -4   2  -3 1239.58   74.99
  -4   2  -3 1202.88   76.49
  -4   2  -3 1242.38   83.59
   4  -2   3 1180.58   70.99
   4  -2   3 1211.78   77.79
   4  -2   3 1153.88   80.29
  -5   2  -3   31.70    7.90
  -5   2  -3   36.70    8.70
  -5   2  -3   52.99   15.80
   5  -2   3   24.00    5.30
   5  -2   3   52.89   14.20
  -6   2  -3  182.88   22.40
  -6   2  -3  214.68   22.30
  -6   2  -3  187.38   32.20
  -6   2  -3  178.48   21.50
   6  -2   3  199.48   15.90
   6  -2   3  198.58   34.00
   6  -2   3  220.38   26.40
  -7   2  -3   65.99   12.60
  -7   2  -3   65.29   22.80
  -7   2  -3   72.39   16.40
   7  -2   3   77.19   21.30
   7  -2   3   62.69   23.50
   7  -2   3   64.69   14.70
  -8   2  -3  268.77   30.40
  -8   2  -3  310.67   33.10
  -8   2  -3  284.27   55.09
   8  -2   3  308.57   46.60
   8  -2   3  310.67   44.40
   8  -2   3  228.48   41.90
  -9   2  -3   51.49   34.30
  -9   2  -3   73.99   20.10
  -9   2  -3   84.89   16.70
   9  -2   3   32.50   25.40
   9  -2   3   88.99   27.50
 -10   2  -3   21.00   13.30
 -10   2  -3   -4.10   35.20
 -10   2  -3   47.40   18.60
  10  -2   3  -34.30   38.00
  10  -2   3   10.50   27.50
 -11   2  -3   15.80   14.10
 -11   2  -3   10.80   19.40
  11  -2   3    5.70   36.10
 -12   2  -3   56.09   18.70
 -12   2  -3   61.59   27.30
  12  -2   3  131.19   49.60
 -13   2  -3   53.59   20.60
 -13   2  -3   36.60   26.70
  13  -2   3   87.19   47.30
  13   1  -3   28.50   26.90
 -13  -1   3    4.40   18.40
 -13  -1   3    3.80   23.50
  12   1  -3  -14.50   49.20
 -12  -1   3   18.70   23.40
  11   1  -3   62.89   37.20
  11   1  -3   77.09   24.70
 -11  -1   3   65.59   20.80
 -11  -1   3   65.09   23.70
  10   1  -3   85.69   32.80
  10   1  -3   96.59   23.70
 -10  -1   3   73.49   21.40
   9   1  -3  -11.30   12.10
   9   1  -3    2.50   23.20
  -9  -1   3   -6.50   10.90
  -9  -1   3   24.40   17.20
  -9  -1   3  -12.60   12.80
   8   1  -3   71.19   14.10
   8   1  -3   73.19   14.60
   8   1  -3   58.39   21.30
  -8  -1   3   49.00   16.00
  -8  -1   3   84.19   22.40
  -8  -1   3   93.39   21.20
   7   1  -3  792.32   63.19
   7   1  -3  673.83   51.09
   7   1  -3  755.62   55.79
   7   1  -3  712.23   51.39
  -7  -1   3  729.53   57.99
  -7  -1   3  739.33   55.69
  -7  -1   3  780.22   53.49
  -7  -1   3  646.24   54.89
   6   1  -3  565.54   39.30
   6   1  -3  564.24   67.59
   6   1  -3  560.34   39.70
  -6  -1   3  591.74   47.00
  -6  -1   3  548.85   44.10
  -6  -1   3  532.85   43.50
  -6  -1   3  538.45   39.70
  -6  -1   3  568.14   41.90
   5   1  -3  384.46   28.90
   5   1  -3  366.36   33.80
  -5  -1   3  398.56   30.80
  -5  -1   3  370.66   32.80
  -5  -1   3  373.76   28.00
   4   1  -3   21.40    8.50
   4   1  -3   14.20    5.70
   4   1  -3   15.00    8.10
  -4  -1   3   15.80    8.50
  -4  -1   3   23.80    7.90
  -4  -1   3   18.90    7.30
  -4  -1   3   11.00    4.20
  -4  -1   3    7.40    6.00
   3   1  -3 2200.78  129.99
   3   1  -3 2014.10  129.99
   3   1  -3 2075.19  126.69
   3   1  -3 2098.99  128.49
  -3  -1   3 2453.75  132.09
  -3  -1   3 2013.90  129.39
  -3  -1   3 2214.88  131.89
  -3  -1   3 1968.10  126.59
  -3  -1   3 2321.17  130.79
   2   1  -3  804.32   50.69
   2   1  -3  719.23   48.10
   2   1  -3  828.62   50.59
   2   1  -3  832.52   50.99
  -2  -1   3  810.52   50.99
  -2  -1   3  804.82   50.59
  -2  -1   3  858.61   52.99
  -2  -1   3  842.82   51.19
  -2  -1   3  694.43   48.40
   1   1  -3  932.11   65.19
   1   1  -3 1146.79   65.09
  -1  -1   3 1202.98   69.09
  -1  -1   3  928.11   65.99
  -1  -1   3  979.20   65.39
  -1  -1   3 1142.79   65.59
  -1  -1   3 1226.88   67.19
   0   1  -3   52.59    5.40
   0   1  -3   60.69    6.00
   0  -1   3   47.40    5.30
  -1   1  -3  232.78   20.40
  -1   1  -3  237.78   15.20
   1  -1   3  218.98   14.90
  -2   1  -3    4.70    3.70
  -2   1  -3    3.90    2.70
  -2   1  -3    4.50    2.40
  -2   1  -3    5.40    3.50
  -2   1  -3    4.30    4.80
   2  -1   3    9.00    3.70
   2  -1   3    6.80    4.80
   2  -1   3    0.30    5.10
  -3   1  -3    5.90    5.00
  -3   1  -3    7.30    6.30
  -3   1  -3    8.20    4.00
  -3   1  -3    7.40    3.70
   3  -1   3    6.90    3.10
   3  -1   3   14.00    5.70
   3  -1   3    6.70    2.70
   3  -1   3   11.40    7.80
  -4   1  -3  360.26   27.90
  -4   1  -3  367.76   26.60
  -4   1  -3  361.66   28.70
  -4   1  -3  345.27   33.50
   4  -1   3  368.46   33.80
   4  -1   3  375.46   24.90
   4  -1   3  383.86   30.70
  -5   1  -3  742.23   49.70
  -5   1  -3  724.83   66.89
  -5   1  -3  648.34   50.29
  -5   1  -3  663.83   47.00
   5  -1   3  718.53   50.69
   5  -1   3  685.13   54.89
   5  -1   3  766.42   50.79
  -6   1  -3  165.48   21.60
  -6   1  -3  214.48   22.80
  -6   1  -3  207.08   21.10
  -6   1  -3  183.88   30.60
   6  -1   3  215.18   31.70
   6  -1   3  202.98   24.30
   6  -1   3  207.48   18.10
  -7   1  -3   16.80    9.00
  -7   1  -3   12.40   15.40
  -7   1  -3   19.00   11.20
   7  -1   3    8.30    9.90
   7  -1   3   10.40   15.40
   7  -1   3   17.40    6.70
  -8   1  -3  166.78   35.70
  -8   1  -3  161.28   26.90
  -8   1  -3  136.09   22.40
   8  -1   3  160.98   37.50
   8  -1   3  116.49   28.30
   8  -1   3  140.99   19.00
  -9   1  -3  223.48   32.40
  -9   1  -3  180.28   24.30
  -9   1  -3  189.18   43.10
   9  -1   3  154.28   23.90
   9  -1   3  179.68   44.40
   9  -1   3  157.98   30.30
   9  -1   3  131.39   31.50
 -10   1  -3  -20.00   27.60
 -10   1  -3    0.60   12.50
 -10   1  -3    8.20   16.30
  10  -1   3  -24.60   26.70
  10  -1   3    9.40   29.00
  10  -1   3   10.30   11.20
 -11   1  -3   36.70   22.70
 -11   1  -3   25.00   44.50
 -11   1  -3   58.19   15.90
  11  -1   3    0.20   29.40
  11  -1   3   92.59   42.70
 -12   1  -3   12.90   25.50
 -12   1  -3   38.40   17.10
  12  -1   3   93.99   46.10
 -13   1  -3    8.20   20.50
 -13   1  -3   33.70   27.80
  13  -1   3  100.99   47.50
  13   0  -3  -31.90   20.00
  13   0  -3  -60.79   52.89
 -13   0   3  -30.90   23.70
 -13   0   3   22.90   20.80
  12   0  -3    0.00   20.30
 -12   0   3   -9.80   15.70
 -12   0   3  -10.60   22.10
  11   0  -3   70.99   39.60
 -11   0   3   49.90   20.30
 -11   0   3   50.79   23.70
  10   0  -3  128.09   35.50
 -10   0   3   51.69   17.10
 -10   0   3   68.99   21.70
   9   0  -3  -14.40   18.30
  -9   0   3  -17.30   10.30
  -9   0   3   13.30   17.20
  -9   0   3   -7.80   11.40
   8   0  -3   12.90   12.30
   8   0  -3   39.90   20.20
   8   0  -3   21.50    7.20
  -8   0   3   35.30   14.10
  -8   0   3   35.80   16.70
  -8   0   3   49.90   17.70
   7   0  -3   17.80   11.20
   7   0  -3   53.89   19.00
   7   0  -3   25.50    7.60
  -7   0   3   47.70   16.60
  -7   0   3   39.70   14.20
  -7   0   3   32.20   12.30
   6   0  -3   15.60   12.90
   6   0  -3    4.30    4.70
   6   0  -3   10.50    5.00
   6   0  -3   -5.80    6.10
  -6   0   3    2.10    7.90
  -6   0   3    0.50    8.70
  -6   0   3    5.50    8.40
   5   0  -3   55.49   10.50
   5   0  -3   39.30   12.00
  -5   0   3   25.50   15.20
  -5   0   3   46.50    8.20
  -5   0   3   37.60   10.70
   4   0  -3  205.58   23.20
   4   0  -3  198.98   18.00
   4   0  -3  247.98   17.00
   4   0  -3  209.78   16.50
  -4   0   3  239.98   21.90
  -4   0   3  203.18   20.50
  -4   0   3  221.58   22.40
  -4   0   3  243.08   19.20
   3   0  -3  234.78   19.00
   3   0  -3  267.47   16.90
   3   0  -3  229.28   16.60
   3   0  -3  265.37   23.40
  -3   0   3  258.77   19.40
  -3   0   3  254.17   21.20
  -3   0   3  253.97   22.70
  -3   0   3  273.07   22.10
   2   0  -3   38.10    7.10
   2   0  -3   57.69   11.50
  -2   0   3   43.00    8.80
  -2   0   3   46.50    7.70
  -2   0   3   28.80    5.10
  -2   0   3   45.40    7.50
   1   0  -3  339.07   25.60
  -1   0   3  314.97   20.90
   0   0  -3  742.23   51.69
   0   0  -3  833.12   50.39
   0   0  -3  892.11   49.99
   0   0  -3  895.71   51.29
   0   0   3  737.13   52.99
   0   0   3  796.32   50.29
   0   0   3  851.11   51.09
   0   0   3  955.90   51.59
   0   0   3  832.12   49.80
  -1   0  -3  890.31   59.49
  -1   0  -3 1053.49   59.79
  -1   0  -3 1065.99   60.19
  -1   0  -3 1082.09   58.49
  -1   0  -3  877.01   56.99
  -1   0  -3  925.61   55.89
   1   0   3 1034.70   60.59
   1   0   3  865.41   56.09
   1   0   3  845.92   56.79
  -2   0  -3 4728.93  293.17
  -2   0  -3 5004.70  292.37
  -2   0  -3 5050.19  293.27
  -2   0  -3 4846.62  288.57
  -2   0  -3 5120.19  291.77
   2   0   3 5231.68  292.77
   2   0   3 4695.53  288.37
   2   0   3 5087.99  293.57
   2   0   3 5109.99  290.17
  -3   0  -3   74.19   13.20
  -3   0  -3   95.79   10.20
  -3   0  -3   85.99   11.30
  -3   0  -3   90.29   10.10
  -3   0  -3   94.69   14.30
   3   0   3   84.39   14.70
   3   0   3   99.19    9.60
   3   0   3  106.69   13.00
  -4   0  -3   60.69   10.90
  -4   0  -3   77.49   11.90
  -4   0  -3   78.89   14.70
  -4   0  -3   71.49    9.90
   4   0   3   74.29    9.20
   4   0   3   47.30   12.20
   4   0   3   57.19   12.10
   4   0   3   82.89   14.00
  -5   0  -3  225.68   27.50
  -5   0  -3  230.68   23.20
  -5   0  -3  209.78   19.90
  -5   0  -3  246.98   22.40
   5   0   3  207.98   28.00
   5   0   3  237.38   19.70
   5   0   3  214.18   22.40
   5   0   3  243.78   23.90
  -6   0  -3   81.39   15.90
  -6   0  -3   66.59   17.40
  -6   0  -3   79.29   14.30
   6   0   3  106.49   17.90
   6   0   3   84.99   13.70
  -7   0  -3   67.29   14.40
  -7   0  -3   49.70   11.00
  -7   0  -3   58.39   19.90
  -7   0  -3   77.89   13.30
   7   0   3   52.29   11.80
   7   0   3   43.60   10.40
   7   0   3   51.99   18.20
  -8   0  -3  171.88   22.90
  -8   0  -3  171.48   26.80
  -8   0  -3  166.38   36.30
   8   0   3  129.69   25.10
   8   0   3  132.19   32.80
   8   0   3  209.18   22.10
   8   0   3  190.28   35.20
  -9   0  -3   38.40   15.80
  -9   0  -3   77.49   38.30
  -9   0  -3   47.30   13.00
   9   0   3   78.59   30.60
   9   0   3   43.90   25.10
   9   0   3   20.70   11.80
   9   0   3   50.29   14.50
 -10   0  -3   61.59   18.90
 -10   0  -3   60.09   33.60
 -10   0  -3   67.09   19.20
  10   0   3   72.29   30.00
  10   0   3   55.79   27.20
 -11   0  -3    8.50   19.10
 -11   0  -3    9.10   13.60
 -11   0  -3  -13.80   36.70
  11   0   3    8.00   25.40
  11   0   3   96.79   45.00
 -12   0  -3   29.20   16.90
 -12   0  -3   52.29   33.90
 -13   0  -3   32.20   24.60
 -13   0  -3   19.40   27.70
  13   0   3  115.39   45.40
  13  -1  -3  -15.90   26.80
  13  -1  -3  -11.10   76.79
 -13   1   3   -8.70   30.10
 -13   1   3   38.50   19.40
  12  -1  -3  -47.10   51.69
 -12   1   3   -7.60   15.20
 -12   1   3    2.80   23.90
  10  -1  -3   97.39   41.90
 -10   1   3   48.60   15.70
 -10   1   3   73.89   24.40
   9  -1  -3    9.10   28.40
  -9   1   3   39.70   19.50
  -9   1   3   17.80   12.60
  -9   1   3   -4.20   13.90
   8  -1  -3   29.50   21.50
  -8   1   3   23.80   14.10
   7  -1  -3 1386.96   82.59
   7  -1  -3 1373.16   99.59
   7  -1  -3 1138.09   86.59
   7  -1  -3 1293.97   88.79
  -7   1   3 1427.86   92.59
  -7   1   3 1518.25   93.19
  -7   1   3 1251.77   90.09
   6  -1  -3   58.19   11.60
   6  -1  -3   60.29   17.30
  -6   1   3   68.79   15.20
  -6   1   3   69.49   14.20
   5  -1  -3  150.48   13.60
   5  -1  -3  158.88   26.90
   5  -1  -3  149.69   13.10
  -5   1   3  117.79   17.80
  -5   1   3  123.79   17.90
  -5   1   3  165.58   19.40
   4  -1  -3  284.87   28.80
   4  -1  -3  307.17   23.80
   4  -1  -3  294.17   21.20
  -4   1   3  272.17   24.70
  -4   1   3  289.27   25.60
  -4   1   3  288.87   20.10
  -4   1   3  281.47   25.00
   3  -1  -3 1626.24   96.89
   3  -1  -3 1663.93   96.99
   3  -1  -3 1729.33  104.79
   3  -1  -3 1462.45   96.99
  -3   1   3 1748.33  102.39
  -3   1   3 1678.93  101.79
  -3   1   3 1640.54   97.39
  -3   1   3 1688.63  101.59
   2  -1  -3  871.41   50.79
   2  -1  -3  756.42   55.69
  -2   1   3  943.11   55.59
  -2   1   3  843.02   50.99
  -2   1   3  810.42   53.79
  -2   1   3  905.01   54.19
   1  -1  -3  570.54   31.50
   1  -1  -3  468.15   30.10
  -1   1   3  528.75   32.50
  -1   1   3  475.95   30.90
  -1   1   3  455.25   31.80
   0  -1  -3  551.44   38.50
   0  -1  -3  622.34   38.80
   0  -1  -3  700.03   40.50
   0  -1  -3  685.03   38.70
   0  -1  -3  633.14   42.00
   0  -1  -3  650.43   40.10
   0   1   3  676.23   38.90
   0   1   3  585.74   38.70
   0   1   3  727.83   40.70
   0   1   3  607.24   40.00
  -1  -1  -3 2687.83  156.68
  -1  -1  -3 2574.14  159.88
  -1  -1  -3 2676.53  159.78
  -1  -1  -3 2510.95  159.98
   1   1   3 2984.50  159.28
   1   1   3 2730.23  159.98
   1   1   3 2743.83  156.68
  -2  -1  -3 5661.63  366.96
  -2  -1  -3 6413.36  367.46
  -2  -1  -3 6151.18  362.96
  -2  -1  -3 6548.25  368.26
  -2  -1  -3 6444.26  364.06
   2   1   3 6992.40  367.76
   2   1   3 6340.57  367.36
   2   1   3 5499.85  363.46
   2   1   3 6643.14  367.76
   2   1   3 6145.29  362.86
  -3  -1  -3  161.18   17.70
  -3  -1  -3  163.18   17.00
  -3  -1  -3  173.08   13.70
  -3  -1  -3  177.48   14.40
  -3  -1  -3  180.78   18.60
   3   1   3  169.78   16.80
   3   1   3  181.38   15.10
   3   1   3  195.58   17.80
  -4  -1  -3  239.68   22.60
  -4  -1  -3  272.17   25.30
  -4  -1  -3  243.18   24.50
  -4  -1  -3  251.97   20.90
  -4  -1  -3  261.07   19.70
  -4  -1  -3  251.27   20.40
   4   1   3  278.67   23.60
   4   1   3  198.88   24.70
   4   1   3  258.07   20.60
   4   1   3  257.17   23.20
  -5  -1  -3  866.11   53.89
  -5  -1  -3  799.62   52.49
  -5  -1  -3  801.82   59.59
  -5  -1  -3  774.72   53.49
  -5  -1  -3  858.21   59.39
   5   1   3  779.92   58.69
   5   1   3  814.92   56.49
   5   1   3  757.32   56.09
   5   1   3  770.32   53.09
  -6  -1  -3  248.68   24.50
  -6  -1  -3  255.07   31.90
  -6  -1  -3  274.67   28.20
  -6  -1  -3  321.37   25.60
   6   1   3  256.17   24.10
   6   1   3  276.07   26.80
   6   1   3  266.17   43.40
  -7  -1  -3    3.00    8.90
  -7  -1  -3  -14.10   10.70
  -7  -1  -3  -12.40    8.20
   7   1   3   -0.20    6.10
   7   1   3  -14.60   10.10
  -8  -1  -3   65.09   15.10
  -8  -1  -3   28.10   20.30
  -8  -1  -3   33.40   12.90
  -8  -1  -3   35.10   11.90
   8   1   3   34.80   17.20
   8   1   3   47.50   11.70
   8   1   3   42.00   11.90
  -9  -1  -3  178.88   25.50
  -9  -1  -3  140.59   21.90
  -9  -1  -3  189.48   33.60
  -9  -1  -3  125.49   33.50
   9   1   3  104.69   24.00
   9   1   3  104.39   27.50
   9   1   3  135.39   26.80
   9   1   3  184.58   33.60
 -10  -1  -3   70.29   33.10
 -10  -1  -3   78.59   20.70
 -10  -1  -3   40.00   14.60
  10   1   3   59.09   26.90
  10   1   3   60.49   21.40
  10   1   3   92.79   27.10
 -11  -1  -3  -27.90   35.50
 -11  -1  -3   22.60   15.00
 -11  -1  -3   40.00   21.10
  11   1   3   13.70   26.40
  11   1   3   79.59   39.60
  11   1   3   33.20   20.50
 -12  -1  -3   24.80   22.10
 -12  -1  -3   35.00   15.20
  12   1   3   58.49   37.00
 -13  -1  -3   61.79   27.10
 -12   2   3   20.10   17.20
 -12   2   3  -14.70   21.40
  11  -2  -3   76.19   50.79
 -11   2   3  104.29   36.20
  10  -2  -3   90.19   47.50
 -10   2   3  177.68   32.40
   9  -2  -3   61.49   29.00
   9  -2  -3   21.10   17.60
  -9   2   3   62.79   20.80
  -9   2   3   57.89   15.40
   8  -2  -3   -5.30   12.50
   8  -2  -3   -7.70   19.90
  -8   2   3  -16.10   18.20
   7  -2  -3  127.99   25.50
   7  -2  -3  104.29   14.20
  -7   2   3  156.98   24.10
  -7   2   3  173.28   25.10
   6  -2  -3  355.76   42.80
   6  -2  -3  293.57   28.90
  -6   2   3  330.37   31.70
  -6   2   3  299.67   30.40
  -6   2   3  312.67   28.80
   5  -2  -3    2.70    9.40
   5  -2  -3    3.20    6.80
  -5   2   3    3.00    6.70
  -5   2   3   -2.90    6.90
  -5   2   3    7.30    6.80
   4  -2  -3  220.48   26.20
   4  -2  -3  213.38   18.70
  -4   2   3  193.98   20.30
  -4   2   3  201.08   20.70
  -4   2   3  199.98   20.60
   3  -2  -3 1611.84  101.99
   3  -2  -3 1464.25   94.09
  -3   2   3 1570.34   98.09
  -3   2   3 1724.23   98.39
  -3   2   3 1642.44   97.99
  -3   2   3 1499.65   93.99
   2  -2  -3  823.12   54.59
   2  -2  -3  894.01   60.49
  -2   2   3  917.21   57.39
  -2   2   3  900.01   54.49
  -2   2   3  977.60   58.19
  -2   2   3  934.21   57.39
   1  -2  -3 2586.54  145.19
   1  -2  -3 2396.46  141.49
  -1   2   3 2438.76  140.49
  -1   2   3 2408.16  145.29
  -1   2   3 2071.89  140.79
  -1   2   3 2553.74  143.29
  -1   2   3 2377.76  140.59
  -1   2   3 2424.96  141.99
   0  -2  -3   74.69    6.40
   0  -2  -3   61.99    7.90
   0  -2  -3   57.69    5.60
   0   2   3   59.69    5.80
   0   2   3   61.09    7.20
   0   2   3   66.79    8.10
   0   2   3   52.09    7.70
  -1  -2  -3 5112.49  267.97
  -1  -2  -3 4555.74  271.77
  -1  -2  -3 4374.36  273.07
  -1  -2  -3 4345.27  271.37
   1   2   3 4467.75  273.47
   1   2   3 4710.23  272.77
   1   2   3 5224.38  267.97
   1   2   3 4258.87  271.17
  -2  -2  -3 6339.77  346.17
  -2  -2  -3 5981.80  346.17
  -2  -2  -3 5716.53  344.97
  -2  -2  -3 6021.80  345.87
  -2  -2  -3 5896.71  341.07
   2   2   3 5155.48  340.77
   2   2   3 5871.41  345.67
   2   2   3 6275.87  346.27
   2   2   3 5457.75  340.67
   2   2   3 6235.78  344.67
   2   2   3 5921.01  340.87
  -3  -2  -3   72.49   12.80
  -3  -2  -3   79.19    8.20
  -3  -2  -3   73.09   11.60
  -3  -2  -3   78.49    8.30
  -3  -2  -3   71.79   10.70
  -3  -2  -3   60.39   10.90
   3   2   3   78.89   10.40
   3   2   3   78.89   12.50
   3   2   3   77.59   11.80
  -4  -2  -3  357.56   31.50
  -4  -2  -3  380.06   31.60
  -4  -2  -3  385.76   29.70
  -4  -2  -3  405.56   27.40
  -4  -2  -3  379.06   32.10
  -4  -2  -3  385.06   27.50
   4   2   3  427.06   32.10
   4   2   3  378.36   29.30
  -5  -2  -3 1179.18   77.99
  -5  -2  -3 1129.59   82.79
  -5  -2  -3 1227.18   77.59
  -5  -2  -3 1308.87   80.29
  -5  -2  -3 1310.97   83.99
   5   2   3 1286.37   82.49
   5   2   3 1242.68   79.79
   5   2   3 1243.68   82.39
  -6  -2  -3  364.06   37.50
  -6  -2  -3  369.36   30.80
  -6  -2  -3  336.87   29.20
  -6  -2  -3  354.06   29.30
   6   2   3  337.17   29.60
   6   2   3  288.07   44.70
   6   2   3  380.06   33.10
  -7  -2  -3   26.20   11.00
  -7  -2  -3   24.10   14.70
  -7  -2  -3   26.60   11.40
  -7  -2  -3   14.20   12.50
   7   2   3   11.30   12.40
   7   2   3   16.40    9.00
   7   2   3   24.00   15.80
  -8  -2  -3  218.98   26.10
  -8  -2  -3  151.68   33.40
  -8  -2  -3  186.38   23.90
  -8  -2  -3  137.49   32.00
  -8  -2  -3  195.48   27.60
   8   2   3  207.48   25.20
   8   2   3  159.08   25.30
   8   2   3  193.68   30.30
  -9  -2  -3  169.38   25.30
  -9  -2  -3  219.38   38.10
  -9  -2  -3  142.09   29.90
  -9  -2  -3  210.78   28.00
   9   2   3  173.28   35.20
   9   2   3  172.28   26.80
   9   2   3  152.88   27.00
   9   2   3  218.08   33.10
 -10  -2  -3  116.59   23.70
 -10  -2  -3  125.79   36.50
 -10  -2  -3  147.79   24.80
  10   2   3   80.59   26.30
  10   2   3   77.29   24.10
  10   2   3  145.59   31.10
 -11  -2  -3    4.80   11.90
 -11  -2  -3   -5.10   17.20
  11   2   3   47.80   23.90
  11   2   3   -5.10   20.50
 -12  -2  -3   41.30   16.10
 -12  -2  -3   21.80   19.40
 -12  -2  -3   -1.10   45.10
  12   2   3   73.99   30.90
  12   2   3    3.00   27.90
 -13  -2  -3  140.39   29.30
 -12   3   3   11.70   28.70
 -12   3   3   -1.90   16.20
 -11   3   3   20.30   23.50
  10  -3  -3   53.29   52.69
 -10   3   3   46.60   22.60
 -10   3   3   54.89   17.50
   9  -3  -3   21.50   45.80
  -9   3   3    9.20   12.20
  -9   3   3   21.20   14.60
   8  -3  -3   -7.30   14.00
   8  -3  -3   15.50   36.50
  -8   3   3   -8.20   13.80
   7  -3  -3  447.86   51.79
   7  -3  -3  347.47   38.10
  -7   3   3  321.57   34.60
  -7   3   3  410.86   35.90
  -7   3   3  399.16   38.80
   6  -3  -3 1074.39   81.99
   6  -3  -3  949.71   68.49
  -6   3   3  979.50   71.19
  -6   3   3 1033.70   68.99
  -6   3   3 1091.89   73.19
   5  -3  -3  149.49   21.00
   5  -3  -3  144.89   29.60
  -5   3   3  138.39   19.70
  -5   3   3  182.98   19.00
  -5   3   3  153.68   20.50
   4  -3  -3  168.08   28.20
   4  -3  -3  181.98   19.80
  -4   3   3  184.68   19.70
  -4   3   3  179.68   19.50
  -4   3   3  167.48   21.50
   3  -3  -3 1849.42  122.99
  -3   3   3 2026.60  117.99
  -3   3   3 1889.81  118.69
  -3   3   3 1975.10  118.79
   2  -3  -3 3168.28  206.08
   2  -3  -3 3493.55  211.48
  -2   3   3 3640.54  207.88
  -2   3   3 3793.42  207.88
  -2   3   3 3477.95  207.78
   1  -3  -3 1260.57   78.49
   1  -3  -3 1300.37   80.39
   1  -3  -3 1336.07   83.39
  -1   3   3 1252.37   79.49
  -1   3   3 1330.17   79.89
  -1   3   3 1283.17   78.59
  -1   3   3 1459.25   80.89
   0  -3  -3  177.98   15.20
   0  -3  -3  197.38   18.50
   0  -3  -3  172.98   17.40
   0  -3  -3  173.58   12.40
   0   3   3  193.08   15.20
   0   3   3  172.38   12.70
   0   3   3  174.28   15.00
  -1  -3  -3 6887.71  406.86
  -1  -3  -3 6939.41  405.86
  -1  -3  -3 6736.73  406.16
   1   3   3 6683.43  406.16
   1   3   3 6798.62  406.36
   1   3   3 7844.22  402.66
   1   3   3 6804.72  405.36
  -2  -3  -3 3744.03  218.28
  -2  -3  -3 3648.14  217.08
  -2  -3  -3 3641.74  218.58
   2   3   3 3776.12  218.68
   2   3   3 3652.33  218.38
   2   3   3 3314.37  211.98
   2   3   3 3914.81  213.18
   2   3   3 3648.33  216.98
  -3  -3  -3 1567.74   95.69
  -3  -3  -3 1366.56   93.09
  -3  -3  -3 1443.96   89.29
  -3  -3  -3 1488.65   95.49
  -3  -3  -3 1539.65   93.79
   3   3   3 1569.54   95.99
   3   3   3 1530.55   93.99
   3   3   3 1542.85   95.59
  -4  -3  -3 1061.69   71.89
  -4  -3  -3 1106.99   69.89
  -4  -3  -3 1080.59   65.89
  -4  -3  -3 1064.79   65.59
  -4  -3  -3 1001.60   69.99
  -4  -3  -3 1159.08   72.09
   4   3   3 1106.59   71.69
   4   3   3 1010.60   65.29
   4   3   3 1069.09   69.49
   4   3   3  996.50   70.79
  -5  -3  -3 1142.69   72.29
  -5  -3  -3 1089.59   72.19
  -5  -3  -3 1132.59   77.79
  -5  -3  -3 1109.19   77.39
  -5  -3  -3 1177.08   75.79
  -5  -3  -3 1183.58   77.99
   5   3   3 1196.58   78.29
   5   3   3 1183.08   78.39
   5   3   3 1123.89   75.39
  -6  -3  -3  538.75   40.50
  -6  -3  -3  474.75   49.40
  -6  -3  -3  566.04   40.70
  -6  -3  -3  576.04   45.80
  -6  -3  -3  601.44   43.70
   6   3   3  562.34   45.10
   6   3   3  530.75   42.20
  -7  -3  -3   29.40   16.20
  -7  -3  -3   40.20   14.00
  -7  -3  -3    7.70   11.80
  -7  -3  -3   30.30   14.90
  -7  -3  -3   23.50   11.20
   7   3   3   24.20    9.50
   7   3   3   34.00   11.00
  -8  -3  -3  -11.60   14.00
  -8  -3  -3    3.60   10.60
  -8  -3  -3   -5.30    9.00
   8   3   3   -6.20    8.80
   8   3   3   -3.60   10.90
   8   3   3    2.70    7.50
  -9  -3  -3  160.98   25.20
  -9  -3  -3  175.08   34.90
  -9  -3  -3  154.48   34.00
  -9  -3  -3  177.58   25.50
   9   3   3  105.79   24.90
   9   3   3  150.58   29.50
   9   3   3  175.08   25.50
 -10  -3  -3   70.59   21.60
 -10  -3  -3   31.90   30.00
 -10  -3  -3   43.70   14.00
 -10  -3  -3   19.60   23.00
 -10  -3  -3   47.60   28.90
  10   3   3   18.40   15.90
  10   3   3   30.40   19.50
  10   3   3   46.40   21.00
 -11  -3  -3   36.70   24.80
 -11  -3  -3    2.00   29.90
 -11  -3  -3    0.30   15.50
 -11  -3  -3    1.00   12.80
  11   3   3  -18.90   13.80
  11   3   3   42.10   23.70
 -12  -3  -3   17.60   17.10
 -12  -3  -3  -40.00   36.50
 -12  -3  -3   22.10   20.70
  12   3   3   64.19   32.70
 -13  -3  -3   54.69   21.20
 -13  -3  -3   92.99   30.80
  13   3   3   26.70   32.70
  12  -4  -3  -75.29   61.69
 -12   4   3   30.30   26.00
 -12   4   3  -20.10   14.80
  11  -4  -3   18.10   68.69
 -11   4   3   33.10   22.80
 -11   4   3   28.70   19.30
  10  -4  -3  277.57   69.29
 -10   4   3  299.17   39.70
 -10   4   3  332.97   45.50
   9  -4  -3  150.88   47.60
  -9   4   3  133.69   24.60
  -9   4   3  127.19   26.50
   8  -4  -3    4.60   16.50
   8  -4  -3   27.50   35.40
  -8   4   3   33.50   18.60
  -8   4   3   23.90   12.60
   7  -4  -3  341.67   39.70
  -7   4   3  334.37   35.90
  -7   4   3  324.67   35.10
   6  -4  -3 2000.10  133.49
   6  -4  -3 1926.31  119.69
  -6   4   3 1758.02  121.19
  -6   4   3 1874.01  117.39
   5  -4  -3  448.26   38.70
   5  -4  -3  488.65   48.60
  -5   4   3  470.55   39.10
  -5   4   3  467.15   39.50
  -5   4   3  532.75   36.50
   4  -4  -3   15.00    8.80
   4  -4  -3   -4.10    9.80
  -4   4   3    2.00    6.10
  -4   4   3    3.00    7.30
  -4   4   3    5.80    7.70
   3  -4  -3  151.88   24.60
   3  -4  -3  163.38   19.00
  -3   4   3  159.28   17.50
  -3   4   3  157.48   18.70
  -3   4   3  143.09   17.40
   2  -4  -3  897.11   56.79
   2  -4  -3  937.41   65.59
   2  -4  -3  862.21   60.49
  -2   4   3  972.70   60.69
  -2   4   3 1074.99   60.89
  -2   4   3  934.01   60.29
  -2   4   3  918.11   58.29
   1  -4  -3  346.17   25.10
   1  -4  -3  384.26   30.90
   1  -4  -3  333.67   27.60
  -1   4   3  405.56   26.70
  -1   4   3  368.66   25.80
  -1   4   3  352.36   25.10
  -1   4   3  329.47   24.90
   0  -4  -3    6.40    6.90
   0  -4  -3    6.60    4.90
   0   4   3   10.40    4.20
   0   4   3    7.80    3.70
   0   4   3   10.50    3.60
   0   4   3   10.80    3.60
  -1  -4  -3 1194.18   78.69
  -1  -4  -3 1220.98   77.79
  -1  -4  -3 1414.56   73.29
  -1  -4  -3 1235.68   79.89
   1   4   3 1389.96   74.99
   1   4   3 1139.19   73.19
   1   4   3 1174.58   77.49
   1   4   3 1225.68   78.79
  -2  -4  -3 2337.47  144.39
  -2  -4  -3 2330.67  141.59
  -2  -4  -3 2297.07  143.59
  -2  -4  -3 2351.66  142.39
   2   4   3 2249.18  142.09
   2   4   3 2585.34  138.39
   2   4   3 2219.78  143.29
   2   4   3 2434.26  136.29
  -3  -4  -3  373.06   29.50
  -3  -4  -3  402.06   33.20
  -3  -4  -3  383.56   32.00
  -3  -4  -3  421.36   31.10
   3   4   3  397.96   25.00
   3   4   3  386.76   26.00
   3   4   3  369.96   25.00
   3   4   3  395.36   31.10
  -4  -4  -3   30.80    5.90
  -4  -4  -3   21.20    8.50
  -4  -4  -3   23.80    7.70
  -4  -4  -3   23.50    8.80
  -4  -4  -3   16.10    7.80
   4   4   3   24.90    5.20
   4   4   3   21.50    7.70
   4   4   3   25.20    8.40
   4   4   3   25.30    7.20
  -5  -4  -3  654.83   48.10
  -5  -4  -3  625.64   43.00
  -5  -4  -3  635.34   42.70
  -5  -4  -3  575.44   47.40
  -5  -4  -3  632.54   49.60
  -5  -4  -3  674.93   50.89
   5   4   3  655.83   47.70
   5   4   3  602.04   42.30
   5   4   3  693.23   50.59
  -6  -4  -3  404.16   58.49
  -6  -4  -3  491.45   36.30
  -6  -4  -3  476.65   42.60
  -6  -4  -3  466.65   41.20
  -6  -4  -3  471.25   35.40
   6   4   3  499.25   46.80
   6   4   3  472.25   35.10
  -7  -4  -3   34.80   16.80
  -7  -4  -3   38.00   14.70
  -7  -4  -3   42.00   13.90
  -7  -4  -3   50.59   15.40
  -7  -4  -3   37.20   19.80
  -7  -4  -3   46.60   17.10
   7   4   3   52.39   12.40
   7   4   3   36.70   11.30
  -8  -4  -3  -10.30    7.80
  -8  -4  -3  -12.60    9.50
   8   4   3  -12.50    8.10
   8   4   3   -5.60    6.50
  -9  -4  -3  257.67   39.00
  -9  -4  -3  273.07   40.10
  -9  -4  -3  311.87   31.00
  -9  -4  -3  198.08   36.40
  -9  -4  -3  268.87   31.20
   9   4   3  284.57   34.20
   9   4   3  225.88   31.20
   9   4   3  261.97   34.10
 -10  -4  -3   69.19   16.90
 -10  -4  -3   84.49   26.90
 -10  -4  -3  101.59   22.00
 -10  -4  -3   95.39   47.70
 -10  -4  -3  116.69   26.10
  10   4   3   91.09   22.20
  10   4   3   64.29   16.60
 -11  -4  -3   29.50   24.00
 -11  -4  -3   -4.50   30.20
  11   4   3   73.89   19.60
  11   4   3   32.80   23.60
 -12  -4  -3   79.89   27.50
 -12  -4  -3   12.30   36.70
 -12  -4  -3   28.60   22.30
 -12  -4  -3   -1.30   15.20
  12   4   3   17.10   15.90
  12   4   3   -1.10   14.10
  12   4   3   -5.60   11.20
 -13  -4  -3   57.59   23.20
  13   4   3   91.49   31.90
  13   4   3   24.00   14.80
  12  -5  -3  -19.60   68.69
 -12   5   3   -0.20   18.00
 -12   5   3  -13.00   23.90
 -11   5   3   17.20   16.80
 -11   5   3   45.70   26.40
  10  -5  -3   99.69   62.29
 -10   5   3   58.69   20.00
 -10   5   3   78.89   31.40
   9  -5  -3    7.30   21.30
   9  -5  -3   77.79   43.90
  -9   5   3   37.50   17.60
  -9   5   3   22.20   19.60
   8  -5  -3   -5.20   31.70
   7  -5  -3   62.59   18.50
   7  -5  -3   59.59   57.89
  -7   5   3   37.50   22.30
   6  -5  -3  318.87   48.20
   6  -5  -3  292.97   36.00
  -6   5   3  246.78   29.80
  -6   5   3  217.28   27.50
  -6   5   3  258.17   24.40
   5  -5  -3   43.70   14.60
   5  -5  -3   39.90   18.20
  -5   5   3   37.60    9.10
  -5   5   3   25.70   11.60
   4  -5  -3   -4.80   11.70
   4  -5  -3    8.90   10.00
  -4   5   3   -6.30    6.10
  -4   5   3   -6.20    7.50
  -4   5   3   -6.00    6.90
   3  -5  -3   59.09    8.40
   3  -5  -3   84.19   18.50
  -3   5   3   68.69   12.60
  -3   5   3   87.69   16.10
  -3   5   3   84.59   12.40
   2  -5  -3  130.29   22.80
   2  -5  -3  116.39   19.50
  -2   5   3  129.49   15.10
  -2   5   3  108.79   13.10
  -2   5   3  115.19   14.10
   1  -5  -3   14.70    9.80
   1  -5  -3   -8.40    6.40
  -1   5   3   -2.30    3.70
  -1   5   3   -0.60    4.50
  -1   5   3   -4.20    3.60
  -1   5   3    0.00    4.10
   0  -5  -3   55.39   11.50
   0  -5  -3   62.49   11.70
   0   5   3   66.19    7.80
   0   5   3   69.09   11.10
   0   5   3   80.19   10.00
   0   5   3   92.29    9.80
  -1  -5  -3  992.30   66.09
  -1  -5  -3 1151.58   61.49
  -1  -5  -3  967.50   67.39
  -1  -5  -3 1023.30   69.09
   1   5   3  995.30   65.89
   1   5   3  944.81   61.29
   1   5   3 1154.58   63.49
   1   5   3 1015.40   67.39
  -2  -5  -3 2192.68  137.09
  -2  -5  -3 2163.28  135.69
  -2  -5  -3 2187.18  138.69
  -2  -5  -3 1969.40  130.79
  -2  -5  -3 2260.07  139.89
   2   5   3 2470.05  133.09
   2   5   3 2161.18  136.99
   2   5   3 2380.76  130.69
   2   5   3 2435.76  142.69
  -3  -5  -3    4.10    6.00
  -3  -5  -3    4.30    5.90
  -3  -5  -3    4.90    6.80
  -3  -5  -3    2.60    6.50
   3   5   3    4.70    6.50
   3   5   3    4.30    5.00
  -4  -5  -3   88.89   15.20
  -4  -5  -3   83.49   15.60
  -4  -5  -3   76.29   13.80
  -4  -5  -3   69.79   16.10
   4   5   3   87.39   15.40
   4   5   3   84.19    9.90
   4   5   3   93.89    9.70
  -5  -5  -3  510.15   50.89
  -5  -5  -3  513.45   44.10
  -5  -5  -3  510.65   34.40
  -5  -5  -3  470.05   39.60
   5   5   3  491.75   34.30
   5   5   3  477.45   34.70
  -6  -5  -3  268.87   23.70
  -6  -5  -3  242.98   31.70
  -6  -5  -3  222.58   28.10
  -6  -5  -3  261.67   32.60
  -6  -5  -3  269.87   24.50
  -6  -5  -3  273.07   29.20
   6   5   3  274.47   27.70
   6   5   3  280.07   23.70
   6   5   3  241.08   23.30
   6   5   3  265.07   30.80
  -7  -5  -3    0.90    7.80
  -7  -5  -3   -5.90    8.30
  -7  -5  -3   -9.50    8.40
   7   5   3   -6.80    6.60
   7   5   3  -10.60    7.80
   7   5   3   -7.80    6.00
   7   5   3  -11.00    7.50
  -8  -5  -3   10.60   10.10
  -8  -5  -3   -2.50   12.70
  -8  -5  -3   -4.70   11.60
  -8  -5  -3    8.90   11.70
   8   5   3    5.20   10.00
   8   5   3   -5.50   10.10
   8   5   3    8.80    9.30
  -9  -5  -3  149.88   25.30
  -9  -5  -3  151.38   33.80
  -9  -5  -3  204.88   32.70
  -9  -5  -3  175.48   35.10
  -9  -5  -3  157.58   24.80
   9   5   3  168.88   30.80
   9   5   3  194.38   28.90
   9   5   3  132.39   23.50
 -10  -5  -3   61.09   28.50
 -10  -5  -3   50.49   21.10
 -10  -5  -3   42.70   16.50
 -10  -5  -3   41.20   27.20
 -10  -5  -3   16.70   13.40
  10   5   3   26.40   18.80
  10   5   3   18.00   15.10
  10   5   3   57.89   19.20
  10   5   3   22.90   12.10
  10   5   3   33.30   13.60
 -11  -5  -3   36.40   22.50
 -11  -5  -3    2.80   23.30
 -11  -5  -3  -12.00   27.00
 -11  -5  -3    0.50   16.40
  11   5   3   33.80   20.20
 -12  -5  -3   28.80   18.90
 -12  -5  -3   38.90   37.40
 -12  -5  -3   36.20   22.00
 -12  -5  -3   73.59   27.30
 -12  -5  -3   -3.40   15.70
  12   5   3   31.80   15.30
  12   5   3   66.89   25.30
 -13  -5  -3   39.20   22.60
 -13  -5  -3   58.49   28.90
  13   5   3   25.10   14.50
  13   5   3   38.70   25.30
  11  -6  -3  -39.70   58.79
 -11   6   3   -5.10   16.80
 -11   6   3   43.70   26.90
   9  -6  -3   17.70   23.40
   9  -6  -3   72.59   50.99
  -9   6   3   56.09   20.60
  -9   6   3   68.89   20.10
   8  -6  -3    1.50   32.60
   8  -6  -3  -23.90   18.40
  -8   6   3   13.60   15.10
  -8   6   3  -13.40   11.20
   7  -6  -3  108.69   35.40
   7  -6  -3   78.29   21.80
  -7   6   3   58.69   17.90
   6  -6  -3  107.99   32.50
   6  -6  -3   75.79   24.10
  -6   6   3   50.19   14.90
  -6   6   3   98.09   20.00
   5  -6  -3   83.49   24.90
   5  -6  -3   65.99   18.40
  -5   6   3  108.79   18.80
  -5   6   3  110.89   15.20
  -5   6   3   74.79   15.10
   4  -6  -3   30.50   13.50
   4  -6  -3   34.00   17.40
  -4   6   3   29.60    9.60
  -4   6   3   44.60   10.90
  -4   6   3   38.70   11.00
   3  -6  -3  319.27   29.60
   3  -6  -3  269.47   34.80
   3  -6  -3  278.67   21.30
  -3   6   3  299.17   25.90
  -3   6   3  277.77   25.80
  -3   6   3  245.18   21.00
   2  -6  -3 1315.07   89.49
   2  -6  -3 1172.78   82.39
   2  -6  -3 1381.46   86.59
  -2   6   3 1499.55   82.69
  -2   6   3 1141.09   88.59
  -2   6   3 1327.97   82.89
  -2   6   3 1307.87   80.49
   1  -6  -3 1408.46   94.29
   1  -6  -3 1433.66   90.09
   1  -6  -3 1400.96   93.09
  -1   6   3 1359.76   88.49
  -1   6   3 1486.85   89.59
  -1   6   3 1455.85   89.79
  -1   6   3 1553.34   89.59
   0  -6  -3   23.60   10.10
   0  -6  -3   21.70    7.40
   0   6   3   31.80    6.90
   0   6   3   22.30    6.30
   0   6   3   26.20    6.20
   0   6   3   22.80    5.70
  -1  -6  -3   71.59   12.40
  -1  -6  -3   83.29   15.00
  -1  -6  -3  110.89   16.20
   1   6   3   90.69   12.60
  -2  -6  -3  985.20   68.49
  -2  -6  -3  912.11   66.99
  -2  -6  -3  920.41   63.39
  -2  -6  -3  975.20   65.49
   2   6   3 1126.29   61.39
   2   6   3  997.90   58.39
   2   6   3  949.51   65.09
   2   6   3  954.70   66.49
  -3  -6  -3  146.29   19.10
  -3  -6  -3  150.88   21.10
  -3  -6  -3  136.29   20.40
  -3  -6  -3  142.89   16.60
   3   6   3  172.68   14.50
   3   6   3  136.29   17.80
   3   6   3  166.78   11.90
   3   6   3  167.48   25.40
  -4  -6  -3   12.80    7.40
  -4  -6  -3   14.90    8.40
  -4  -6  -3   19.80    9.40
  -4  -6  -3   17.10   11.00
   4   6   3   24.00    6.20
   4   6   3   27.60    5.90
  -5  -6  -3  287.17   34.20
  -5  -6  -3  248.58   27.80
  -5  -6  -3  291.57   32.20
  -5  -6  -3  322.67   30.70
   5   6   3  291.47   24.10
   5   6   3  295.17   30.10
   5   6   3  297.47   22.70
  -6  -6  -3  283.77   30.60
  -6  -6  -3  313.77   36.40
  -6  -6  -3  303.17   32.70
  -6  -6  -3  329.97   37.50
   6   6   3  302.27   25.60
   6   6   3  279.57   25.90
   6   6   3  348.67   33.00
  -7  -6  -3  -10.70   11.20
  -7  -6  -3  -12.50    8.50
  -7  -6  -3    3.50    8.70
   7   6   3   -9.40    6.70
   7   6   3  -10.40    8.30
   7   6   3   15.20    8.80
  -8  -6  -3   -9.80    8.70
  -8  -6  -3  -16.80   10.20
  -8  -6  -3  -12.80   11.60
  -8  -6  -3  -14.20   12.30
   8   6   3   -9.70    9.40
   8   6   3    5.00   10.00
  -9  -6  -3  104.79   27.70
  -9  -6  -3  103.49   24.90
  -9  -6  -3  105.89   19.60
  -9  -6  -3   90.39   25.90
   9   6   3   99.39   19.00
   9   6   3  149.09   30.00
   9   6   3  131.59   26.70
   9   6   3   68.79   16.40
 -10  -6  -3   91.29   32.10
 -10  -6  -3  119.39   38.20
 -10  -6  -3  114.39   21.80
 -10  -6  -3  132.69   41.50
  10   6   3   74.59   17.00
  10   6   3   72.49   19.10
  10   6   3   73.79   21.10
 -11  -6  -3    8.70   21.00
 -11  -6  -3   21.00   32.60
 -11  -6  -3   11.20   14.90
 -11  -6  -3    1.70   15.90
 -11  -6  -3   42.00   22.60
 -12  -6  -3  158.38   33.90
 -12  -6  -3  116.59   43.60
 -13  -6  -3  -13.90   20.10
 -13  -6  -3   21.50   24.20
  13   6   3  -13.70   19.70
  13   6   3   -7.80   15.60
 -11   7   3   24.90   20.30
 -11   7   3   30.10   27.60
  10  -7  -3    3.30   62.09
 -10   7   3   38.20   17.70
 -10   7   3   34.40   22.80
   9  -7  -3    1.40   25.10
   9  -7  -3   -0.80   54.09
  -9   7   3   23.20   20.50
   8  -7  -3   -7.60   20.00
   8  -7  -3   14.00   46.20
  -8   7   3    3.10   15.80
  -8   7   3    3.40   14.90
   7  -7  -3   41.80   19.80
   7  -7  -3   53.59   34.70
  -7   7   3    6.90   12.10
  -7   7   3   32.40   15.40
   6  -7  -3   15.90   50.19
  -6   7   3   33.80   13.70
  -6   7   3   18.20   18.40
   5  -7  -3  333.47   53.19
   5  -7  -3  305.87   40.80
  -5   7   3  325.77   32.40
  -5   7   3  319.47   26.20
  -5   7   3  287.87   32.40
   4  -7  -3   69.09   18.20
   4  -7  -3   56.69   20.50
   4  -7  -3   65.69   11.10
  -4   7   3   39.10    7.20
  -4   7   3   39.90   11.70
  -4   7   3   45.70   12.80
  -4   7   3   50.19   13.20
   3  -7  -3   37.60   17.00
   3  -7  -3   46.90   14.50
  -3   7   3   28.10    7.20
  -3   7   3   59.09   13.10
  -3   7   3   36.10   11.90
  -3   7   3   36.90   10.70
   2  -7  -3  277.37   25.70
   2  -7  -3  299.77   35.90
   2  -7  -3  293.07   32.20
  -2   7   3  320.47   25.70
  -2   7   3  290.97   25.30
  -2   7   3  265.47   25.30
  -2   7   3  317.07   26.70
   1  -7  -3  945.31   70.99
   1  -7  -3 1045.90   71.69
   1  -7  -3  993.40   67.19
  -1   7   3 1075.69   67.19
  -1   7   3  996.00   65.19
  -1   7   3 1066.49   65.89
   0  -7  -3  469.95   37.90
   0  -7  -3  382.86   34.40
   0  -7  -3  408.56   37.00
   0   7   3  453.75   31.20
   0   7   3  416.26   31.70
   0   7   3  416.46   29.40
  -1  -7  -3  161.08   19.80
  -1  -7  -3  125.39   20.00
  -1  -7  -3  126.39   20.50
   1   7   3  136.69   12.40
   1   7   3  176.58   15.50
   1   7   3  134.09   16.60
  -2  -7  -3  414.56   38.70
  -2  -7  -3  420.06   35.00
  -2  -7  -3  435.16   33.20
  -2  -7  -3  393.26   37.20
   2   7   3  430.36   27.90
   2   7   3  491.45   31.10
   2   7   3  417.36   34.50
  -3  -7  -3 1552.44  110.79
  -3  -7  -3 1606.14  109.99
  -3  -7  -3 1661.63  104.99
   3   7   3 1732.03   99.59
   3   7   3 1835.42  102.79
  -4  -7  -3    5.50   10.00
  -4  -7  -3    6.60    8.50
  -4  -7  -3   12.40    9.30
  -4  -7  -3   10.40    7.50
   4   7   3   17.00    9.80
   4   7   3   21.30    5.50
   4   7   3   11.60    6.20
  -5  -7  -3   92.09   18.30
  -5  -7  -3   64.39   14.30
  -5  -7  -3   71.19   16.90
  -5  -7  -3   76.19   18.70
   5   7   3   87.29   11.70
   5   7   3   99.79   19.20
   5   7   3   98.89   13.30
  -6  -7  -3  497.15   48.80
  -6  -7  -3  434.16   39.80
  -6  -7  -3  498.85   45.00
  -6  -7  -3  480.35   48.00
   6   7   3  452.15   34.80
   6   7   3  490.35   43.70
   6   7   3  490.15   36.20
  -7  -7  -3  529.45   48.90
  -7  -7  -3  530.35   50.39
  -7  -7  -3  555.44   52.09
   7   7   3  483.75   38.40
   7   7   3  490.95   46.40
   7   7   3  452.85   47.60
   7   7   3  476.55   39.20
  -8  -7  -3  100.99   22.70
  -8  -7  -3   93.09   22.90
  -8  -7  -3   87.39   23.50
  -8  -7  -3  103.69   24.70
   8   7   3  103.19   19.50
   8   7   3   64.79   18.20
   8   7   3  100.99   22.60
   8   7   3   63.19   14.10
  -9  -7  -3   99.39   26.70
  -9  -7  -3   96.19   26.80
  -9  -7  -3  115.69   28.00
   9   7   3   65.49   15.30
   9   7   3   67.09   17.20
   9   7   3   72.49   19.70
 -10  -7  -3  267.57   44.00
 -10  -7  -3  299.07   42.40
 -10  -7  -3  293.27   58.39
  10   7   3  219.68   35.10
  10   7   3  214.18   36.90
  10   7   3  168.68   27.50
  10   7   3  220.48   35.40
 -11  -7  -3  160.88   45.50
  11   7   3   44.20   17.40
  11   7   3   87.29   19.00
  11   7   3   65.79   17.50
 -12  -7  -3  238.98   47.60
 -12  -7  -3  245.88   42.50
  12   7   3  313.67   45.60
  10  -8  -3   33.90   69.19
 -10   8   3   64.59   21.90
 -10   8   3   77.69   34.00
   9  -8  -3   62.69   67.09
   9  -8  -3   82.39   26.20
   8  -8  -3   35.50   22.40
  -8   8   3   -2.70   20.90
  -8   8   3    3.40   16.10
   7  -8  -3   40.00   21.00
   7  -8  -3   31.30   37.00
  -7   8   3   37.60   15.40
  -7   8   3    8.20   16.00
   6  -8  -3  355.16   51.29
   6  -8  -3  322.47   59.29
  -6   8   3  309.97   36.10
  -6   8   3  313.97   39.30
   5  -8  -3  197.18   45.50
   5  -8  -3  163.28   36.50
  -5   8   3  132.59   24.80
  -5   8   3  143.69   25.00
  -5   8   3  169.28   18.00
   4  -8  -3   78.89   25.20
   4  -8  -3   95.49   20.60
  -4   8   3   49.50    8.30
  -4   8   3   63.99   14.80
  -4   8   3   56.69   13.50
   3  -8  -3  192.68   20.10
   3  -8  -3  200.08   31.70
  -3   8   3  172.08   22.80
  -3   8   3  154.38   22.90
  -3   8   3  160.68   21.50
   2  -8  -3  782.82   53.99
   2  -8  -3  736.03   62.79
   2  -8  -3  807.52   61.69
  -2   8   3  792.02   52.79
  -2   8   3  783.32   54.59
  -2   8   3  734.23   52.89
  -2   8   3  748.03   53.49
   1  -8  -3  209.18   24.80
   1  -8  -3  234.78   38.40
  -1   8   3  242.28   21.60
  -1   8   3  221.08   21.80
  -1   8   3  268.37   25.70
  -1   8   3  245.88   21.50
   0  -8  -3  195.98   23.90
   0  -8  -3  234.08   28.70
   0   8   3  214.18   20.90
   0   8   3  196.88   18.70
   0   8   3  256.57   21.70
   0   8   3  265.57   24.60
  -1  -8  -3  329.47   34.70
  -1  -8  -3  311.87   31.50
  -1  -8  -3  350.26   30.80
   1   8   3  303.97   23.40
   1   8   3  321.77   28.00
  -2  -8  -3  703.53   55.19
  -2  -8  -3  673.63   48.10
  -2  -8  -3  669.13   53.59
  -2  -8  -3  720.53   65.09
   2   8   3  672.43   43.10
  -3  -8  -3  210.08   32.10
  -3  -8  -3  270.27   24.60
  -3  -8  -3  240.58   30.80
  -3  -8  -3  240.28   28.20
   3   8   3  257.27   27.20
   3   8   3  285.67   19.00
   3   8   3  294.67   23.60
  -4  -8  -3  112.39   21.90
  -4  -8  -3  113.79   23.50
  -4  -8  -3  115.49   18.30
  -4  -8  -3  129.39   23.30
   4   8   3  128.99   11.80
   4   8   3  124.29   20.80
  -5  -8  -3   13.80   12.00
  -5  -8  -3    1.20   10.90
  -5  -8  -3   -2.70    9.70
  -5  -8  -3   -0.40    8.40
   5   8   3    9.40    6.90
   5   8   3   12.70   10.60
   5   8   3   16.30    6.50
  -6  -8  -3  181.28   25.20
  -6  -8  -3  139.99   27.20
  -6  -8  -3  182.28   28.70
  -6  -8  -3  164.28   28.80
   6   8   3  163.38   18.90
   6   8   3  209.98   20.80
   6   8   3  177.48   26.00
  -7  -8  -3   94.29   22.70
  -7  -8  -3   66.99   20.10
  -7  -8  -3   89.39   19.20
  -7  -8  -3   63.29   21.50
   7   8   3   59.49   14.20
   7   8   3   79.59   19.90
   7   8   3   61.09   13.20
  -8  -8  -3  414.16   44.30
  -8  -8  -3  433.36   46.10
  -8  -8  -3  485.85   50.39
  -8  -8  -3  483.75   51.89
   8   8   3  387.86   46.60
   8   8   3  397.16   36.50
   8   8   3  372.36   35.20
   8   8   3  382.06   42.50
  -9  -8  -3    6.60   17.50
  -9  -8  -3   49.20   32.90
  -9  -8  -3   16.20   19.10
  -9  -8  -3   13.20   13.90
   9   8   3    9.90   15.30
   9   8   3    2.00   11.40
   9   8   3   -2.20   11.20
   9   8   3    7.50   13.00
  10   8   3  148.39   31.90
  10   8   3  118.19   22.20
  10   8   3  111.69   24.20
 -11  -8  -3   93.59   35.20
 -12  -8  -3  252.37   56.19
 -10   9   3   49.10   19.40
 -10   9   3   42.50   27.00
   9  -9  -3  273.77   93.49
  -9   9   3  242.38   43.00
  -9   9   3  271.37   41.10
   8  -9  -3   72.29   54.69
  -8   9   3   80.59   22.60
  -8   9   3  108.79   30.00
   7  -9  -3   39.50   22.90
  -7   9   3   -5.40   13.10
  -7   9   3    5.40   14.30
   6  -9  -3   18.10   37.20
   6  -9  -3   78.69   20.10
  -6   9   3   26.60   12.90
  -6   9   3   50.69   16.30
   5  -9  -3  160.18   40.50
  -5   9   3   81.99   17.40
  -5   9   3  124.19   24.10
   4  -9  -3   16.90   19.00
   4  -9  -3   20.60   21.40
  -4   9   3   10.50   11.80
  -4   9   3   -9.60   10.20
  -4   9   3   10.30   12.20
   3  -9  -3    2.60   18.90
   3  -9  -3   27.50    8.60
   3  -9  -3   16.60   15.80
  -3   9   3    0.80    9.00
  -3   9   3    1.10    8.20
   2  -9  -3  263.17   36.90
   2  -9  -3  267.87   25.70
   2  -9  -3  266.77   41.10
  -2   9   3  201.48   33.00
  -2   9   3  204.38   23.00
  -2   9   3  223.68   24.70
  -2   9   3  203.68   23.60
   1  -9  -3 1328.07   91.19
   1  -9  -3 1316.87   84.79
   1  -9  -3 1160.68   88.49
  -1   9   3 1165.28   81.49
  -1   9   3 1357.86   85.99
  -1   9   3 1258.07   80.89
  -1   9   3 1219.58   84.99
   0  -9  -3    1.60   10.90
   0  -9  -3   -1.20    8.20
   0  -9  -3    6.60   13.30
   0   9   3   -2.60    5.70
   0   9   3    0.10    6.40
   0   9   3   -0.30    5.30
  -1  -9  -3  270.37   29.00
  -1  -9  -3  245.98   32.30
  -1  -9  -3  267.27   31.00
   1   9   3  287.77   23.80
   1   9   3  219.28   19.90
   1   9   3  238.38   25.90
  -2  -9  -3  375.26   41.60
  -2  -9  -3  414.76   35.60
  -2  -9  -3  389.56   32.80
  -2  -9  -3  363.36   38.90
   2   9   3  375.76   27.40
   2   9   3  446.56   31.30
   2   9   3  377.16   34.30
  -3  -9  -3  818.02   66.19
  -3  -9  -3  841.22   57.39
  -3  -9  -3  789.62   64.69
  -3  -9  -3  813.82   61.99
   3   9   3  820.32   51.69
   3   9   3  777.92   61.19
   3   9   3  921.61   56.09
  -4  -9  -3  450.65   45.70
  -4  -9  -3  407.86   46.30
  -4  -9  -3  482.65   38.10
  -4  -9  -3  460.95   44.40
   4   9   3  540.95   36.60
   4   9   3  484.95   31.80
   4   9   3  463.55   42.50
  -5  -9  -3   11.60   12.10
  -5  -9  -3    7.60   11.80
  -5  -9  -3   11.80   11.00
  -5  -9  -3    5.00   11.70
   5   9   3   12.60    6.90
   5   9   3    8.60    7.90
   5   9   3   14.70   10.40
  -6  -9  -3  240.48   28.30
  -6  -9  -3  208.08   36.40
  -6  -9  -3  158.08   36.20
  -6  -9  -3  190.58   31.40
   6   9   3  196.88   20.20
   6   9   3  256.67   31.80
   6   9   3  241.78   23.80
  -7  -9  -3  164.88   35.40
  -7  -9  -3  238.78   36.80
  -7  -9  -3  220.08   28.90
  -7  -9  -3  267.87   39.10
   7   9   3  147.89   21.30
   7   9   3  159.38   30.30
   7   9   3  215.78   25.70
  -8  -9  -3   23.70   31.10
  -8  -9  -3   41.70   21.50
  -8  -9  -3   20.70   17.90
  -8  -9  -3   65.69   20.10
   8   9   3   39.20   14.10
   8   9   3   24.80   15.30
   8   9   3   39.40   13.40
  -9  -9  -3  172.98   34.20
  -9  -9  -3  246.48   42.40
   9   9   3  171.28   34.90
   9   9   3  173.58   28.00
   9   9   3  180.68   30.30
   9   9   3  144.39   24.30
 -10  -9  -3   67.29   25.90
 -10  -9  -3   79.39   27.30
  10   9   3   63.09   16.90
 -11  -9  -3   85.19   28.00
 -12  -9  -3  354.46   66.19
 -12  -9  -3  486.05   52.99
  12   9   3  531.15   48.00
   9 -10  -3  -50.79   61.89
  -9  10   3   66.39   21.20
  -9  10   3   52.09   23.80
   8 -10  -3   68.89   29.60
   8 -10  -3    4.30   55.29
  -8  10   3   10.90   17.00
   7 -10  -3   16.80   25.40
   7 -10  -3  -10.30   41.40
  -7  10   3  -18.20   13.60
  -7  10   3    9.80   14.40
   6 -10  -3   29.90   35.00
  -6  10   3   43.60   15.10
  -6  10   3   22.10   14.90
   5 -10  -3  115.49   37.50
  -5  10   3   99.19   23.00
  -5  10   3   77.09   18.00
   4 -10  -3   87.79   32.20
  -4  10   3   60.29   15.00
  -4  10   3   97.09   20.70
   3 -10  -3   86.19   27.10
  -3  10   3   84.39   16.30
  -3  10   3   59.09   15.30
  -3  10   3   79.69   17.00
   2 -10  -3  179.88   35.00
   2 -10  -3  131.99   28.40
  -2  10   3  108.59   19.40
  -2  10   3  114.99   21.10
  -2  10   3  132.99   19.20
   1 -10  -3   31.10   18.50
   1 -10  -3   37.80   19.30
   1 -10  -3   44.60   14.10
  -1  10   3   42.80   10.60
  -1  10   3   29.60    9.00
  -1  10   3   29.10    9.60
   0 -10  -3 1861.51  121.89
   0 -10  -3 1659.33  115.49
   0  10   3 1695.53  108.89
   0  10   3 1693.93  110.69
   0  10   3 1849.02  110.89
  -1 -10  -3  106.09   23.50
  -1 -10  -3  159.58   25.20
  -1 -10  -3   82.49   21.10
   1  10   3  130.39   18.10
   1  10   3  102.99   18.40
   1  10   3  120.99   14.30
  -2 -10  -3  129.59   29.90
  -2 -10  -3  154.08   29.10
  -2 -10  -3  180.08   23.30
   2  10   3  208.68   21.30
   2  10   3  184.38   16.60
   2  10   3  179.68   23.10
  -3 -10  -3   63.09   19.40
  -3 -10  -3   70.59   19.20
  -3 -10  -3  107.39   19.30
  -3 -10  -3   83.99   19.10
   3  10   3   87.59   18.50
   3  10   3   94.79   11.60
   3  10   3  108.09   16.30
  -4 -10  -3   69.99   22.00
  -4 -10  -3   77.19   20.60
  -4 -10  -3   63.29   17.10
  -4 -10  -3  106.29   18.40
   4  10   3   87.39   16.40
   4  10   3  102.79   12.00
   4  10   3   81.09   17.90
  -5 -10  -3  144.99   21.40
  -5 -10  -3   97.09   23.80
  -5 -10  -3   99.99   24.70
  -5 -10  -3  119.09   24.00
   5  10   3  102.69   13.50
   5  10   3  133.39   18.40
   5  10   3   77.79   19.70
  -6 -10  -3  306.27   31.00
  -6 -10  -3  213.58   38.40
  -6 -10  -3  249.88   40.20
  -6 -10  -3  281.17   38.90
   6  10   3  280.77   26.80
   6  10   3  234.38   22.10
   6  10   3  212.38   33.80
  -7 -10  -3  216.08   45.40
  -7 -10  -3  311.77   32.50
  -7 -10  -3  334.97   52.49
  -7 -10  -3  215.88   59.19
   7  10   3  246.98   30.00
   7  10   3  263.67   36.70
   7  10   3  248.68   31.40
  -8 -10  -3   47.70   18.50
  -8 -10  -3    5.90   15.90
  -8 -10  -3   23.70   22.00
   8  10   3   15.10   11.60
   8  10   3   24.40   14.40
   8  10   3    9.50   12.50
  -9 -10  -3    5.10   21.40
  -9 -10  -3   18.50   16.80
  -9 -10  -3    2.90   20.20
   9  10   3    5.40   13.50
   9  10   3    4.10   13.10
 -10 -10  -3   73.19   27.40
 -11 -10  -3  105.49   30.50
 -12 -10  -3   35.00   30.70
  12  10   3  -30.90   16.60
  12  10   3  -29.70   17.60
   9 -11  -3   20.90   73.89
  -9  11   3  249.48   39.70
  -9  11   3  158.28   38.50
   8 -11  -3  -71.29   51.69
  -8  11   3  -13.50   14.80
  -8  11   3   16.00   22.60
   7 -11  -3  -19.50   46.80
  -7  11   3    6.50   17.00
   6 -11  -3   28.40   40.10
  -6  11   3   32.30   22.30
  -6  11   3   50.99   17.50
   5 -11  -3   91.09   37.50
  -5  11   3  165.98   31.30
  -5  11   3   91.69   19.20
   4 -11  -3  165.88   38.30
   3 -11  -3   78.69   24.30
   3 -11  -3   32.60   24.00
  -3  11   3   20.00   14.00
  -3  11   3   55.49   15.50
  -3  11   3   37.20   13.80
   2 -11  -3  133.29   31.80
   2 -11  -3  222.58   39.40
  -2  11   3  185.88   26.60
  -2  11   3  172.88   23.30
  -2  11   3  151.58   24.40
   1 -11  -3   10.30   19.30
   1 -11  -3   21.60   12.20
   1 -11  -3   16.40   19.60
  -1  11   3   32.90   10.90
  -1  11   3    3.50    8.50
  -1  11   3   16.00    9.60
   0 -11  -3  361.96   42.70
   0 -11  -3  380.86   49.80
   0 -11  -3  381.06   40.80
   0  11   3  354.06   32.90
   0  11   3  450.05   35.00
   0  11   3  372.56   31.50
  -1 -11  -3  103.29   21.00
  -1 -11  -3   86.09   24.40
   1  11   3   80.79   17.80
   1  11   3  113.49   18.60
   1  11   3   98.79   14.60
  -2 -11  -3   38.80   16.70
  -2 -11  -3   13.00   15.80
  -2 -11  -3   44.50   12.60
   2  11   3   47.40   10.90
   2  11   3   47.00   10.00
   2  11   3   35.30   12.80
  -3 -11  -3   26.70   17.40
  -3 -11  -3   14.10   14.80
  -3 -11  -3   42.20   17.10
   3  11   3   37.80   14.80
   3  11   3   49.80   11.20
   3  11   3   48.60    9.50
  -4 -11  -3  -11.60   10.90
  -4 -11  -3   16.40    9.80
  -4 -11  -3  -16.90   12.60
  -4 -11  -3  -13.60   11.90
   4  11   3   -1.50    8.30
   4  11   3  -10.90    8.40
  -5 -11  -3   17.80   15.70
  -5 -11  -3   32.40   18.40
  -5 -11  -3   24.30   17.20
   5  11   3   28.00    8.50
   5  11   3   16.10    9.70
   5  11   3   39.60   16.10
   6  11   3   10.50    8.40
   6  11   3    8.80   10.20
   6  11   3    4.80   13.50
  -7 -11  -3  150.78   31.90
  -7 -11  -3  154.38   33.50
  -7 -11  -3  160.88   35.40
   7  11   3  124.59   24.80
   7  11   3  157.28   29.70
   7  11   3  105.39   19.10
  -8 -11  -3   73.59   19.90
  -8 -11  -3   52.29   26.50
  -8 -11  -3   22.00   20.00
  -9 -11  -3  178.88   37.30
  -9 -11  -3  182.98   40.50
 -10 -11  -3   75.99   27.50
  10  11   3   26.60   21.30
 -11 -11  -3  227.28   39.90
  -8  12   3   17.50   17.70
  -8  12   3   30.70   26.10
   7 -12  -3  -38.90   48.70
  -7  12   3   27.10   19.90
  -7  12   3   16.80   16.70
   5 -12  -3  118.59   44.00
  -5  12   3  178.68   32.60
  -5  12   3  200.68   38.30
   4 -12  -3  107.79   29.70
   3 -12  -3  -22.30   40.90
  -3  12   3   19.50   12.80
  -3  12   3   13.90   14.40
   2 -12  -3   31.70   26.10
  -2  12   3   85.89   16.90
  -2  12   3   92.29   19.00
  -2  12   3   59.99   15.30
   1 -12  -3  368.06   50.49
   1 -12  -3  461.25   51.99
  -1  12   3  420.16   38.00
  -1  12   3  309.17   34.10
  -1  12   3  370.26   33.60
   0 -12  -3  173.18   27.20
   0 -12  -3  129.59   31.40
   0  12   3  113.99   20.80
   0  12   3  150.68   22.90
   0  12   3  150.98   19.00
  -1 -12  -3    8.00   12.70
  -1 -12  -3   13.80   12.80
  -1 -12  -3   -0.70   16.30
   1  12   3   -3.40    8.20
   1  12   3   -4.50    6.50
   1  12   3   -8.50    6.00
  -2 -12  -3  165.68   34.60
  -2 -12  -3  149.29   29.80
  -2 -12  -3  182.28   26.40
   2  12   3  125.89   23.10
   2  12   3  160.38   22.30
  -3 -12  -3  537.35   55.09
  -3 -12  -3  636.64   63.19
  -3 -12  -3  573.64   51.89
   3  12   3  552.04   51.29
   3  12   3  633.04   45.50
   3  12   3  540.95   40.20
  -4 -12  -3  115.39   26.50
  -4 -12  -3   65.39   21.30
   4  12   3  102.89   17.10
   4  12   3   64.59   17.90
   4  12   3   82.09   12.90
  -5 -12  -3   88.09   22.40
  -5 -12  -3   73.09   28.00
  -5 -12  -3   81.09   26.30
   5  12   3   68.99   12.90
   5  12   3   82.39   24.70
   5  12   3   67.69   15.10
  -6 -12  -3  247.28   39.70
  -6 -12  -3  294.57   44.30
  -6 -12  -3  317.37   43.50
   6  12   3  230.08   36.50
   6  12   3  202.58   28.40
   6  12   3  263.57   30.10
  -7 -12  -3  113.29   29.60
  -7 -12  -3  169.58   37.60
   7  12   3   96.99   20.00
   7  12   3  106.89   25.00
   7  12   3   97.09   16.40
  -8 -12  -3   30.70   16.30
  -8 -12  -3   33.70   24.20
  -8 -12  -3  -17.80   17.20
   8  12   3    4.80   13.00
   8  12   3   -0.90   13.70
  -9 -12  -3  -13.40   19.90
  -9 -12  -3   54.89   19.10
  -9 -12  -3   55.29   26.10
 -11 -12  -3   83.29   37.50
  11  12   3   46.40   27.40
  -7  13   3    1.90   16.70
  -7  13   3   43.20   23.40
  -5  13   3  186.08   33.50
  -5  13   3  101.99   33.10
   4 -13  -3   -3.60   36.80
  -4  13   3   57.79   17.00
  -4  13   3   53.59   21.60
   3 -13  -3   10.10   28.80
   3 -13  -3   93.29   29.80
  -3  13   3   57.19   19.10
  -3  13   3   48.90   16.60
   2 -13  -3  184.88   37.20
   1 -13  -3  235.78   49.60
  -1  13   3  355.46   34.80
  -1  13   3  292.37   33.20
  -1  13   3  372.96   35.90
   0 -13  -3  226.98   38.70
   0 -13  -3  149.59   35.80
   0  13   3  151.78   24.60
   0  13   3  147.19   22.90
   0  13   3  184.68   23.00
  -1 -13  -3  260.67   39.20
  -1 -13  -3  195.38   30.20
   1  13   3  173.98   22.50
   1  13   3  233.08   26.70
   1  13   3  175.58   24.80
  -2 -13  -3  463.85   52.79
  -2 -13  -3  454.25   44.60
   2  13   3  378.86   38.90
   2  13   3  358.76   32.00
   2  13   3  331.77   37.50
  -3 -13  -3  427.16   51.19
  -3 -13  -3  354.16   67.69
   3  13   3  406.16   49.90
   3  13   3  387.26   42.20
   3  13   3  371.66   31.20
  -4 -13  -3   36.10   22.30
  -4 -13  -3   57.99   21.70
  -4 -13  -3   33.90   18.20
   4  13   3   20.20   14.20
   4  13   3   23.90   14.40
  -5 -13  -3   65.89   24.00
  -5 -13  -3   78.69   25.10
  -5 -13  -3   68.89   19.20
   5  13   3   33.80   12.70
   5  13   3   52.19   19.70
  -6 -13  -3   88.39   25.90
  -6 -13  -3  107.79   30.50
   6  13   3  108.69   18.20
   6  13   3   75.69   24.40
   6  13   3   97.49   18.00
  -7 -13  -3   45.60   24.80
  -7 -13  -3   92.09   29.40
   7  13   3   31.80   11.10
   7  13   3   42.70   14.40
   7  13   3   28.40   17.00
  -8 -13  -3   54.09   27.20
  -8 -13  -3   22.10   28.60
   8  13   3   10.50   14.00
   8  13   3   -7.90   11.10
   8  13   3    6.30   16.90
  -9 -13  -3    8.40   24.80
  -9 -13  -3  106.29   30.70
 -10 -13  -3  108.49   42.00
  10  13   3   32.60   19.80
  10  13   3   61.19   30.70
  12  13   3   11.60   21.70
  -7  14   3  -19.90   15.50
   2 -14  -3   72.59   26.70
  -1  14   3  169.08   29.80
  -1  14   3  204.18   28.80
   0 -14  -3   55.79   22.10
   0  14   3   27.60   12.40
  -1 -14  -3   80.19   26.80
   1  14   3   55.09   13.60
   1  14   3   33.60   13.40
  -2 -14  -3  212.08   42.20
   2  14   3  139.09   24.30
   2  14   3  123.39   20.50
  -3 -14  -3  265.87   40.10
   3  14   3  230.78   28.50
   3  14   3  199.58   31.10
   3  14   3  204.58   23.30
  -4 -14  -3   82.49   20.70
  -4 -14  -3   59.39   22.20
   4  14   3   40.60   10.80
   4  14   3   26.00   12.40
   4  14   3   36.00   15.70
  -5 -14  -3   23.60   20.40
  -5 -14  -3  -13.60   17.30
  -5 -14  -3   55.59   16.90
   5  14   3    3.10   15.90
   5  14   3    5.20    7.80
  -6 -14  -3   20.20   26.30
  -6 -14  -3   51.79   25.00
   6  14   3   37.30   10.60
   6  14   3   14.00   19.90
   6  14   3   41.90   14.80
  -7 -14  -3   81.69   27.60
   7  14   3   53.59   22.40
   7  14   3   41.00   15.90
   7  14   3   52.09   14.00
  -8 -14  -3  120.49   31.20
  -9 -14  -3  192.48   50.69
  -6  15   3   23.40   18.20
   5 -15  -3  -66.49   44.20
  -5  15   3   27.10   16.70
   2 -15  -3  284.37   49.20
   1 -15  -3   76.99   31.60
  -1  15   3   96.49   21.80
  -1  15   3  171.28   29.50
  -1  15   3  128.29   26.70
   0 -15  -3  128.79   34.20
  -1 -15  -3   97.99   31.50
  -2 -15  -3   80.79   25.70
  -3 -15  -3  280.67   35.00
  -3 -15  -3  179.18   37.20
  -4 -15  -3  123.39   33.30
   4  15   3   59.39   16.70
   4  15   3   78.89   23.10
   4  15   3  100.99   19.60
  -5 -15  -3   47.20   27.90
  -6 -15  -3   45.80   23.20
   6  15   3    1.30   12.40
   6  15   3    7.40   16.60
   6  15   3   24.20   11.60
  -7 -15  -3   27.60   29.40
  -7 -15  -3   94.79   30.40
  -8 -15  -3   81.99   38.90
  -2  16   3   -2.20   13.90
  -2  16   3   -1.10   14.30
   0 -16  -3  302.07   49.30
  -1 -16  -3   88.69   26.90
  -2 -16  -3  291.97   50.29
  -2 -16  -3  404.66   38.10
   3  16   3   85.79   20.20
   3  16   3  121.29   20.70
   4  16   3  114.69   22.60
   4  16   3  182.58   21.50
  -5 -16  -3   75.59   31.70
  -6 -16  -3  136.19   40.70
  -7 -16  -3  116.59   42.70
   7  16   3   99.59   34.60
  -8 -16  -3   -1.60   27.40
   8  16   3   13.90   22.10
   8  16   3    2.00   24.40
  -3  17   3   17.90   17.80
   0 -17  -3  567.54   62.39
  -4 -17  -3  346.87   46.10
   0  18   3  245.58   36.20
  -3 -18   4  429.36   50.99
  -6 -17   4  217.68   46.40
   4  17  -4  192.58   41.30
  -4 -17   4  272.97   50.19
  -3 -17   4  198.18   36.60
  -4 -16   4  106.29   33.10
  -3 -16   4  132.79   31.90
  -2 -16   4  158.68   29.10
  -2 -16   4  106.69   38.80
  -1 -16   4  318.67   63.99
  -1 -16   4  282.37   29.60
   0 -16   4  350.66   69.29
  -5 -15   4  540.95   46.80
  -5 -15   4  381.36   56.89
  -4 -15   4  247.08   48.60
   3  15  -4   -9.20   13.40
   3  15  -4    2.30   11.40
  -3 -15   4   26.00   20.60
  -3 -15   4   57.89   33.20
   2  15  -4   25.70   14.20
   2  15  -4   35.90   16.60
   2  15  -4   30.60   14.40
  -2 -15   4  103.19   37.20
  -1 -15   4  151.48   46.30
  -1 -15   4  200.68   31.40
   0  15  -4  104.29   23.60
   0  15  -4  144.89   24.90
   0 -15   4  170.08   57.39
  -4  15  -4   31.80   19.00
  -4  15  -4   12.00   16.70
   4 -15   4   85.29   50.79
  -5  15  -4   -1.30   17.50
   5 -15   4  130.69   52.09
  -7 -14   4  340.77   42.00
  -6 -14   4  200.28   36.50
  -6 -14   4  293.37   37.90
   4  14  -4  169.88   25.60
   4  14  -4  221.28   32.10
  -4 -14   4  226.08   45.00
   3  14  -4   34.70   16.00
   3  14  -4   29.70   13.80
  -3 -14   4   48.80   26.90
  -3 -14   4   34.40   22.50
   2  14  -4   42.60   16.90
  -2 -14   4   71.19   24.10
  -2 -14   4   57.99   33.80
   1  14  -4  112.49   21.20
   1  14  -4  115.09   22.80
   1  14  -4  100.99   22.30
  -1 -14   4  151.38   42.00
   0  14  -4   68.09   16.10
   0  14  -4   77.29   19.80
   0  14  -4   47.50   13.40
   0 -14   4  113.49   42.60
  -1  14  -4   42.20   12.30
  -1  14  -4   53.19   17.40
  -1  14  -4   53.59   16.70
   1 -14   4   73.99   35.30
  -5  14  -4  -15.50   15.80
  -5  14  -4  -13.90   14.30
   5 -14   4  -34.70   38.90
  -6  14  -4    6.50   16.40
  -6  14  -4   23.90   18.70
   6 -14   4   -1.00   48.30
  -8 -13   4  520.75   49.10
  -8 -13   4  503.65   48.50
  -5 -13   4   56.89   26.80
   4  13  -4   81.19   17.70
  -4 -13   4  111.99   27.90
  -4 -13   4  105.19   32.20
   3  13  -4   43.30   15.40
   3  13  -4   61.19   16.20
  -3 -13   4   53.39   25.40
  -3 -13   4   64.79   27.60
   2  13  -4   -2.90   11.40
   2  13  -4    9.10   11.80
  -2 -13   4   19.80   27.90
  -2 -13   4   16.00   18.00
  -1 -13   4   61.79   17.30
  -1 -13   4   16.00   24.80
   0  13  -4   22.60   13.90
   0  13  -4   14.20    8.80
   0  13  -4   26.50   12.40
   0 -13   4   -1.50   26.30
  -1  13  -4   30.50   13.40
  -1  13  -4   11.50   13.20
  -1  13  -4   18.70    9.10
   1 -13   4   24.90   34.20
   1 -13   4  -11.30   17.00
   2 -13   4   41.40   34.10
  -6  13  -4   22.10   17.30
  -6  13  -4    9.20   16.70
   6 -13   4   27.90   40.70
  -7  13  -4   73.49   24.50
  -7  13  -4   37.60   19.00
   7 -13   4  -38.70   43.30
   7 -13   4   31.30   51.89
  -9 -12   4  725.43   55.39
  -9 -12   4  511.95   53.29
   8  12  -4  115.09   24.50
   8  12  -4  199.78   30.90
  -8 -12   4  168.18   42.40
   7  12  -4  129.39   23.50
   7  12  -4  139.69   24.80
  -7 -12   4   96.69   34.80
   6  12  -4   89.89   19.60
   6  12  -4  113.39   21.40
  -6 -12   4   95.49   32.10
   5  12  -4   95.79   26.00
   5  12  -4  103.29   20.10
  -5 -12   4  142.89   34.80
  -5 -12   4  165.18   30.20
   4  12  -4   92.99   20.60
   4  12  -4   43.10   14.60
  -4 -12   4   74.49   27.60
  -4 -12   4   72.09   26.50
  -4 -12   4  142.59   32.10
   3  12  -4   22.90   12.80
   3  12  -4   20.50   12.30
  -3 -12   4    6.60   20.70
  -3 -12   4   30.20   24.40
  -3 -12   4   43.00   14.50
   2  12  -4   33.70   13.80
   2  12  -4   15.10   12.10
  -2 -12   4   65.19   28.70
  -2 -12   4   50.99   20.80
  -2 -12   4   37.60   14.20
   1  12  -4  180.48   26.70
   1  12  -4  151.58   26.20
  -1 -12   4  186.08   43.20
  -1 -12   4  171.88   28.80
  -1 -12   4  243.08   35.10
   0  12  -4  199.58   28.50
   0  12  -4  241.58   31.10
   0 -12   4  323.07   53.39
   0 -12   4  212.38   29.00
   0 -12   4  204.58   42.50
  -1  12  -4   37.80   14.10
  -1  12  -4   37.80   14.70
  -1  12  -4   24.40    9.00
   1 -12   4   47.20   30.30
   1 -12   4   16.80   17.40
  -2  12  -4   23.80    7.90
  -2  12  -4    4.20   12.50
  -2  12  -4   26.20   14.20
   2 -12   4    4.00   18.50
   2 -12   4   27.20   29.60
  -3  12  -4   34.00   14.20
  -3  12  -4   38.80   15.90
   3 -12   4   35.80   26.30
   3 -12   4   43.70   33.50
  -4  12  -4  174.98   30.90
  -4  12  -4  146.09   27.50
   4 -12   4  178.28   41.70
   4 -12   4  118.99   40.20
  -6  12  -4   -0.90   21.50
   6 -12   4  -22.00   39.20
   6 -12   4  -29.20   53.29
  -7  12  -4   40.50   18.20
  -7  12  -4   30.20   20.50
   7 -12   4  -13.40   49.70
   7 -12   4   54.39   50.09
  -8  12  -4   56.19   23.50
  -8  12  -4   52.79   20.40
   6  11  -4   22.80   24.70
  -6 -11   4   71.59   28.60
  -6 -11   4   26.30   23.50
   5  11  -4  313.27   31.60
   5  11  -4  223.78   30.80
  -5 -11   4  364.66   43.20
  -5 -11   4  326.17   58.29
  -5 -11   4  249.28   45.00
   4  11  -4  184.08   25.70
   4  11  -4  181.28   24.60
  -4 -11   4  186.98   33.40
  -4 -11   4  198.18   38.80
  -4 -11   4  178.98   37.20
   3  11  -4  107.89   19.20
  -3 -11   4  110.69   29.60
  -3 -11   4  121.79   28.00
  -3 -11   4  103.99   34.80
   2  11  -4  241.18   26.30
   2  11  -4  290.67   34.80
  -2 -11   4  272.47   49.00
  -2 -11   4  262.07   38.60
  -2 -11   4  253.17   35.50
   1  11  -4  364.86   34.00
   1  11  -4  362.76   36.90
  -1 -11   4  367.46   60.39
  -1 -11   4  418.46   47.20
  -1 -11   4  445.06   43.20
   0  11  -4  182.48   23.80
   0 -11   4  221.38   35.10
   0 -11   4  202.48   27.90
  -1  11  -4   63.39   21.20
  -1  11  -4   51.29   15.50
   1 -11   4   23.90   18.90
   1 -11   4   57.49   17.20
   1 -11   4   69.39   17.70
   1 -11   4   74.19   28.50
  -2  11  -4   48.10   15.60
  -2  11  -4   27.50   12.40
  -2  11  -4   29.70    7.80
   2 -11   4   18.30   29.40
   2 -11   4   54.69   16.70
   2 -11   4   25.40   17.40
  -3  11  -4    4.90   11.50
  -3  11  -4   18.70   12.00
   3 -11   4   35.90   14.30
   3 -11   4   -3.00   28.00
   3 -11   4   15.70   19.00
  -4  11  -4   32.80   14.50
  -4  11  -4   19.10   13.50
   4 -11   4   20.20   30.10
   5 -11   4  -20.10   35.20
  -7  11  -4    1.10   21.80
  -7  11  -4    8.20   17.30
   7 -11   4   -1.60   37.50
   7 -11   4  -10.50   45.70
  -8  11  -4   36.10   19.10
  -8  11  -4   45.90   25.40
   8 -11   4  -24.70   39.20
   8 -11   4   25.80   47.30
  12  10  -4   19.10   20.70
  -9 -10   4  177.78   30.70
   7  10  -4   23.80   13.90
  -7 -10   4   55.99   16.40
   6  10  -4   30.90   13.00
   6  10  -4   48.90   16.30
  -6 -10   4   25.40   19.50
  -6 -10   4   65.69   21.20
   5  10  -4  119.09   20.60
  -5 -10   4   92.09   29.10
  -5 -10   4   97.19   24.50
  -5 -10   4  116.49   26.10
   4  10  -4  247.48   26.90
   4  10  -4  196.08   24.40
  -4 -10   4  187.58   32.20
  -4 -10   4  195.88   37.80
  -4 -10   4  198.48   38.40
   3  10  -4  243.08   25.10
   3  10  -4  265.87   26.70
  -3 -10   4  170.18   36.20
  -3 -10   4  191.78   34.20
  -3 -10   4  171.38   34.20
   2  10  -4    3.10    7.30
   2  10  -4  -14.80    8.80
  -2 -10   4   -2.90   12.60
   1  10  -4  142.79   21.60
   1  10  -4  153.58   20.40
  -1 -10   4  131.69   25.00
  -1 -10   4  113.49   21.50
  -1 -10   4  166.78   26.60
  -1 -10   4  167.58   32.20
   0  10  -4  235.18   26.50
   0  10  -4  261.77   26.70
   0 -10   4  289.97   49.70
   0 -10   4  209.38   29.10
   0 -10   4  317.07   33.00
   0 -10   4  254.27   37.50
  -1  10  -4    8.30    9.70
  -1  10  -4   -0.60    9.10
   1 -10   4    3.60   23.20
   1 -10   4   -4.10   13.30
   1 -10   4   12.10   13.00
   1 -10   4   -3.90   10.30
  -2  10  -4    5.50   10.00
  -2  10  -4    0.50    5.20
  -2  10  -4   -4.60    9.50
   2 -10   4    1.10   11.60
   2 -10   4   -5.70   27.20
   2 -10   4   19.90   15.30
  -3  10  -4  150.08   23.50
   3 -10   4  101.79   27.90
   3 -10   4  165.78   31.20
  -4  10  -4   28.20   13.30
  -4  10  -4   16.20   12.60
   4 -10   4    4.40   22.40
   4 -10   4   21.70   31.70
  -5  10  -4   16.40   12.90
  -5  10  -4    9.40   14.00
   5 -10   4  -11.90   29.10
   5 -10   4   43.60   27.70
   6 -10   4  126.39   48.40
   7 -10   4  210.28   52.49
  -8  10  -4   51.59   22.80
   8 -10   4   42.70   52.19
   8 -10   4   25.70   50.69
  -9  10  -4   23.30   18.10
  -9  10  -4   49.50   22.10
   9 -10   4   21.00   46.40
 -12  -9   4  252.27   52.39
  -9  -9   4  157.98   28.40
   8   9  -4   67.79   20.10
   8   9  -4   65.59   17.20
  -8  -9   4   62.99   23.60
   7   9  -4  285.77   32.60
   7   9  -4  240.58   32.30
  -7  -9   4  197.38   38.80
  -7  -9   4  284.97   57.79
   6   9  -4   77.09   18.10
  -6  -9   4   79.09   34.10
  -6  -9   4   88.79   21.80
   5   9  -4   22.00   11.10
   5   9  -4    1.30   11.00
  -5  -9   4    7.70   17.70
  -5  -9   4   -1.30   13.40
  -5  -9   4   -4.00   13.60
   4   9  -4  195.18   25.20
   4   9  -4  244.38   25.90
  -4  -9   4  192.38   30.40
  -4  -9   4  173.78   35.60
  -4  -9   4  182.58   34.80
   3   9  -4  275.47   28.60
   3   9  -4  363.26   30.00
  -3  -9   4  269.87   41.70
  -3  -9   4  227.08   36.40
  -3  -9   4  380.26   41.80
   2   9  -4  203.08   22.40
   2   9  -4  171.28   21.10
  -2  -9   4  188.28   30.90
  -2  -9   4  156.08   28.10
  -2  -9   4  190.38   38.40
   1   9  -4  146.29   19.10
   1   9  -4  171.48   20.30
  -1  -9   4  142.29   24.90
  -1  -9   4  130.29   23.80
  -1  -9   4  161.08   35.90
   0   9  -4  138.59   19.40
   0   9  -4  142.09   19.70
   0  -9   4  123.49   22.40
   0  -9   4  104.59   22.20
   0  -9   4  112.79   25.80
   0  -9   4  127.09   21.70
  -1   9  -4   67.09   14.20
  -1   9  -4   50.29   12.20
   1  -9   4   79.09   15.00
   1  -9   4   52.19   16.70
   1  -9   4   61.39   17.30
   1  -9   4   82.49   26.30
  -2   9  -4   64.89   14.10
  -2   9  -4   59.59   11.20
  -2   9  -4   79.79   17.00
   2  -9   4   75.59   26.90
   2  -9   4   57.99   19.40
   2  -9   4   56.29   16.00
  -3   9  -4   19.80   12.00
  -3   9  -4    5.00   10.00
   3  -9   4   33.80   27.20
   3  -9   4    3.00   12.80
   3  -9   4    7.50   18.40
  -4   9  -4  565.74   50.09
  -4   9  -4  779.62   63.19
   4  -9   4  654.23  100.19
   4  -9   4  648.74   57.89
   4  -9   4  580.04   66.19
  -5   9  -4  226.58   29.40
  -5   9  -4  209.48   28.50
   5  -9   4  162.88   41.40
   5  -9   4  261.77   35.50
  -6   9  -4   12.50   12.40
  -6   9  -4   17.90   14.40
   6  -9   4   -0.20   32.70
   6  -9   4   31.30   14.60
   6  -9   4   28.00   30.10
  -7   9  -4   17.10   14.40
  -7   9  -4   46.20   20.10
   7  -9   4  -28.50   35.40
   7  -9   4   47.50   15.90
   7  -9   4   29.90   33.90
  -8   9  -4   22.00   16.80
  -8   9  -4   42.50   35.20
   8  -9   4   16.80   37.20
   8  -9   4  -39.10   38.90
  -9   9  -4    3.40   20.60
  -9   9  -4   42.60   21.20
   9  -9   4   57.69   46.50
 -10   9  -4   16.80   24.50
 -10   9  -4    8.60   18.10
  -9  -8   4  119.69   26.60
   8   8  -4  191.18   30.40
   8   8  -4  145.99   32.80
  -8  -8   4  150.58   34.90
   7   8  -4  245.28   30.90
   7   8  -4  244.58   41.00
  -7  -8   4  240.38   49.30
  -7  -8   4  300.87   37.50
   6   8  -4   24.90   12.00
   6   8  -4   11.30   13.20
  -6  -8   4   18.60   18.80
  -6  -8   4   38.50   14.80
  -6  -8   4   30.70   15.70
   5   8  -4 1000.70   70.19
   5   8  -4 1100.29   69.99
  -5  -8   4  959.30   75.89
  -5  -8   4  948.61   79.19
  -5  -8   4  962.30   75.99
   4   8  -4  784.62   50.39
   4   8  -4  706.93   50.09
  -4  -8   4  562.54   57.19
  -4  -8   4  650.13   57.39
  -4  -8   4  610.84   57.09
   3   8  -4   29.30    8.80
   3   8  -4   53.39   12.10
  -3  -8   4   31.30   14.80
  -3  -8   4   27.90   16.60
  -3  -8   4   37.50   14.10
   2   8  -4    3.70    8.30
   2   8  -4   -2.80    5.90
  -2  -8   4   -1.80   13.50
  -2  -8   4   -8.80   10.80
   1   8  -4   16.20    8.00
   1   8  -4   23.70    9.70
  -1  -8   4   10.00   10.80
  -1  -8   4   30.70   13.80
  -1  -8   4   29.40   17.40
   0   8  -4  524.35   36.50
   0   8  -4  392.66   34.70
   0  -8   4  476.45   38.90
   0  -8   4  456.95   44.20
   0  -8   4  438.66   47.40
   0  -8   4  429.06   36.30
  -1   8  -4  441.06   34.60
  -1   8  -4  487.25   35.00
   1  -8   4  396.06   33.30
   1  -8   4  378.56   37.80
   1  -8   4  368.76   41.50
   1  -8   4  396.86   49.90
  -2   8  -4   37.60   12.00
  -2   8  -4   34.80   10.80
   2  -8   4   33.70   19.90
   2  -8   4   25.00   13.90
   2  -8   4   -3.00   28.00
   2  -8   4   46.80    9.30
  -3   8  -4  650.53   57.89
  -3   8  -4  648.64   49.00
  -3   8  -4  579.94   48.80
   3  -8   4  653.83   65.59
   3  -8   4  671.63   60.59
   3  -8   4  632.44   55.59
  -4   8  -4    7.10   10.70
  -4   8  -4   14.40   18.00
  -4   8  -4   20.40   11.00
   4  -8   4   -6.60   17.10
   4  -8   4    5.70   21.80
   4  -8   4    4.20   13.70
  -5   8  -4  196.68   40.70
  -5   8  -4  181.28   26.00
  -5   8  -4  209.58   27.80
   5  -8   4  152.58   37.20
   5  -8   4  163.68   34.80
   5  -8   4  200.58   44.90
  -6   8  -4   -7.00   11.80
  -6   8  -4  -12.40   10.30
   6  -8   4   24.00   23.80
   6  -8   4  -10.20   28.20
   6  -8   4   -6.60   13.40
  -7   8  -4   39.10   18.40
  -7   8  -4   35.60   14.50
   7  -8   4   54.59   33.90
   7  -8   4    5.80   14.90
   7  -8   4   34.30   34.80
  -8   8  -4   90.69   20.60
  -8   8  -4   66.59   22.60
   8  -8   4   40.40   17.20
   8  -8   4  -15.60   39.60
   8  -8   4   98.39   43.20
  -9   8  -4   28.00   20.80
  -9   8  -4   -5.30   15.40
   9  -8   4    2.90   42.80
 -10   8  -4   18.40   18.20
 -10   8  -4    0.80   23.00
  10  -8   4  -56.29   47.00
 -12  -7   4  109.39   32.30
 -11  -7   4  161.98   36.60
   9   7  -4   43.70   18.20
   8   7  -4  472.45   49.90
   8   7  -4  423.06   42.90
  -8  -7   4  393.86   48.70
  -8  -7   4  412.56   44.20
   7   7  -4  440.06   42.40
   7   7  -4  479.25   44.40
  -7  -7   4  452.85   51.59
  -7  -7   4  494.75   46.50
  -7  -7   4  579.24   52.49
   6   7  -4  184.78   26.90
   6   7  -4  182.78   25.80
  -6  -7   4  253.97   32.90
  -6  -7   4  183.08   35.60
  -6  -7   4  245.98   30.90
   5   7  -4  260.37   27.30
   5   7  -4  239.58   26.10
  -5  -7   4  234.28   33.40
  -5  -7   4  217.08   33.40
  -5  -7   4  223.18   33.20
   4   7  -4 1101.29   74.69
   4   7  -4 1225.98   76.69
  -4  -7   4 1087.79   80.19
  -4  -7   4 1073.59   82.69
  -4  -7   4 1201.08   82.79
   3   7  -4  385.56   31.10
   3   7  -4  375.16   30.80
  -3  -7   4  375.16   39.90
  -3  -7   4  370.36   38.70
  -3  -7   4  409.86   39.30
   2   7  -4    7.70    6.40
   2   7  -4   11.70    7.90
  -2  -7   4    6.90   11.80
  -2  -7   4   -3.20    9.10
   1   7  -4   82.29   13.90
   1   7  -4   83.09   13.70
  -1  -7   4   92.49   19.70
  -1  -7   4   86.39   11.90
  -1  -7   4   89.39   18.60
  -1  -7   4   68.89   15.40
   0   7  -4 1204.28   73.69
   0   7  -4 1178.88   73.59
   0  -7   4 1074.09   82.29
   0  -7   4 1174.88   76.49
   0  -7   4 1066.39   73.49
   0  -7   4 1106.89   93.69
  -1   7  -4  364.06   29.60
  -1   7  -4  305.17   28.00
  -1   7  -4  371.46   32.70
   1  -7   4  379.06   33.90
   1  -7   4  368.06   40.80
   1  -7   4  283.27   56.09
   1  -7   4  378.66   30.00
  -2   7  -4   -3.50    6.30
  -2   7  -4   -3.40    6.20
  -2   7  -4   -2.10    9.80
   2  -7   4  -19.60   14.50
   2  -7   4   -5.60    4.70
   2  -7   4    3.20    9.90
   2  -7   4    4.30   16.60
  -3   7  -4  163.08   20.90
  -3   7  -4  156.78   30.70
  -3   7  -4  159.18   20.80
   3  -7   4  146.19   30.50
   3  -7   4  145.09   30.30
   3  -7   4  223.38   37.60
  -4   7  -4 1405.86   94.99
  -4   7  -4 1424.16   96.29
  -4   7  -4 1616.24  107.59
   4  -7   4 1503.05  108.49
   4  -7   4 1383.96  107.59
   4  -7   4 1412.66  100.69
  -5   7  -4  132.49   23.00
  -5   7  -4  174.28   24.30
  -5   7  -4  166.58   37.50
   5  -7   4  134.59   32.40
   5  -7   4  217.18   49.00
  -6   7  -4   -3.20   10.40
  -6   7  -4    7.50   11.40
  -6   7  -4  -17.40   38.30
   6  -7   4   14.90   26.10
   6  -7   4  -12.20   13.40
   6  -7   4    8.20   36.50
  -7   7  -4   -0.10   12.20
  -7   7  -4    0.20   12.50
   7  -7   4  -20.90   19.70
   7  -7   4  -10.30   28.60
  -8   7  -4  115.89   26.70
   8  -7   4   83.99   41.00
   8  -7   4  175.98   48.00
  -9   7  -4  -20.50   13.90
  -9   7  -4   13.70   18.40
   9  -7   4    6.30   37.90
   9  -7   4  -36.20   37.70
 -10   7  -4  -13.10   17.10
 -10   7  -4    5.20   19.90
  10  -7   4   18.30   39.60
 -11   7  -4   35.60   26.80
 -11   7  -4   32.90   20.00
  11  -7   4   16.90   56.99
  13   6  -4   15.30   28.10
 -11  -6   4  238.28   51.99
   8   6  -4   13.80   14.50
   8   6  -4   17.60   16.40
  -8  -6   4   40.00   16.20
  -8  -6   4   35.40   34.70
  -8  -6   4   31.30   21.70
   7   6  -4  254.47   30.70
   7   6  -4  220.98   30.20
  -7  -6   4  250.27   32.10
  -7  -6   4  269.37   37.50
  -7  -6   4  232.88   35.90
  -7  -6   4  227.68   31.50
   6   6  -4  326.67   32.30
   6   6  -4  294.67   27.00
   6   6  -4  350.86   32.40
  -6  -6   4  350.46   37.20
  -6  -6   4  294.47   33.10
  -6  -6   4  258.57   36.80
   5   6  -4  216.18   24.20
   5   6  -4  261.77   25.80
  -5  -6   4  188.28   29.90
  -5  -6   4  212.38   27.20
  -5  -6   4  222.78   30.00
   4   6  -4  118.99   17.00
   4   6  -4  104.19   16.20
  -4  -6   4   95.89   17.10
  -4  -6   4   81.09   18.70
  -4  -6   4   72.99   15.50
   3   6  -4  782.42   52.49
   3   6  -4  739.63   59.99
  -3  -6   4  666.93   70.59
  -3  -6   4  792.72   59.49
  -3  -6   4  792.52   57.19
   2   6  -4  186.28   18.60
  -2  -6   4  171.58   24.40
  -2  -6   4  160.48   23.80
  -2  -6   4  178.48   24.70
   1   6  -4   69.39   11.70
   1   6  -4   79.09   12.30
  -1  -6   4   73.09   16.50
  -1  -6   4   48.20   13.20
  -1  -6   4   77.09    9.50
  -1  -6   4   78.29   15.10
   0   6  -4  314.57   24.10
   0   6  -4  238.58   22.40
   0   6  -4  253.37   22.30
   0  -6   4  283.17   36.10
   0  -6   4  248.98   22.60
   0  -6   4  262.57   25.90
   0  -6   4  221.48   30.50
  -1   6  -4 2110.49  124.49
  -1   6  -4 1974.00  122.09
  -1   6  -4 1798.92  120.79
   1  -6   4 1945.91  128.59
   1  -6   4 1928.41  126.49
   1  -6   4 2090.49  121.99
   1  -6   4 2021.60  124.69
  -2   6  -4   11.90    7.10
  -2   6  -4   21.70   11.40
  -2   6  -4   14.60    7.80
   2  -6   4   24.30   10.20
   2  -6   4   16.70   13.70
   2  -6   4   24.90    7.80
   2  -6   4   12.20   11.60
  -3   6  -4   35.00    9.60
  -3   6  -4   40.30   11.20
  -3   6  -4   32.00   14.80
   3  -6   4   32.70   16.40
   3  -6   4   26.80   13.00
   3  -6   4   34.90   13.70
  -4   6  -4  273.37   27.20
  -4   6  -4  266.87   39.90
  -4   6  -4  287.67   27.30
   4  -6   4  278.07   38.50
   4  -6   4  289.27   45.50
   4  -6   4  245.88   34.80
  -5   6  -4  385.46   49.70
  -5   6  -4  300.97   32.70
  -5   6  -4  336.87   32.70
   5  -6   4  377.26   52.29
   5  -6   4  404.96   60.59
   5  -6   4  352.06   44.20
  -6   6  -4   19.00   23.70
  -6   6  -4   21.30   11.00
  -6   6  -4   29.50   14.60
   6  -6   4   46.50   23.10
   6  -6   4   67.99   27.20
   6  -6   4   31.80   16.40
  -7   6  -4   53.19   15.20
  -7   6  -4   38.50   32.50
  -7   6  -4   49.60   16.10
   7  -6   4   23.40   16.70
   7  -6   4   26.40   32.10
   7  -6   4   53.19   27.30
  -8   6  -4   57.19   37.00
  -8   6  -4   66.59   16.40
  -8   6  -4   44.40   17.50
   8  -6   4   60.09   36.10
   8  -6   4  106.49   37.50
  -9   6  -4   98.89   26.30
  -9   6  -4   31.40   16.30
   9  -6   4  -22.60   34.10
 -10   6  -4   14.50   19.20
 -10   6  -4   -2.40   15.80
  10  -6   4   19.30   45.20
 -11   6  -4   34.30   23.10
 -11   6  -4   17.00   24.60
  11  -6   4   38.20   48.30
  13   5  -4   11.50   28.50
  12   5  -4    9.30   21.40
 -11  -5   4   64.49   23.40
 -11  -5   4  119.19   31.00
   9   5  -4    0.40   14.20
   9   5  -4   -7.50   20.60
   9   5  -4   -5.20   11.50
  -9  -5   4   -1.20   19.00
  -9  -5   4  -10.90   12.30
   8   5  -4  140.59   28.10
   8   5  -4  144.09   25.50
  -8  -5   4  125.59   24.30
  -8  -5   4  168.58   32.60
   7   5  -4  293.37   33.80
   7   5  -4  319.37   35.10
   7   5  -4  370.66   36.40
  -7  -5   4  332.17   35.50
  -7  -5   4  382.86   35.70
  -7  -5   4  421.76   42.50
  -7  -5   4  338.07   41.00
   6   5  -4   60.89   15.70
   6   5  -4   29.10   11.50
   6   5  -4   34.60   11.70
  -6  -5   4   57.09   15.40
  -6  -5   4   27.60   11.60
  -6  -5   4   43.60   12.70
  -6  -5   4   50.79   18.00
   5   5  -4  180.38   20.30
   5   5  -4  207.98   22.50
   5   5  -4  192.78   21.90
  -5  -5   4  197.18   24.20
  -5  -5   4  171.58   26.60
  -5  -5   4  180.18   22.00
   4   5  -4  389.96   31.50
   4   5  -4  408.06   31.90
   4   5  -4  380.46   25.20
   4   5  -4  363.96   25.50
  -4  -5   4  359.46   35.00
  -4  -5   4  380.26   36.90
  -4  -5   4  402.96   32.20
  -4  -5   4  376.36   33.20
   3   5  -4 1701.83   98.59
   3   5  -4 1464.85   94.09
  -3  -5   4 1373.46   96.39
  -3  -5   4 1495.75   98.79
  -3  -5   4 1523.45  100.39
   2   5  -4   57.79   10.80
   2   5  -4   58.09   10.50
  -2  -5   4   41.00   12.70
  -2  -5   4   42.20   11.90
  -2  -5   4   28.00   10.90
   1   5  -4  235.78   17.40
   1   5  -4  207.28   20.00
   1   5  -4  235.28   19.90
   1   5  -4  258.67   27.00
  -1  -5   4  224.38   16.20
  -1  -5   4  249.97   24.70
  -1  -5   4  226.88   26.10
  -1  -5   4  251.37   27.50
   0   5  -4  504.55   39.00
   0   5  -4  600.74   43.90
   0   5  -4  619.44   40.50
   0  -5   4  577.54   45.30
   0  -5   4  607.34   46.60
   0  -5   4  605.14   42.90
  -1   5  -4  221.68   20.00
  -1   5  -4  227.58   24.80
  -1   5  -4  216.38   20.70
  -1   5  -4  284.77   24.50
   1  -5   4  244.18   29.20
   1  -5   4  228.68   28.40
   1  -5   4  257.87   21.70
  -2   5  -4   73.79   17.80
  -2   5  -4   77.69   12.60
  -2   5  -4   83.99   18.60
   2  -5   4   86.99   12.10
   2  -5   4  112.09   23.20
   2  -5   4   78.19   28.10
  -3   5  -4   -3.50    9.20
  -3   5  -4    8.90    7.80
  -3   5  -4    9.70    7.00
   3  -5   4   15.80   14.40
   3  -5   4   15.70   11.10
  -4   5  -4  277.17   25.80
  -4   5  -4  264.87   26.10
  -4   5  -4  270.37   34.60
   4  -5   4  250.07   33.60
   4  -5   4  285.57   40.90
   4  -5   4  280.87   34.30
  -5   5  -4  164.68   33.70
  -5   5  -4  164.68   22.60
  -5   5  -4  163.98   21.80
   5  -5   4  184.68   32.40
   5  -5   4  160.08   32.90
   5  -5   4  245.28   43.30
  -6   5  -4   70.59   17.00
  -6   5  -4   62.79   25.20
  -6   5  -4   82.99   15.40
   6  -5   4   93.09   25.80
   6  -5   4  100.59   26.20
  -7   5  -4  101.09   26.20
  -7   5  -4  143.39   52.29
  -7   5  -4   83.19   17.50
   7  -5   4   94.09   53.69
   7  -5   4   93.69   30.20
  -8   5  -4  240.08   56.89
  -8   5  -4  174.78   30.10
  -8   5  -4  212.98   37.20
   8  -5   4  233.58   47.00
  -9   5  -4   57.39   15.80
  -9   5  -4   74.99   21.80
  -9   5  -4   15.30   38.40
   9  -5   4  118.99   38.40
   9  -5   4   36.60   33.60
 -10   5  -4   24.90   15.00
 -10   5  -4   11.00   20.10
  10  -5   4   43.00   41.30
 -11   5  -4   11.50   22.40
 -11   5  -4   12.50   15.40
  11  -5   4   27.10   45.80
 -12   5  -4   45.10   26.70
 -12   5  -4   62.09   20.60
  12  -5   4  148.99   65.59
  13   4  -4    6.40   20.60
  13   4  -4   13.20   28.00
 -13  -4   4   10.40   21.50
 -12  -4   4    4.30   18.50
  11   4  -4  109.99   24.80
  11   4  -4   69.29   18.70
  11   4  -4   98.59   25.90
  11   4  -4   42.60   45.70
 -11  -4   4   75.19   28.40
 -11  -4   4   63.39   21.40
   9   4  -4   28.80   28.70
   9   4  -4   77.99   20.20
  -9  -4   4   97.19   33.30
   8   4  -4   14.40   14.00
   8   4  -4    4.90   16.00
  -8  -4   4   -4.00   12.00
  -8  -4   4   31.70   17.70
  -8  -4   4   33.70   14.00
  -8  -4   4   13.40   14.90
   7   4  -4  584.44   50.89
   7   4  -4  588.64   49.10
  -7  -4   4  595.54   55.79
  -7  -4   4  612.34   47.20
  -7  -4   4  585.44   51.59
  -7  -4   4  724.03   55.59
   6   4  -4  156.18   22.80
   6   4  -4  169.68   24.30
   6   4  -4  162.28   22.80
  -6  -4   4  178.38   27.10
  -6  -4   4  126.19   27.40
  -6  -4   4  138.39   24.00
  -6  -4   4  166.18   21.00
   5   4  -4   12.40    7.60
   5   4  -4   15.70    8.50
   5   4  -4   16.40    9.00
  -5  -4   4    7.40    7.70
  -5  -4   4    9.80    8.60
  -5  -4   4   10.90   11.20
  -5  -4   4   19.50    8.30
   4   4  -4    0.80    8.00
   4   4  -4    8.80    8.30
   4   4  -4    0.90    9.30
  -4  -4   4    1.40    5.80
  -4  -4   4   -0.20    6.70
   3   4  -4  991.70   66.29
   3   4  -4 1055.29   70.59
   3   4  -4 1152.48   73.99
   3   4  -4 1086.79   66.69
   3   4  -4 1199.58   71.59
  -3  -4   4 1122.59   76.19
  -3  -4   4 1054.09   71.89
  -3  -4   4 1163.18   74.99
  -3  -4   4 1162.78   71.79
   2   4  -4  185.68   16.70
   2   4  -4  145.19   11.20
   2   4  -4  149.69   14.70
   2   4  -4  181.18   22.50
  -2  -4   4  167.68   21.30
  -2  -4   4  143.29   20.20
  -2  -4   4  135.69   20.00
   1   4  -4   68.29    8.40
   1   4  -4   84.79   10.40
   1   4  -4   85.39   11.60
  -1  -4   4   98.69   17.90
  -1  -4   4   55.69   12.20
  -1  -4   4   63.19   12.70
  -1  -4   4   66.39    7.60
   0   4  -4  492.15   33.40
   0   4  -4  441.36   33.60
   0   4  -4  522.05   38.20
   0  -4   4  519.25   39.70
   0  -4   4  482.55   36.50
   0  -4   4  501.25   39.40
  -1   4  -4 1147.29   74.39
  -1   4  -4 1262.07   75.59
  -1   4  -4 1041.90   70.39
  -1   4  -4 1085.89   71.89
   1  -4   4 1193.08   72.29
   1  -4   4 1142.49   77.29
   1  -4   4 1161.48   76.29
  -2   4  -4  247.48   21.80
  -2   4  -4  271.47   25.80
  -2   4  -4  259.07   26.10
  -2   4  -4  251.27   20.80
   2  -4   4  282.77   28.60
   2  -4   4  283.27   20.40
   2  -4   4  260.27   29.20
  -3   4  -4   -9.40    7.60
  -3   4  -4   -4.10    7.80
  -3   4  -4   -7.70    4.90
   3  -4   4   15.30    9.80
   3  -4   4    6.90   11.50
  -4   4  -4  394.66   33.50
  -4   4  -4  433.26   32.50
  -4   4  -4  405.66   35.60
  -4   4  -4  465.35   42.80
   4  -4   4  425.16   37.80
   4  -4   4  435.36   44.70
  -5   4  -4  245.08   24.10
  -5   4  -4  230.18   34.00
  -5   4  -4  228.78   24.50
   5  -4   4  229.28   31.90
   5  -4   4  217.88   35.90
  -6   4  -4  -11.10    9.00
   6  -4   4   14.10   13.60
   6  -4   4    8.20   19.90
  -7   4  -4   37.20   24.10
  -7   4  -4   38.50   15.20
  -7   4  -4   36.70   12.10
   7  -4   4   22.90   17.60
   7  -4   4   49.90   21.40
   7  -4   4   32.10   21.90
  -8   4  -4   49.40   17.70
  -8   4  -4   47.40   30.90
  -8   4  -4   41.90   13.80
   8  -4   4    9.00   17.20
   8  -4   4   26.60   27.50
   8  -4   4   73.49   26.40
  -9   4  -4   94.29   19.20
  -9   4  -4  144.69   27.00
  -9   4  -4  144.59   48.40
   9  -4   4   64.99   33.00
 -10   4  -4   -0.20   20.40
 -10   4  -4    1.80   12.90
  10  -4   4  -21.40   29.00
  10  -4   4   53.59   33.40
 -11   4  -4  -14.90   18.50
 -11   4  -4   11.60   15.00
  11  -4   4   15.90   40.50
 -12   4  -4   52.09   22.00
 -12   4  -4   47.50   25.90
  13   3  -4   -1.70   23.00
 -13  -3   4    9.60   21.70
 -13  -3   4  -16.00   25.00
  12   3  -4  -34.30   37.00
  12   3  -4   29.00   21.90
 -12  -3   4    5.10   23.70
  11   3  -4   59.99   23.50
  11   3  -4   99.39   22.80
 -11  -3   4   94.69   28.20
 -11  -3   4   55.49   22.20
  10   3  -4  138.99   22.40
  10   3  -4  104.09   24.80
 -10  -3   4  146.99   35.80
 -10  -3   4  141.39   28.70
   9   3  -4   14.80   14.40
   9   3  -4    5.70   21.30
   9   3  -4   21.70    8.70
  -9  -3   4   21.80   18.60
  -9  -3   4   30.80   12.70
  -9  -3   4   18.70   15.70
  -9  -3   4   19.70   13.20
   8   3  -4   13.30   17.00
   8   3  -4   20.80   14.40
  -8  -3   4   27.70   11.00
  -8  -3   4   50.59   19.20
  -8  -3   4   10.50   11.90
  -8  -3   4   21.00   22.00
  -8  -3   4   24.80   15.20
   7   3  -4  171.58   36.70
   7   3  -4  217.68   25.90
  -7  -3   4  176.28   25.30
  -7  -3   4  138.79   26.60
  -7  -3   4  190.38   30.70
  -7  -3   4  201.88   23.30
  -7  -3   4  201.08   27.90
   6   3  -4   58.59   15.10
   6   3  -4   72.19   15.00
  -6  -3   4   60.89   15.20
  -6  -3   4   76.39   14.70
  -6  -3   4   45.30   16.20
  -6  -3   4   77.29   16.00
  -6  -3   4   70.39   15.40
   5   3  -4   75.59   15.20
   5   3  -4   63.99   13.20
   5   3  -4   61.29   13.00
  -5  -3   4   65.59   12.70
  -5  -3   4   55.79   12.80
  -5  -3   4   71.99   12.80
  -5  -3   4   62.69   15.50
   4   3  -4   41.10    9.60
   4   3  -4   33.90    9.10
   4   3  -4   35.90    9.80
  -4  -3   4   49.30   10.80
  -4  -3   4   33.20    9.30
  -4  -3   4   28.00    7.60
  -4  -3   4   35.80   11.70
   3   3  -4  103.29   12.20
   3   3  -4  108.59   13.70
   3   3  -4   81.29   13.00
  -3  -3   4   63.59   14.10
  -3  -3   4   93.09   16.40
  -3  -3   4   64.19   11.80
  -3  -3   4   99.49   13.80
   2   3  -4  237.88   18.60
   2   3  -4  281.67   24.50
   2   3  -4  270.37   21.10
   2   3  -4  282.67   22.00
  -2  -3   4  286.97   21.90
  -2  -3   4  256.97   23.30
  -2  -3   4  270.77   25.50
  -2  -3   4  256.47   19.50
  -2  -3   4  275.47   25.90
   1   3  -4  825.72   52.59
   1   3  -4  935.21   55.79
   1   3  -4  774.62   50.39
   1   3  -4  709.73   51.39
  -1  -3   4  874.61   54.99
  -1  -3   4  883.81   56.09
  -1  -3   4  873.21   55.89
  -1  -3   4  725.93   50.39
   0   3  -4 2489.55  167.68
   0   3  -4 2849.61  170.98
   0   3  -4 3017.40  169.88
   0   3  -4 2643.74  168.68
   0  -3   4 2997.00  171.78
   0  -3   4 2875.81  171.98
   0  -3   4 3103.19  171.18
  -1   3  -4 3162.58  176.18
  -1   3  -4 3003.10  176.28
  -1   3  -4 2756.12  172.08
  -1   3  -4 3065.19  173.78
   1  -3   4 2837.32  176.38
   1  -3   4 2747.03  175.88
  -2   3  -4  710.83   49.70
  -2   3  -4  837.32   57.29
  -2   3  -4  794.82   54.49
  -2   3  -4  712.63   48.30
   2  -3   4  768.02   53.79
   2  -3   4  802.42   56.59
   2  -3   4  762.72   48.40
  -3   3  -4  101.79   19.40
  -3   3  -4  113.69   13.00
  -3   3  -4  110.19    8.70
  -3   3  -4  110.79   13.70
  -3   3  -4  123.89   16.90
   3  -3   4  142.39   25.00
   3  -3   4  101.69   10.70
   3  -3   4  143.59   21.20
  -4   3  -4  130.99   16.10
  -4   3  -4  139.89   18.00
  -4   3  -4  166.08   23.90
   4  -3   4  180.08   23.60
  -5   3  -4  425.06   34.20
  -5   3  -4  406.16   42.40
  -5   3  -4  345.07   38.10
  -5   3  -4  433.86   32.10
   5  -3   4  402.76   42.70
   5  -3   4  432.26   38.80
  -6   3  -4   96.59   17.40
  -6   3  -4   66.79   21.20
  -6   3  -4   60.39   12.00
   6  -3   4   67.19   20.30
  -7   3  -4   37.80   11.80
  -7   3  -4   34.60   22.90
  -7   3  -4   26.90   13.60
   7  -3   4   48.40   23.30
   7  -3   4    9.00   16.70
  -8   3  -4   56.69   28.80
  -8   3  -4   50.79   13.40
   8  -3   4   52.39   23.90
   8  -3   4   33.00   26.20
  -9   3  -4  164.28   43.80
  -9   3  -4  159.88   25.40
  -9   3  -4  181.58   28.10
   9  -3   4  105.09   33.90
 -10   3  -4   29.60   19.90
 -10   3  -4  -35.70   34.70
 -10   3  -4    8.50   13.70
  10  -3   4   -9.30   27.90
  10  -3   4   48.80   32.20
 -11   3  -4   -0.60   12.40
 -11   3  -4    9.70   22.60
  11  -3   4   36.10   40.90
 -12   3  -4   46.00   23.50
 -12   3  -4   31.30   19.40
  11   2  -4   86.29   25.80
 -11  -2   4   66.29   21.40
 -11  -2   4   87.69   28.20
  10   2  -4  339.47   71.89
  10   2  -4  306.77   41.90
 -10  -2   4  291.97   38.60
 -10  -2   4  315.47   40.30
 -10  -2   4  330.87   54.69
   9   2  -4  117.79   21.80
   9   2  -4   99.69   29.80
   9   2  -4  158.78   26.40
  -9  -2   4  166.28   31.60
  -9  -2   4  156.78   27.20
  -9  -2   4  113.29   21.70
   8   2  -4   65.89   18.50
   8   2  -4   66.09   21.30
  -8  -2   4   48.40   15.00
  -8  -2   4   70.99   17.50
  -8  -2   4   96.19   22.90
   7   2  -4  160.38   23.70
   7   2  -4  188.78   32.40
   7   2  -4  188.08   19.00
  -7  -2   4  174.78   20.80
  -7  -2   4  182.28   25.80
  -7  -2   4  148.69   24.40
  -7  -2   4  183.48   24.80
  -7  -2   4  131.69   28.50
   6   2  -4  120.29   18.00
   6   2  -4  154.38   20.40
   6   2  -4  133.09   24.30
  -6  -2   4  132.19   16.20
  -6  -2   4  129.09   19.80
  -6  -2   4  135.09   21.60
  -6  -2   4   99.29   22.40
  -6  -2   4  135.49   20.30
   5   2  -4   65.19   16.60
   5   2  -4  107.99   15.90
   5   2  -4  104.99   18.80
  -5  -2   4  104.69   15.70
  -5  -2   4  110.29   23.90
  -5  -2   4   91.39   11.40
  -5  -2   4   94.39   17.60
  -5  -2   4   69.09   13.50
   4   2  -4  468.75   37.10
   4   2  -4  457.15   36.20
   4   2  -4  504.25   36.90
  -4  -2   4  491.55   36.40
  -4  -2   4  495.95   40.10
  -4  -2   4  493.35   37.30
  -4  -2   4  494.15   37.50
   3   2  -4  990.90   65.19
   3   2  -4 1065.79   64.89
   3   2  -4  975.00   64.59
  -3  -2   4  963.10   67.79
  -3  -2   4 1051.59   65.39
  -3  -2   4  958.40   65.29
  -3  -2   4 1009.50   64.19
   2   2  -4 1742.73  107.79
   2   2  -4 1730.83  108.59
   2   2  -4 1824.12  109.09
   2   2  -4 1848.52  109.89
  -2  -2   4 1693.33  108.59
  -2  -2   4 1871.11  112.19
  -2  -2   4 1801.52  109.49
  -2  -2   4 1873.31  110.59
   1   2  -4  739.83   50.99
   1   2  -4  838.02   52.89
   1   2  -4  777.82   50.19
   1   2  -4  773.62   50.59
  -1  -2   4  715.43   51.69
  -1  -2   4  872.71   54.19
  -1  -2   4  831.12   50.99
  -1  -2   4  901.91   52.79
  -1  -2   4  866.01   54.29
   0   2  -4 1189.98   78.09
   0   2  -4 1367.16   80.29
   0   2  -4 1205.58   77.69
   0  -2   4 1382.06   80.09
   0  -2   4 1247.78   80.19
   0  -2   4 1314.67   80.09
  -1   2  -4 1904.51  110.59
  -1   2  -4 1683.43  107.99
  -1   2  -4 1807.42  110.69
  -1   2  -4 1768.12  106.99
   1  -2   4 1794.72  110.99
   1  -2   4 1974.40  109.69
   1  -2   4 1726.53  110.29
  -2   2  -4 1499.35   94.69
  -2   2  -4 1528.25   96.29
  -2   2  -4 1579.94  100.39
  -2   2  -4 1657.03   98.99
  -2   2  -4 1663.43   98.09
   2  -2   4 1541.05   98.89
   2  -2   4 1584.14  100.49
   2  -2   4 1674.93   95.49
  -3   2  -4  398.06   35.30
  -3   2  -4  387.96   30.30
  -3   2  -4  388.16   27.00
  -3   2  -4  422.36   33.30
  -3   2  -4  440.66   29.20
   3  -2   4  475.35   28.80
   3  -2   4  452.85   35.00
   3  -2   4  459.05   37.90
  -4   2  -4    0.20    8.00
  -4   2  -4    0.60    4.80
  -4   2  -4    2.80    5.60
  -4   2  -4    4.70    4.60
   4  -2   4    2.20    4.80
   4  -2   4    5.80    2.80
   4  -2   4    4.30    8.00
   4  -2   4   15.00   10.70
  -5   2  -4  572.44   49.99
  -5   2  -4  595.54   42.00
  -5   2  -4  568.14   39.80
  -5   2  -4  555.54   42.60
   5  -2   4  593.14   51.49
   5  -2   4  544.75   35.80
   5  -2   4  559.64   44.20
   5  -2   4  516.65   37.20
  -6   2  -4  279.77   26.80
  -6   2  -4  283.17   36.20
  -6   2  -4  209.68   34.40
   6  -2   4  229.98   19.20
   6  -2   4  298.07   32.00
   6  -2   4  255.57   36.10
  -7   2  -4   -2.60    8.10
  -7   2  -4  -18.60   13.00
  -7   2  -4  -10.90    9.30
   7  -2   4   13.50   18.80
   7  -2   4    8.80   14.10
  -8   2  -4  129.79   24.40
  -8   2  -4   77.59   38.80
  -8   2  -4  122.79   21.00
   8  -2   4  109.79   28.20
   8  -2   4   77.69   18.90
   8  -2   4  147.99   45.50
  -9   2  -4  164.38   25.10
  -9   2  -4  198.38   29.30
  -9   2  -4  182.38   43.00
   9  -2   4  198.48   37.80
 -10   2  -4    5.00   30.20
 -10   2  -4   25.40   19.70
 -10   2  -4   -2.40   11.00
  10  -2   4  -18.60   26.90
  10  -2   4   38.80   26.00
 -11   2  -4    9.50   18.60
 -11   2  -4   20.90   14.00
  11  -2   4   23.10   35.20
 -12   2  -4   37.40   23.10
 -12   2  -4   31.20   16.50
 -13   2  -4   53.19   28.30
 -13   2  -4   19.30   18.90
  13   1  -4  -12.80   25.50
 -13  -1   4  -14.30   25.60
 -13  -1   4   36.80   22.40
  11   1  -4   76.49   25.70
 -11  -1   4  128.59   31.10
 -11  -1   4   76.29   21.40
  10   1  -4  115.49   28.00
  10   1  -4  177.98   51.19
 -10  -1   4  137.99   29.60
   9   1  -4   30.30   15.00
   9   1  -4   28.00   23.50
  -9  -1   4   33.80   17.40
  -9  -1   4   12.20   11.70
   8   1  -4  176.68   21.20
   8   1  -4  141.19   18.40
   8   1  -4  141.59   32.90
   8   1  -4  134.29   24.00
   8   1  -4  112.09   21.10
  -8  -1   4  196.28   28.20
  -8  -1   4   92.49   19.40
  -8  -1   4  137.89   25.30
  -8  -1   4  189.38   22.40
   7   1  -4  228.08   28.40
   7   1  -4  248.78   23.70
  -7  -1   4  195.58   29.30
  -7  -1   4  283.27   30.00
  -7  -1   4  230.88   32.70
  -7  -1   4  283.47   27.20
   6   1  -4  531.05   62.09
   6   1  -4  653.83   49.00
   6   1  -4  585.64   42.90
   6   1  -4  662.03   45.30
  -6  -1   4  659.73   51.29
  -6  -1   4  668.73   49.20
  -6  -1   4  623.64   48.60
  -6  -1   4  669.03   46.80
   5   1  -4    7.40    9.60
   5   1  -4    6.50    7.90
   5   1  -4    3.00    5.60
  -5  -1   4    2.70    7.20
  -5  -1   4    2.10    6.40
  -5  -1   4    8.50    4.00
  -5  -1   4    6.10    6.50
  -5  -1   4   -0.20    8.10
   4   1  -4 1614.44   94.79
   4   1  -4 1459.95   97.49
   4   1  -4 1492.65   92.19
   4   1  -4 1542.95   96.89
  -4  -1   4 1614.04   97.69
  -4  -1   4 1420.96   91.59
  -4  -1   4 1479.45   98.49
  -4  -1   4 1589.64   95.59
  -4  -1   4 1609.74   97.09
   3   1  -4  886.31   55.59
   3   1  -4  833.62   53.99
   3   1  -4  830.92   53.19
   3   1  -4  726.63   49.50
  -3  -1   4  828.62   56.79
  -3  -1   4  740.63   49.80
  -3  -1   4  852.81   53.99
  -3  -1   4  883.51   54.89
  -3  -1   4  790.52   53.19
   2   1  -4 1500.15   96.89
   2   1  -4 1563.44   96.59
   2   1  -4 1574.34   94.39
   2   1  -4 1690.93   98.09
  -2  -1   4 1680.53   97.59
  -2  -1   4 1671.53   99.79
  -2  -1   4 1658.83   97.49
  -2  -1   4 1434.26   94.39
   1   1  -4  136.09   14.40
   1   1  -4   86.19   10.80
   1   1  -4   91.29   10.60
  -1  -1   4  107.19   10.60
  -1  -1   4  117.49   15.40
  -1  -1   4  129.39   14.90
  -1  -1   4  120.79   12.60
   0   1  -4 1075.89   70.19
   0   1  -4 1122.09   69.09
   0   1  -4 1017.10   67.99
   0   1  -4 1159.38   70.89
   0  -1   4 1282.17   71.89
   0  -1   4 1204.58   71.39
  -1   1  -4 1529.75   90.29
  -1   1  -4 1322.47   86.09
  -1   1  -4 1576.44   87.99
  -1   1  -4 1487.75   90.29
   1  -1   4 1307.57   86.19
   1  -1   4 1584.74   90.89
   1  -1   4 1470.15   90.49
[truncated: 940,933 more chars]
